# Supplementary material for: The Profiles of Long Non-coding RNA and mRNA Transcriptome Reveals the Genes and Pathway Potentially Involved in Pasteurella multocida Infection of New Zealand Rabbits
Source: Front Vet Sci. 2021 May 5;8:591273. doi: 10.3389/fvets.2021.591273 (PMC8131872; doi:10.3389/fvets.2021.591273)
Supplement: Supplementary Data Sheet 1 — Detailed information of the detected lncRNAs. [file Data_Sheet_1.xls]

## Sheet: Sheet1
Gene ID	Gene Symbol	Type	P0-1 Expression	P0-1 Read Count	P0-2 Expression	P0-2 Read Count	P0-3 Expression	P0-3 Read Count	P1-1 Expression	P1-1 Read Count	P1-2 Expression	P1-2 Read Count	P1-3 Expression	P1-3 Read Count	P3-1 Expression	P3-1 Read Count	P3-2 Expression	P3-2 Read Count	P3-3 Expression	P3-3 Read Count
108178952	LOC108178952	lncRNA	0	0	0	0	0	0	0	0	0	0	0.09	1	0	0	0	0	0	0
108178951	LOC108178951	lncRNA	1.41	25	2.88	49	0.91	16	2.93	50	3.62	60	2.79	47	0.94	17	0.73	13	1.29	22
108178957	LOC108178957	lncRNA	0	0	0.14	1	0	0	0	0	0	0	0	0	0	0	0.13	1	0	0
108178956	LOC108178956	lncRNA	0.26	2	0.67	5	0.5	4	0.37	3	0.68	5	0.27	2	0.26	2	0.38	3	0.4	3
108178964	LOC108178964	lncRNA	9.74	504	8.22	411	8.83	454	12.1	606	13.61	658	12.15	598	11.38	608	8.88	465	12.8	646
108178960	LOC108178960	lncRNA	0.6	33	0.94	50	1.06	58	0.84	45	1.09	56	1.05	55	0.88	50	0.59	33	0.71	38
108178975	LOC108178975	lncRNA	0.38	3	0.26	2	0	0	0.13	1	0.27	2	0.4	3	0	0	0.13	1	0	0
108178969	LOC108178969	lncRNA	0	0	0	0	0.04	1	0	0	0	0	0	0	0	0	0.03	1	0	0
108178979	LOC108178979	lncRNA	0	0	0	0	0	0	0	0	0	0	0	0	0	0	0.11	1	0	0
100351127	LOC100351127	lncRNA	0.06	1.01	0.06	1.01	0.18	3.02	0.36	5.98	0.25	4.09	0.18	3.02	0.51	9.07	0.12	2.02	0.06	1
108178946	LOC108178946	lncRNA	1.23	15.88	3.23	40.02	0.59	7.56	3.42	42.57	3.66	44.18	2.48	30.53	0.38	4.99	2.02	26.23	0.64	7.97
108178945	LOC108178945	lncRNA	0.38	9	0.66	15	0.3	7	0.8	18	0.55	12	0.72	16	0.37	9	0.63	15	0.13	3
108178948	LOC108178948	lncRNA	0.46	5.67	1	11.86	1.41	17.23	2.59	30.88	2.27	26.28	2.53	29.81	0.79	10.01	0.7	8.72	0.68	8.03
108178947	LOC108178947	lncRNA	0.2	2.45	0.27	3.12	0.52	6.21	0.65	7.56	1.02	11.54	1.1	12.66	0	0	0.42	5.05	0.35	4
108176790	LOC108176790	lncRNA	0.19	7	0.2	7	0.17	6	0.4	14	0.18	6	0.23	8	0.19	7	0.14	5	0.14	5
108176792	LOC108176792	lncRNA	0.16	3	0.05	1	0.16	3	0.11	2	0.06	1	0.22	4	1.52	30	1.59	31	1.34	25
108176796	LOC108176796	lncRNA	0.23	5	0.34	7	0.94	20	0.77	16	0.5	10	0.49	10	0.18	4	0.32	7	0.19	4
108176795	LOC108176795	lncRNA	0	0	0.11	2	0.05	1	0.05	1	0	0	0.06	1	0	0	0	0	0.05	1
108176804	LOC108176804	lncRNA	2.6	73	5.01	136	4.55	127	4.56	124	5.97	157	5.08	136	4.11	119	4.15	118	4.57	125
108176806	LOC108176806	lncRNA	0	0	0.11	1	0.11	1	0.11	1	0.23	2	0.23	2	0.21	2	0	0	0	0
108176811	LOC108176811	lncRNA	9.22	258	6.07	164	11.45	318	11.35	307	14.75	386	13.33	355	8.72	251	10.32	292	13.28	361
108176810	LOC108176810	lncRNA	1.45	21	0.5	7	0.9	14	1.47	21	1.2	16	1.12	17	0.68	10	0.47	7	1.8	26
108176809	LOC108176809	lncRNA	1.9	16	2.47	20	2.4	20	1.23	10	2.77	22	2.6	21	4.33	37	1.18	10	1.24	10
108176777	LOC108176777	lncRNA	0.03	1	0.29	10	0.11	4	0.12	4	0	0	0.09	3	0	0	0	0	0.2	7
108176767	LOC108176767	lncRNA	0.08	1	0.16	2	0.08	1	0.16	2	0.16	2	0.08	1	0.15	2	0.22	3	0.39	5
108176778	LOC108176778	lncRNA	0.55	8	0.43	6	1.04	15	0.36	5	0.74	10	0.58	8	6.14	91	4.85	71	1.29	18
108176788	LOC108176788	lncRNA	2.31	42	2.63	46	2.16	39	1.71	30	2.41	41	1.27	22	2.09	39	2.23	41	2.84	50
108176783	LOC108176783	lncRNA	0.22	5	0.27	6	0.35	8	0.09	2	0.09	2	0.09	2	0.17	4	0.09	2	0.22	5
108176786	LOC108176786	lncRNA	0.06	1	0	0	0	0	0.06	1	0.19	3	0.06	1	0	0	0.06	1	0.31	5
108176785	LOC108176785	lncRNA	0.13	1	0	0	0.13	1	0.13	1	0.27	2	0.39	3	0	0	0.37	3	0	0
108176742	LOC108176742	lncRNA	0	0	0	0	0.01	1	0.01	1	0	0	0.01	1	0.02	2	0	0	0	0
108176738	LOC108176738	lncRNA	0	0	0	0	0	0	0.1	1	0.11	1	0	0	0	0	0	0	0	0
108176736	LOC108176736	lncRNA	0.21	2	0	0	0.53	5	0.11	1	0.11	1	0	0	0.1	1	0.21	2	0	0
108176734	LOC108176734	lncRNA	0.09	1	0	0	0	0	0	0	0.1	1	0	0	0	0	0.09	1	0	0
108176750	LOC108176750	lncRNA	0.08	2	0.08	2	0.04	1	0.12	3	0.08	2	0.16	4	0.22	6	0.08	2	0.28	7
108176745	LOC108176745	lncRNA	12.08	82	13.99	91	10.73	72	10.06	66	14.65	94	9.66	63	11.84	81	5.27	36	2.01	13
108176749	LOC108176749	lncRNA	0.14	7	0.22	11	0.18	9	0.12	6	0.25	12	0.19	9	0.11	6	0.08	4	0.06	3
108176748	LOC108176748	lncRNA	0.86	16	0.78	14	0.76	14	1.28	23	1.61	28	0.9	16	1.52	29	1.33	25	0.83	15
108176747	LOC108176747	lncRNA	0.04	1	0.08	2	0.04	1	0	0	0	0	0	0	0	0	0	0	0	0
108176710	LOC108176710	lncRNA	0	0	0	0	0	0	0	0	0	0	0.03	1	0	0	0.03	1	0.03	1
108176720	LOC108176720	lncRNA	0	0	0	0	0	0	0	0	0	0	0	0	0	0	0	0	0.02	1
108176706	LOC108176706	lncRNA	0.04	1	0.04	1	0.55	13	0.17	4	0.04	1	0.09	2	0.37	9	3.49	84	1.12	26
108176726	LOC108176726	lncRNA	1.85	36	3.2	60	1.86	36	3.67	69	0.22	4	1.89	35	1.35	27	1.42	28	2.7	51
108176722	LOC108176722	lncRNA	0.11	2	0.17	3	0.22	4	0.11	2	0.12	2	0.17	3	0.05	1	0	0	0.06	1
108176680	LOC108176680	lncRNA	2.48	70	3.85	105	3.35	94	2.85	78	2.42	64	2.79	75	4.5	131	1.99	57	3.89	107
108176679	LOC108176679	lncRNA	0	0	0.11	1	0.22	2	0	0	0	0	0	0	0	0	0	0	0.34	3
108176678	LOC108176678	lncRNA	0.46	18	0.24	9	0.46	18	0.24	9	0.52	19	0.43	16	0.25	10	0.05	2	0.05	2
108176677	LOC108176677	lncRNA	0.1	1	0	0	0.1	1	0.1	1	0.3	3	0.1	1	0.19	2	0.19	2	0.3	3
108176682	LOC108176682	lncRNA	0	0	0	0	0	0	0.05	1	0	0	0	0	0.17	4	0	0	0.23	5
108176681	LOC108176681	lncRNA	0.36	3	0.38	3	0.37	3	0.25	2	1.16	9	0.13	1	0	0	0.36	3	0.13	1
108176676	LOC108176676	lncRNA	1.26	12	3.17	29	2.23	21	1.96	18	2.23	20	1.54	14	1.24	12	1.25	12	0.66	6
108178981	LOC108178981	lncRNA	0.54	4	0.42	3	0.68	5	0.55	4	0	0	0	0	0.26	2	0	0	0.14	1
108176703	LOC108176703	lncRNA	0.13	2	0	0	0	0	0	0	0.07	1	0.07	1	0	0	0	0	0	0
108176701	LOC108176701	lncRNA	1.95	44	2.8	61	2.55	57	4.4	96	5.97	126	6.05	130	3.8	88	4.87	111	4.43	97
108176816	LOC108176816	lncRNA	1.03	102	1.49	142	1.02	100	0.63	60	0.96	89	0.75	70	0.16	16	0.26	26	0.15	14
108176815	LOC108176815	lncRNA	0.1	1	0	0	0.1	1	0	0	0.32	3	0.1	1	0	0	0	0	0.1	1
108176813	LOC108176813	lncRNA	0	0	0	0	0	0	0	0	0.29	1	0	0	0.56	2	0	0	0	0
108176823	LOC108176823	lncRNA	0.04	2	0	0	0.11	5	0.12	5	0.1	4	0.14	6	0.11	5	0.04	2	0.05	2
108176821	LOC108176821	lncRNA	0.29	4	0.3	4	0.8	11	0.37	5	0.61	8	0.38	5	0.28	4	0.07	1	0.22	3
108176812	LOC108176812	lncRNA	7.81	452	6.6	369	8.78	505	10.13	567	10.88	588	10.2	561	17.96	1073	20.41	1195	22.21	1254
108176824	LOC108176824	lncRNA	0.12	2	0.39	6	0.12	2	0.13	2	0.13	2	0.13	2	0.18	3	0.18	3	0.13	2
108176830	LOC108176830	lncRNA	0.06	1	0	0	0.06	1	0	0	0	0	0	0	0	0	0	0	0.06	1
108176828	LOC108176828	lncRNA	1.87	27	1.94	27	0.84	12	0.57	8	1.63	22	1.31	18	1.15	17	1.1	16	0.65	9
108176827	LOC108176827	lncRNA	0.56	16	0.4	11	0.35	10	0.62	17	0.98	26	0.3	8	0.1	3	0.14	4	0.11	3
108176834	LOC108176834	lncRNA	1.18	9	0.28	2	0.4	3	0.14	1	0.84	6	0.55	4	0.13	1	0	0	0.28	2
108176826	LOC108176826	lncRNA	0	0	0	0	0	0	0	0	0	0	0	0	0.04	1	0	0	0	0
100345197	LOC100345197	lncRNA	0.15	2	0.56	7	0.23	3	0.16	2	0	0	0.56	7	0.23	3	0.08	1	0.16	2
108176987	LOC108176987	lncRNA	0.74	9	0.68	8	0.42	5	1.02	12	0.26	3	0.17	2	0.16	2	0.08	1	0.43	5
108176980	LOC108176980	lncRNA	0.09	1	0	0	0	0	0.09	1	0.09	1	0.09	1	0.08	1	0.17	2	0	0
108176986	LOC108176986	lncRNA	0.14	8	0.05	3	0.27	16	0.16	9	0.46	25	0.32	18	0.05	3	0.17	10	0.03	2
108176983	LOC108176983	lncRNA	1.12	98	1.26	108	2.06	183	1.28	110	1.16	96	1.11	94	0.74	68	0.27	24	0.47	40
108176982	LOC108176982	lncRNA	0.25	2	0.38	3	0	0	0.13	1	0.39	3	0	0	0.24	2	0.24	2	0.26	2
108176981	LOC108176981	lncRNA	1.72	52	1.95	57	1.43	43	1.98	58	1.55	44	1.91	55	1.28	40	0.91	28	1.36	40
108176993	LOC108176993	lncRNA	0.03	1	0.03	1	0	0	0.06	2	0.03	1	0.03	1	0	0	0	0	0.06	2
108176991	LOC108176991	lncRNA	0.08	1	0	0	0	0	0	0	0	0	0.09	1	0.08	1	0	0	0	0
108176990	LOC108176990	lncRNA	0.16	2	0.65	8	0.39	5	0.64	8	0.41	5	0.24	3	0.15	2	0.08	1	0	0
108177001	LOC108177001	lncRNA	1.09	41	1.27	46	1.12	42	1.54	56	1.08	38	1.2	43	1.65	64	0.71	27	1.28	47
108177000	LOC108177000	lncRNA	0.03	1	0.11	3	0.17	5	0.14	4	0.4	11	0.18	5	0.1	3	0.03	1	0.18	5
108176998	LOC108176998	lncRNA	0	0	0.12	1	0	0	0	0	0.12	1	0.12	1	0.11	1	0	0	0.12	1
108176996	LOC108176996	lncRNA	0.06	1	0.12	2	0	0	0.06	1	0.32	5	0.06	1	0	0	0.12	2	0.18	3
108176898	LOC108176898	lncRNA	0.68	15	0.42	9	0.27	6	0.05	1	0.19	4	0.43	9	0.75	17	0.27	6	0.84	18
108176896	LOC108176896	lncRNA	0.34	9	0.24	6	0.35	9	0.16	4	0.33	8	0.32	8	0.37	10	0.19	5	0	0
108176890	LOC108176890	lncRNA	0.09	1	0.09	1	0	0	0	0	0	0	0	0	0.08	1	0.09	1	0	0
108176894	LOC108176894	lncRNA	1.1	38	0.81	27	1.52	52	1.14	38	0.93	30	0.85	28	14.38	512	15.06	526	18.17	611
108176893	LOC108176893	lncRNA	0	0	0	0	0	0	0	0	0.07	2	0	0	0.03	1	0	0	0.06	2
108176944	LOC108176944	lncRNA	0	0	0.15	1	0.14	1	0	0	0.15	1	0	0	0	0	0	0	0.15	1
108176871	LOC108176871	lncRNA	4.7	132	1.51	41	5.34	149	6.07	165	4.6	121	5.79	155	10.54	305	6.16	175	9.88	270
108176870	LOC108176870	lncRNA	8.15	378.13	8.87	379.67	7.08	317.08	5.64	260.83	6.48	281	6.61	298.15	5.02	244.12	4.11	202.29	3.82	168.43
108176869	LOC108176869	lncRNA	2.87	221	4.21	313	2.98	228	3.13	233	3.54	254	2.61	191	2.48	197	2.06	160	2.21	166
108176867	LOC108176867	lncRNA	0.08	3	0.09	3	0.11	4	0.11	4	0.03	1	0.06	2	0.08	3	0.08	3	0.28	10
108176861	LOC108176861	lncRNA	0.21	9	0.22	9	0.14	6	0.17	7	0.35	14	0.19	8	0.18	8	0.14	6	0.12	5
108176862	LOC108176862	lncRNA	0	0	0.03	1	0	0	0	0	0.03	1	0.03	1	0.05	2	0	0	0.09	3
108176886	LOC108176886	lncRNA	7.58	401	6.69	342	8.66	455	8.95	458	8.82	436	8.87	446	10.33	564	10.86	581	12.46	643
108176884	LOC108176884	lncRNA	0	0	0	0	0.05	1	0	0	0	0	0	0	0	0	0	0	0.05	1
108176883	LOC108176883	lncRNA	0	0	0	0	0	0	0	0	0	0	0	0	0.31	7	0.05	1	0	0
108176882	LOC108176882	lncRNA	0.06	1	0.06	1	0	0	0.18	3	0	0	0.06	1	0.11	2	0	0	0	0
108176875	LOC108176875	lncRNA	0.05	3	0.1	6	0.03	2	0.03	2	0	0	0.05	3	0	0	0.02	1	0.1	6
108176881	LOC108176881	lncRNA	0.02	1	0.02	1	0.02	1	0.14	6	0	0	0.05	2	0	0	0	0	0	0
108176880	LOC108176880	lncRNA	0.41	1	0	0	0	0	0	0	0	0	0	0	0	0	0	0	0.46	1
108176879	LOC108176879	lncRNA	5.22	83	6.98	107	5.89	93	5.14	79	8.04	120	5.34	81	2.89	47	3.17	51	3.12	48
108176877	LOC108176877	lncRNA	0.03	1	0.03	1	0	0	0.03	1	0	0	0.07	2	0	0	0	0	0.03	1
108176841	LOC108176841	lncRNA	0.04	5	0.11	14	0.12	16	0.04	5	0.02	3	0.08	10	0	0	0.02	3	0.02	2
108176840	LOC108176840	lncRNA	5.97	228	7.21	266	7.73	293	7.47	276	8.32	297	8.32	302	8.03	316	5.64	218	8.63	321
108176845	LOC108176845	lncRNA	9.3	46	12.18	56	8.14	38	8.88	42	5.13	24	5.56	27	4.11	20	4.87	25	7.01	32
108176843	LOC108176843	lncRNA	0.5	10	0.83	16	0.71	14	0.78	15	0.21	4	0.63	12	0.29	6	0.2	4	0.41	8
108176836	LOC108176836	lncRNA	0.62	46	1.06	77	0.83	62	1.06	77	1.33	93	1.11	79	0.45	35	0.09	7	0.05	4
108176854	LOC108176854	lncRNA	0	0	0	0	0	0	0	0	0.12	1	0	0	0	0	0	0	0	0
108176853	LOC108176853	lncRNA	0.56	52	0.61	55	0.35	32	0.18	16	0.25	22	0.2	18	0.11	11	0.07	7	0.11	10
108176860	LOC108176860	lncRNA	0	0	0.05	1	0	0	0	0	0	0	0	0	0	0	0	0	0	0
108176847	LOC108176847	lncRNA	0	0	0	0	0	0	0	0	0	0	0.06	1	0	0	0	0	0	0
100346492	APLN	lncRNA	32.89	1630	44.85	2148	23.03	1134	15.52	744	15.73	728	15.22	717	5.55	284	5.85	293	6.75	326
108178802	LOC108178802	lncRNA	1.56	19	1.02	12	1.65	20	1.19	14	1.83	21	1.54	18	2.09	26	1.14	14	4	47
108178801	LOC108178801	lncRNA	1.79	20	1.58	17	1.89	21	1.85	20	1.81	19	1.59	17	1.32	15	0.8	9	1.21	13
108178800	LOC108178800	lncRNA	0.08	6	0.03	2	0.03	2	0.01	1	0.01	1	0	0	0.03	2	0	0	0.08	6
108178806	LOC108178806	lncRNA	0	0	0.08	2	0.04	1	0	0	0.04	1	0.04	1	0.08	2	0.04	1	0	0
108178804	LOC108178804	lncRNA	0.25	2	0.13	1	0.13	1	0	0	0.53	4	0.52	4	0	0	0.12	1	0.13	1
108178803	LOC108178803	lncRNA	0	0	0	0	0.06	1	0	0	0	0	0.06	1	0	0	0.06	1	0	0
108178810	LOC108178810	lncRNA	0	0	0	0	0.08	3	0.06	2	0.03	1	0.09	3	0.03	1	0.03	1	0.03	1
108178809	LOC108178809	lncRNA	0	0	0	0	0	0	0	0	0	0	0.33	1	0	0	0	0	0	0
108178778	LOC108178778	lncRNA	0	0	0	0	0.08	1	0	0	0.08	1	0	0	0.08	1	0	0	0	0
108178772	LOC108178772	lncRNA	0	0	0	0	0.03	1	0	0	0	0	0	0	0.03	1	0	0	0.03	1
108178783	LOC108178783	lncRNA	0.63	16	0.64	20	0.4	13	0.81	25	0.91	26	1.07	30	1.11	37	0.7	23	1.12	32
108178782	LOC108178782	lncRNA	1.49	65	2.11	89	2.1	91	2.25	95	2.26	92	2.68	111	1.22	55	1.65	73	1.93	82
108178781	LOC108178781	lncRNA	0.14	1	0	0	0	0	0	0	0	0	0	0	0	0	0	0	0	0
108178790	LOC108178790	lncRNA	1.05	6	1.09	6	1.06	6	2.35	13	0	0	0.72	4	0.87	5	0.35	2	0.37	2
108178787	LOC108178787	lncRNA	0	0	0	0	0	0	0	0	0.04	1	0	0	0	0	0	0	0	0
108178799	LOC108178799	lncRNA	8.11	249	9.21	273	6.69	204	7.34	218	7.42	213	7.53	220	2.69	85	2.77	86	2.98	89
108178747	LOC108178747	lncRNA	0.53	10	0.55	10	0.54	10	0.11	2	1.19	21	0.73	13	0.57	11	0.47	9	0.82	15
108178736	LOC108178736	lncRNA	0	0	0	0	0	0	0	0	0	0	0.3	1	0.29	1	0	0	0.31	1
108178735	LOC108178735	lncRNA	0.09	3	0.25	8	0.15	5	0.06	2	0.06	2	0.03	1	0.15	5	0.09	3	0.31	10
108178743	LOC108178743	lncRNA	2.25	54	2.65	65	2.97	74	2.68	66	2.1	48	3.12	74	6.19	156	5.24	132	6.1	146
108178741	LOC108178741	lncRNA	0	0	0.25	2	0	0	0.12	1	0	0	0.13	1	0.24	2	0	0	0.13	1
108178769	LOC108178769	lncRNA	0.12	3	0.16	4	0.04	1	0	0	0.04	1	0.04	1	0	0	0.04	1	0.04	1
108178768	LOC108178768	lncRNA	3.78	154	4.29	169	4.15	168	3.05	120	4.57	174	4.1	159	4.1	172	1.65	68	3.2	127
108178759	LOC108178759	lncRNA	0.04	1	0	0	0	0	0	0	0	0	0	0	0	0	0	0	0	0
108178755	LOC108178755	lncRNA	0.71	19	0.23	6	0.11	3	0.39	10	0.8	20	0.39	10	0	0	0.48	13	0.5	13
108178751	LOC108178751	lncRNA	0	0	0	0	0	0	0.26	2	0	0	0	0	0	0	0	0	0	0
108178767	LOC108178767	lncRNA	2.15	97	3.05	133	2.23	100	1.81	79	2.44	103	2.28	98	1.95	91	0.79	36	0.93	41
108178762	LOC108178762	lncRNA	0.28	28	0.59	57	0.43	43	0.48	47	0.36	34	0.43	41	0.22	23	0.14	14	0.32	31
108178714	LOC108178714	lncRNA	1.63	29	1.63	28	1.47	24	1.23	22	2.13	34	1.56	26	0.41	7	1.2	21	2.07	34
108178731	LOC108178731	lncRNA	0.21	9	0.19	8	0.21	9	0.19	8	0.07	3	0.15	6	0.23	10	0.3	13	0.12	5
108178729	LOC108178729	lncRNA	0	0	0	0	0	0	0	0	0	0	0	0	0	0	0	0	0.25	1
108178726	LOC108178726	lncRNA	0.72	34	0.92	42	0.94	44	0.5	23	1.07	47	1	45	0.64	31	0.71	34	0.83	38
108178724	LOC108178724	lncRNA	170.2	485.18	162.25	436.26	156.99	438.16	196.3	540.39	159.81	438.88	185.15	514.69	130.57	361.28	135.72	386.44	84.34	219.21
108178649	LOC108178649	lncRNA	0.61	8	0.39	5	0.69	9	0.47	6	0.56	7	0.32	4	0.15	2	0.07	1	0.16	2
108178647	LOC108178647	lncRNA	0.06	3	0.21	10	0.16	8	0.1	5	0.11	5	0.15	7	0.04	2	0.02	1	0.08	4
108178644	LOC108178644	lncRNA	0.64	5	0.67	5	0.52	4	0.53	4	0.27	2	0.4	3	0.13	1	0.13	1	0.67	5
108178668	LOC108178668	lncRNA	0.94	6	0.65	4	1.9	12	0.81	5	0.66	4	1.96	12	0.78	5	2.33	15	0	0
108178667	LOC108178667	lncRNA	1.01	14	1.12	15	0.87	12	1.19	16	1.84	24	0.68	9	0.7	10	0.64	9	1.27	17
108178673	LOC108178673	lncRNA	1.32	5	1.11	4	2.69	10	1.92	7	1.39	5	1.64	6	1.07	4	2.38	9	1.14	4
108178660	LOC108178660	lncRNA	0.2	2	0.21	2	0.1	1	0	0	0.22	2	0	0	0.1	1	0	0	0	0
108178659	LOC108178659	lncRNA	0	0	0	0	0	0	0	0	0	0	0	0	0.11	1	0.11	1	0	0
108178658	LOC108178658	lncRNA	0.44	14	0.33	10	0.35	11	0.91	28	0.57	17	0.33	10	2.7	88	2.09	67	1.95	60
108178638	LOC108178638	lncRNA	0.22	2	0.58	5	0.68	6	0.23	2	0.36	3	0.35	3	0.33	3	0.11	1	0.12	1
108178637	LOC108178637	lncRNA	0.35	6	0.79	13	0.77	13	0.24	4	1	16	0.92	15	0.69	12	1.22	21	0.85	14
108178642	LOC108178642	lncRNA	0.46	11	0.61	14	0.68	16	0.7	16	0.72	16	0.97	22	0.82	20	0.58	14	0.87	20
108178641	LOC108178641	lncRNA	0.4	9	0.37	8	0.63	14	0.32	7	0.76	16	0.28	6	0.48	11	0.53	12	0.37	8
108178640	LOC108178640	lncRNA	0.71	4	0.75	4	1.63	9	1.11	6	1.13	6	0.93	5	1.96	11	0	0	0.76	4
108178635	LOC108178635	lncRNA	0	0	0	0	0	0	0.11	1	0	0	0.22	2	0.1	1	0	0	0.33	3
108178816	LOC108178816	lncRNA	0.46	3	1.43	9	1.38	9	0.79	5	0.8	5	1.11	7	1.06	7	0.75	5	0.16	1
108178815	LOC108178815	lncRNA	0	0	0	0	0.04	1	0	0	0	0	0	0	0.17	4	0	0	0.05	1
108178812	LOC108178812	lncRNA	0	0	0	0	0	0	0	0	0	0	0.13	1	0	0	0	0	0	0
108178823	LOC108178823	lncRNA	0	0	0	0	0	0	0	0	0	0	0	0	0	0	0	0	0.01	1
108178822	LOC108178822	lncRNA	11.29	810	12.17	844	11.24	801	12.64	877	13.04	873	14.19	967	9.91	734	8.47	615	9.58	671
108178820	LOC108178820	lncRNA	4.73	109	6.2	138	4.85	111	4.66	104	4.54	98	3.64	80	3.38	80	3.43	80	3.8	85
108178811	LOC108178811	lncRNA	0.68	36	0.62	32	0.68	36	0.45	23	0.6	30	0.79	40	1.29	71	0.33	18	1.29	67
108178937	LOC108178937	lncRNA	0.12	1	0.15	1	0.12	1	0.37	3	0.28	2	0.38	3	0.12	1	0	0	0.27	2
108178936	LOC108178936	lncRNA	0.11	8	0.22	15	0.16	11	0.16	11	0.2	13	0.14	9	0.08	6	0.17	12	0.09	6
108178935	LOC108178935	lncRNA	0.31	3	0.22	2	0.63	6	0.22	2	0.44	4	0.43	4	1.33	13	0.72	7	1.09	10
108178934	LOC108178934	lncRNA	0.17	8	0.15	7	0.13	6	0.15	7	0.09	4	0.09	4	0.12	6	0.06	3	0.17	8
108178940	LOC108178940	lncRNA	0	0	0.08	1	0	0	0	0	0	0	0	0	0	0	0	0	0	0
108178938	LOC108178938	lncRNA	0.19	9	0.13	6	0.23	11	0.43	20	0	0	0.28	13	0.24	12	0.08	4	0.19	9
108178918	LOC108178918	lncRNA	0.52	13	0.41	10	0.48	12	0.33	8	0.68	16	0.33	8	0.66	17	0.39	10	0.78	19
108178917	LOC108178917	lncRNA	0.17	6	0.09	3	0.21	7	0.09	3	0.08	2	0	0	0.17	6	0.23	3	0.03	1
108178915	LOC108178915	lncRNA	0	0	5.59	67.42	17.8	221.09	0.11	1.31	0	0	0	0	0.19	2.4	0.11	1.45	0.19	2.35
108178911	LOC108178911	lncRNA	0	0	0	0	0	0	0	0	0	0	0.26	1	0	0	0	0	0	0
108178924	LOC108178924	lncRNA	0	0	0.07	1	0	0	0.07	1	0.14	2	0.07	1	0	0	0	0	0	0
108178922	LOC108178922	lncRNA	0	0	0	0	0.11	1	0	0	0.12	1	0	0	0	0	0	0	0	0
108178920	LOC108178920	lncRNA	0	0	0.07	1	0.07	1	0.07	1	0.52	7	0.15	2	0	0	0.07	1	0	0
108178928	LOC108178928	lncRNA	0.07	3	0.12	6	0.02	1	0	0	0.08	4	0.07	2	0.03	1	0.04	2	0.04	2
108178927	LOC108178927	lncRNA	0.45	27	0.69	40	0.45	27	0.45	26	0.16	9	0.21	12	1.65	102	0.73	44	1.2	70
108178926	LOC108178926	lncRNA	1.01	17	0.49	8	0.96	16	0.68	11	0.19	3	0.31	5	0.64	11	0.95	16	2.16	35
108178884	LOC108178884	lncRNA	3.33	57	4.48	74	3.12	53	2.78	46	3.68	59	3.06	50	2.91	51	2.66	46	3.38	56
108178877	LOC108178877	lncRNA	0.06	4	0.05	3	0.08	5	0	0	0.02	1	0.1	6	0.11	7	0.06	4	0.16	10
108178880	LOC108178880	lncRNA	0.2	3	0.21	3	0.21	3	0	0	0	0	0.07	1	0.07	1	0.07	1	0.14	2
108178878	LOC108178878	lncRNA	0	0	0	0	0.16	1	0	0	0	0	0	0	0	0	0	0	0.17	1
108178901	LOC108178901	lncRNA	1.68	29	0.96	16	1.11	19	1.37	23	1.48	24	1.45	24	0.68	12	1.66	29	1.25	21
108178899	LOC108178899	lncRNA	0	0	0	0	0	0	0	0	0.26	1	0	0	0	0	0	0	0	0
108178892	LOC108178892	lncRNA	0.77	8	0.7	7	0.58	6	0.6	6	0.2	2	1.61	16	0.38	4	0.38	4	0.4	4
108178891	LOC108178891	lncRNA	0.08	1	0	0	0.08	1	0	0	0	0	0	0	0	0	0	0	0	0
108178898	LOC108178898	lncRNA	0.19	3	0.2	3	0.19	3	0.4	6	0.34	5	0.2	3	0.38	6	0.19	3	0.27	4
108178897	LOC108178897	lncRNA	0.98	18	1.19	21	2.2	40	1.97	35	1.69	29	2.17	38	1.7	32	2.43	45	1.69	30
108178896	LOC108178896	lncRNA	1.65	91	1.88	100	1.79	98	1.93	103	1.57	81	2.48	130	1.85	105	1.99	111	1.67	90
108178855	LOC108178855	lncRNA	0.45	13	0.62	17	0.25	7	0.25	7	0.26	7	0.22	6	0.27	8	0.03	1	0.22	6
108178854	LOC108178854	lncRNA	0.13	5	0.42	16	0.51	20	0.19	7	0.31	11	0.24	9	0.3	12	0.13	5	0.21	8
108178853	LOC108178853	lncRNA	0.48	37	0.39	31	0.17	10	0.12	7	0.48	29	0.17	10	1.37	92	0.61	40	0.16	10
108178852	LOC108178852	lncRNA	0	0	0.02	1	0	0	0	0	0.02	1	0	0	0	0	0.02	1	0	0
108178851	LOC108178851	lncRNA	0	0	0	0	0	0	0	0	0	0	0	0	0	0	0.07	1	0	0
108178850	LOC108178850	lncRNA	0.05	3	0.06	4	0.08	5	0.02	1	0	0	0.02	1	0	0	0	0	0	0
108178874	LOC108178874	lncRNA	0.57	6	0.37	4	0.29	3	0.29	3	0.3	3	0.39	4	0.09	1	0	0	0	0
108178872	LOC108178872	lncRNA	0	0	0.11	1	0	0	0.11	1	0	0	0	0	0	0	0.11	1	0	0
108178871	LOC108178871	lncRNA	2.69	131	2.68	126	3.05	148	2.63	124	2.68	121	2.31	106	1.55	78	1.58	77	2.76	130
108178862	LOC108178862	lncRNA	0.69	18	0.47	12	0.61	16	0.28	7	0.2	5	0.32	8	0.56	15	0.23	6	0.35	9
108178866	LOC108178866	lncRNA	0	0	0.05	1	0	0	0	0	0	0	0	0	0.1	2	0.15	3	0.05	1
108178865	LOC108178865	lncRNA	0.51	10	1.01	19	0.62	12	1.17	22	0.44	8	1.29	24	0.85	17	0.2	4	0.58	11
108178826	LOC108178826	lncRNA	0.26	3	0.45	5	0.27	3	0	0	0.19	2	0.09	1	0.09	1	0.09	1	0	0
108178836	LOC108178836	lncRNA	0	0	0	0	0.4	1	0	0	0	0	0	0	0	0	0	0	0	0
108178834	LOC108178834	lncRNA	3.41	219	3.44	214	3.07	196	4	249	3.83	230	3.83	234	5.21	346	5.17	336	7	439
108178846	LOC108178846	lncRNA	0.03	1	0.06	2	0.03	1	0	0	0	0	0	0	0	0	0	0	0	0
108178843	LOC108178843	lncRNA	0	0	0	0	0	0	0	0	0	0	0.08	1	0	0	0	0	0	0
108178848	LOC108178848	lncRNA	2.18	179	2.92	232	1.52	124	1.36	108	0.98	75	1.45	113	1	85	0.37	31	0.9	72
108178847	LOC108178847	lncRNA	0	0	0	0	0	0	0	0	0	0	0	0	0	0	0	0	0.11	1
108178841	LOC108178841	lncRNA	0	0	0	0	0.1	1	0	0	0	0	0	0	0.9	9	0.3	3	1.8	17
108178840	LOC108178840	lncRNA	0.05	1	0.15	3	0	0	0.05	1	0.1	2	0.05	1	0	0	0.05	1	0.1	2
BGIG9986_24280	BGIG9986_24280	lncRNA	2.61	62.55	0.88	20.4	34.79	826.32	3.05	70.66	3.59	80.31	3.9	88.8	3.31	81.3	4.74	114.62	10.91	253.42
BGIG9986_24281	BGIG9986_24281	lncRNA	0	0	0	0	0.05	1	0	0	0	0	0	0	0	0	0	0	0	0
BGIG9986_24284	BGIG9986_24284	lncRNA	0	0	0.34	2	0	0	0	0	0	0	0	0	0	0	0	0	0	0
BGIG9986_24285	BGIG9986_24285	lncRNA	35.95	975.74	39.59	1037.28	39.23	1057.21	36.69	962.93	29.93	760.08	34.74	897.45	19.93	556.39	24.37	668.6	25.72	678.28
BGIG9986_24291	BGIG9986_24291	lncRNA	0.11	2	0.12	2	0.06	1	0.36	6	0.24	4	0.24	4	0.11	2	0.11	2	0	0
BGIG9986_24267	BGIG9986_24267	lncRNA	5.67	17.91	10.76	32.2	8.97	27.78	7.88	24	5.98	18.1	4.43	13.61	8.45	26.08	12.59	39.78	6.27	18.22
BGIG9986_24260	BGIG9986_24260	lncRNA	2.48	18	2.01	14	2.64	19	5.11	37	2.92	20	2.57	19	2.32	17	6.29	46	4.34	30
BGIG9986_24261	BGIG9986_24261	lncRNA	3.19	30	2.99	27	3.65	34	2.64	24	4.4	39	3.89	35	1.57	15	2.85	27	2.11	19
BGIG9986_24262	BGIG9986_24262	lncRNA	16.37	3351.39	16.78	3322.4	16.36	3328.44	18.17	3596.06	19.33	3690.88	20.94	4067.79	13.38	2834.45	14.73	3050.22	13.3	2661.55
BGIG9986_24263	BGIG9986_24263	lncRNA	1.21	15.56	8.12	100.54	9.08	115.84	6.41	79.78	6.73	81.29	5.52	67.83	4.98	65.42	0	0	3.19	39.53
BGIG9986_24270	BGIG9986_24270	lncRNA	6.23	164	8.53	217	7.46	195	6.67	170	5.23	129	5.42	136	11.74	318	7.77	207	12.97	332
BGIG9986_24279	BGIG9986_24279	lncRNA	33.7	488	41.36	577	34.61	497	32.21	451	29.14	396	28.87	399	19.85	294	19.62	287	13.66	191
BGIG9986_24276	BGIG9986_24276	lncRNA	0.21	3	0.07	1	0.14	2	0.14	2	0	0	0.07	1	0	0	0	0	0.14	2
BGIG9986_24277	BGIG9986_24277	lncRNA	2.06	137	2.77	178	2.6	172	1.72	111	2.04	127	1.95	123	1.35	93	1.05	71	1	65
BGIG9986_24272	BGIG9986_24272	lncRNA	21.64	162	22.7	163	14.45	107	20.47	148	17.55	124	14.9	107	10.58	80	8.88	67	5.47	39
BGIG9986_24273	BGIG9986_24273	lncRNA	0.33	11	0.58	19	0.36	12	0.52	17	0.03	1	0.25	8	0.4	14	0.12	4	0.03	1
BGIG9986_24274	BGIG9986_24274	lncRNA	2.47	8	1.95	6	4.09	13	3.2	10	4.19	13	2.54	8	0.63	2	2.16	7	2.01	6
BGIG9986_24246	BGIG9986_24246	lncRNA	97.34	5581.81	105.87	5867.45	80.28	4573.09	111.27	6170.73	98.81	5291.17	106.99	5829.99	82.32	4872.86	81.98	4755.2	53.57	2995.84
BGIG9986_24247	BGIG9986_24247	lncRNA	1.2	10	1.99	16	2.17	18	1.61	13	0.51	4	0.75	6	0.35	3	0.59	5	0.13	1
BGIG9986_24249	BGIG9986_24249	lncRNA	2.41	84	2.56	86	1.85	64	1.99	67	3.47	113	2.81	93	1.84	66	2.61	92	1.33	45
BGIG9986_24242	BGIG9986_24242	lncRNA	0	0	0	0	0	0	0.53	1	0	0	0.21	0.4	0	0	1.27	2.48	0	0
BGIG9986_24240	BGIG9986_24240	lncRNA	0.61	8	0.95	12	0.69	9	0.63	8	0.49	6	0.32	4	1.93	26	2.18	29	0.55	7
BGIG9986_24254	BGIG9986_24254	lncRNA	2.13	5	0	0	1.31	3	0	0	0.88	2	0	0	2.21	5	0.43	1	0	0
BGIG9986_24256	BGIG9986_24256	lncRNA	3.16	13	2.55	10	1.98	8	6.8	27	3.57	14	5.78	23	3.19	13	2.42	10	2.61	10
BGIG9986_24229	BGIG9986_24229	lncRNA	4.95	92	5.36	96	4.5	83	5.73	103	4.88	85	5.65	100	6.88	131	6.13	115	5.61	101
BGIG9986_24224	BGIG9986_24224	lncRNA	2.83	14	3.81	18	1.03	5	1.89	9	1.92	9	1.26	6	0.81	4	0.6	3	0.65	3
BGIG9986_24220	BGIG9986_24220	lncRNA	3.04	12	1.86	7	1.8	7	3.94	15	3.19	12	3.14	12	0.77	3	0.76	3	1.36	5
BGIG9986_24221	BGIG9986_24221	lncRNA	56.25	379	47.54	307	60.51	403	51.92	338	47.1	300	51.75	335	33.42	227	40.83	277	45.29	290
BGIG9986_24222	BGIG9986_24222	lncRNA	10.13	34	7.53	24	13.34	44	7.72	25	11.51	37	8.89	29	14.58	48	20.82	70	15.17	47
BGIG9986_24239	BGIG9986_24239	lncRNA	0	0	0.05	2	0.03	1	0.03	1	0	0	0.05	2	0.02	1	0.03	1	0.03	1
BGIG9986_24231	BGIG9986_24231	lncRNA	74.54	278.9	74.66	265.74	85.13	313.41	70.67	255.22	77.91	278.44	65.62	238.18	73.74	272.1	91.13	341.98	62.16	215.96
BGIG9986_24232	BGIG9986_24232	lncRNA	88.76	23836	72.14	18741	0.18	49	161.21	41873	167.71	42006	163.05	41562	0.15	43	0.06	17	174.59	45850
BGIG9986_24233	BGIG9986_24233	lncRNA	8	31.82	2.59	9.81	1.59	6.22	0.28	1.07	7.4	28.06	7.48	28.84	0	0	0	0	0	0
BGIG9986_24234	BGIG9986_24234	lncRNA	0.44	4	0.69	6	0.45	4	0.8	7	0.47	4	0.46	4	0.44	4	0.33	3	0.12	1
BGIG9986_24230	BGIG9986_24230	lncRNA	28.36	108.01	40.21	145.72	32.34	121.21	33.7	123.9	25.5	92.75	30.04	110.95	50.86	191.2	48.06	183.62	40.75	144.23
BGIG9986_24208	BGIG9986_24208	lncRNA	214.67	1006.29	149.15	664.82	245.62	1119.18	246.65	1096.16	313.12	1408.82	333.34	1498.11	158.26	734.03	255.69	1185.55	185.97	817.42
BGIG9986_24209	BGIG9986_24209	lncRNA	33.17	373.33	22.54	244.05	41.78	465.9	34.19	371.91	63.41	670.91	56.38	606.61	22.19	254.47	44.44	504.77	27.57	298.42
BGIG9986_24217	BGIG9986_24217	lncRNA	8.42	45	12.32	63	9.66	51	12.39	64	12.62	64	14.36	74	15.51	83	11.9	64	5.95	30
BGIG9986_24219	BGIG9986_24219	lncRNA	6.99	31	9.48	44	5.26	26	4.91	23	3.81	18	5.69	28	2.74	13	1.3	7	5.3	23
BGIG9986_24213	BGIG9986_24213	lncRNA	31.57	291.51	44.36	393.57	59.38	542.83	34.52	308.04	53.65	466.57	52.29	462.32	43.91	411.74	26.47	246.49	50.86	449.86
BGIG9986_24214	BGIG9986_24214	lncRNA	148.7	1009.49	62.47	406.43	118.04	792.17	154.75	1014.96	92.33	592.43	142.86	931.68	37.44	256.26	84.62	578.51	60	387.14
BGIG9986_24210	BGIG9986_24210	lncRNA	2.67	60.71	0.21	4.67	3.95	89.24	0	0	6.1	130.03	4.88	105.67	0	0	0	0	0.07	1.57
BGIG9986_24211	BGIG9986_24211	lncRNA	5.61	21.37	3.72	13.48	4.88	18.28	5.09	18.73	4.44	16.13	4.48	16.56	8.7	32.72	11.38	43.49	8.37	29.62
BGIG9986_24212	BGIG9986_24212	lncRNA	5.83	37	7.73	47	5.26	33	8.48	52	7.33	44	6.72	41	7.83	50	6.42	41	5.31	32
108178625	LOC108178625	lncRNA	0.06	1	0	0	0.06	1	0	0	0	0	0.06	1	0	0	0	0	0	0
108178624	LOC108178624	lncRNA	2.45	47.33	3.2	59.54	2.63	50.37	1.65	30.84	2.67	48.25	2.38	43.75	3.05	60.35	3.63	70.85	4.15	77.71
108178623	LOC108178623	lncRNA	0.11	2	0.31	6	0.34	6	0.17	3	0.36	6	0.47	8	0.1	2	0.17	3	0.12	2
108178631	LOC108178631	lncRNA	0.02	1	0	0	0	0	0	0	0	0	0	0	0.02	1	0	0	0.02	1
108178630	LOC108178630	lncRNA	0	0	0	0	0	0	0	0	0	0	0	0	0	0	0.07	1	0	0
108178628	LOC108178628	lncRNA	0.12	1	0	0	0.36	3	0.12	1	0	0	0	0	0	0	0	0	0.25	2
108178627	LOC108178627	lncRNA	0.06	1	0	0	0	0	0	0	0.13	2	0	0	0	0	0.06	1	0.06	1
108178633	LOC108178633	lncRNA	0.1	1	0.2	2	0.48	5	0.1	1	0.1	1	0.3	3	0.09	1	0.38	4	1.09	11
108178569	LOC108178569	lncRNA	0.16	1	0	0	0	0	0	0	0	0	0	0	0	0	0.31	2	0	0
108178574	LOC108178574	lncRNA	0.08	1	0	0	0	0	0	0	0	0	0	0	0	0	0	0	0	0
108178573	LOC108178573	lncRNA	0	0	0.19	2	0.19	2	0.1	1	0	0	0.1	1	0.18	2	0.19	2	0.1	1
108178571	LOC108178571	lncRNA	0.07	1	0	0	0	0	0	0	0	0	0.07	1	0	0	0	0	0	0
108178578	LOC108178578	lncRNA	0.06	1	0.26	4	0.13	2	0.13	2	0.14	2	0.07	1	0.25	4	0	0	0.07	1
108178577	LOC108178577	lncRNA	2.06	48	1.82	41	2.55	59	1.51	34	1.97	43	1.71	38	1.25	30	1.48	35	1.46	33
108178576	LOC108178576	lncRNA	15.87	107.46	12.22	79.28	15.86	106.19	12.66	82.82	15.16	97.04	15.02	97.71	12.9	88.03	15	102.31	8.71	56.07
108178575	LOC108178575	lncRNA	0.01	1	0	0	0.01	1	0	0	0.03	2	0	0	0	0	0	0	0	0
108178581	LOC108178581	lncRNA	0.93	9	0.11	1	0.41	4	0.52	5	1.32	12	0.53	5	0.2	2	0.41	4	0	0
108178587	LOC108178587	lncRNA	0	0	0.05	1	0	0	0	0	0.05	1	0	0	0	0	0	0	0	0
108178556	LOC108178556	lncRNA	0.23	7	0.21	6	0.17	5	0.14	4	0.18	5	0.24	7	0.26	8	0.23	7	0.31	9
108178554	LOC108178554	lncRNA	0.22	6	0.11	3	0.11	3	0.15	4	0.12	3	0.08	2	0.04	1	0.21	6	0.04	1
108178548	LOC108178548	lncRNA	0.08	5	0.02	1	0.1	6	0.07	4	0	0	0.12	7	0.22	14	0.32	20	0.35	21
108178547	LOC108178547	lncRNA	0	0	0	0	0	0	0.09	1	0	0	0.09	1	0	0	0.27	3	0.19	2
108178553	LOC108178553	lncRNA	0.1	6	0.09	5	0.12	7	0.12	7	0.13	7	0.13	7	0.03	2	0.05	3	0.07	4
108178551	LOC108178551	lncRNA	0.29	6	0.05	1	0.2	4	0.1	2	0.31	6	0.2	4	0.38	8	0.1	2	0.4	8
108178550	LOC108178550	lncRNA	0	0	0	0	0	0	0.15	1	0	0	0	0	0	0	0	0	0	0
108178557	LOC108178557	lncRNA	0	0	0	0	0	0	0	0	0	0	0.27	2	0	0	0	0	0.27	2
108178568	LOC108178568	lncRNA	0	0	0.05	1	0	0	0	0	0	0	0.14	3	0.23	4	0.34	6	0.31	6
108178532	LOC108178532	lncRNA	2.17	22	3.08	30	2.59	26	2.66	26	1.68	16	1.86	18	3.6	37	3.04	31	4.33	42
108178531	LOC108178531	lncRNA	2.22	14	0.99	6	1.6	10	0.66	4	1	6	0.66	4	0.79	5	0.63	4	0.67	4
108178530	LOC108178530	lncRNA	2.81	116	2.03	81	2.27	93	2.9	116	2.51	97	2.72	107	3.48	148	2.8	117	3.31	133
BGIG9986_24367	BGIG9986_24367	lncRNA	0	0	0	0	0	0	0	0	0	0	0.09	1	0	0	0	0	0	0
BGIG9986_24368	BGIG9986_24368	lncRNA	8.94	215.4	13.21	307.16	11.39	272.37	9.97	232.25	11.64	262.65	10.27	235.78	21.29	527.52	18.11	441.06	21.83	510.66
BGIG9986_24369	BGIG9986_24369	lncRNA	14.99	71	14.15	64	16.06	75	13.33	61	7.33	33	12.46	57	16.1	76	23.74	113	24.52	109
BGIG9986_24366	BGIG9986_24366	lncRNA	0	0	0	0	0	0	0	0	0	0	0	0	0.27	2	0	0	0.14	1
BGIG9986_24361	BGIG9986_24361	lncRNA	13.59	253	12.09	217	14.41	266	10.95	197	11.58	202	12.46	221	7.54	144	11.38	214	12.32	222
108178523	LOC108178523	lncRNA	0.65	14	0.72	15	1.02	22	0.67	14	0.44	9	0.82	17	0.72	16	0.55	12	0.86	18
108178522	LOC108178522	lncRNA	0	0	0.18	1	0.18	1	0	0	0.18	1	0.18	1	0	0	0.17	1	0	0
108178543	LOC108178543	lncRNA	0.09	3	0.16	5	0.12	4	0.13	4	0.1	3	0.1	3	0.21	7	0.21	7	0.25	8
108178535	LOC108178535	lncRNA	0.09	4	0.23	10	0.07	3	0.11	5	0.09	4	0.07	3	0.26	12	0.24	11	0.2	9
BGIG9986_24375	BGIG9986_24375	lncRNA	0.06	1	0	0	0	0	0	0	0	0	0	0	0	0	0	0	0	0
108178533	LOC108178533	lncRNA	0.34	2	0.71	4	1.38	8	0.53	3	0	0	0.18	1	0.85	5	1.01	6	0.72	4
BGIG9986_24370	BGIG9986_24370	lncRNA	0	0	0	0	0.42	3	0.13	0.89	0	0	0.15	1	0.18	1.29	0	0	0	0
BGIG9986_24371	BGIG9986_24371	lncRNA	0.06	1	0.4	6	0.2	3	0.07	1	0.21	3	0.41	6	0.06	1	0.13	2	0.13	2
BGIG9986_24372	BGIG9986_24372	lncRNA	0.52	6	0.81	9	0.53	6	0.63	7	0.93	10	0.73	8	0.43	5	0.26	3	1.36	15
108178538	LOC108178538	lncRNA	1.15	39	1.22	40	0.95	32	0.98	32	0.92	29	0.65	21	2.69	94	1.08	37	4.22	139
BGIG9986_24373	BGIG9986_24373	lncRNA	4167.62	375894	3645.3	317906	4001.18	358609	5282.67	460817	5920.2	498368	5606.61	480297	3383.68	315411	4469.99	407908	4653.8	409882
108178536	LOC108178536	lncRNA	10	601	12.41	721	10.16	607	9.31	541	13.27	745	12.55	717	16.48	1023	14.59	887	19.37	1136
BGIG9986_24345	BGIG9986_24345	lncRNA	3.99	32	9.34	72	4.53	36	8.51	66	3.43	26	4.68	36	5.41	44	1.85	15	3.91	30
BGIG9986_24347	BGIG9986_24347	lncRNA	25.21	952	9.54	348	10.53	395	20.62	753	22.27	786	22.72	816	6.6	257	4.58	175	6.96	256
BGIG9986_24342	BGIG9986_24342	lncRNA	7.29	426	8.5	480	7.84	455	7.68	434	7.55	412	7.44	413	7.39	446	4.8	284	4.16	237
BGIG9986_24343	BGIG9986_24343	lncRNA	0.91	24.25	0.35	8.97	0.91	23.95	1.36	35.05	0.57	14.31	1.28	32.49	0.12	3.18	0.13	3.52	0.25	6.37
108178488	LOC108178488	lncRNA	0.72	12	0.36	6	0.42	7.3	0.12	3	0.52	9	0.16	4	0.51	13.08	0.26	5	0.31	6.04
108178517	LOC108178517	lncRNA	0	0	0.07	1	0.07	1	0	0	0	0	0	0	0	0	0	0	0.07	1
108178515	LOC108178515	lncRNA	0.31	3	0.11	1	0	0	0	0	0.33	3	0	0	0.21	2	0.21	2	0.22	2
BGIG9986_24356	BGIG9986_24356	lncRNA	9.31	256	8.36	222	11.46	313	9.51	253	10.03	258	8.67	227	10.46	296	8.96	249	6.77	181
BGIG9986_24357	BGIG9986_24357	lncRNA	2.45	18	0.57	4	1.65	12	2.11	15	0.86	6	0.99	7	0.27	2	1.49	11	0.71	5
BGIG9986_24359	BGIG9986_24359	lncRNA	2.01	142.73	1.99	136.41	1.69	119.25	1.9	129.95	1.9	125.52	2.07	139.7	1.77	129.3	1.65	118.12	1.25	86.16
BGIG9986_24352	BGIG9986_24352	lncRNA	7.25	289	6.25	241	5.5	218	8.45	326	7.03	262	8.15	309	5.54	228	6.15	248	5.25	204
BGIG9986_24354	BGIG9986_24354	lncRNA	0	0	0.05	1	0	0	0.09	2	0.05	1	0	0	0.17	4	0.26	6	0.05	1
BGIG9986_24355	BGIG9986_24355	lncRNA	33.8	214	30.51	185	36.61	229	36.96	226	27.22	163	32.69	199	50.4	321	58.84	375	40.64	244
108178512	LOC108178512	lncRNA	0.09	1	0.09	1	0.27	3	0.09	1	0.28	3	0.28	3	0.26	3	0.35	4	0	0
BGIG9986_24350	BGIG9986_24350	lncRNA	13.93	651	14.53	656	12.56	583	14.45	653	12.19	532	13.87	616	12.51	603	11.36	537	7.49	341
108178511	LOC108178511	lncRNA	0	0	0	0	0.11	2	0	0	0.06	1	0.12	2	0.5	9	0.51	9	1.06	18
BGIG9986_24351	BGIG9986_24351	lncRNA	18.93	61	11.77	36	13.27	42	19.3	60	13.6	42	22	69	10.78	34	15.18	49	5.05	15
BGIG9986_24320	BGIG9986_24320	lncRNA	5.11	38	2.24	16	1.77	13	4.87	35	2.28	16	4.63	33	2.53	19	3.47	26	3.53	25
BGIG9986_24322	BGIG9986_24322	lncRNA	5.33	161	3.5	102	4.93	148	6.98	204	15.53	439	9.88	284	7.36	229	22.45	686	17.6	517
108178484	LOC108178484	lncRNA	0	0	0	0	0	0	0	0	0	0	0	0	0	0	0	0	0.02	1
BGIG9986_24338	BGIG9986_24338	lncRNA	4337.27	418342	5144.33	473929	5135.36	502414	4662.85	448836	5308.81	491196	4992.33	471775	5545.14	548535	3412.41	350860	4932.12	487698
BGIG9986_24339	BGIG9986_24339	lncRNA	80.54	372	41.98	185	49.19	224	92.6	413	74.21	326	90.98	406	51.55	237	53.02	246	80.83	350
108178478	LOC108178478	lncRNA	1.32	90	2	124	1.03	73	1.04	69	1.27	78	0.93	66	0.21	15	0.34	24	0.24	14
108178487	LOC108178487	lncRNA	0.22	2	0.68	6	0.99	9	0.34	3	0.35	3	0.34	3	0.11	1	0.54	5	0.11	1
108178486	LOC108178486	lncRNA	0.02	2	0.01	1	0.04	3	0.01	1	0.03	2	0.03	2	0.12	10	0.11	9	0.37	29
108178485	LOC108178485	lncRNA	0.23	6	0.48	12	0.27	7	0.04	1	0	0	0.16	4	0.82	22	0.34	9	1.15	29
108178476	LOC108178476	lncRNA	1.26	20	0.92	14	1.02	16	1.11	17	1.28	19	1.26	19	1.17	19	0.88	14	0.92	14
108178475	LOC108178475	lncRNA	0.62	44	0.41	28	0.58	41	0.2	14	0.12	8	0.24	16	0.33	24	0.17	12	0.2	14
BGIG9986_24307	BGIG9986_24307	lncRNA	29763.7	567600	23427.1	431347	26299.8	493689	31810.3	588311	34861.8	627239	33413.1	609448	20133.8	389066	25677.5	488973	30380.3	553133
BGIG9986_24308	BGIG9986_24308	lncRNA	653.19	3039.22	399.83	1775.27	457.15	2097.06	521.12	2341.21	384.33	1700.5	470.99	2117	609.82	2824.82	687.72	3214.66	720.73	3144.61
BGIG9986_24303	BGIG9986_24303	lncRNA	5.96	62	3.21	32	6.6	68	7.53	75	15.12	149	11.48	114	0.17	3	1.35	14	10.69	106
BGIG9986_24316	BGIG9986_24316	lncRNA	0	0	0	0	0	0	0	0	3.34	15.94	0	0	0	0	0	0	0	0
BGIG9986_24317	BGIG9986_24317	lncRNA	1.46	4.87	0.94	2.97	1.15	3.79	1.21	3.91	2.53	8.09	1.38	4.47	1.23	4.04	2.14	7.15	2.3	7.08
BGIG9986_24319	BGIG9986_24319	lncRNA	50.44	282.53	39.01	209.01	23.99	132.66	42.49	229.86	49.05	260.4	52.87	285.24	38.52	216.23	26.33	148.35	46	243.35
BGIG9986_24312	BGIG9986_24312	lncRNA	3.12	30.58	2.55	24.01	3.5	34	4.2	39.86	2.62	24.2	2.74	25.71	2.41	24	2.88	28.46	1.22	11.51
BGIG9986_24313	BGIG9986_24313	lncRNA	10.25	28.28	11.07	28.88	13.09	35.38	15.06	40.06	18.51	49.12	23.27	62.68	10.4	27.85	20.47	56.48	9.1	22.92
BGIG9986_24315	BGIG9986_24315	lncRNA	10.35	22.63	4.19	8.63	19.95	42.64	12.31	25.95	15.8	33.45	19.08	41	12.25	25.64	21.72	47.41	15.99	31.49
100355679	LOC100355679	lncRNA	0.05	2	0.53	20	0.29	11	0	0	0.14	4	0.07	2	0.05	2	0.53	18	0.54	20
BGIG9986_24082	BGIG9986_24082	lncRNA	46.32	253.98	53.33	279.6	36.21	195.99	62.01	328.35	45.88	238.52	57.63	304.44	37.71	207.07	33.37	184	32.96	170.55
BGIG9986_24083	BGIG9986_24083	lncRNA	0.01	1	0.03	2	0.03	2	0.07	5	0.01	1	0.03	2	0.13	10	1.56	122	0.2	15
BGIG9986_24088	BGIG9986_24088	lncRNA	2.18	12	1.9	10	2.76	15	1.88	10	2.3	12	1.89	10	2.54	14	0.9	5	0.96	5
BGIG9986_24089	BGIG9986_24089	lncRNA	2.4	103	2.22	92	2.72	116	2.39	99	2.12	85	1.96	80	2.37	105	3.16	137	2.61	109
BGIG9986_24084	BGIG9986_24084	lncRNA	0.18	19	0.17	18	0.15	16	0.07	7	0.06	6	0.15	15	0.03	3	0.01	1	0.01	1
BGIG9986_24087	BGIG9986_24087	lncRNA	28.82	114.63	16.16	61.2	16.36	64.05	10.91	41.9	15.84	60.12	16.02	61.74	8.58	33.75	4.34	17.32	7.01	25.95
BGIG9986_24091	BGIG9986_24091	lncRNA	20.07	213.64	20.11	205.89	21.79	229.71	20.82	214.18	15.03	150.42	19.08	194.24	28.3	306.62	20.49	220.06	9.42	96.34
BGIG9986_24092	BGIG9986_24092	lncRNA	34.08	225	38.57	244	32.33	211	33.71	215	38.61	241	32.31	205	30.67	204	26.93	179	37.96	238
BGIG9986_24093	BGIG9986_24093	lncRNA	0.05	1	0	0	0.05	1	0.1	2	0.26	5	0.1	2	0.09	2	0.19	4	0	0
BGIG9986_24094	BGIG9986_24094	lncRNA	0.33	4.92	0.49	6.97	0.53	7.74	0.42	5.97	1.12	15.54	0.51	7.22	0.53	7.99	0.06	0.93	0.07	1
BGIG9986_24090	BGIG9986_24090	lncRNA	0.36	1	1.04	2.77	0.33	0.9	0	0	4.62	12.47	3.91	10.71	1.78	4.86	0.71	2	3.28	8.41
BGIG9986_24099	BGIG9986_24099	lncRNA	142.11	1165	136.85	1077	126.23	1024	155.27	1230	219.92	1700	195.58	1537	120.07	997	153.7	1270	150.54	1179
BGIG9986_24095	BGIG9986_24095	lncRNA	8.2	1692.14	8.62	1721.1	9.66	1980.65	9.31	1856.98	10	1924.71	10.4	2036.39	15.28	3262.19	11.62	2425.93	18.79	3790.22
BGIG9986_24096	BGIG9986_24096	lncRNA	0	0	0	0	0.13	2	0	0	0	0	0	0	0	0	0	0	0	0
BGIG9986_24098	BGIG9986_24098	lncRNA	0.18	2	0.09	1	0.18	2	0.09	1	0.37	4	0.28	3	0.17	2	0	0	0	0
BGIG9986_24061	BGIG9986_24061	lncRNA	4.55	1182.85	3.99	1002.19	4.04	1044.04	6.06	1522.58	4.69	1136.01	5.62	1385.72	2.7	726.03	4.32	1136.95	3.25	826.58
BGIG9986_24066	BGIG9986_24066	lncRNA	4.52	231.4	4.18	206.98	5.14	261.2	4.62	228.54	5.42	259.09	4.86	236.45	6.15	325.09	8.4	435.14	11.34	565.8
BGIG9986_24067	BGIG9986_24067	lncRNA	0	0	0.02	1	0	0	0.03	2	0	0	0	0	0	0	0	0	0	0
BGIG9986_24068	BGIG9986_24068	lncRNA	1.83	37	1.74	34	1.79	36	1.07	21	2	38	1.86	36	1.2	25	0.83	17	1.12	22
BGIG9986_24069	BGIG9986_24069	lncRNA	1.18	16	1.76	23	1.63	22	0.61	8	1.88	24	1.93	25	0.65	9	0.88	12	0.46	6
BGIG9986_24062	BGIG9986_24062	lncRNA	9.06	56	14.2	84	9.99	61	10.89	65	14.54	85	14.81	88	6.28	39	14.15	88	9.39	55
BGIG9986_24064	BGIG9986_24064	lncRNA	8.46	1397.06	9.36	1494.09	8.27	1357.35	9.97	1591.11	10.12	1558.88	10.02	1570.08	26.2	4473.73	10.44	1744.27	17.8	2872
BGIG9986_24065	BGIG9986_24065	lncRNA	10.29	4985.1	10.16	4761.23	8.79	4234.84	11.53	5401.84	10.91	4928.26	11.59	5327.31	25.92	13000.3	11.84	5804.44	18.69	8857.13
BGIG9986_24070	BGIG9986_24070	lncRNA	0.84	47.75	0.16	9	0.14	8.08	0.62	34.01	1.07	57.03	0.76	41.39	0.39	23	0.17	9.7	0.04	2
BGIG9986_24073	BGIG9986_24073	lncRNA	6.88	234	8.07	265	8.15	275	6.75	222	6.42	204	6.53	211	5.4	189	4.89	168	4.02	133
BGIG9986_24074	BGIG9986_24074	lncRNA	0.47	1.96	0.75	2.98	0.34	1.4	0	0	0	0	0	0	0	0	0	0	0	0
BGIG9986_24075	BGIG9986_24075	lncRNA	40.71	197	53.46	247	34.99	167	38.31	179	47.63	219	46.88	219	23.21	112	30.23	147	14.96	68
BGIG9986_24076	BGIG9986_24076	lncRNA	9.2	62	12.08	78	10.66	71	10.14	66	8.01	51	11.12	72	10.9	74	7.07	48	4.22	27
BGIG9986_24049	BGIG9986_24049	lncRNA	2.55	65	2.6	64	2.1	53	3.45	85	2.85	68	2.64	64	1.64	43	1.94	50	1.62	40
BGIG9986_24044	BGIG9986_24044	lncRNA	0.77	7	1.14	10	0.66	6	1.13	10	1.16	10	1.6	14	0.32	3	0.76	7	0	0
BGIG9986_24045	BGIG9986_24045	lncRNA	2.01	10	2.53	12	2.24	11	3.12	15	4.44	21	3.54	17	2.62	13	1.6	8	3.63	17
BGIG9986_24040	BGIG9986_24040	lncRNA	2.34	58	2.26	54	3.09	76	2.3	55	4.62	107	3.35	79	1.69	43	1.64	41	1.58	38
BGIG9986_24041	BGIG9986_24041	lncRNA	159.62	713	138.73	591	166.51	733	176.22	760	272.41	1158	220.92	954	180.87	803	182.78	820	464.68	1943
100352128	LOC100352128	lncRNA	0	0	0.05	1	0	0	0	0	0	0	0	0	0.1	2	0	0	0	0
BGIG9986_24051	BGIG9986_24051	lncRNA	2.78	172	2.99	179	2.93	180	2.32	139	1.82	105	2.02	119.05	6.03	385	2.83	177	8.02	484
BGIG9986_24052	BGIG9986_24052	lncRNA	0	0	0	0	0	0	0	0	0	0	0	0	0	0	0.51	1	0	0
BGIG9986_24054	BGIG9986_24054	lncRNA	38.28	1337	44.17	1490	28.34	983	36.98	1249	20.61	673	26.79	890	11.28	406	16.39	579	8.83	300
BGIG9986_24026	BGIG9986_24026	lncRNA	1.14	370.93	1.33	419.79	1.01	327.85	1.25	393.58	1.1	333.69	1.16	360.67	1	338.26	1	331.33	0.61	194.9
BGIG9986_24027	BGIG9986_24027	lncRNA	7.77	526.9	9.55	625.91	7.98	537.82	8.19	536.84	10.16	643	8.62	555.23	6.11	427.8	5.87	402.55	6.45	426.64
BGIG9986_24028	BGIG9986_24028	lncRNA	0.73	8	1.33	14	1.11	12	1.23	13	0.29	3	1.34	14	1.34	15	0.09	1	0.86	9
BGIG9986_24029	BGIG9986_24029	lncRNA	16.41	1575.61	14.91	1384.1	15.2	1450.04	18.53	1720.54	17.01	1524.76	17.99	1640.73	12.15	1205.5	14.42	1400.69	9.72	911.56
BGIG9986_24022	BGIG9986_24022	lncRNA	7.7	907.89	7.95	907.41	7.22	846.4	8.17	932.48	9.47	1042.4	9.69	1085.17	7.72	941.83	8.12	969.14	6.3	725.84
BGIG9986_24023	BGIG9986_24023	lncRNA	10.3	236	20.81	460	25.86	588	18.37	407	10.4	223	12.83	280	2.72	64	0.82	19	2.02	45
BGIG9986_24024	BGIG9986_24024	lncRNA	16.81	2084.97	18.66	2238.5	16.71	2060.42	18.82	2258.1	22.91	2651.17	20.18	2376.88	16.88	2165.19	15.22	1909.84	19.73	2391.1
BGIG9986_24020	BGIG9986_24020	lncRNA	4.48	191.01	3.61	148.46	4.44	187.85	3.81	157	3.84	153	4.27	172.93	2.39	105	2.99	129	4.14	172
BGIG9986_24021	BGIG9986_24021	lncRNA	8.81	1360.09	7.84	1170.42	8.22	1261.6	8.5	1268.8	9.06	1304.5	9.17	1344.24	8.9	1421.39	8.47	1323.87	7.86	1186.33
BGIG9986_24037	BGIG9986_24037	lncRNA	0.05	1	0	0	0	0	0	0	0.11	2	0	0	0.05	1	0.05	1	0	0
BGIG9986_24034	BGIG9986_24034	lncRNA	1066.21	3347	920.03	2739	1424.57	4391	1160.28	3514	1720.81	5181	1325.29	4050.92	1086.13	3333	2239.74	7041	2350.12	6788
BGIG9986_24035	BGIG9986_24035	lncRNA	6.21	1001.08	7.26	1131	5.65	903.97	5.65	881.01	5.57	837.62	5.63	860.88	7.4	1233	3.95	644	7.42	1168
BGIG9986_24031	BGIG9986_24031	lncRNA	2.34	19	2.95	23	1.87	15	2.04	16	4.05	31	4.24	33	1.95	16	1.47	12	1.94	15
BGIG9986_24009	BGIG9986_24009	lncRNA	20.04	118	20.93	118	17.02	99	21.09	120	17.93	100	16.76	95	19.11	113	20.08	119	18.12	101
BGIG9986_24006	BGIG9986_24006	lncRNA	18.52	546.45	16.92	482.11	16.07	470.75	18.44	526.02	18.48	509.99	21.11	592.83	10.36	314.61	13.07	389.96	10.58	303.34
BGIG9986_24007	BGIG9986_24007	lncRNA	21.43	8599.48	21.33	8279.12	19.47	7767.3	21.87	8490.13	22.2	8308.55	22.62	8614.11	18.11	7523.77	18.88	7668.51	15.95	6258.8
BGIG9986_24000	BGIG9986_24000	lncRNA	36.96	1846	37.13	1792	34.44	1709	34.84	1683	31.93	1490	34.56	1641	27.34	1409	28.56	1443	22.69	1105
BGIG9986_24001	BGIG9986_24001	lncRNA	27.05	103.93	0	0	33.92	128.28	23.82	88.36	43.44	159.35	33.45	124.6	0	0	26.75	103.13	35.28	126.04
BGIG9986_24002	BGIG9986_24002	lncRNA	0.41	6.12	0.49	7.09	15.71	234.65	31.11	452.97	0.79	11.23	16.64	239.17	52.64	811.24	1.21	18.33	38.41	558.86
BGIG9986_24019	BGIG9986_24019	lncRNA	102.37	655	113.56	696	129.53	819	117.13	724	158.28	958	125.01	769	151.09	973	147.95	953	163.9	995
BGIG9986_24015	BGIG9986_24015	lncRNA	7.4	57	8.12	60	10.76	82	5.91	44	8.53	62	8.39	62	2.05	15.95	5.02	39	2.18	16
BGIG9986_24016	BGIG9986_24016	lncRNA	2.82	306	2.76	290	2	216	2.55	268	5.21	528	4.18	431	2.02	227	2.41	265	4.07	432
BGIG9986_24017	BGIG9986_24017	lncRNA	0.68	11.99	0.81	13.66	0.34	5.98	0.32	5.47	0.63	10.28	0.45	7.59	0.33	5.94	0	0	1.85	31.31
BGIG9986_24018	BGIG9986_24018	lncRNA	0.99	4	1.3	5	0.25	1	0	0	0.52	2	0	0	1.76	7	1.48	6	3.73	14
BGIG9986_24011	BGIG9986_24011	lncRNA	0.86	17.83	1.27	25.42	0.47	9.74	0.67	13.45	1.4	27.08	0.96	18.92	5.87	124.96	2.23	46.62	1.86	37.34
BGIG9986_24014	BGIG9986_24014	lncRNA	0.53	1.1	0.3	0.58	0.34	0.69	0.85	1.71	0.54	1.09	1.08	2.22	0.46	0.93	0	0	0.57	1.07
BGIG9986_24010	BGIG9986_24010	lncRNA	17.49	538	18.01	535	19.35	591	18.32	545	21.69	624	17.8	521	3.79	120	10.8	336	6.79	203
BGIG9986_24183	BGIG9986_24183	lncRNA	53941.9	416044	46472.1	344886	51768.7	392063	51262.3	382742	96891	702839	77750.9	575100	35871.7	278076	59448	459902	59225.3	436102
BGIG9986_24185	BGIG9986_24185	lncRNA	40.48	3452.67	33.8	2814.42	33.51	2811.06	46.88	3911.25	33.11	2669.29	41.69	3374.68	30.41	2788.55	27.63	2399.56	21.34	1796.59
BGIG9986_24186	BGIG9986_24186	lncRNA	1.37	109.45	1.14	88.58	1.01	80.41	1.33	102.71	1.32	99.07	1.7	129.73	0.74	61.3	0.88	71.55	0.58	45.52
BGIG9986_24190	BGIG9986_24190	lncRNA	35.99	2136	37.59	2156.47	33.15	1954.65	36.97	2121.84	36.23	2008.02	39.35	2219.01	26.98	1653.3	26.96	1618.51	24.14	1397.34
BGIG9986_24194	BGIG9986_24194	lncRNA	0	0	0	0	0	0	0	0	0	0	0.12	1	0.12	1	0	0	0	0
BGIG9986_24196	BGIG9986_24196	lncRNA	10.36	96	12.18	109	9.42	87	10.1	91	8.99	79	11.45	102	6.62	63	8.81	83	7.92	71
BGIG9986_24197	BGIG9986_24197	lncRNA	36.94	417	38.58	419	40.59	454	35.74	390	30.44	323	35.12	379	38.68	445	30.02	342	30.67	333
BGIG9986_24160	BGIG9986_24160	lncRNA	44.74	4331.47	51.9	4857.87	50.08	4817.38	44.76	4190.95	46.66	4215.8	44.05	4049.74	47.85	4787.68	42.56	4168.72	50.63	4786.94
BGIG9986_24161	BGIG9986_24161	lncRNA	6997.42	36586	6382.4	31892	5861.52	30243	6328.21	31954	6809.1	33783	6317.21	31846	5555.76	29046	5977.22	31422	5094.39	25094
BGIG9986_24163	BGIG9986_24163	lncRNA	1.13	4	4.76	16	2.3	8	2.34	8	2.95	10	2.04	7	1.72	6	1.69	6	1.53	5
BGIG9986_24144	BGIG9986_24144	lncRNA	0.46	12	0.4	10	0.54	14	0.32	8	0.37	9	0.52	13	1.75	47	1.29	34	2.09	53
BGIG9986_24145	BGIG9986_24145	lncRNA	10.3	176.52	8.75	144.45	7.2	122.44	8.85	146.6	9.78	157.01	10.46	170.87	2.39	42	2.03	35.1	0.72	12
BGIG9986_24146	BGIG9986_24146	lncRNA	1.93	5	1.63	4	3.15	8	4	10	1.2	3	1.97	5	2.79	7	1.16	3	1.69	4
BGIG9986_24140	BGIG9986_24140	lncRNA	1.68	38.69	1.48	32.88	1.57	35.9	1.84	40.89	1.29	27.79	1.96	42.83	0.55	13	1.59	36.83	1.16	25.81
BGIG9986_24141	BGIG9986_24141	lncRNA	2.7	6	2.87	6	2.77	6	3.27	7	6.52	14	2.29	5	3.76	8	1.35	3	2.5	5
BGIG9986_24142	BGIG9986_24142	lncRNA	0.05	1	0.26	5	0	0	0	0	0.11	2	0.05	1	0.1	2	0	0	0.32	6
BGIG9986_24156	BGIG9986_24156	lncRNA	150.85	740.17	97.42	456.47	179.54	868.91	151.66	718.59	212.49	990.48	222.61	1054.2	82.55	404.07	178.8	881.69	100.84	464.99
BGIG9986_24151	BGIG9986_24151	lncRNA	1.02	19.02	5.16	92.92	2.21	40.98	2.71	48.82	0.08	1.33	0.83	14.68	0.64	12.18	3.11	58.67	0.18	3.23
BGIG9986_24152	BGIG9986_24152	lncRNA	16.67	400	12.78	296	9.24	220	13.88	322	11	247	11.38	260	6.32	156	11.13	270	12.06	281
BGIG9986_24153	BGIG9986_24153	lncRNA	21.79	12649.5	26.48	14873.7	22.7	13100.8	23.13	12986.6	21.19	11471.6	22.83	12577.2	16.34	9821.7	15.52	9121.31	13.56	7699.77
BGIG9986_24127	BGIG9986_24127	lncRNA	9.47	58	16.19	95	13.55	82	10.31	61	4.83	28	7.3	43	13.64	84	9.73	60	11.89	69
BGIG9986_24124	BGIG9986_24124	lncRNA	0	0	0	0	0	0	0.5	0.99	0	0	0.49	0.98	0	0	0	0	0	0
BGIG9986_24120	BGIG9986_24120	lncRNA	10.91	122.05	8.91	95.86	7.62	84.45	11.47	124	11.46	120.53	13.67	146.25	5.24	59.68	9.93	112.12	4.31	46.33
BGIG9986_24138	BGIG9986_24138	lncRNA	4.31	9.57	5.02	10.5	6.96	15.1	7.56	16.17	8.18	17.56	7	15.27	2.37	5.04	3.24	7.18	6.35	12.71
BGIG9986_24139	BGIG9986_24139	lncRNA	16.39	241	16.59	235	18.86	275	16.18	230	8.63	119	13.26	186	17.68	266	17.17	255	9.86	140
BGIG9986_24132	BGIG9986_24132	lncRNA	3.6	15.05	3.05	12.13	3.12	12.83	3.89	15.71	4.11	16.37	4.15	16.77	6.41	26.53	4.66	19.55	6.05	23.59
BGIG9986_24133	BGIG9986_24133	lncRNA	0	0	0	0	0	0	0	0	0	0	0.18	1.52	0	0	0.22	1.99	0	0
BGIG9986_24134	BGIG9986_24134	lncRNA	43.58	4994.03	40.16	4449.7	48.35	5505.29	41.1	4554.28	49.6	5303.05	46.46	5054.72	36.92	4373.76	46.12	5347.27	66.97	7496.59
BGIG9986_24135	BGIG9986_24135	lncRNA	113.19	19925.8	123.2	20978.5	117.46	20551.1	114.68	19525.7	122.53	20121.3	119.37	19949.9	108.53	19763.6	99.67	17754.4	116.22	19998.5
BGIG9986_24107	BGIG9986_24107	lncRNA	12.59	87	13.59	90	13.76	94	14.39	96	16.24	106	14.17	94	9.76	68	10.92	76	6.7	44
BGIG9986_24103	BGIG9986_24103	lncRNA	0	0	0	0	0.08	2	0	0	0.08	2	0.04	1	0.04	1	0.04	1	0.08	2
BGIG9986_24101	BGIG9986_24101	lncRNA	0	0	0.36	1	0	0	0	0	0.35	1	0.69	2	0	0	0.68	2	0	0
BGIG9986_24102	BGIG9986_24102	lncRNA	3.76	34.99	3.59	32.15	3.73	34.37	1.12	10.09	9.2	80.69	5.98	53.35	0	0	0.46	4.36	0.04	0.39
BGIG9986_24118	BGIG9986_24118	lncRNA	0	0	0	0	0	0	0.25	1	0	0	0	0	0	0	0	0	0	0
BGIG9986_24119	BGIG9986_24119	lncRNA	0.18	4	0.14	3	0.41	9	0.52	11	0.59	12	0.62	13	0.22	5	0.41	9	0.75	16
BGIG9986_24114	BGIG9986_24114	lncRNA	4.9	433	6.06	518	6.23	547	6.34	542	6.4	528	6.5	546	8.04	734	4.69	419	6.92	597
BGIG9986_24116	BGIG9986_24116	lncRNA	3.1	27	4.07	34	3.48	30	3.68	31	5.36	44	2.28	19	3.74	33	3.76	33	4.44	37
BGIG9986_24117	BGIG9986_24117	lncRNA	84.87	677	64.13	491	63.6	502	75.64	583	93.17	701	94.91	726	44.83	362	66.67	536	58.17	443
BGIG9986_24111	BGIG9986_24111	lncRNA	0	0	0	0	0	0	0	0	0	0	0	0	0.12	0.3	0	0	0	0
BGIG9986_24113	BGIG9986_24113	lncRNA	23.43	111	19.9	90	13.7	64	24.48	112	25.76	116	19.45	89	14.41	68	17.44	83	24.52	109
100342236	NDUFA1	lncRNA	16.9	119	13.62	92	16.51	115	11.46	78	11.72	78	12.72	86	14.91	106	10.29	73	7.16	48
100355171	LOC100355171	lncRNA	0.12	1	0.12	1	0	0	0.22	2	0	0	0	0	0.41	4	0	0	0.11	1
100356963	LOC100356963	lncRNA	0	0	0	0	0.06	1	0	0	0.12	2	0	0	0	0	0	0	0	0
100353551	LOC100353551	lncRNA	4.69	177	4.85	177	5.28	198	4.49	164	7.74	273	5.85	210	6.17	240	2.02	77	6.48	238
103346206	LOC103346206	lncRNA	8.22	101.86	6.87	81.92	7.56	92.88	8.43	100.98	8.21	95.61	6.68	79.11	7.27	91.91	6.12	76.62	5.86	69.97
103346205	LOC103346205	lncRNA	0.19	2	0	0	0.34	1	0	0	0	0	0.65	3	0	0	0.33	1	0	0
103346201	LOC103346201	lncRNA	1.01	33	1.71	54	1.42	46	1.23	39	1.15	35	1.03	32	0.83	28	0.64	21	0.98	31
103346200	LOC103346200	lncRNA	0	0	0.1	2	0	0	0	0	0	0	0.05	1	0.05	1	0.28	6	0.1	2
103346198	LOC103346198	lncRNA	0.11	9	0.06	5	0.05	3	0.06	4	0	0	0	0	0.03	3	0	0	0.06	3
103346237	LOC103346237	lncRNA	0.45	7.97	0.41	7	0.57	10	0.35	6.03	1.7	28.01	1.27	21	0.12	2	0.44	7.84	0.82	14
103346232	LOC103346232	lncRNA	0.03	1	0	0	0.16	6	0.03	1	0.09	3	0.06	2	0	0	0.11	4	0.03	1
103346230	LOC103346230	lncRNA	0.2	1	0	0	0.4	1.99	0.21	1	0.21	1	0.41	1.99	0.6	3.02	0.4	2.01	0.42	2
103346222	LOC103346222	lncRNA	2.45	57	2.49	48	3.4	68	1.75	38	1.94	34	1.6	34	0.86	23	1.28	29	2.22	47
103346117	LOC103346117	lncRNA	0.08	1	0.16	2	0.16	2	0.33	4	0.34	4	0.58	7	0.08	1	0.08	1	0.08	1
103346184	LOC103346184	lncRNA	13.08	326	12.24	309	11.4	300	11.99	279	13.86	332	13.72	299	15.54	410	9.87	268	16.55	435
103346170	LOC103346170	lncRNA	0.13	2	0.13	2	0.07	1	0	0	0.07	1	0	0	0.06	1	0	0	0	0
103346169	LOC103346169	lncRNA	0.05	1	0.1	2	0.05	1	0.1	2	0	0	0.1	2	0.05	1	0.09	2	0	0
103346068	LOC103346068	lncRNA	0	0	0.24	1	0	0	0	0	0	0	0	0	0	0	0	0	0	0
103346062	LOC103346062	lncRNA	0.36	4	0.28	3	0	0	0.28	3	0	0	0.09	1	0.44	5	0.45	5	0.28	3
103346054	LOC103346054	lncRNA	0.19	1	0.2	1	0	0	0	0	0	0	0.19	1	0	0	0	0	0.2	1
100354977	LOC100354977	lncRNA	0.29	1	0	0	0	0	0	0	0	0	0	0	0	0	0	0	0	0
100340350	LOC100340350	lncRNA	0.18	1	0	0	0.19	1	0.19	1	0	0	0.38	2	0	0	0	0	0	0
103345630	LOC103345630	lncRNA	0	0	0	0	0	0	0	0	0.13	1	0	0	0	0	0	0	0	0
103345625	LOC103345625	lncRNA	0.1	2	0.05	1	0.05	1	0.05	1	0	0	0.05	1	0.7	15	0.24	5	0.99	20
103345624	LOC103345624	lncRNA	0.91	9	0.32	3	0.1	1	1.26	12	0	0	0.42	4	0.2	2	0	0	0.42	4
103345623	LOC103345623	lncRNA	0.28	5	0.35	6	0.34	6	0.05	1	0.12	2	0.06	1	0.22	4	0	0	0.12	2
100343430	LOC100343430	lncRNA	0.11	1	0.71	6	0.46	4	0.23	2	0.24	2	0.47	4	0	0	0	0	0.36	3
103345795	LOC103345795	lncRNA	0.46	7	0.28	5	0.48	9	1.1	18	0.19	3	0.73	11	1.43	23	3.06	54	4.79	81
103345794	LOC103345794	lncRNA	0.7	9	0.97	12	0.63	8	0.48	6	0.41	5	0.41	5	0.84	11	1.15	15	0.24	3
103345792	LOC103345792	lncRNA	0.08	1	0.08	1	0.08	1	0.08	1	0.24	3	0.16	2	0.15	2	0	0	0	0
103345776	LOC103345776	lncRNA	22.11	555	37.05	901.77	41.08	1011	26.19	634	23.7	550	22.38	533	56.73	1469.99	26.66	680	39.62	978
103345772	LOC103345772	lncRNA	5.57	64	4.93	54	3.73	42	5.56	61	4.13	44	4.93	54	2.33	27	3.49	40	1.83	20
103345821	LOC103345821	lncRNA	0.14	4	0.05	1.29	0.19	5.8	0.18	5.23	0.12	3.27	0.19	5.56	0.65	20.17	0	0	0.04	1
103345696	LOC103345696	lncRNA	0.13	2	0.21	3	0.2	3	0.35	5	0.07	1	0.14	2	0	0	0.22	1	0.07	1
103345691	LOC103345691	lncRNA	0	0	0	0	0	0	0.16	1	0	0	0	0	0	0	0	0	0	0
103345690	LOC103345690	lncRNA	0	0	0.04	1	0.04	1	0	0	0.04	1	0.04	1	0	0	0	0	0	0
103345685	LOC103345685	lncRNA	0.07	1	0.07	1	0	0	0.21	3	0	0	0	0	0.13	2	0	0	0.14	2
100341701	GNG5	lncRNA	96.4	841	98.34	824	107	924	95.6	806	84.05	691	87.34	730	102.84	910	86.06	757	77.15	644
103345750	LOC103345750	lncRNA	0	0	0	0	0.08	1	0	0	0	0	0	0	0	0	0	0	0	0
103345741	LOC103345741	lncRNA	0.14	3	0.19	4	0.09	2	0.1	2	0.1	2	0	0	0	0	0	0	0.05	1
103345729	LOC103345729	lncRNA	0.77	51	1.41	90	0.81	54	0.98	62	0.66	41	1.03	65	0.44	30	0.28	19	0.44	29
103345725	HIF3A	lncRNA	15.31	215	13.46	182	19.04	265	34.11	463	25.88	341	26.56	356	5.43	78	6.28	89	9.67	131
103345724	LOC103345724	lncRNA	0.41	12	0.32	9	0.69	20	0.35	10	0.26	7	0.18	5	1.43	43	1.79	53	1.09	31
103345722	LOC103345722	lncRNA	0.08	1	0.51	6	0.66	8	0.42	5	0.17	2	0.26	3	1.76	22	0.32	4	0.08	1
103345721	LOC103345721	lncRNA	0.69	12	2.04	31	1.15	17	1.3	22	0.86	14	1.26	18	2.81	38	0.96	16	0.89	16
103345633	LOC103345633	lncRNA	0.09	2	0.09	2	0.04	1	0.23	5	0	0	0.09	2	0	0	0.13	3	0	0
103345631	LOC103345631	lncRNA	0.41	3	0.14	1	0.14	1	0	0	0.29	2	0.14	1	0	0	0.4	3	0.14	1
103345672	ZSCAN32	lncRNA	0	0	0	0	0	0	0	0	0.54	1	0	0	0	0	0	0	0	0
103345671	LOC103345671	lncRNA	0	0	0	0	0.24	3	0	0	0.25	3	0	0	0.08	1	0.08	1	0	0
103345651	LOC103345651	lncRNA	1.58	32	0.59	10	1.63	35	5.55	108	5.01	111	5.88	115	2.68	59	2.38	54	2.72	60
103346046	LOC103346046	lncRNA	0.88	11	1.11	12	1.61	16	0.94	11	0.88	10	1.36	14	0.71	9	1.64	18	2.17	24
103346044	LOC103346044	lncRNA	0.24	16	0.02	1	0.02	1	0.16	10	0.05	3	0.11	7	0	0	0.11	7	0	0
103346040	LOC103346040	lncRNA	5.72	344	5.15	296	6.57	387	5.85	340	4.38	244	4.26	242	5.53	338	3.9	235	5.43	318
100358279	LOC100358279	lncRNA	4.55	83	6.03	104	6.78	115	6.13	104	6.19	117	6.82	120	7.72	139	5.76	110	5.92	103
103345932	LOC103345932	lncRNA	1.32	126	1.56	144	1.63	154	1.21	111	1.51	134	1.29	117	0.4	39	0.74	71	0.42	39
103346026	LOC103346026	lncRNA	0.23	1.07	0	0	0.22	1.03	0.25	1.12	0	0	0	0	0.23	1.06	0	0	0	0
103346025	LOC103346025	lncRNA	0.13	3	0.31	8	0.26	7	0.13	3	0.2	5	0.23	7	0.54	14	0.59	18	1.32	32
103346014	LOC103346014	lncRNA	0	0	0.16	2	0	0	0.08	1	0	0	0	0	0.04	1	0	0	0.08	2
103345883	LOC103345883	lncRNA	0	0	0	0	0.05	1	0.05	1	0	0	0.11	2	0.05	1	0	0	0.11	2
103345882	LOC103345882	lncRNA	0	0	0	0	0.11	1	0	0	0.24	2	0	0	0.11	1	0.11	1	0	0
103345869	LOC103345869	lncRNA	0.81	26	0.52	16	0.63	20	0.77	24	0.73	22	0.69	21	0.58	19	0.34	11	0.32	10
103345867	LOC103345867	lncRNA	0	0	0	0	0	0	0	0	0	0	0	0	0.14	1	0	0	0.15	1
103345865	LOC103345865	lncRNA	0.96	4	0	0	0	0	0	0	0.5	2	0	0	0	0	0.24	1	0.77	3
103345864	LOC103345864	lncRNA	1.56	28	2.55	44	1.97	35	3.35	58	2.22	37	3.16	54	2.01	37	1.84	31	2.83	49
103345863	LOC103345863	lncRNA	0.21	1	0.43	2	0	0	0.21	1	0.22	1	0.21	1	0.21	1	0	0	0.22	1
103345925	LOC103345925	lncRNA	0.06	1	0.18	3	0.06	1	0.06	1	0.12	2	0.12	2	0.79	14	0	0	0.24	4
103345920	LOC103345920	lncRNA	0.11	2	0.17	3	0	0	0.06	1	0.24	4	0.12	2	0.11	2	0.05	1	0.06	1
103345913	LOC103345913	lncRNA	0.45	3.87	0.61	5	0.71	6	1.33	11	0.56	4.52	0.37	3	0.35	3	0	0	0	0
103345908	LOC103345908	lncRNA	0.22	2	0	0	0.11	1	0.22	2	0	0	0.11	1	0	0	0	0	0	0
103345897	LOC103345897	lncRNA	0	0	0	0	0.1	1	0	0	0	0	0.11	1	0	0	0	0	0	0
103345841	LOC103345841	lncRNA	0.6	8	0.39	5	0.15	2	0.39	5	0.72	8.95	0.24	3	0.37	5	0.45	6	0.39	5
103345303	LOC103345303	lncRNA	0.18	3	0.31	5	0.24	4	0.12	2	0.13	2	0.12	2	0.17	3	0.23	4	0.37	6
103345300	LOC103345300	lncRNA	0	0	0	0	0.25	1	0	0	0	0	0	0	0	0	0	0	0	0
103345298	LOC103345298	lncRNA	0.84	8	0.11	1	1.16	11	1.73	16	2.22	20	1.42	13	0.82	8	1.97	19	1.31	12
103345297	LOC103345297	lncRNA	9.25	214	4.62	102	12.67	292	11.15	254	14.06	308	12.81	286	7	166	24.83	575	12	268
103345230	LOC103345230	lncRNA	14.2	499	16.17	549	14.54	480	13.65	451	12.39	406	12.88	414	12.76	478	8.55	269	16.92	605
103345229	LOC103345229	lncRNA	4.29	25	7.18	40	4.7	27	6.4	36	4.53	25	4.28	24	8.73	51	5.12	30	11.44	63
103345219	LOC103345219	lncRNA	0.17	2	0	0	0	0	0	0	0.31	4	0	0	0	0	0	0	0.08	1
103347586	LOC103347586	lncRNA	0.71	1	0.76	1	0.73	1	0.89	1.21	0	0	0.71	1	0	0	0.71	1	13.56	16.7
103345210	LOC103345210	lncRNA	0.01	1	0.01	1	0.01	1	0	0	0.03	2	0	0	0.01	1	0	0	0.01	1
103345194	LOC103345194	lncRNA	0.49	3	0.17	1	0.17	1	0	0	0.35	2	0.17	1	0	0	0.16	1	1.55	9
103345284	LOC103345284	lncRNA	0	0	0.01	1	0	0	0	0	0	0	0	0	0	0	0.03	3	0	0
103345253	LOC103345253	lncRNA	0.35	4	0.63	7	0.62	7	0.27	3	0.65	7	0.55	6	0.34	4	0.35	4	0.09	1
103345250	LOC103345250	lncRNA	0.03	1	0.03	1	0	0	0	0	0	0	0	0	0	0	0.03	1	0	0
103345249	LOC103345249	lncRNA	0	0	0.15	1	0	0	0	0	0.47	3	0.15	1	0	0	0.15	1	0	0
103345237	LOC103345237	lncRNA	1.02	20	0.58	11	0.41	8	0.32	6	0.66	12	0.65	12	0.5	10	0.25	5	0.26	5
103347814	LOC103347814	lncRNA	0.15	5	0.22	7	0.03	1	0.19	6	0.2	6	0.23	7	0.06	2	0.06	2	0.06	2
103345378	LOC103345378	lncRNA	0	0	0	0	0	0	0	0	0	0	0	0	1.11	14	0	0	0	0
103345376	LOC103345376	lncRNA	1.6	29	2.11	37	2.17	39	1.94	34	1.12	19	1.16	20	0.32	6	0.65	12	0.46	8
103347791	LOC103347791	lncRNA	1.39	16	2.43	27	2.89	33	1.62	18	2.03	22	2.18	24	1.11	13	0.95	11	2.25	25
103347722	LOC103347722	lncRNA	0	0	0	0	0	0	0	0	0	0	0	0	0.04	1	0	0	0	0
103345361	LOC103345361	lncRNA	0	0	0	0	0.02	1	0	0	0.02	1	0.02	1	0	0	0	0	0	0
103347715	LOC103347715	lncRNA	0	0	0.06	1	0	0	0.06	1	0	0	0.07	1	0.06	1	0	0	0.13	2
103347714	LOC103347714	lncRNA	0	0	0	0	0.33	1	0	0	0	0	0	0	0	0	0	0	0	0
103345356	LOC103345356	lncRNA	0.07	7	0.11	11	0.08	8	0.08	7	0.17	18	0.13	11	0.32	35	0.07	7	0.46	46
103347711	LOC103347711	lncRNA	0.23	5	0.33	7	0.28	6	0.33	7	0.34	7	0.58	12	0.53	12	0.27	6	0.52	11
103345407	LOC103345407	lncRNA	0.16	1	0	0	0.48	3	0	0	0	0	0.23	1	0	0	0	0	0.33	2
103345406	LOC103345406	lncRNA	0.1	2	0.21	4	0.51	10	0.21	4	0.22	4	0.27	5	0.35	7	0	0	0.05	1
103347831	LOC103347831	lncRNA	0.52	12	0.49	11	0.79	18	0.4	9	0.23	5	0.41	9	0.21	5	0.26	6	0.31	7
103345394	LOC103345394	lncRNA	1.43	8	1.31	7	1.09	6	1.11	6	0.57	3	0.74	4	0.71	4	0.53	3	2.09	11
103345393	LOC103345393	lncRNA	2.99	39	3.82	48	2.86	37	4.91	62	4.16	51	3.69	46	7.72	103	6.6	87	8.74	110
103347825	LOC103347825	lncRNA	0	0	0	0	0	0	0	0	0	0	0	0	0.15	1	0	0	0	0
103345392	LOC103345392	lncRNA	0.3	2	0.16	1	0	0	0.16	1	0.48	3	0.32	2	0.3	2	0	0	0.16	1
103345388	LOC103345388	lncRNA	0	0	0	0	0.09	1	0	0	0	0	0.09	1	0	0	0.09	1	0.18	2
103347824	LOC103347824	lncRNA	0	0	0.03	1	0	0	0	0	0	0	0	0	0	0	0	0	0	0
103347822	LOC103347822	lncRNA	0	0	0.19	1	0	0	0	0	0	0	0	0	0	0	0.18	1	0.2	1
103345386	LOC103345386	lncRNA	0.11	1	0.23	2	0.23	2	0.23	2	0.12	1	0.23	2	0	0	0	0	0	0
103347821	LOC103347821	lncRNA	0	0	0	0	0	0	0	0	0.24	1	0	0	0	0	0	0	0	0
103345315	LOC103345315	lncRNA	0	0	0.13	1	0	0	0	0	0	0	0	0	0	0	0	0	0	0
103347673	LOC103347673	lncRNA	0	0	0	0	0	0	0	0	0	0	0	0	0	0	0	0	0.2	1
103347672	LOC103347672	lncRNA	0	0	0.16	1	0	0	0	0	0	0	0	0	0	0	0	0	0	0
103347671	LOC103347671	lncRNA	0.2	3	0	0	0.2	3	0	0	0.07	1	0	0	0.26	4	0	0	0.14	2
103345311	LOC103345311	lncRNA	3.67	27	2.26	16	2.88	21	4.5	32	2.59	18	2.12	15	4.84	36	2.02	15	2.99	21
103347667	LOC103347667	lncRNA	0.57	9	0.53	8	0.9	14	0.46	7	0.88	13	1.4	21	0.37	6	0.19	3	0.72	11
103347657	LOC103347657	lncRNA	0	0	0	0	0.45	3	0	0	0	0	0	0	0	0	0	0	0.16	1
103345308	LOC103345308	lncRNA	8.01	178	7.65	164	7.39	163	6.19	133	6.53	136	7.41	157	6	137	5.34	120	5.33	115
103347655	LOC103347655	lncRNA	0.28	3	0.29	3	0.29	3	0.1	1	0.5	5	0.3	3	0.09	1	0.66	7	0.3	3
103345306	LOC103345306	lncRNA	0.02	1	0.09	4	0	0	0.04	2	0.02	1	0.09	4	0.08	4	0	0	0.02	1
103347654	LOC103347654	lncRNA	0	0	0	0	0	0	0.1	1	0.21	2	0.2	2	0	0	0	0	0	0
103347653	LOC103347653	lncRNA	0.26	7	0.46	12	0.22	6	0.08	2	0.04	1	0.04	1	0.14	4	0	0	0.08	2
103347640	LOC103347640	lncRNA	0.31	12	0.57	21	0.58	22	0.49	18	0.31	11	0.61	22	0.89	35	0.57	22	0.4	15
103347638	LOC103347638	lncRNA	0	0	0	0	0.21	1	0	0	0	0	0	0	0	0	0	0	0	0
103347637	LOC103347637	lncRNA	0.5	8	0.78	12	0.57	9	1.23	19	0.87	13	0.92	14	0.73	12	0.68	11	0.71	11
103345349	LOC103345349	lncRNA	0.71	5	0.28	1.87	0.58	4	0.44	3	0.45	3	1.04	7	0.42	3	0.28	2	0.3	2
103347710	LOC103347710	lncRNA	0.18	3	0	0	0.18	3	0.13	2	0.07	1	0.26	4	0.84	14	0.18	3	0.95	15
103347708	LOC103347708	lncRNA	4.82	22	0.69	3	4.22	19	4.08	18	3.45	15	3.62	16	1.32	6	3.92	18	14.95	64
103347706	LOC103347706	lncRNA	0.06	1	0.06	1	0	0	0	0	0.07	1	0	0	0.12	2	0	0	0.52	8
103347703	LOC103347703	lncRNA	0.04	2	0.02	1	0.04	2	0.02	1	0.02	1	0.04	2	0.02	1	0	0	0	0
103347701	LOC103347701	lncRNA	0.02	1	0.06	3	0.08	4	0	0	0.08	4	0.02	1	0.06	3	0.02	1	0.04	2
103347699	LOC103347699	lncRNA	0.42	7	0.48	10	0.63	13	0.48	10	0.47	9	0.24	5	0.67	13	0.27	6	0.27	5
103347696	LOC103347696	lncRNA	0.84	4	0.66	3	0	0	0	0	0	0	0.22	1	0	0	0	0	0.22	1
103347695	LOC103347695	lncRNA	0.06	2	0.06	2	0	0	0	0	0	0	0	0	0.08	3	0.06	2	0.06	2
103345334	LOC103345334	lncRNA	6.23	86	2.56	34	3.22	44	2.92	39	2.93	38	3.19	42	0.99	14	3.95	55	4.66	62
103347694	LOC103347694	lncRNA	0.67	3	0.47	2	0.68	3	0.69	3	0.23	1	0.69	3	1.12	5	1.11	5	1.91	8
103345333	LOC103345333	lncRNA	0.29	5	0.18	3	0.24	4	0	0	0.06	1	0.25	4	0.92	16	0.17	3	0.73	12
103347691	LOC103347691	lncRNA	0	0	0.02	1	0.02	1	0	0	0.02	1	0.02	1	0	0	0	0	0.02	1
103347689	LOC103347689	lncRNA	0	0	0	0	0.21	1	0	0	0	0	0	0	0	0	0	0	0	0
103347688	LOC103347688	lncRNA	0	0	0	0	0	0	0	0	0.13	1	0	0	0	0	0	0	0	0
103345325	LOC103345325	lncRNA	1.13	45	0.88	32	1.14	42	1.4	55	1.02	40	0.92	35	1.43	61	0.66	26	2.72	109
103347683	LOC103347683	lncRNA	0.09	1	0.57	6	0.37	4	0.19	2	0.1	1	0.19	2	0.09	1	0	0	0	0
103347682	LOC103347682	lncRNA	2.04	10	1.07	5	0.21	1	0.42	2	1.29	6	0.42	2	0	0	0.2	1	0.43	2
103347675	LOC103347675	lncRNA	0	0	0	0	0.11	1	0	0	0	0	0	0	0	0	0	0	0	0
103347630	LOC103347630	lncRNA	0.45	12	0.23	6	0.64	17	0.15	4	0.2	5	0.12	3	0.18	5	0.33	9	0.15	4
103347628	LOC103347628	lncRNA	0.38	5	0.08	1	0.46	6	0.55	7	0.57	7	0.48	6	0.6	8	0.68	9	0.71	9
103347621	LOC103347621	lncRNA	0	0	0.99	1	0	0	2.65	2.79	0	0	0	0	0	0	0	0	2.45	2.3
103347609	LOC103347609	lncRNA	2.83	92.54	2.56	80.86	3.16	102.54	2.96	93.71	3.03	92.49	2.2	68.4	3.57	120.34	3.06	101.21	2.84	90.38
103347607	LOC103347607	lncRNA	10.86	37	6.49	21	8.06	27	14.3	47	11.65	38	12.08	40	11.36	38	8.5	29	5.4	17
103345439	LOC103345439	lncRNA	0.3	6	0.05	1	0.1	2	0.21	4	0.11	2	0.16	3	0.29	6	0.2	4	0.52	10
103345432	LOC103345432	lncRNA	0	0	0.06	1	0.06	1	0	0	0	0	0	0	0.06	1	0	0	0.13	2
103345416	LOC103345416	lncRNA	0.57	2	0	0	0	0	0	0	0.3	1	0	0	0.29	1	0	0	0	0
103345455	LOC103345455	lncRNA	0.08	2	0.17	4	0.17	4	0.26	6	0.04	1	0.04	1	0.12	3	0.21	5	0.09	2
103348041	LOC103348041	lncRNA	6.47	44	8.43	55	8.17	55	7.6	50	8.08	52	11.32	74	10.64	73	5.11	35	4.79	31
103348040	LOC103348040	lncRNA	0	0	0	0	0	0	0	0	0	0	0	0	0.22	1	0	0	0.23	1
103348039	LOC103348039	lncRNA	1.2	9	1.66	12	1.88	14	1.51	11	2.11	15	1.39	10	2.11	16	1.72	13	2.79	20
103348037	LOC103348037	lncRNA	0	0	0	0	0.08	1	0	0	0	0	0	0	0	0	0	0	0	0
103348036	LOC103348036	lncRNA	2.04	65	2.48	76	3.64	115	3.38	104	4.1	122	3.57	108	3.02	99	2.77	89	4.53	140
103345552	LOC103345552	lncRNA	0	0	0	0	0	0	0.04	1	0.04	1	0	0	0	0	0	0	0	0
103345549	LOC103345549	lncRNA	0.48	3	0	0	0.16	1	0	0	0	0	0	0	0	0	0.16	1	0.17	1
103345547	LOC103345547	lncRNA	1.08	155.82	0.46	64.25	0.82	117.91	1.08	151.32	1.94	262.09	1.97	270.87	1.3	194.43	0.61	89.9	0.35	48.94
103345546	LOC103345546	lncRNA	0.46	11	0.32	8	0.13	3	0.3	7	0.36	8	0.22	5.07	0.24	6	0.12	3	0.43	10
103348026	LOC103348026	lncRNA	1.32	26	0.79	14	1.41	25	0.42	8	0.75	11	0.34	5	1.28	25	0.38	7	1	18
103348025	LOC103348025	lncRNA	5.7	187	5.89	184	3.36	116	4.46	146	2.31	72	4.17	122	5.55	195	1.31	41	5.92	197
103348024	LOC103348024	lncRNA	0	0	0.11	1	0.11	1	0.11	1	0.11	1	0	0	0	0	0	0	0	0
103345605	LOC103345605	lncRNA	1.28	11.49	2.32	15.49	0.74	5.78	2.35	17.74	1.66	13	1.97	11.87	8.8	59.99	2.8	19.54	4.88	33.09
103345602	LOC103345602	lncRNA	2.15	28	2.18	29	2.43	32.3	2.38	30	2.21	27	1.53	21	7.2	98.01	4.34	58.31	6.35	79.75
103345597	LOC103345597	lncRNA	0	0	0	0	0	0	0	0	0	0	0.27	2	0	0	0	0	0.14	1
103345596	LOC103345596	lncRNA	1.22	19.51	0.7	10.88	1.11	17.63	0.78	12.16	0.72	10.85	0.98	15	1.81	29.68	1.95	31.6	1.34	20.78
103345591	LOC103345591	lncRNA	0.44	3.51	0.46	3.51	0.62	4.92	0.81	6.26	0.13	1	0.28	2.13	2.85	23	0.52	4.16	1.47	11.15
103347973	LOC103347973	lncRNA	0	0	0	0	0	0	0	0	0	0	0	0	0.04	1	0	0	0	0
103347972	LOC103347972	lncRNA	0	0	0	0	0	0	0	0	0.06	1	0	0	0	0	0	0	0	0
103345496	LOC103345496	lncRNA	0.4	5	0.35	4	0.45	5	1.16	13	0.68	8	0.72	7	0.56	6	0.16	2	0.47	5
103347969	LOC103347969	lncRNA	0	0	0	0	0	0	0	0	0	0	0.15	1	0	0	0	0	0	0
103347967	LOC103347967	lncRNA	0.21	15	0.43	27	0.38	27	0.41	28	0.23	14	0.19	12	0.36	24	0.47	32	0.44	30
103345492	LOC103345492	lncRNA	0.29	3	0	0	0.1	1	0	0	0.2	2	0.2	2	1.22	13	0.47	5	0.99	10
103347961	LOC103347961	lncRNA	0.69	5	0.58	4	0.56	4	0.29	2	0.15	1	0.58	4	0	0	0	0	0	0
103347959	LOC103347959	lncRNA	0.02	1	0	0	0	0	0	0	0	0	0	0	0	0	0.05	2	0	0
103345486	LOC103345486	lncRNA	0	0	0	0	0	0	0	0	0	0	0	0	0	0	0	0	0.08	1
103347947	LOC103347947	lncRNA	0.2	2	0	0	0	0	0.1	1	0.21	2	0	0	0	0	0	0	0.31	3
103345485	LOC103345485	lncRNA	1.65	23	0.52	7	1.44	20	1.11	15	1.75	23	1.42	19	0.7	10	1.13	16	0.89	12
103347945	LOC103347945	lncRNA	0	0	0	0	0.23	1	0	0	0	0	0	0	0	0	0	0	0	0
103345540	LOC103345540	lncRNA	0.29	11	0.59	18	0.37	11	0.55	16	0.26	8	0.44	16	0.16	6	0.11	4	0.2	7
103348022	LOC103348022	lncRNA	0	0	0.06	5	0.06	5	0.1	8	0	0	0.03	2	0	0	0	0	0.01	1
103345535	LOC103345535	lncRNA	0	0	0.02	1	0	0	0	0	0	0	0	0	0.03	1	0	0	0	0
103345532	LOC103345532	lncRNA	2.1	44	1.53	31	1.44	30	1.82	37	2.29	45	1.8	36	1.35	29	1.37	29	1.28	26
103345531	LOC103345531	lncRNA	0.37	13	0.15	5	0.11	4	0.09	3	0.03	1	0.09	3	0	0	0.06	2	0.06	2
103345516	LOC103345516	lncRNA	0	0	0.07	1	0	0	0	0	0	0	0	0	0	0	0	0	0	0
103345511	LOC103345511	lncRNA	7.02	61	5.66	49	4.01	34	6.57	55	6.6	56	5.64	49	6.63	58	3.44	31	4.16	36
103347886	LOC103347886	lncRNA	0.79	24	0.98	26	0.84	18	0.46	17	1.04	18	0.36	11	1.2	38	0.89	30	1.32	29
103347883	LOC103347883	lncRNA	19.19	171	10.45	88	16.08	144	11.22	94	7.95	65	10.95	91	5.23	46	7.89	70	5.91	49
103347881	LOC103347881	lncRNA	15.95	271	12.22	206	14.9	258	16.09	258	15.25	256	18.15	299	24.05	413	23.07	381	20.49	334
103347879	LOC103347879	lncRNA	0	0	0	0	0.03	1	0.06	2	0	0	0	0	0	0	0	0	0	0
103347878	LOC103347878	lncRNA	0.27	10	0.14	5	0.25	9	0.11	4	0.26	9	0.2	7	0.08	3	0.05	2	0.08	3
103347871	LOC103347871	lncRNA	0	0	0	0	0	0	0	0	0	0	0	0	0	0	0.04	1	0	0
103347863	LOC103347863	lncRNA	0	0	0.45	3	0.14	1	0.15	1	0	0	0	0	0	0	0	0	0	0
103347854	LOC103347854	lncRNA	0.08	1	0.18	1	0	0	0.17	1	0	0	0.17	1	0	0	0.17	1	0	0
103345474	LOC103345474	lncRNA	1.45	35	1.4	33	2.23	54	1.03	24	4.26	97	2.12	49	0.96	24	0.71	17	2.83	67
103347934	LOC103347934	lncRNA	0	0	0	0	0.09	1	0	0	0	0	0	0	0	0	0	0	0.09	1
103347931	LOC103347931	lncRNA	1.73	10	3.62	20	3.16	18	2.51	14	2.56	14	3.6	20	3.28	19	4.31	25	4.4	24
103347928	LOC103347928	lncRNA	0	0	0	0	0.19	2	0	0	0	0	0	0	0	0	0	0	0	0
103345467	LOC103345467	lncRNA	0	0	0	0	0.06	1	0	0	0	0	0	0	0	0	0	0	0	0
103345458	LOC103345458	lncRNA	0.06	1	0	0	0.06	1	0.12	2	0.18	3	0.18	3	0.08	1	0.17	3	0.23	4
103347903	LOC103347903	lncRNA	0	0	0	0	0	0	0	0	0	0	0	0	0	0	0.12	1	0	0
103347901	LOC103347901	lncRNA	0.61	9	0.63	6	1.17	13	0.63	7	0.77	7	0.14	3	0.36	3	0.12	1	0.5	7
103347890	LOC103347890	lncRNA	0	0	0.2	5	0	0	0.04	1	0.04	1	0	0	0	0	0	0	0	0
103347300	LOC103347300	lncRNA	5.14	528	5.03	495	3.9	397	4.72	468	4.85	466	4.76	466	0.18	18	0.18	19	0.05	5
103347287	LOC103347287	lncRNA	0.08	1	0.07	1.32	0	0	0.08	1	0.18	3.15	0	0	0	0	0.22	2.76	0.2	3.69
103352121	LOC103352121	lncRNA	0.11	3	0.04	1	0.04	1	0.2	5	0.32	8	0.28	7	0.48	13	0.3	8	0.51	13
103347248	LOC103347248	lncRNA	0.26	1	0.55	2	0.27	1	2.98	11	0	0	1.35	5	0	0	0	0	0	0
103352082	LOC103352082	lncRNA	0.15	10	0.06	4	0.3	11	0.16	10	0.31	19	0.23	14	0.09	6	0.11	7	0.17	5
103352080	LOC103352080	lncRNA	0.92	8	1.8	15	1.29	11	0.72	6	1.47	12	0.84	7	1.13	10	1.03	9	1.32	11
103347238	LOC103347238	lncRNA	0.02	1	0.06	4	0.03	2	0.08	5	0.03	2	0.11	7	0.04	3	0.02	1	0.05	3
103349979	LOC103349979	lncRNA	4.75	55	6.01	67	3.4	39	3.31	37	4.41	48	3.52	39	1.61	19	1.37	16	1.26	14
103347236	LOC103347236	lncRNA	0.44	4	0	0	0.11	1	0.24	2.13	0.12	1	0.11	0.99	0.11	1	0.11	1	0	0
103352086	LOC103352086	lncRNA	0	0	0.06	1	0.06	1	0.32	2	0.12	2	0.06	1	0.05	1	0	0	0	0
103352084	LOC103352084	lncRNA	0.2	2	0.1	1	0	0	0	0	0	0	0	0	0	0	0	0	0	0
103352085	LOC103352085	lncRNA	0.03	1	0.15	3	0.05	2	0.07	2	0.08	1	0.22	3	0.07	2	0	0	0.07	1
103350015	LOC103350015	lncRNA	0.04	1	0.12	3	0	0	0.12	3	0.04	1	0.08	2	0	0	0.04	1	0	0
103347225	LOC103347225	lncRNA	5.1	150	5.6	159	6.4	187	3.41	97	4.87	134	3.89	109	3.07	93	3.43	102	5.07	145
103352097	LOC103352097	lncRNA	0.11	5	0.09	4	0.04	2	0	0	0.06	2.57	0.09	4	0.25	11.7	0.16	7.27	0.25	10.91
103352106	LOC103352106	lncRNA	0	0	0	0	0	0	0	0	0	0	0.05	1	0.04	1	0	0	0	0
103352111	LOC103352111	lncRNA	0.06	1	0.12	2	0.06	1	0.19	3	0.06	1	0	0	0.12	2	0.06	1	0.25	4
103352098	LOC103352098	lncRNA	0	0	0	0	0	0	0.13	1	0	0	0	0	0	0	0	0	0	0
103349936	LOC103349936	lncRNA	7.8	860.1	5.33	701.6	6.91	870.41	10.53	1019.78	9.47	1450.08	9.26	1258.5	8.27	1236.05	9.49	1220.83	9.3	1042.22
103349941	LOC103349941	lncRNA	0.04	2	0.02	1	0.07	3	0.02	1	0.02	1	0.07	3	0.17	8	0.17	8	0.02	1
103352047	LOC103352047	lncRNA	0.45	7	0.26	4	0.32	5	0.59	9	0.2	3	0.53	8	0.19	3	0.13	2	0	0
103347266	LOC103347266	lncRNA	0.11	2	0.27	5	0.05	1	0.11	2	0	0	0.06	1	0.15	3	0.1	2	0.05	1
103347256	LOC103347256	lncRNA	0	0	0.87	2	0	0	0	0	0	0	0	0	0	0	0	0	0	0
103349946	LOC103349946	lncRNA	0.14	2	0.14	2	0.21	3	0.14	2	0.37	5	0.22	3	0.07	1	0	0	0.07	1
103349952	LOC103349952	lncRNA	0	0	0	0	0	0	0	0	0	0	0	0	0	0	0	0	0.03	1
103349956	LOC103349956	lncRNA	0.08	1	0.14	3	0.18	3	0.23	5	0.05	1	0.05	1	0.25	4	0.08	1	0.09	2
103352065	LOC103352065	lncRNA	0	0	0	0	0	0	0	0	0	0	0	0	0	0	0	0	0.17	1
103352077	LOC103352077	lncRNA	0.02	1	0	0	0	0	0	0	0	0	0	0	0	0	0	0	0.02	1
103352078	LOC103352078	lncRNA	0.52	28	1.03	53	1.05	56	0.77	40	0.92	46	1.16	59	1.63	90	0.65	35	1.61	84
103349968	LOC103349968	lncRNA	0	0	0.07	1	0.07	1	0.07	1	0.07	1	0	0	0	0	0.07	1	0.29	4
103349973	LOC103349973	lncRNA	5.48	91	5.58	90	5.97	99	5.33	85	7.04	110	6.5	104	2.56	44	4.26	72	3.83	61
103352076	LOC103352076	lncRNA	0.04	1	0	0	0	0	0	0	0	0	0.04	1	0.04	1	0.04	1	0.04	1
103347366	LOC103347366	lncRNA	0.06	1	0	0	0	0	0.06	1	0.13	2	0	0	0	0	0	0	0	0
103347364	LOC103347364	lncRNA	1.59	30	1.93	35	2.52	47	2.31	42	1.81	32	2.79	50	0.98	19	1.16	22	0.6	11
103347363	LOC103347363	lncRNA	0.37	4.26	0.72	8	0.18	2.11	0.36	4	0.92	10	0.6	6.61	0.25	3	0.09	1	0.2	2.2
103352227	LOC103352227	lncRNA	0	0	0.14	1	0.13	1	0	0	0	0	0	0	0	0	0	0	0	0
103352231	LOC103352231	lncRNA	0	0	0	0	0.19	2	0	0	0.1	1	0	0	0	0	0.19	2	0	0
103352226	LOC103352226	lncRNA	0.94	8	0.41	4	0.59	5	0.45	4	0.23	2	0.31	3	0.1	1	0	0	0	0
103352232	LOC103352232	lncRNA	0	0	0.12	1	0	0	0	0	0	0	0	0	0.12	1	0	0	0	0
103352234	LOC103352234	lncRNA	0.07	1	0.14	2	0.35	5	0.21	3	0.07	1	0.15	2	0.2	3	0.14	2	0.07	1
103350128	LOC103350128	lncRNA	0	0	0	0	0	0	0	0	0	0	0.08	1	0	0	0	0	0	0
103350129	LOC103350129	lncRNA	0	0	0	0	0	0	0	0	0	0	0	0	0.04	1	0	0	0	0
103350133	LOC103350133	lncRNA	0.52	12	0.83	18	0.43	10	0.35	9	0.25	5	0.49	10	0.41	10	0.14	3	0.31	8
103350135	LOC103350135	lncRNA	0.12	3	0.21	5	0.12	3	0.17	4	0.17	4	0.13	3	0.08	2	0.12	3	0.25	6
103350136	LOC103350136	lncRNA	0.09	1	0	0	0	0	0	0	0	0	0	0	0	0	0	0	0	0
103350145	LOC103350145	lncRNA	0	0	0	0	0.37	1	0.37	1	0.37	1	0	0	0	0	0	0	0	0
103350146	LOC103350146	lncRNA	0.28	9	0.42	13	0.13	4	0.39	12	0.5	15	0.16	5	0.36	12	0.34	11	0.22	7
103347354	LOC103347354	lncRNA	1.55	50.98	1.65	52.54	2.51	82.16	2.72	86.66	3.26	100.43	3.29	103.45	1.08	36.61	1.71	56.9	2.42	77.79
103352256	LOC103352256	lncRNA	0	0	0	0	0	0	0	0	0	0	0	0	0.13	1	0	0	0	0
103347344	LOC103347344	lncRNA	0.71	21.77	0.67	19.92	0.65	19.95	1.85	55.08	2.41	69.34	1.5	43.72	0.61	19.23	0.92	28.7	0.94	28.21
103352253	LOC103352253	lncRNA	3.13	29	4.94	44	2.29	21	5.25	47	4.81	42	2.7	24	3.61	34	2.25	21	2.14	19
103350155	LOC103350155	lncRNA	0.43	4	0.22	2	0.22	2	0.44	4	1.02	9	0.33	3	0.11	1	0.21	2	0.45	4
103352266	LOC103352266	lncRNA	0.17	8	0.2	9	0.09	4	0.07	3	0.05	2	0.04	2	0.08	4	0.02	1	0.07	3
103350172	LOC103350172	lncRNA	0	0	0	0	0	0	0	0	0	0	0	0	0	0	0.08	1	0.16	2
103352262	LOC103352262	lncRNA	0.19	8	0.11	4	0.07	3	0.04	2	0.14	6	0.11	5	0.18	8	0.07	3	0.16	7
103350173	LOC103350173	lncRNA	0	0	0	0	0	0	0	0	0	0	0	0	0	0	0.02	1	0	0
103347397	LOC103347397	lncRNA	0.13	0.99	0	0	0.27	1.98	0	0	0	0	0	0	0.06	0.47	0.13	1	0	0
103352180	LOC103352180	lncRNA	0	0	0.03	1	0	0	0.03	0.99	0	0	0.03	1	0	0	0	0	0	0
103352181	LOC103352181	lncRNA	0	0	0.14	5	0.08	3	0.42	14.86	0.06	1.96	0.2	7.01	0.03	1	0.05	2	0.11	4
103352189	LOC103352189	lncRNA	0.53	15	0.66	18	0.75	22	0.4	12	0.64	17	0.45	12	0.41	12	0.18	5	0.47	13
103350097	LOC103350097	lncRNA	0.33	7	0.34	7	0.33	7	0.19	4	0.2	4	0.35	7	0.83	18	0.51	11	0.34	7
103350098	LOC103350098	lncRNA	0.24	3	0.24	3	0.32	4	0.08	1	0.33	4	0.16	2	0.62	8	0.08	1	1.14	14
103352195	LOC103352195	lncRNA	0.21	5	0.44	10	0.13	3	0.22	5	0.09	2	0.09	2	0	0	0.04	1	0.22	5
103350101	LOC103350101	lncRNA	0	0	0	0	0.04	1	0.13	3	0.09	2	0.09	2	0.08	2	0	0	0	0
103350102	LOC103350102	lncRNA	0.54	3	0.76	4	0.55	3	0.56	3	1.72	9	1.32	7	0.72	4	0.36	2	0.77	4
103352191	LOC103352191	lncRNA	2.41	224	2.97	267	1.68	155	1.31	118	0.91	79	1.11	98	1.18	113	0.63	59	0.69	63
103350106	LOC103350106	lncRNA	1.65	16	0.98	9	0.91	9	0.93	9	0.85	8	0.81	8	0.66	7	0.89	9	1.3	12
103350109	LOC103350109	lncRNA	10.31	41	14.79	56	8.17	32	10.42	40	9.75	37	10.12	39	8.9	35	4.51	18	11.34	42
103352202	LOC103352202	lncRNA	7.47	28.77	6.22	56.89	6.47	40.02	6.2	24.09	8.58	44.98	7.6	30.28	5.05	55.78	5	41.87	8.8	106
103347375	LOC103347375	lncRNA	0.22	1.01	0	0	0	0	0	0	0.55	2.38	0	0	0	0	0	0	0	0
103347374	LOC103347374	lncRNA	0	0	0.02	1	0	0	0	0	0	0	0	0	0	0	0	0	0	0
103352197	LOC103352197	lncRNA	0	0	0	0	0	0	0	0	0	0	0	0	0	0	0	0	0.01	1
103347372	LOC103347372	lncRNA	0.54	6.37	1.51	17.07	1.15	13.32	0.12	1.31	1.55	17.09	0.1	1.07	0	0	1.09	12.91	1.21	13.67
103352209	LOC103352209	lncRNA	0.1	4	0.03	1	0.15	6	0.08	3	0.11	4	0.13	5	0.05	2	0.18	7	0.56	22
103352206	LOC103352206	lncRNA	0	0	0	0	0.09	1	0.09	1	0.18	2	0	0	0	0	0	0	0.09	1
103350111	LOC103350111	lncRNA	0.16	1	0.16	1	0	0	0.16	1	0	0	0	0	0	0	0	0	0	0
103350112	LOC103350112	lncRNA	0	0	0	0	0.03	1	0.03	1	0.1	3	0	0	0	0	0	0	0.1	3
103350116	LOC103350116	lncRNA	0.14	2	0	0	0	0	0.14	2	0.15	2	0	0	0.14	2	0	0	0.22	3
103350121	LOC103350121	lncRNA	4.27	179	4.73	189	4.28	189	5.14	209	5.96	234	4.96	193	6.24	284	5.49	250	5.51	233
103350123	LOC103350123	lncRNA	0	0	0	0	0	0	0.1	1	0	0	0.1	1	0	0	0	0	0.1	1
103350124	LOC103350124	lncRNA	0.03	1	0.1	4	0.1	4	0.13	5	0.03	1	0.05	2	0	0	0.3	12	0.21	8
103350126	LOC103350126	lncRNA	1.22	27	1.03	22	1.68	37	1.54	33	1.64	34	1.99	42	1.45	33	1.29	29	1.3	28
103352144	LOC103352144	lncRNA	0.23	7	0.23	7	0.26	8	0.13	4	0.07	2	0.03	1	0.06	2	0.13	4	0.1	3
103352142	LOC103352142	lncRNA	0.38	13	0.96	27	0.52	18	0.5	17	0.77	25	0.57	19	0.33	12	0.11	4	0.28	9
103352153	LOC103352153	lncRNA	0.33	13	0.37	15	0.62	24	0.53	21	0.63	23	0.27	10	0.54	22	0.73	29	1.22	47
103352155	LOC103352155	lncRNA	0.15	27	0.11	18	0.21	37	0.11	18	0.13	21	0.21	35	0.14	25	0.16	29	0.28	48
103350058	LOC103350058	lncRNA	0.4	2	0.21	1	1.42	7	0.21	1	0	0	0.21	1	0.8	4	0	0	0.21	1
103350068	LOC103350068	lncRNA	41.22	639	46.13	689	13.85	213	90.35	1354	61.83	899	75.12	1111	51.99	825	117.59	1841	15.09	226
103352164	LOC103352164	lncRNA	0.05	1	0.1	2	0.05	1	0	0	0	0	0	0	0.05	1	0	0	0	0
103352172	LOC103352172	lncRNA	3.3	82	4.94	123	3.83	96	14.64	369	0	0	6.49	162	15.9	411	10.51	272	38.7	916
103352175	LOC103352175	lncRNA	0.29	2	0	0	0.29	2	0.15	1	0.15	1	0	0	0.29	2	0	0	0.3	2
103350078	LOC103350078	lncRNA	0	0	0.09	1	0	0	0.18	2	0	0	0	0	0	0	0.08	1	0	0
103350087	LOC103350087	lncRNA	0	0	0.14	3	0.04	1	0.05	1	0	0	0.05	1	0	0	0.04	1	0	0
103350088	LOC103350088	lncRNA	0.14	4	0.07	2	0.17	5	0.14	4	0.14	4	0.11	3	0.1	3	0.17	5	0.24	7
103350090	LOC103350090	lncRNA	0.65	16	0.46	11	0.45	11	0.29	7	0.52	12	0.38	9	0.28	7	0.16	4	0.38	9
103350093	LOC103350093	lncRNA	0.15	4	0.42	3	0.23	2	0.24	6	0.84	7	0.41	4	0	0	0	0	0	0
103350040	LOC103350040	lncRNA	0.17	4	0.09	2	0.17	4	0.26	6	0	0	0.18	4	0.04	1	0	0	0.09	2
103350041	LOC103350041	lncRNA	0	0	0	0	0	0	0	0	0.1	1	0	0	0	0	0	0	0	0
103350042	LOC103350042	lncRNA	0.08	1	0.17	2	0.32	5	0	0	0.34	4	0.25	4	0	0	0	0	0.17	2
103350043	LOC103350043	lncRNA	0	0	0	0	0.09	1.27	0	0	0	0	0	0	0	0	0	0	0.2	2.76
103347314	LOC103347314	lncRNA	0.71	26	0.73	26	1.07	39	0.9	32	0.46	16	0.4	14	0.47	18	0.3	11	0.5	18
103352131	LOC103352131	lncRNA	2.76	25	2.86	23	3.49	30	4.41	37	4.38	35	2.65	22	4.13	37	1.11	10	1.13	9
103350056	LOC103350056	lncRNA	0	0	0.29	1	0	0	0	0	0	0	0	0	0.28	1	0	0	0	0
103350021	RXRG	lncRNA	0.04	1	0.45	14	0.16	5	0.04	1	0.69	16	0.34	8	0	0	0.48	13	0.38	10
103350031	LOC103350031	lncRNA	1.73	53	1.22	36	0.89	27	1.96	58	1.49	21	1.55	45	0.98	31	1.71	53	1.28	38
103345027	LOC103345027	lncRNA	0	0	0.31	1	0	0	0	0	0	0	0	0	0	0	0	0	0	0
103345077	LOC103345077	lncRNA	3.71	57	5.07	75	4.72	72	4.04	60	4.79	69	4.71	69	3.37	53	2.64	41	3.03	45
103345076	LOC103345076	lncRNA	7.77	66.04	5.36	45	11.32	92	4.42	39	12.39	96	9.74	79	4.07	45	10.09	83	6.36	53
103345074	LOC103345074	lncRNA	0.27	2	0	0	0	0	0	0	0	0	0	0	0	0	0	0	0	0
103344977	LOC103344977	lncRNA	3.74	29	2.96	22	4.04	31	3.2	24	4.51	33	4.3	32	4.84	38	4.73	37	3.38	25
103347426	LOC103347426	lncRNA	0.43	14	0.38	12	0.46	15	0.31	10	0.46	14	0.42	13	0	0	0.15	5	0.03	1
103352270	LOC103352270	lncRNA	0.05	1	0.32	6	0.05	1	0.05	1	0.22	4	0.32	6	0.1	2	0.05	1	0.42	8
103352267	LOC103352267	lncRNA	0.16	7	0.24	8	0.12	5	0.09	4	0.41	17	0.24	10	0.11	4	0.38	17	0.37	16
103352268	LOC103352268	lncRNA	0	0	0	0	0	0	0	0	0	0	0.04	1	0.03	1	0	0	0.07	2
103347449	LOC103347449	lncRNA	0.65	15.01	0.86	19	0.92	21.02	0.49	10.83	0.93	20	0.55	12	0.15	3.53	0.69	16	0.49	11
103350179	LOC103350179	lncRNA	0.14	3	0.34	7	0.19	4	0.19	4	0.15	3	0.1	2	0.05	1	0.09	2	0.1	2
103347446	LOC103347446	lncRNA	0	0	0.02	1	0	0	0.02	1	0	0	0.05	2	0	0	0.02	1	0	0
103352273	LOC103352273	lncRNA	0	0	0	0	0	0	0	0	0	0	0	0	0	0	0.04	1	0	0
103352282	LOC103352282	lncRNA	0	0	0	0	0	0	0	0	0	0	0.12	1	0.49	4	0.12	1	0.15	1
103350185	LOC103350185	lncRNA	1.88	50	3	77	2.47	65	1.48	38	2.38	59	1.62	41	1.17	32	0.93	25	2.75	71
103352286	LOC103352286	lncRNA	0.11	4	1.83	66	3.89	144	0.17	6	0.11	4	0.14	5	0.16	6	0.08	3	0.36	13
103350187	LOC103350187	lncRNA	0.13	3	0.31	7	0.21	5	0.09	2	0.19	5	0.15	4	0.07	2	0.13	3	0.34	8
103345001	LOC103345001	lncRNA	0	0	0.15	1	0	0	0	0	0	0	0	0	0	0	0.14	1	0.15	1
103352291	LOC103352291	lncRNA	7.93	65	4.66	36	4.92	48	4.79	42	6.23	57	5.85	52	6.46	62	10.12	100	6.54	59
103352292	LOC103352292	lncRNA	1.27	12	0.55	5	1.07	10	0.87	8	0.45	4	0.66	6	0.42	4	0.84	8	0.44	4
103347433	LOC103347433	lncRNA	1.77	29.94	2.99	48.82	1.1	18.49	0.49	7.99	3.01	47.78	2.4	38.67	0.23	4	0.42	7.13	0.06	1
103352297	LOC103352297	lncRNA	0.13	3	0.09	2	0.22	5	0.04	1	0.05	1	0.09	2	0	0	0.09	2	0.09	2
103347431	LOC103347431	lncRNA	0.31	5	0.26	4	0.31	5	0.51	8	0.33	5	0.52	8	0.67	11	0.25	4	0.13	2
103352294	LOC103352294	lncRNA	0	0	0.14	2	0	0	0	0	0.07	1	0.29	4	0.07	1	0.07	1	0.07	1
103352296	LOC103352296	lncRNA	0	0	0	0	0	0	0.15	2	0	0	0	0	0.07	1	0	0	0	0
103352311	LOC103352311	lncRNA	0.13	2	0.33	5	0.32	5	0.46	7	0.27	4	0.2	3	0.18	3	0.12	2	0.2	3
103352312	LOC103352312	lncRNA	0.55	5	0.11	1	0	0	0.34	3	0.23	2	0.58	5	0.11	1	0.22	2	0.58	5
103345145	LOC103345145	lncRNA	6.81	159	7.03	152	5.23	112	5.47	125	2.67	55	3.68	89	2.52	54	2.74	63	1.82	39
103345140	LOC103345140	lncRNA	0.23	5	0.19	4	0.14	3	0.24	5	0.39	8	0.24	5	0	0	0	0	0	0
103347539	LOC103347539	lncRNA	0	0	0	0	0	0	0.14	1	0	0	0	0	0	0	0	0	0	0
103345132	LOC103345132	lncRNA	0.34	17.6	0.63	29.86	0.28	15.97	0.91	45	0.56	26.53	0.6	28.72	2.26	115.71	1.4	71.86	2.08	104.94
103345129	LOC103345129	lncRNA	0.09	1	0	0	0.09	1	0.19	2	0.19	2	0.19	2	0.18	2	0.27	3	0.57	6
103345125	LOC103345125	lncRNA	0	0	0.06	1	0.13	2	0	0	0.07	1	0	0	0	0	0	0	0	0
103347521	LOC103347521	lncRNA	2.8	35.66	7.03	86.19	2.25	28.39	0.36	4.44	2.85	34.14	2.33	28.34	0.46	6.01	2.12	27.26	3.47	42.61
103345112	LOC103345112	lncRNA	0.34	13	0.08	3	0.51	19	1.95	71	0.23	8	0.84	30	1.39	54	0.29	11	1.23	45
103345193	LOC103345193	lncRNA	0.08	6	0	0	0.06	4	0.07	5	0.01	1	0.03	2	0.03	2	0.04	3	0.03	2
103345192	LOC103345192	lncRNA	112.2	2296	102.03	2014	92.38	1876	98.35	1946	71.53	1371	89.91	1753	106.82	2244	93.38	1931	79.05	1568
103345189	LOC103345189	lncRNA	0.14	2	0.07	1	0	0	0	0	0	0	0	0	0	0	0	0	0	0
103347562	LOC103347562	lncRNA	0.14	1	0	0	0	0	0	0	0	0	0	0	0	0	0	0	0	0
103345160	LOC103345160	lncRNA	0	0	0	0	0	0	0.07	1	0	0	0.07	1	0	0	0.06	1	0	0
103345158	LOC103345158	lncRNA	0	0	0	0	0.22	1	0	0	0	0	0	0	0	0	0	0	0	0
103345156	LOC103345156	lncRNA	0	0	0.29	2	0.55	4	0.14	1	0.15	1	0.14	1	0.14	1	0	0	0.14	1
103347548	LOC103347548	lncRNA	0	0	0	0	0.02	1	0.03	1	0	0	0	0	0	0	0	0	0	0
103347486	LOC103347486	lncRNA	284.68	7607.97	305.39	7716.96	404.55	10229.7	267.7	6838.98	253.34	6555.9	266.46	6905.89	617.06	15816.9	417.22	10599	485.02	11723.9
103347473	LOC103347473	lncRNA	0.47	1	1.01	2	0.97	2	1.48	3	0.49	1	1.46	3	0.49	1	0.94	2	0	0
103347465	LOC103347465	lncRNA	31.5	193	40.4	237	30.56	185	26.53	157	26.04	151	25.28	149	31.34	193	24.97	154	24.12	140
103347458	LOC103347458	lncRNA	30.16	115.39	35.55	129.41	38.02	143.13	26.93	99.44	23.96	87.51	27.19	100.87	44.31	167.38	42.19	161.91	32.01	113.82
103345105	LOC103345105	lncRNA	0	0	0	0	0.1	2	0	0	0	0	0	0	0	0	0	0	0	0
103347503	LOC103347503	lncRNA	1.18	34.16	1.69	47.12	1.8	51.61	2.11	58.78	1.7	45.85	1.99	54.57	2.67	79.32	2.18	63.53	1.99	55.9
103347497	LOC103347497	lncRNA	2.95	23	4.28	32	4.8	37	3.06	23	3.27	24	2.28	17	4.19	33	2.29	18	5.79	43
103347494	LOC103347494	lncRNA	5.58	68	5.03	59	7.7	93	7.55	89	7.77	89	6.53	76	4.5	56	3.98	49	4.6	54
103347490	LOC103347490	lncRNA	0.04	3	0	0	0.04	3.01	0	0	0	0	0	0	0.06	4	0	0	0.02	1
103346958	LOC103346958	lncRNA	0	0	0.82	5	0.11	1	0	0	0.23	2	0	0	0.47	4	0.11	1	0.11	1
103346947	LOC103346947	lncRNA	0.51	2	0.53	2	0	0	1.05	4.01	0	0	0.52	2	0	0	1.19	4.69	0	0
103346939	LOC103346939	lncRNA	9.7	274	10.19	278	9.81	275	10.69	292	13.36	353	13.02	350	18.82	547	16.74	478	15.74	432
103346937	LOC103346937	lncRNA	0.46	10	0.62	13	0.65	14	0.38	8	0.49	10	0.82	17	0.45	10	0.73	16	0.71	15
103346935	LOC103346935	lncRNA	1.86	46.12	4.5	107.88	2.86	70.59	0.45	10.7	2.38	55.12	1.43	34.39	0.65	17.12	2.22	55.92	5.48	131.3
103346930	LOC103346930	lncRNA	1.03	5	2.25	10.43	1.67	8.01	0.21	1	0.65	3	0.86	4.01	0.21	0.99	1.84	8.99	3.45	15.76
103346929	LOC103346929	lncRNA	16.54	230.81	19.93	267.94	19.67	272.14	17.57	237.01	16.95	222.05	17.7	235.85	11.65	166.18	11.4	160.65	11.47	154.43
103349505	LOC103349505	lncRNA	0.18	3	0.1	2	0.36	9	0.29	7	0.15	2	0.36	7	0.61	14	0.16	4	0.3	6
103346857	LOC103346857	lncRNA	2.59	58	1.94	42	2.7	60	4.2	91	5.34	112	5.06	108	1.17	27	4.94	112	2.16	47
103349511	LOC103349511	lncRNA	0.32	7	0.54	8	0.32	3	0.45	10	0.99	22	0.98	22	0.1	2	0.06	2	0.03	1
103351679	LOC103351679	lncRNA	10.85	113.03	3.9	39.04	19.89	205.32	6.95	70.02	13.98	137.1	11.04	110.11	361.73	3837.09	116.31	1223	118.41	1185.15
103351674	LOC103351674	lncRNA	0.05	1	0	0	0.05	1	0.05	1	0	0	0.05	1	0	0	0	0	0	0
103349519	LOC103349519	lncRNA	0.35	1	0	0	0	0	0	0	1.09	3	0.72	2	0.36	1	0.35	1	0.76	2
103351682	LOC103351682	lncRNA	0.27	3	0.09	1	0	0	0.18	2	0	0	0.09	1	0	0	0	0	0.09	1
103351680	LOC103351680	lncRNA	0.08	1	0	0	0	0	0	0	0	0	0	0	0	0	0	0	0	0
103351672	LOC103351672	lncRNA	0.11	1	0.12	2	0.22	4	0.13	2	0	0	0	0	0.23	4	0.23	4	0.11	2
103351694	LOC103351694	lncRNA	0.13	2	0.46	7	0.19	3	0.07	1	0.14	2	0.4	6	0	0	0.06	1	0.07	1
103346842	LOC103346842	lncRNA	0	0	0	0	0	0	0	0	0.21	1	0.21	1	0.38	1.88	0	0	0	0
103351691	LOC103351691	lncRNA	7.05	99	6.72	99	8.56	124	7.16	97	4.95	71	4.27	60	5.42	78	2.95	43	3.97	56
103351686	LOC103351686	lncRNA	1.6	38	0.59	14	0.74	17	0.99	23	1.27	28	0.97	21	5.43	126	2.37	55	4.85	108
108176663	LOC108176663	lncRNA	0.29	3	0.14	1	0.2	2	0.3	3	0	0	0.29	2	0	0	0.19	2	0	0
103349454	LOC103349454	lncRNA	0.1	1	0.32	3	0.1	1	0	0	0.11	1	0.11	1	0	0	0	0	0.11	1
108176668	LOC108176668	lncRNA	0	0	0	0	0	0	0.19	1	0	0	0	0	0.19	1	0	0	0	0
103346910	LOC103346910	lncRNA	1.93	17.97	1.19	10.62	1.52	13.97	0.96	8.59	1.3	11.38	1.13	10.05	1.65	15.61	1.6	15	0.95	8.49
103351630	LOC103351630	lncRNA	0.02	1	0.03	1	0	0	0	0	0	0	0	0	0.05	2	0.14	6	0.08	3
108176666	LOC108176666	lncRNA	0.55	8	0.14	2	1.04	15	1.07	15	0.44	6	0.43	6	0.47	7	0.48	7	1.21	17
103349462	LOC103349462	lncRNA	0.27	5	0.17	3	0.11	2	0.11	2	0.93	16	0.29	5	0.27	5	0.32	6	0.39	7
108176667	LOC108176667	lncRNA	0	0	0.13	1	0.39	3	0.13	1	0	0	0.54	4	0.13	1	0.13	1	0.41	3
108176672	LOC108176672	lncRNA	1.84	27	1.77	25	1.58	23	1.2	17	1.02	14	0.93	13	0.4	6	0.68	10	1.34	19
103349465	LOC103349465	lncRNA	0.02	1	0.02	1	0.06	3	0.06	3	0	0	0.02	1	0.02	1	0.04	2	0.04	2
103351639	LOC103351639	lncRNA	1.11	3	1.17	3	0	0	0.38	1	0.38	1	0	0	0	0	0	0	0	0
103349467	LOC103349467	lncRNA	0.01	1	0	0	0	0	0	0	0	0	0.02	1	0	0	0	0	0	0
103349471	LOC103349471	lncRNA	5.35	66	4.04	47	5.54	67	2.44	29	4.52	53	3.19	38	5.34	67	2.94	36	5.67	66
108176670	LOC108176670	lncRNA	0.52	20	0.61	23	0.31	12	0.48	18	0.58	21	0.6	22	0.68	27	0.48	19	0.95	36
108176671	LOC108176671	lncRNA	0.09	4	0.28	12	0.11	5	0.19	8	0.17	7	0.14	6	0.28	13	0.09	4	0.35	15
108176674	LOC108176674	lncRNA	1.26	51.83	1.08	42.95	0.88	35.77	1.4	55.43	1.42	54.34	1.43	55.9	0.69	29.1	1.05	43.6	0.89	35.69
103351642	LOC103351642	lncRNA	1.46	10	0.92	6	1.18	8	1.21	8	2.01	13	1.83	12	0.14	1	2.03	14	1.38	9
103349472	LOC103349472	lncRNA	0	0	0.35	2	0.34	2	0.34	2	0	0	0	0	0.5	3	0	0	0	0
103349473	LOC103349473	lncRNA	0.35	8	0.68	15	0.27	6	0.18	4	0.09	2	0.23	5	0.26	6	0.26	6	0.05	1
103351650	LOC103351650	lncRNA	0.1	1	0.11	1	0	0	0	0	0	0	0	0	0	0	0	0	0.11	1
103349489	LOC103349489	lncRNA	0.06	3	0.04	2	0.1	5	0.12	6	0.08	4	0.06	3	0.11	6	0.02	1	0.08	4
103351649	LOC103351649	lncRNA	0	0	0	0	0.23	2	0.12	1	0.12	1	0.24	2	0.11	1	0.11	1	0.24	2
103349492	LOC103349492	lncRNA	0.12	1	0.39	3	0.37	3	0.64	5	0.78	6	0.26	2	0.37	3	0.86	7	0.13	1
103351663	LOC103351663	lncRNA	0.18	2	0.29	3	0.09	1	0.38	4	0.1	1	0.1	1	0.09	1	0.09	1	0.29	3
103351664	LOC103351664	lncRNA	11.85	194.72	14.78	241.46	14.01	230.66	15.86	252.22	13.55	226.67	13.73	241.98	11.24	212.65	13.57	236.15	10.9	170.29
103351645	LOC103351645	lncRNA	0.62	12	0.48	9	0.57	11	0.43	8	0.27	5	0.65	12	0.05	1	0.05	1	0.11	2
103346806	LOC103346806	lncRNA	0	0	0	0	0	0	0	0	0	0	0	0	0	0	0.49	1.38	0.61	1.58
108176641	LOC108176641	lncRNA	0	0	0	0	0	0	0	0	0	0	0.17	1	0	0	0	0	0	0
108176642	LOC108176642	lncRNA	0.09	1	0.09	1	0	0	0.27	3	0.37	4	0.09	1	0.09	1	0.09	1	0.09	1
103351572	LOC103351572	lncRNA	0.35	4	0.09	1	0.19	3	0.13	2	0.2	3	0.16	2	1.41	18	0.77	10	1.2	16
108176638	LOC108176638	lncRNA	0.15	2	0	0	0.07	1	0	0	0	0	0	0	0	0	0	0	0	0
108176639	LOC108176639	lncRNA	0	0	0	0	0	0	0	0	0.12	1	0	0	0	0	0	0	0	0
103351579	LOC103351579	lncRNA	0.45	8	0.52	9	0.56	10	0.46	8	1.07	18	1.41	24	0.76	14	0.66	12	1.56	27
103351580	LOC103351580	lncRNA	0.6	10	0.44	7	0.18	3	0.37	6	0.39	6	0.38	6	0.53	9	0.18	3	0.12	2
108176644	LOC108176644	lncRNA	1.33	55	1.81	72	2.13	87	1.91	76	2.08	80	2.6	102	2.89	123	2.57	107	2.94	118
103349419	LOC103349419	lncRNA	0	0	0.09	1	0	0	0	0	0.1	1	0.09	1	0	0	0.09	1	0	0
108176645	LOC108176645	lncRNA	0.41	1	0	0	0	0	0	0	0	0	0	0	0	0	0	0	0	0
103349420	LOC103349420	lncRNA	2.99	39	2.78	35	2.86	37	3.57	45	5.55	68	4.65	58	3.6	48	5.01	66	4.69	59
108176648	LOC108176648	lncRNA	0.06	1	0.06	1	0.06	1	0.23	4	0.24	4	0.06	1	0	0	0.11	2	0	0
108176650	LOC108176650	lncRNA	0	0	0.18	3	0.23	4	0.12	2	0.12	2	0	0	0	0	0	0	0	0
103351583	LOC103351583	lncRNA	0.4	7	0.3	5	0.29	5	0.59	10	0.55	9	0.48	8	0.39	8	0.4	7	0.83	14
108176647	LOC108176647	lncRNA	0.76	19	0.13	3	0.28	7	0.17	4	0.04	1	0	0	0.08	2	0	0	0.66	16
108176653	LOC108176653	lncRNA	7.77	105	6.15	80	7.17	96	7.27	95	6.07	77	5.35	69	5.5	76	3.52	48	4.68	61
103351596	LOC103351596	lncRNA	0.12	2	0	0	0.18	3	0.06	1	0.25	4	0.12	2	0	0	0	0	0.3	5
108176651	LOC108176651	lncRNA	1.8	305.8	1.37	257.9	1.19	209.83	1.84	228.74	2.78	361.49	2.5	364.06	2.89	463.32	1.94	308.9	1.71	271.92
108176652	LOC108176652	lncRNA	0	0	0	0	0	0	0	0	0.2	1	0.58	3	0	0	0	0	0	0
103351601	LOC103351601	lncRNA	3.35	122	5.32	187	4.51	163	4.26	150	5.5	187	4.51	156	3.79	142	3.23	119	3.33	118
103349436	LOC103349436	lncRNA	0.53	4	1.24	9	0.54	4	0.27	2	0.14	1	0.55	4	0	0	0.26	2	0.28	2
103351602	LOC103351602	lncRNA	0.23	3	0.46	8	0.13	2	0.7	10	0.09	1	0.36	6	1.22	21	0.9	15	1.83	28
108176658	LOC108176658	lncRNA	0	0	0.11	2	0.11	2	0.06	1	0	0	0.06	1	0.05	1	0.11	2	0.34	6
103349437	LOC103349437	lncRNA	0.52	11	0.14	3	0.48	10	0.44	9	0.4	8	0.54	11	0.78	17	0.28	6	0.82	17
103349439	LOC103349439	lncRNA	0	0	0	0	0.06	1	0	0	0.07	1	0	0	0.06	1	0.12	2	0.25	2
108176655	LOC108176655	lncRNA	0	0	0.19	1	0	0	0	0	0.39	2	0	0	0	0	0	0	0	0
108176661	LOC108176661	lncRNA	0.91	22	1.55	36	1.05	25	0.94	22	1.02	23	0.7	16	3.43	85	2.05	50	4.62	108
103349441	LOC103349441	lncRNA	0	0	0	0	0	0	0	0	0.25	1	0	0	0	0	0	0	0	0
103351609	LOC103351609	lncRNA	0.1	2	0	0	0.05	1	0.25	5	0.21	4	0.15	3	0	0	0.05	1	0	0
103349442	LOC103349442	lncRNA	0.05	1	0.05	1	0.05	1	0.1	2	0.15	3	0.05	1	0.05	1	0.1	2	0.6	12
103349444	LOC103349444	lncRNA	0.17	3	0.06	1	0	0	0	0	0.12	2	0	0	0.11	2	0.06	1	0.06	1
103351603	LOC103351603	lncRNA	0.18	3	0.29	4	0.05	2	0.1	1	0.22	3	0.06	2	0.2	5	0.09	2	0.29	6
108176659	LOC108176659	lncRNA	0.32	5	0.2	3	0	0	0.07	1	0.41	6	0.14	2	0.76	12	0.32	5	1	15
108176660	LOC108176660	lncRNA	0.73	31	1.09	45	0.92	39	0.94	39	0.73	29	1.01	41	3.86	170	1.09	47	4.47	186
103349447	LOC103349447	lncRNA	0.94	17	0.92	16	0.78	14	0.86	15	0.71	12	0.82	14	1.35	25	0.6	11	1.03	18
108176614	LOC108176614	lncRNA	0	0	0.1	3	0	0	0.03	1	0	0	0.03	1	0	0	0.03	1	0.03	1
103351535	LOC103351535	lncRNA	0.17	2	0.26	3	0.25	3	0	0	0	0	0.09	1	0.33	4	0.17	2	0.35	4
103351532	LOC103351532	lncRNA	0.18	1	0	0	0	0	0	0	0	0	0	0	0	0	0	0	0	0
108176612	LOC108176612	lncRNA	0.17	5	0	0	0.03	1	0.04	1	0	0	0	0	0.03	1	0	0	0.14	4
103346834	LOC103346834	lncRNA	1.96	47	2.03	47	2.39	57	2.71	63	1.43	32	1.75	40	1.34	33	1.4	34	1.72	40
103351533	LOC103351533	lncRNA	0.11	2	0.18	3	0.23	4	0	0	0.49	8	0.3	5	0	0	0.45	8	0.71	12
108176613	LOC108176613	lncRNA	0.23	2	0.12	1	0.12	1	0.12	1	0.24	2	0.12	1	0.8	7	0.34	3	0.72	6
103346831	LOC103346831	lncRNA	0	0	0.36	3	0	0	0	0	0.12	1	0	0	0.11	1	0.12	1	0.48	3.92
108176616	LOC108176616	lncRNA	0.06	2	0.13	4	0.26	8	0.2	6	0.38	11	0.3	9	0.25	8	0.22	7	0.56	17
103351544	LOC103351544	lncRNA	0.22	5	0.87	19	0.44	10	0.45	10	0.75	16	0.97	21	0.17	4	0.35	8	0.23	5
103349388	LOC103349388	lncRNA	4.41	77	4.09	68	5.5	96	5.64	96	8.06	133	7.49	125	42.79	771	22.04	392	24.89	422
108176621	LOC108176621	lncRNA	0	0	0	0	0	0	0	0	0	0	0	0	0	0	0	0	0.33	1
103351551	LOC103351551	lncRNA	0	0	0.04	2	0.02	1	0.02	1	0.29	14	0.06	3	0.06	3	0.02	1	0	0
108176622	LOC108176622	lncRNA	0	0	0	0	0.06	2	0.09	3	0.06	2	0.15	5	0.03	1	0.11	4	0.03	1
103349390	LOC103349390	lncRNA	2.59	75	2.46	69	2.99	86	2.21	62	3.1	84	2.94	81	2.65	79	2.73	80	3.73	105
108176619	LOC108176619	lncRNA	0.06	1	0	0	0.26	4	0.13	2	0.21	3	0.2	3	0	0	0.32	5	0.07	1
103349391	LOC103349391	lncRNA	0.1	3	0.11	3	0	0	0.07	2	0	0	0.04	1	0.1	3	0.17	5	0.07	2
108176620	LOC108176620	lncRNA	0.17	3	0.16	3	0	0	0.27	5	0.12	2	0.12	2	0.13	3	0.12	2	0.18	3
103349394	LOC103349394	lncRNA	0.9	9	0.21	2	0	0	0.21	2	0.21	2	0.63	6	0.29	3	0.2	2	0.73	7
103349395	LOC103349395	lncRNA	0.89	13	1.42	20	0.76	11	0.85	12	0.8	11	0.57	8	0.13	2	0.07	1	0.07	1
103346825	LOC103346825	lncRNA	0	0	0	0	0	0	0	0	0	0	0	0	0.36	1	0	0	0	0
103351558	LOC103351558	lncRNA	1.08	33	1.53	45	0.73	22	0.85	25	1.37	39	0.62	18	0.73	23	0.49	15	0.54	16
103351552	LOC103351552	lncRNA	4.73	197	5.85	240	5.4	214	4.7	186	3.87	149	3.55	141	5.37	231	3.53	141	3.33	126
108176624	LOC108176624	lncRNA	0	0	0.17	1	0	0	0	0	0.18	1	0.17	1	0	0	0	0	0.18	1
103351554	LOC103351554	lncRNA	0.34	3	0.24	2	0	0	0.24	2	0	0	0	0	0.22	2	0	0	0	0
108176625	LOC108176625	lncRNA	0	0	0	0	0	0	0	0	0	0	0	0	0	0	0.02	1	0.02	1
103346819	LOC103346819	lncRNA	0.17	3	0.87	16	0.39	7	0.58	10.01	0.18	3	0.32	6	0.1	2	0.22	4	0.52	9
103346818	LOC103346818	lncRNA	0	0	0	0	0	0	0	0	0	0	0.14	1	0	0	0	0	0	0
108176628	LOC108176628	lncRNA	1.75	25	0.15	2	2.26	32	0.58	8	1.27	17	1.61	22	0.27	4	0.48	7	1.16	16
103346808	LOC103346808	lncRNA	0	0	0	0	0	0	0.03	1	0	0	0.06	2	0.05	2	0	0	0	0
108176629	LOC108176629	lncRNA	0	0	0.03	1	0	0	0.07	2	0.07	2	0.14	4	0.2	6	0.03	1	0.07	2
103349403	LOC103349403	lncRNA	2.12	96	2.63	115	2.69	121	2.65	116	2.34	99	2.82	121	3.02	141	1.97	90	2.54	112
108176636	LOC108176636	lncRNA	0.04	2	0.02	1	0	0	0.04	3	0.02	1	0.02	1	0	0	0.02	1	0	0
108176637	LOC108176637	lncRNA	0	0	0.24	1	0.23	1	0	0	0.47	2	0	0	0	0	0.22	1	0.48	2
103349411	LOC103349411	lncRNA	0	0	0	0	0.03	1	0.03	1	0.21	7	0.18	6	0	0	0	0	0	0
103349413	LOC103349413	lncRNA	0	0	0	0	0	0	0	0	0	0	0	0	0	0	0.49	1	0	0
103349416	LOC103349416	lncRNA	0	0	0	0	0	0	0	0	0	0	0	0	0.08	1	0	0	0	0
103351749	LOC103351749	lncRNA	0	0	0	0	0.1	1	0	0	0	0	0	0	0	0	0	0	0	0
103351750	LOC103351750	lncRNA	0.53	2	0.28	1	1.08	4	1.38	5	0.84	3	0.55	2	0.54	2	0.8	3	1.15	4
103351746	LOC103351746	lncRNA	1.27	30	1.94	43	1.69	37	0.97	23	0.85	21	0.99	24	1.04	28	0.83	21	0.57	15
103349617	LOC103349617	lncRNA	0.1	3	0.11	2	0.11	1	0.07	2	0.07	2	0.11	2	0	0	0	0	0.12	3
103349618	LOC103349618	lncRNA	0.12	1	0	0	0.12	1	0	0	0	0	0	0	0	0	0	0	0	0
103349621	LOC103349621	lncRNA	0.47	11	0.54	13	0.41	13	0.35	13	0.61	12	0.35	8	0.25	10	0.23	7	0.62	17
103349622	LOC103349622	lncRNA	0.26	1	0	0	0	0	0	0	0.27	1	0	0	0	0	0	0	0	0
103349626	LOC103349626	lncRNA	0.14	4	0.07	2	0	0	0.11	3	0.15	4	0.15	4	0.1	3	0.1	3	0.07	2
103349628	LOC103349628	lncRNA	5.34	159	5.29	152	4.94	146	4	115	4.31	120	4.34	123	1.73	53	1	30	1.04	30
103349629	LOC103349629	lncRNA	0	0	0	0	0	0	0	0	0	0	0	0	0.08	1	0	0	0	0
103351766	LOC103351766	lncRNA	0.24	10	0.3	12	0.44	18	0.3	12	0.18	7	0.36	14	0.05	2	0.17	7	0.4	16
103351760	LOC103351760	lncRNA	0.04	1	0.04	1	0	0	0.04	1	0	0	0.04	1	0.04	1	0	0	0	0
103351773	LOC103351773	lncRNA	0.22	1	0	0	0.22	1	0	0	0	0	0	0	0	0	0	0	0	0
103349630	LOC103349630	lncRNA	0	0	0	0	0.41	2	0.21	1	0	0	0.42	2	0	0	0	0	0.22	1
103349631	LOC103349631	lncRNA	0.14	3	0.38	8	0.11	2	0.22	5	0.19	4	0.39	8	0.14	3	0.1	3	0.38	8
103349632	LOC103349632	lncRNA	26	7492.6	19.53	6499.67	19.46	6441.01	23.01	6764.39	19.27	6204.41	23.36	6834.06	19.62	6737.95	15.23	5962.88	20.63	6641.75
103349635	LOC103349635	lncRNA	0.62	40	1.02	64	0.68	44	0.81	51	0.96	58	0.91	56	0.76	51	0.7	46	0.95	60
103351777	LOC103351777	lncRNA	1.16	7	2.6	15	0.84	5	0.17	1	0.35	2	0.17	1	1.49	9	1.48	9	0.35	2
103351778	LOC103351778	lncRNA	0.93	8	1.69	14	1.17	10	1.2	10	0.98	8	0.36	3	0.11	1	1.61	14	0.48	4
103349639	LOC103349639	lncRNA	7.15	259	7.15	250	5.39	194	9.55	332	8.12	275	9.46	326	12.11	452	8.3	304	7.38	260
103346984	LOC103346984	lncRNA	0.15	3	0	0	0.15	3	0.11	2	0.11	2	0.11	2	0.15	3	0.25	5	0.53	10
103349545	LOC103349545	lncRNA	0.05	1	0	0	0	0	0	0	0	0	0	0	0	0	0	0	0	0
103349546	LOC103349546	lncRNA	0.08	2	0.21	5	0.16	4	0.25	6	0.04	1	0.09	2	0	0	0	0	0.25	6
103349547	LOC103349547	lncRNA	0.17	2	0.17	2	0.59	7	0.09	1	0	0	0	0	0.08	1	0.17	2	0.09	1
103349550	LOC103349550	lncRNA	10.62	80	9.86	72	8.07	61	7.05	52	6.32	46	5.67	41	8.07	60	6.7	50	6.29	44
103349551	LOC103349551	lncRNA	0.02	1	0.02	1	0.02	1	0.02	1	0.02	1	0	0	0	0	0.02	1	0.02	1
103349562	LOC103349562	lncRNA	0.31	18	0.23	13	0.12	7	0.14	8	0.09	5	0.16	9	0.03	2	0.02	1	0.04	2
103349583	LOC103349583	lncRNA	0	0	0.2	3	0.06	1	0.13	2	0.07	1	0.07	1	0.06	1	0	0	0.07	1
103346966	LOC103346966	lncRNA	2.22	26.68	1.76	20.36	2.18	25.88	0.79	9.16	2.07	23.35	1.62	18.6	0.4	4.87	1.11	13.41	3.81	44.06
103351717	LOC103351717	lncRNA	11.61	110	0.88	8	2.99	28	0.44	4	0.9	8	0.88	8	0.52	5	15.08	144	1.54	14
103346962	LOC103346962	lncRNA	0.07	2	0	0	0	0	0.03	1	0.04	1	0.03	1	0.03	1	0	0	0	0
103351709	LOC103351709	lncRNA	0	0	0	0	0	0	0	0	0.18	1	0	0	0	0	0	0	0.18	1
103351710	LOC103351710	lncRNA	0.35	2	0	0	0.35	2	0	0	0	0	0.18	1	0	0	0	0	0	0
103351725	LOC103351725	lncRNA	0.32	3	0.11	1	0.22	2	0.29	2.61	0.23	2	0	0	0.32	3	1.06	10	0.78	7
103351728	LOC103351728	lncRNA	0.03	2	0.05	3	0.07	4	0.07	4	0.04	2	0.09	5	0	0	0.03	2	0.03	2
103351719	LOC103351719	lncRNA	0.21	1	0.22	1	0	0	0	0	0	0	0	0	0	0	0	0	0	0
103351731	LOC103351731	lncRNA	0	0	0.06	1	0.34	6	0	0	0	0	0.18	3	0.05	1	0.06	1	0.12	2
103349597	LOC103349597	lncRNA	0.13	4	0.14	4	0	0	0.1	3	0.32	9	0.07	2	0	0	0	0	0	0
103349599	LOC103349599	lncRNA	0	0	0	0	0	0	0	0	0	0	0	0	0	0	0	0	0.08	1
103349600	LOC103349600	lncRNA	0	0	0	0	0	0	0	0	0	0	0	0	0	0	0	0	0.12	2
103349606	LOC103349606	lncRNA	0.27	4	0.07	1	0	0	0.21	3	0	0	0.14	2	0.13	2	0	0	0.14	2
103349611	LOC103349611	lncRNA	0	0	0	0	0	0	0	0	0	0	0	0	0	0	0	0	0.05	1
103349613	LOC103349613	lncRNA	1.77	45	2.01	51	1.54	40	1.93	49	2.88	70	1.63	42	2.99	77	2.45	64	2.1	54
103349538	LOC103349538	lncRNA	0.34	19	0.62	34	0.45	25	0.51	28	0.61	32	0.75	40	0.88	51	0.56	32	0.66	36
103349541	LOC103349541	lncRNA	0	0	0.05	1	0.29	4	0.13	2	0.08	1	0.22	3	0.15	2	0	0	0.35	5
103349544	LOC103349544	lncRNA	0.19	4	0	0	0	0	0.04	1	0.09	2	0.15	2	0.15	3	0.11	2	0.12	3
103347084	LOC103347084	lncRNA	0.17	2	0.09	1	0	0	0	0	0.09	1	0.18	2	0.16	2	0.08	1	0.09	1
103347070	C2H2orf15	lncRNA	1.14	14	1.04	15	0.89	14	0.93	12	0.95	13	0.95	13	1.26	19	1.15	16	1.05	15
103347149	LOC103347149	lncRNA	0.13	1.07	0.53	4.08	0.69	5.47	0.14	1.11	0.87	6.54	0.12	0.95	0.45	3.61	0.51	4.08	0.4	3.04
103349733	SMCO4	lncRNA	13.8	257	13.97	243	18.4	344	16.06	291	20.71	358	19.36	339	16.57	329	22.01	437	25.38	463
103349735	LOC103349735	lncRNA	0.53	6	1.11	12	0.54	6	1.29	14	1.32	14	1.48	16	1.39	16	0.79	9	1.75	19
103349736	LOC103349736	lncRNA	0	0	0	0	0	0	0.1	1	0	0	0	0	0	0	0	0	0	0
103349738	LOC103349738	lncRNA	37.08	1359.04	38.4	1353.78	33.4	1220.11	41.04	1459.86	42.09	1450.81	44.7	1568.05	25.32	958.88	33.2	1233.78	23.26	828.59
103351888	LOC103351888	lncRNA	0	0	0.1	1	0	0	0	0	0	0	0.21	2	0	0	0	0	0	0
103347117	LOC103347117	lncRNA	0	0	0.05	2	0	0	0	0	0	0	0	0	0	0	0.02	1	0	0
103347115	LOC103347115	lncRNA	0.03	1	0.02	1.02	0.06	3	0.08	4	0.06	3	0.07	3	0.09	5	0.13	7	0.14	6
103351903	LOC103351903	lncRNA	0	0	0	0	0	0	0.2	1	0	0	0	0	0.19	1	0	0	0	0
103351900	LOC103351900	lncRNA	1.35	3.1	1.94	4.2	2.67	6	0.95	2.11	1	2.23	0.92	2.07	1.84	4.06	1.35	3.09	1.03	2.13
103351894	LOC103351894	lncRNA	0	0	0	0	0	0	0.06	1	0	0	0	0	0	0	0	0	0	0
103351895	LOC103351895	lncRNA	0.15	6	0	0	0.1	4	0	0	0.03	1	0.03	1	0.07	3	0.99	40	0.1	4
103351833	LOC103351833	lncRNA	0.34	2	0.54	3	0.35	2	0	0	0.54	3	0	0	0	0	0.51	3	0.36	2
103351837	LOC103351837	lncRNA	0.89	21	1.51	31	0.89	18	1.21	26	0.95	19	0.89	19	0.82	18	0.45	11	1.15	25
103349699	LOC103349699	lncRNA	0	0	0.09	1	0.14	1	0	0	0	0	0	0	0	0	0	0	0	0
103351842	LOC103351842	lncRNA	1.8	34.76	2.41	45	3.06	58.69	1.97	36.9	0.62	11.17	1.09	20.01	0.76	15	0.77	15	0.84	15.83
103349704	LOC103349704	lncRNA	5.92	570	8.29	762	4.56	438	3.14	290	5.11	458	4.52	412	3.44	342	1.98	196	2.72	255
103349705	LOC103349705	lncRNA	4.61	119	3.76	98	3.63	98	2.49	63	3.39	87	3.94	101	4.09	106	3.06	79	1.78	50
103351843	LOC103351843	lncRNA	11.71	132	10.97	119	11.01	123	9.45	103	10.57	112	9.56	103	14.1	162	11.69	133	10.15	110
103347012	LOC103347012	lncRNA	3.02	85.63	2.98	81.74	2.23	62.83	3.27	89.71	2.57	68.11	2.27	61.38	2.34	68.26	1.48	42.45	0.93	25.71
103349722	LOC103349722	lncRNA	9.8	74	8.14	59	9.31	69	21.38	156	9.82	70	15.04	109	5.76	44	4.6	35	15	108
103351863	LOC103351863	lncRNA	1.62	2	1.74	2	0.84	1	3.37	4	0	0	1.62	2	0.88	1	1.64	2	1.87	2
103349730	LOC103349730	lncRNA	11.67	163	9.44	127	9.1	126	12.81	173	13.95	183	13.72	183	15.82	226	11.13	157	14.54	196
103349731	LOC103349731	lncRNA	0	0	0	0	0.25	1	0.25	1	0.26	1	0	0	0	0	0.97	4	0	0
103351780	LOC103351780	lncRNA	0.17	1	0	0	0	0	0	0	0	0	0	0	0	0	0	0	0	0
103351785	LOC103351785	lncRNA	0.27	1	0	0	0	0	0	0	0	0	0.27	1	0.27	1	0.27	1	0.57	2
103351793	LOC103351793	lncRNA	1.33	62	1.45	56	1.07	43	1.1	46	1.49	58	1.86	72	2.73	116	2.34	96	2.67	105
103349674	LOC103349674	lncRNA	0.23	3	0	0	0	0	0	0	0	0	0	0	0	0	0	0	0	0
103351791	LOC103351791	lncRNA	3.65	76	4.88	98	5.32	110	6.11	123	5.33	104	4.99	99	5.05	108	3.04	64	5.45	110
103351792	LOC103351792	lncRNA	0.46	4	0.36	3	0.23	2	0.12	1	0.12	1	0.48	4	0.22	2	0	0	0.12	1
103347044	LOC103347044	lncRNA	0.23	14	0.1	6	0.12	7	0.07	4	0.04	2	0.09	5	0.02	1	0.03	2	0.02	1
103347042	LOC103347042	lncRNA	0	0	0	0	0	0	0	0	0	0	0.21	1	0	0	0	0	0	0
103351799	LOC103351799	lncRNA	0.26	8	0.61	12	0.55	17	0.23	7	0.72	15	0.41	12	0.36	5	0.19	6	0.17	5
103347040	LOC103347040	lncRNA	14.85	382.31	44.64	1103.65	50.13	1256.27	136.42	3297.59	79.06	1862.86	104.21	2493	70.5	1836.9	9.43	247.2	42.18	1031.36
103349680	LOC103349680	lncRNA	0.51	13	0.29	7	0.48	12	0.16	4	0.67	16	0.5	12	0.42	11	0.39	10	0.4	10
103347168	LOC103347168	lncRNA	0.15	2	0.38	5.01	0.21	2.9	1.59	21	1.4	18	1.84	24	0.93	12.99	0.23	3.19	0.77	10.11
103349863	LOC103349863	lncRNA	0.14	1	0.58	4	0.56	4	0.43	3	0.29	2	0	0	0.41	3	0	0	0.29	2
103349873	LOC103349873	lncRNA	0	0	0	0	0	0	0	0	0	0	0.04	1	0	0	0	0	0.14	10
103349874	LOC103349874	lncRNA	0.18	3	0	0	0.06	1	0.3	5	0.25	4	0.06	1	0.11	2	0.06	1	0	0
103349875	LOC103349875	lncRNA	3.07	97	6.39	195	6.51	204	3.93	120	4.84	143	4.33	130	1.85	60	1.63	52	7.2	221
103349876	LOC103349876	lncRNA	0	0	0.28	2	0	0	0	0	0.12	1	0	0	0	0	0	0	0	0
103347156	LOC103347156	lncRNA	1.16	21	1.03	18	1.06	19	0.74	13	0.59	10	0.99	17	2.16	40	1.86	34	1.48	26
103352014	LOC103352014	lncRNA	0	0	0	0	0.04	1	0	0	0	0	0	0	0	0	0	0	0	0
103349883	LOC103349883	lncRNA	4.55	35	5.15	38	3.83	29	3.9	29	2.34	17	3.93	29	4.24	33	3.76	29	6.55	48
103349888	LOC103349888	lncRNA	31.6	434.06	32.37	430.24	29.47	401.73	33.2	443.44	32.95	423.89	36.48	479.78	24.64	330.93	27.58	378.68	18.89	265.15
103349895	LOC103349895	lncRNA	0	0	0	0	0.02	1	0.08	1	0.09	1	0.05	2	0	0	0	0	0.02	1
103349898	LOC103349898	lncRNA	1.8	44	2.45	58	2.67	65	1.9	45	2.7	62	1.89	44	2.02	51	1.66	41	1.89	45
103352020	LOC103352020	lncRNA	0.86	28.12	1.03	32.39	0.46	14.9	1.45	46	1.17	35.68	1.12	34.98	0.44	14.96	1.12	36.95	0.58	18.52
103349904	LOC103349904	lncRNA	0.14	1	0	0	0.2	1	0.2	1	0	0	0.28	2	0	0	0	0	0	0
103349811	LOC103349811	lncRNA	7.59	66	6.35	53	6.28	54	8.57	72	4.88	40	7.81	65	9.98	88	11.3	99	8.78	73
103349813	LOC103349813	lncRNA	0.27	4	0.17	2	0.23	3	0.17	2	0.44	5	0.34	4	0.61	8	0.41	6	0.51	7
103351959	LOC103351959	lncRNA	2	135	1.63	112	1.57	112	1.93	131	1.91	128	2.08	140	1.03	75	0.91	67	1.11	73
103351961	TCEAL9	lncRNA	3.31	43	3.68	46	4.19	54	2.71	34	2.29	28	2.42	30	2.26	30	2.52	33	3.52	44
103349815	LOC103349815	lncRNA	0.05	3	0.11	6	0.17	9	0.15	8	0.06	3	0.04	2	0.11	6	0.32	18	0.41	22
103349816	LOC103349816	lncRNA	6.94	224	8.05	253	7.48	241	6.34	204	6.56	203	6.68	212	4.05	139	3.54	119	2.82	90
103347188	LOC103347188	lncRNA	8.5	220.84	11.49	284.44	6.5	166.7	9.36	231.19	6.35	153.3	7.56	188.46	4.18	112.47	4.43	116.49	3.26	82.31
103347182	LOC103347182	lncRNA	0	0	0	0	0	0	0	0	0.13	1	0	0	0	0	0	0	0	0
103351969	LOC103351969	lncRNA	0.18	2	0.19	2	0.09	1	0.38	4	0.19	2	0.09	1	0.45	5	0.09	1	0.09	1
103349849	LOC103349849	lncRNA	0.08	2	0.12	3	0.27	7	0	0	0	0	0.08	2	0	0	0.04	1	0.08	2
103351973	LOC103351973	lncRNA	2.78	136	4	189	3.21	156	2.1	99	4.05	185	2.45	114	1.69	85	1.62	80	3.59	171
103349856	LOC103349856	lncRNA	5.19	121	5.28	121	4.17	105	5.33	131	6.15	139	5.06	123	2.25	59	3.01	74	3.02	74
103349857	LOC103349857	lncRNA	0	0	0	0	0	0	0.26	1	0	0	0	0	0	0	0	0	0	0
103349859	LOC103349859	lncRNA	1.69	18	2.93	30	2.75	29	2.62	27	2.2	22	2.55	26	2.12	23	2.05	22	3.33	34
103349774	LOC103349774	lncRNA	1.8	19	0.69	7	0.48	5	0.39	4	0.8	8	0.79	8	0.19	2	0.19	2	0.1	1
103349787	LOC103349787	lncRNA	0	0	0	0	0	0	0.1	1	0	0	0	0	0	0	0	0	0	0
103349802	LOC103349802	lncRNA	0.23	22.01	0.23	21	0.38	35	0.17	15	0.41	36	0.38	34	0.17	16	0.17	16	0.57	52
103349807	LOC103349807	lncRNA	5.65	39.8	9.37	60.48	5.92	39.46	7.84	51.47	3.54	24.27	8.33	53.93	11.86	82.29	6.42	45.1	4.02	25.75
103349808	LOC103349808	lncRNA	0.13	1	0.42	3	0.41	3	0.14	1	0.28	2	0	0	0.13	1	0.4	3	0	0
103349751	LOC103349751	lncRNA	0.38	3	0.13	1	0.25	2	0	0	0.13	1	0.13	1	0.12	1	0	0	0	0
103349755	LOC103349755	lncRNA	0	0	0	0	0.05	1	0	0	0	0	0	0	0	0	0	0	0	0
103349756	LOC103349756	lncRNA	0.13	2	0	0	0	0	0.07	1	0	0	0	0	0	0	0	0	0	0
103349761	LOC103349761	lncRNA	3.28	109	3.11	100	3.33	110	2.05	66	2.92	91	4.11	130	3.91	134	2.65	89	3.27	106
103349764	LOC103349764	lncRNA	16.78	283.09	16.1	276.07	15.51	274.73	18.65	297.16	20.39	329.62	19.7	307.11	10.86	178.83	13.7	217.96	10.3	176.31
103346517	LOC103346517	lncRNA	0	0	0.02	1	0	0	0	0	0	0	0.02	1	0	0	0	0	0	0
103346474	LOC103346474	lncRNA	1.2	8	2.82	18	1.98	13	1.56	10	0.64	4	2.35	15	0.6	4	1.34	9	1.74	11
103349098	LOC103349098	lncRNA	0.37	2	1.56	8	0.94	5	0.77	4	0.79	4	1.16	6	1.49	8	1.11	6	0.99	5
103349100	LOC103349100	lncRNA	32.23	2611	41.72	3267	30.38	2445	24.69	1934	17.4	1312	21.12	1625	24.83	2078	13.85	1135	14.62	1156
103349105	LOC103349105	lncRNA	0.13	4	0.03	1	0.13	4	0.1	3	0	0	0.1	3	0.06	2	0	0	0	0
103351281	LOC103351281	lncRNA	0.32	12	0.53	19	0.51	19	0.17	5	0.53	14	0.3	6	0.08	3	0.13	5	0.11	4
103351277	LOC103351277	lncRNA	1.72	87	1.5	96	1.48	92	1.54	91	1.42	89	1.48	85	1.15	80	1.11	64	1.72	104
103351279	LOC103351279	lncRNA	5.63	383	6.71	446	4.91	345	5.59	360	5.98	375	5.6	357	3.82	268	3.35	228	4.08	271
103351284	LOC103351284	lncRNA	0.06	3	0.04	2	0.02	1	0.12	6	0.02	1	0.02	1	0.13	7	0.04	2	0.06	3
103351287	LOC103351287	lncRNA	1.21	31	0.77	19	1.29	33	0.97	24	1.04	25	0.98	24	0.64	17	0.62	16	0.4	10
103351271	LOC103351271	lncRNA	0	0	0.04	2	0.02	1	0.04	2	0.02	1	0.02	1	0	0	0	0	0	0
103351273	LOC103351273	lncRNA	0	0	0	0	0.05	1	0	0	0	0	0	0	0	0	0	0	0.16	3
103351305	LOC103351305	lncRNA	2.03	20	2.33	22	0.92	9	1.26	12	1.3	12	0.96	9	0.5	5	0.91	9	0.11	1
103351309	LOC103351309	lncRNA	0.36	2	0	0	0	0	0	0	0	0	0	0	0	0	0.18	1	0	0
103351304	LOC103351304	lncRNA	3.96	182	4.89	217	3.79	173	4.27	189.58	3.1	133	3.54	154.64	1.54	73	1.38	64	1.25	56
103351297	LOC103351297	lncRNA	0.13	4	0.15	5	0.11	4	0.09	3	0	0	0.17	4	0.08	1	0.06	1	0	0
103349059	LOC103349059	lncRNA	0.09	1	0.09	1	0.09	1	0.09	1	0.37	4	0	0	0	0	0	0	0	0
103349063	LOC103349063	lncRNA	0	0	0	0	0	0	0.13	2	0	0	0.06	1	0.06	1	0	0	0.06	1
108176386	LOC108176386	lncRNA	0.04	1	0.13	3	0.52	12	0.53	12	0.09	2	0.18	4	0.25	6	0.17	4	0.22	5
108176387	LOC108176387	lncRNA	0	0	0.06	1	0	0	0	0	0	0	0	0	0	0	0	0	0	0
108176384	LOC108176384	lncRNA	0.06	1	0	0	0	0	0	0	0.12	2	0	0	0	0	0	0	0	0
103349067	LOC103349067	lncRNA	0.07	1	0.22	3	0.07	1	0.15	2	0.15	2	0	0	0.14	2	0.14	2	0.3	4
103346494	LOC103346494	lncRNA	6.42	106.69	36.44	583.89	15.62	257.48	0.95	15.27	15.3	238.41	9.46	150.03	1.67	28.43	17.38	291.78	29.82	479.38
103346492	LOC103346492	lncRNA	0	0	0	0	0.12	2	0.06	1	0.32	5	0	0	0.58	10	0	0	0	0
103351257	LOC103351257	lncRNA	0.3	3	0.21	2	0.3	3	0.41	4	0.21	2	0.1	1	0	0	0.1	1	0.1	1
103346491	LOC103346491	lncRNA	1.18	12.13	1.48	14.72	1.32	13.47	1.85	18.45	2.05	19.88	2.52	24.93	1.1	11.52	0.5	5.22	1.14	11.25
103351242	LOC103351242	lncRNA	0	0	0	0	0.01	1	0	0	0	0	0	0	0	0	0	0	0	0
108176388	LOC108176388	lncRNA	0	0	0.27	1	0.26	1	0.54	2	0	0	0	0	0	0	0	0	0	0
108176382	LOC108176382	lncRNA	0.02	1	0	0	0	0	0.14	6	0.02	1	0	0	0	0	0	0	0	0
103349084	LOC103349084	lncRNA	0.06	1	0	0	0	0	0	0	0	0	0.06	1	0.06	1	0	0	0.06	1
103349085	LOC103349085	lncRNA	0.91	18	0.58	11	0.77	15	0.68	13	1.19	22	0.48	9	0.5	10	0.55	11	0.37	7
103351263	LOC103351263	lncRNA	8.08	252	6.68	191	5.9	175	7.24	193	8.45	236	9.07	244	9.61	281	5.33	161	10.2	283
103346477	LOC103346477	lncRNA	0	0	0	0	0	0	0	0	0	0	0	0	0.02	0.12	0	0	0	0
103351262	LOC103351262	lncRNA	1.15	31	1.36	34	0.87	23	0.71	18	0.5	12	0.76	19	0.12	3	0.43	11	0.44	11
103351270	LOC103351270	lncRNA	0.01	1	0.02	2	0.03	4	0	0	0.02	2	0	0	0.02	2	0.02	2	0.01	1
103346475	LOC103346475	lncRNA	0.22	2.81	0.33	4.17	0.47	6	0.26	3.27	0.82	9.99	0.6	7.46	0.9	12	0.09	1.17	0.75	9.36
103351269	LOC103351269	lncRNA	1.9	71	1.42	51	2.4	89	0.89	32	1.69	59	0.93	33	0.81	31	0.5	19	1.21	44
103351259	LOC103351259	lncRNA	0.53	7	0.14	2	0.44	6	1.01	15	0.28	4	1.72	22	3.13	38	1.49	23	0.61	9
103346408	LOC103346408	lncRNA	0.2	2	0.74	7	0	0	0	0	0	0	0.11	1	0	0	0.3	3	0.53	5
103351153	LOC103351153	lncRNA	0	0	0.15	1	0.28	2	0	0	0.59	4	0	0	0	0	0	0	0	0
108176354	LOC108176354	lncRNA	0.43	3	0.15	1	0.43	3	0.29	2	0.15	1	0	0	0.14	1	0.14	1	0	0
103349009	LOC103349009	lncRNA	0.41	6	0.63	9	0.41	6	0.7	10	0.72	10	0.78	11	0.99	15	0.4	6	0.77	11
108176360	LOC108176360	lncRNA	0.11	1	0	0	0	0	0	0	0.23	2	0	0	0	0	0	0	0	0
103349012	LOC103349012	lncRNA	0.17	2	0.18	2.06	0.09	1.01	0.26	3	0.35	4	0.09	1.02	0.82	10	0.41	5	1.04	12
108176361	LOC108176361	lncRNA	0	0	0	0	0.22	1	0	0	0	0	0	0	0	0	0	0	0	0
103351171	LOC103351171	lncRNA	0.04	1	0	0	0.04	1	0	0	0.05	1	0.04	1	0	0	0.08	2	0.04	1
103351158	LOC103351158	lncRNA	0.28	17	0.34	21	0.22	14	0.26	16	0.35	20	0.34	20	0.14	9	0.11	7	0.11	7
103349017	LOC103349017	lncRNA	0.1	2	0	0	0.05	1	0	0	0.13	2	0.13	2	0.55	9	0.18	3	0.13	2
103349020	LOC103349020	lncRNA	0	0	0	0	0	0	0	0	0	0	0.12	1	0	0	0	0	0	0
103351176	LOC103351176	lncRNA	0.26	3	0.09	1	0.26	3	0.18	2	0.27	3	0.09	1	0	0	0	0	0.09	1
108176367	LOC108176367	lncRNA	1.51	31	3	50	1.7	35	1.21	24	2.14	41	2.09	33	1.99	42	2.87	56	2.37	49
108176363	LOC108176363	lncRNA	1.04	15	0.65	9	0.91	13	0.72	10	1.78	24	0.95	13	0.27	4	0.69	10	0.58	8
108176364	LOC108176364	lncRNA	0.5	46	0.21	19	0.35	32	0.35	31	0.48	41	0.47	41	0.06	6	0.59	55	0.33	30
103346393	LOC103346393	lncRNA	0.27	7	0.24	6	0.36	9	0.41	10	0.04	1	0.33	8	0.8	21	0.43	11	0.44	11
103346391	LOC103346391	lncRNA	0.56	31	0.43	23	0.43	24	0.37	20	0.48	25	0.7	37	0.52	30	0.48	27	0.7	38
103346390	LOC103346390	lncRNA	0.88	97	0.93	105	0.68	74	0.75	82	0.5	53	0.73	74	1.08	118	0.67	69	1.05	104
103346388	LOC103346388	lncRNA	0	0	0	0	0	0	0	0	0	0	0	0	0	0	0	0	0.11	1
103351179	LOC103351179	lncRNA	0.48	34	0.82	56	0.56	39	0.66	45	0.37	24	0.34	23	0.19	14	0.11	8	0.12	8
103346386	LOC103346386	lncRNA	0	0	0	0	0	0	0	0	0	0	0	0	0.17	1	0	0	0	0
103351180	LOC103351180	lncRNA	0	0	0	0	0	0	0	0	0.05	1	0.05	1	0.04	1	0.04	1	0	0
103349028	LOC103349028	lncRNA	0	0	0.1	1	0.1	1	0.1	1	0	0	0.1	1	0	0	0	0	0	0
103346383	LOC103346383	lncRNA	1.12	17	0.69	10	0.4	6	1.23	18	0.63	9	1.04	15	0.65	10	0.33	5	0.55	8
108176374	LOC108176374	lncRNA	0.3	3	0.1	1	0.2	2	0.1	1	0	0	0.21	2	0.39	4	0	0	0.42	4
103351190	LOC103351190	lncRNA	0	0	0	0	0	0	0	0	0	0	0	0	0	0	0.09	1	0.09	1
108176375	LOC108176375	lncRNA	0	0	0	0	0	0	0	0	0	0	0	0	0	0	0.13	1	0	0
108176373	LOC108176373	lncRNA	0.34	4	0.44	5	0.6	7	0.09	1	0.63	7	0.09	1	0.25	3	0.17	2	0	0
108176376	LOC108176376	lncRNA	0	0	0.28	1	0.55	2	0	0	1.13	4	0	0	0	0	0	0	0	0
108176378	LOC108176378	lncRNA	1.61	13	2.83	22	2.87	23	2.94	23	2.49	19	1.8	14	1.83	15	3.43	28	1.42	11
103351182	LOC103351182	lncRNA	0.61	13	0.29	6	0.42	9	0.39	8	0.3	6	0.34	7	0.05	1	0.05	1	0.05	1
108176315	LOC108176315	lncRNA	4.3	123	3.37	93	6.62	188	8.28	229	4.64	124	7.02	191	21.82	642	7.47	216	22.49	625
108176311	LOC108176311	lncRNA	0	0	0	0	0	0	0.27	1	0	0	0	0	0	0	0	0	0.28	1
103351113	LOC103351113	lncRNA	0.22	3	0.42	6	0.68	10	0.66	8	0.97	13	0.47	7	0.67	10	0.57	8	1.57	21
103351119	LOC103351119	lncRNA	0	0	0.11	1	0	0	0	0	0	0	0.11	1	0	0	0	0	0	0
103346435	LOC103346435	lncRNA	2.15	29.19	6.46	90.09	5.73	74.15	7.62	103.46	6.09	72.7	7.85	101.68	4.39	60.42	0.67	8.94	4.28	53.6
103351120	LOC103351120	lncRNA	0.68	19	0.7	23	0.79	21	0.57	18	0.32	9	0.77	15	0.51	13	0.11	4	1.02	27
108176317	LOC108176317	lncRNA	0.96	14	0.71	10	0.83	12	0.64	9	0.73	10	0.57	8	0.33	5	0.34	5	0.64	9
103351121	LOC103351121	lncRNA	0.11	6	0.04	2	0.08	4	0	0	0.06	3	0.06	3	0.07	4	0.02	1	0.17	9
103351126	LOC103351126	lncRNA	0	0	0	0	0	0	0	0	0	0	0	0	0.05	1	0	0	0.05	1
103351124	LOC103351124	lncRNA	53.11	4076	62.79	4659	52.78	4025	50.02	3713	56.15	4023	54.2	3952	52.88	4193	45.29	3517	44.73	3351
108176322	LOC108176322	lncRNA	0	0	0.03	1	0	0	0	0	0	0	0	0	0	0	0	0	0	0
103351133	LOC103351133	lncRNA	1.11	60	1.1	25	0.98	37	0.74	31	0.63	10	0.35	12	0.13	7	0.29	8	0.32	17
103351128	LOC103351128	lncRNA	0.23	2	0.24	2	0	0	0.12	1	0	0	0.12	1	0	0	0	0	0	0
108176329	LOC108176329	lncRNA	0.32	2	0.67	4	0.81	5	0.66	4	0.17	1	0.83	5	0.32	2	0.16	1	0	0
103351131	LOC103351131	lncRNA	0	0	0.07	1	0	0	0.07	1	0.07	1	0	0	0	0	0	0	0	0
103346420	LOC103346420	lncRNA	21.8	377.13	15.4	256.83	27.09	465.04	29.06	486.15	18.66	302.59	21.68	357.71	11.09	196.71	18.48	322.96	26.05	436.2
103346417	LOC103346417	lncRNA	9.24	216.01	5.82	131.27	2.19	50.82	8.22	185.7	10.65	232.89	9.98	222.21	5.66	136	6.61	156.09	0.98	22.13
103351136	LOC103351136	lncRNA	2.48	30	2.58	34	1.8	26	1.66	23	3.21	47	2.65	40	0.11	2	0.76	12	0.71	12
103346415	LOC103346415	lncRNA	0	0	0.08	1	0	0	0.08	1	0	0	0.42	5	0.08	1	0	0	0.25	3
108176333	LOC108176333	lncRNA	0.09	2	0.25	5	0.28	5.82	0.15	3	0.81	16	0.6	12	0.09	2	0.38	8	0.05	1
103348996	LOC103348996	lncRNA	0	0	0.02	3	0.02	4	0	0	0	0	0.01	1	0.03	6	0.01	1	0.01	2
103349005	LOC103349005	lncRNA	0.81	11	1.54	20	1.04	14	1.22	16	1.34	17	1.47	19	1.45	20	1.61	22	0.92	12
103351145	LOC103351145	lncRNA	0.32	6	0.43	8	0.19	4	0.48	7	0.29	4	0.2	4	0.7	15	0.09	2	0.54	11
108176346	LOC108176346	lncRNA	0	0	0.08	2	0	0	0.04	1	0	0	0	0	0.07	2	0.04	1	0.04	1
108176274	LOC108176274	lncRNA	0	0	0	0	0	0	0	0	0	0	0	0	0.11	1	0	0	0	0
108176287	LOC108176287	lncRNA	0.16	2	0.08	1	0	0	0.16	2	0.08	1	0.17	2	0.47	6	0	0	0	0
103348935	LOC103348935	lncRNA	0.12	1	0.51	4	0.62	5	0.26	2	1.05	8	0.77	6	0.73	6	0	0	0.26	2
103348938	LOC103348938	lncRNA	0	0	0.09	2	0	0	0	0	0	0	0	0	0	0	0	0	0	0
103351093	LOC103351093	lncRNA	0.17	1	0.17	2	0.08	1	0.17	2	0	0	0	0	0	0	0	0	0.17	2
108176290	LOC108176290	lncRNA	0.53	3	0.55	3	0	0	1.99	10.99	0	0	0.18	1	0	0	0.23	1.31	0	0
103348945	LOC103348945	lncRNA	0.2	4	0.26	5	0.3	6	0.51	10	0.42	8	0.47	9	0.14	3	0.29	6	0.25	5
103351095	LOC103351095	lncRNA	0.05	3	0.11	6	0.05	3	0.04	2	0.07	4	0.15	8	0.07	4	0.05	3	0.04	2
103348950	LOC103348950	lncRNA	0	0	0	0	0	0	0	0	0.67	3	0.22	1	0	0	0	0	0	0
103348951	LOC103348951	lncRNA	4.5	67	5.57	83	5.72	80	3.11	47	3.61	53	3.73	55	2.52	39	2.04	32	1.96	31
103348952	LOC103348952	lncRNA	0	0	0	0	0	0	0.11	1	0	0	0	0	0	0	0	0	0	0
103348953	LOC103348953	lncRNA	0	0	0.1	1	0.09	1	0	0	0	0	0.21	2	0.1	1	0	0	0.21	2
103351098	LOC103351098	lncRNA	0	0	0.17	3	0	0	0	0	0.06	1	0.1	2	0.14	3	0.14	3	0.05	1
103351099	LOC103351099	lncRNA	0.33	5	0.34	5	0.53	8	0.68	10	0.78	11	0.55	8	0.13	2	0.26	4	0	0
103351096	LOC103351096	lncRNA	0.28	3	0.86	9	0.37	4	0	0	0.39	4	0.29	3	0.09	1	0.18	2	0.29	3
103351100	LOC103351100	lncRNA	0.08	2	0.42	10	0.89	22	0.17	4	0.39	9	0.17	4	0.04	1	0	0	0	0
103351101	LOC103351101	lncRNA	0.18	5	0.44	12	0.6	17	0.47	13	0.26	7	0.37	10	0.1	3	0.21	6	0.32	9
103348967	LOC103348967	lncRNA	0.89	27	1.06	31	1.11	33	1.81	54	1.25	36	1.75	50	1.03	32	1.18	36	2.21	64
103351109	LOC103351109	lncRNA	8.99	61	11.22	73	11.03	74	16.16	106	8.1	52	11.65	76	9.06	62	4.83	33	10.38	67
103348968	LOC103348968	lncRNA	0.09	7	0.09	7	0.12	10	0.2	16	0.15	11	0.18	14	0.13	11	0.11	8	0.04	3
108176307	LOC108176307	lncRNA	0	0	0.88	1.98	0	0	0	0	0	0	0	0	0	0	0	0	0	0
103348973	LOC103348973	lncRNA	0.2	1	0.21	1	1.66	8	0	0	0	0	1.06	5	1.44	7	0	0	1.96	9
108176250	LOC108176250	lncRNA	2.21	31	2.45	33	1.3	18	1.33	18	0.91	12	1.5	20	2.09	30	1.63	23	1.78	24
108176254	LOC108176254	lncRNA	0	0	0	0	0	0	0	0	0	0	0	0	0.34	1	0	0	0	0
108176252	LOC108176252	lncRNA	0	0	0	0	0	0	0	0	0	0	0	0	0.08	1	0.16	2	0	0
108176262	LOC108176262	lncRNA	0	0	0.42	1	0	0	0	0	0	0	0	0	0	0	0	0	0.44	1
108176261	LOC108176261	lncRNA	0.55	5.1	0.32	4.97	0.25	4	0.13	2.03	0.41	6.13	0.15	2.29	0.14	1	0	0	0.07	1.11
103348898	LOC103348898	lncRNA	0	0	0	0	0	0	0	0	0.11	1	0	0	0	0	0	0	0	0
103348900	LOC103348900	lncRNA	1.11	125	1.04	113	0.89	100	1.48	161	0.78	82	1.15	123	0.45	52	0.28	32	0.64	70
108176271	LOC108176271	lncRNA	1.06	22	0.75	15	0.98	20	1.6	32.02	2.38	46	1.57	31	0.33	7	0.05	1	1.15	23
108176272	LOC108176272	lncRNA	0.68	13	1.08	20	0.32	6	0.38	7	0.33	6	0.71	13	0.15	3	0.62	12	0.27	5
108176263	LOC108176263	lncRNA	0.8	7	1.19	10	0.81	7	0.83	7	0.24	2	1.07	9	0.45	4	0.68	6	0.6	5
103348904	LOC103348904	lncRNA	0.68	14	1.51	30	0.69	14	1.46	29	1.87	36	1.79	35	0.76	16	0.43	9	0.75	15
103348915	LOC103348915	lncRNA	0.28	6	0.58	12	0.23	5	0.19	4	0.2	4	0.1	2	0.32	7	0.05	1	0.1	2
108176420	LOC108176420	lncRNA	0	0	0	0	0	0	0	0	0	0	0	0	0	0	0.1	1	0	0
108176426	LOC108176426	lncRNA	0.66	5	1.64	12	0.93	7	1.36	10	0.7	5	0.41	3	0.39	3	0.13	1	0.14	1
108176434	LOC108176434	lncRNA	0.4	3	0.28	2	0.4	3	0	0	0.28	2	0	0	0	0	0	0	0.55	4
108176430	LOC108176430	lncRNA	0	0	0	0	0	0	0	0	0.22	1	0	0	0	0	0	0	0.31	0.87
103349113	LOC103349113	lncRNA	10.34	333	8.07	251	9.01	288	12.11	377	11.19	337	12.14	372	25.39	842	29.66	966	22.95	719
108176438	LOC108176438	lncRNA	0	0	0	0	0	0	0	0	0	0	0	0	0	0	0.4	2	0	0
103349136	LOC103349136	lncRNA	3.18	87.35	4.43	117.6	1.52	41.43	0.73	19.51	3.65	93.79	2.7	70.74	0.69	19.51	1.53	42.5	0.11	3
108176436	LOC108176436	lncRNA	0	0	0	0	0	0	0	0	0	0	0.07	1	0	0	0.06	1	0.14	2
103349138	LOC103349138	lncRNA	14.79	347.65	14.42	326.58	6.13	142.99	0.56	12.83	16.84	370.31	9.31	208.1	4.09	98.63	4.28	101.66	0.23	5.24
103349139	LOC103349139	lncRNA	0.48	17.6	0.77	27.34	0.35	12.68	0.15	5.46	0.74	25.33	0.52	18.27	0.08	3.01	0.27	9.95	0	0
103349144	LOC103349144	lncRNA	0.11	1	0	0	0	0	0.11	1	0	0	0	0	0.11	1	0	0	0	0
108176398	LOC108176398	lncRNA	0.15	10	0.09	6	0.12	8	0.05	3	0.16	10	0.18	12	0.01	1	0.03	2	0.16	11
103346706	LOC103346706	lncRNA	0.05	1.17	0.56	12.36	0.04	1	0.06	1.25	0.38	8.15	0.05	1	0.61	14.17	0.04	1	0.14	3
103346698	LOC103346698	lncRNA	0.16	1	0	0	0.17	1	0.17	1	0.35	2	0.17	1	0	0	0	0	0	0
103346696	LOC103346696	lncRNA	0.16	1	0	0	0	0	0	0	0.67	4	0	0	0.16	1	0	0	0.17	1
103349290	LOC103349290	lncRNA	0.14	1	0.29	2	0.42	3	0.72	5	0.74	5	0.58	4	0.55	4	0.41	3	0.88	6
103346761	LOC103346761	lncRNA	2.81	43.88	5.73	86.18	3.86	59.76	0.41	6.21	2.64	38.69	1.35	20.03	0.59	9.44	3.41	53.75	5.43	81.81
103351474	LOC103351474	lncRNA	0.6	10	0.68	11	0.3	5	0.56	9	0.51	8	0.38	6	0.88	15	0.53	9	0.56	9
103349298	LOC103349298	lncRNA	0.38	8	0.54	11	0.43	9	0.1	2	0.2	4	0.3	6	0.14	3	0.21	3	0.39	8
103351471	LOC103351471	lncRNA	1.26	12	0.88	8	1.49	14	1.2	11	0.78	7	1.1	10	1.14	11	0.1	1	0.66	6
103351478	LOC103351478	lncRNA	119.77	1388	99.79	1115	85.06	976	108.26	1215	103.66	1126	108.13	1200	51.75	607	60.16	705	43.68	488
103351475	LOC103351475	lncRNA	0	0	0	0	0	0	0.15	2	0.08	1	0	0	0.07	1	0.07	1	0.22	3
103351487	LOC103351487	lncRNA	0.78	25	0.07	2	0.29	8	0.29	9	0.3	8	0.22	7	1.38	49	2.97	90	1.64	51
103346741	LOC103346741	lncRNA	0.27	12	0.28	12	0.29	13	0.32	14	0.31	13	0.42	18	0.17	8	0.38	17	0.21	9
103351488	LOC103351488	lncRNA	0.74	18	0.76	18	0.64	15	0.88	20	1.11	22	1.06	22	0.35	8	0.25	5	0.73	15
103351485	LOC103351485	lncRNA	0.05	1	0.11	2	0.05	1	0.17	3	0	0	0	0	0.1	2	0.05	1	0.11	2
103351495	LOC103351495	lncRNA	0.14	2	0.07	1	0	0	0	0	0	0	0.15	2	0	0	0	0	0	0
103351433	LOC103351433	lncRNA	0	0	0	0	0	0	0	0	0	0	0	0	0.05	1	0	0	0	0
103349246	LOC103349246	lncRNA	0.13	1	0	0	0	0	0	0	0	0	0	0	0	0	0	0	0.14	1
103349248	LOC103349248	lncRNA	2.95	256	3.46	296	3.89	350	4.76	401	5.23	408	4.95	426	4.55	422	3.82	340	14.78	1254
103349249	LOC103349249	lncRNA	3.42	208	4.39	258	5.18	313	5.43	319	9.25	525	6.8	393	2.72	171	2.07	127	3.68	218
103349250	LOC103349250	lncRNA	6.92	254	7.36	258	11.14	395	8.41	301	12.27	390	9.86	336	5.07	195	5.39	204	4.74	167
103349251	LOC103349251	lncRNA	0.06	1	0.04	1	0.17	3	0.23	4	0.18	3	0.25	5	0.29	6	0.1	3	0.58	10
103349252	LOC103349252	lncRNA	0	0	0	0	0	0	0	0	0	0	0	0	0	0	0	0	0.22	1
103351435	LOC103351435	lncRNA	0.09	3	0.4	13	0.21	7	0.4	13	0.29	9	0.28	9	0.37	13	0.29	10	0.37	12
108176527	LOC108176527	lncRNA	2.47	27	1.33	14	1.85	20	0.76	8	3.99	41	1.53	16	2.97	33	2	22	1.91	20
103349253	LOC103349253	lncRNA	2.11	5	2.24	5	1.3	3	1.75	4	0.88	2	0.86	2	1.32	3	1.69	4	0	0
108176535	LOC108176535	lncRNA	0.07	4	0.02	1	0.05	3	0.07	4	0.09	5	0.11	6	0	0	0.02	1	0.02	1
103349255	LOC103349255	lncRNA	0.09	2	0.05	1	0.18	4	0.14	3	0.2	4	0.19	4	0.09	2	0.09	2	0.14	3
108176536	LOC108176536	lncRNA	0	0	0	0	0	0	0	0	0.02	1	0	0	0.12	9	0.01	1	0.1	7
108176525	LOC108176525	lncRNA	0	0	0	0	0	0	0	0	0	0	0.19	1	0	0	0	0	0	0
108176526	LOC108176526	lncRNA	0.19	3	0.26	4	0.26	4	0.34	4	0.27	4	0.29	2	0.43	7	0.06	1	0.13	2
103346587	LOC103346587	lncRNA	0.19	1	0.2	1	0	0	0	0	0.2	1	0	0	2.33	12	2.32	12	2.89	14
103346576	LOC103346576	lncRNA	0	0	0	0	0.26	1	0	0	0	0	0	0	0	0	0	0	0	0
103349278	LOC103349278	lncRNA	0.05	6	0.02	2	0.05	6	0.08	10	0.03	3	0.06	7	0.08	10	0.01	1	0.07	9
103351459	LOC103351459	lncRNA	0.57	17	0.97	28	0.74	22	0.48	14	0.89	25	0.7	20	0.29	9	0.26	8	0.83	24
103349282	LOC103349282	lncRNA	0	0	0	0	0	0	0	0	0.37	2	0	0	0.18	1	0	0	0.19	1
103349283	LOC103349283	lncRNA	0.09	2	0	0	0.28	6	0	0	0.15	3	0.24	5	0.32	7	0.05	1	0.48	10
103351464	LOC103351464	lncRNA	0	0	0	0	0	0	0.1	1	0	0	0	0	0	0	0	0	0	0
108176501	LOC108176501	lncRNA	0.05	2	0.05	2	0.03	1	0.03	1	0.03	1	0	0	0.07	3	0.12	5	0.08	3
108176497	LOC108176497	lncRNA	0.2	3	0.64	8	0.27	4	0.3	4	0.07	1	0.08	1	0.08	1	0	0	0.22	3
103349209	LOC103349209	lncRNA	0.17	9	0.26	13	0.29	15	0.28	14	0.14	7	0.28	14	0.2	11	0.23	12	0.1	5
108176504	LOC108176504	lncRNA	0.05	1	0.25	5	0.1	2	0.15	3	0.05	1	0	0	0.19	4	0.09	2	0.2	4
103351402	LOC103351402	lncRNA	0.43	9	0.69	15	0.38	8	0.2	4	0.51	10	0.45	9	0.62	14	0.23	5	0.73	18
108176502	LOC108176502	lncRNA	6.08	71	6.23	70	4.15	48	6.47	73	3.64	40	3.67	41	9.49	113	2.21	26	9.34	105
108176503	LOC108176503	lncRNA	11.58	230	11.64	223	14.91	294	12.7	244	18.16	338	15.63	296	6.67	136	7.57	152	11.58	223
103351398	LOC103351398	lncRNA	1.86	24	1.86	23	2.43	31	1.29	16	2.98	36	1.87	23	1.9	25	2.46	32	2.82	35
108176508	LOC108176508	lncRNA	0.11	1	0.59	5	0.69	6	0.35	3	0.36	3	0.59	5	0	0	0.22	2	0.12	1
103351403	LOC103351403	lncRNA	0.08	2	0.2	5	0.12	3	0.16	4	0	0	0.12	3	0	0	0	0	0	0
108176506	LOC108176506	lncRNA	0.71	12	0.77	14	0.56	10	0.47	9	0.16	4	0.45	7	0.11	2	0.66	11	0.8	15
108176507	LOC108176507	lncRNA	0.72	46	1.98	122	1.34	85	0.95	59	1.29	77	1.07	65	1.52	100	0.91	59	2.23	139
103346647	LOC103346647	lncRNA	0.88	33	1.3	47	1.02	38	1.02	37	1.12	39	1.07	38	0.39	15	0.66	25	0.55	20
103346640	LOC103346640	lncRNA	14.04	236.27	12.84	208.31	18	300.44	9.18	149.32	14.6	230.34	11.01	176.67	10.31	177.71	13.3	226.14	16.99	276.53
103346639	LOC103346639	lncRNA	1.12	7	1.67	10	1.62	10	2.81	17	2.53	15	1.49	9	2.06	13	2.22	14	0.51	3
103349227	LOC103349227	lncRNA	0	0	0	0	0.15	2	0	0	0	0	0	0	0.36	5	0.29	4	0.08	1
103349228	LOC103349228	lncRNA	0.11	1	0.11	1	0.11	1	0.46	4	0.35	3	0.23	2	0.11	1	0.22	2	0.12	1
103346635	LOC103346635	lncRNA	0.63	21	0.84	27	0.51	17	0.56	18	0.64	20	0.69	22	0.32	11	0.42	14	0.25	8
103351424	LOC103351424	lncRNA	0.03	2	0.09	5	0.05	3	0.02	1	0.07	4	0.05	3	0.08	5	0.09	5	0.02	1
108176518	LOC108176518	lncRNA	1.04	38	1.3	46	1.35	49	0.87	31	1.61	55	1.46	51	0.9	34	0.78	29	1.04	37
103349234	LOC103349234	lncRNA	0	0	0	0	0	0	0	0	0	0	0.13	1	0.12	1	0	0	0	0
108176521	LOC108176521	lncRNA	0	0	0.17	1	0	0	0	0	0	0	0	0	0	0	0.16	1	0	0
108176523	LOC108176523	lncRNA	0	0	0	0	0	0	0	0	0	0	0.03	1	0	0	0	0	0	0
103351426	LOC103351426	lncRNA	0.2	11	0.37	20	0.36	20	0.27	15	0.46	24	0.31	16	0.67	38	0.23	13	0.24	13
108176473	LOC108176473	lncRNA	1.19	35	2.25	64	1.06	31	1.69	48	1.92	53	1.57	44	2.44	74	1.34	40	2.93	84
103351346	LOC103351346	lncRNA	0.21	4	0.16	3	0.06	1	0.06	1	0	0	0.11	2	0.15	3	0	0	0.16	3
108176478	LOC108176478	lncRNA	1.91	122	1.75	108	2.21	140	1.64	101	1.29	77	1.6	97	4.15	273	1.64	106	3.36	209
108176479	LOC108176479	lncRNA	0.16	5	0.13	4	0.16	5	0.07	2	0.07	2	0.1	3	0	0	0	0	0.03	1
103349179	LOC103349179	lncRNA	1.45	37	1.3	32	1.27	32	1.26	31	1.71	41	1.16	28	0.81	21	0.59	15	1.09	27
108176480	LOC108176480	lncRNA	44.5	6901	41.57	6066	31.19	4629	29.04	4167	18.45	2494	22.6	3144	25.15	3787	22.28	3377	19.63	2679
103349185	LOC103349185	lncRNA	0.22	13	0.35	20	0.22	13	0.05	3	0.23	13	0.16	9	0.48	30	0.21	13	0.38	22
103351356	LOC103351356	lncRNA	0	0	0	0	0	0	0	0	0.05	1	0	0	0.04	1	0.04	1	0	0
103349194	LOC103349194	lncRNA	0	0	0	0	0.24	2	0.2	1	0	0	0	0	0	0	0	0	0	0
103349197	LOC103349197	lncRNA	1.05	6	1.46	8	1.24	7	0	0	2.77	15	0.91	5	0.35	2	1.05	6.05	0	0
108176487	LOC108176487	lncRNA	0.04	1	0	0	0	0	0	0	0.04	1	0.04	1	0.11	3	0.19	5	0.12	3
103351364	LOC103351364	lncRNA	0	0	0	0	0	0	0	0	0	0	0.19	1	0	0	0	0	0	0
108176488	LOC108176488	lncRNA	0.09	2	0.05	1	0.09	2	0.23	5	0.15	3	0.1	2	0.04	1	0	0	0	0
103351365	LOC103351365	lncRNA	0.43	8	0.94	17	0.76	14	2.1	38	1.03	18	1.91	34	1.98	38	2.91	55	1.27	23
103351363	LOC103351363	lncRNA	0	0	0	0	0.16	2	0.08	1	0	0	0	0	0	0	0.08	1	0.08	1
108176486	LOC108176486	lncRNA	0	0	0	0	0	0	0.03	1	0	0	0	0	0	0	0	0	0	0
103349198	LOC103349198	lncRNA	0.65	9.03	0.74	9.93	0.15	2	0.07	1.01	0.77	10	0.31	4.12	0	0	0.07	1	0	0
108176490	LOC108176490	lncRNA	45.58	1483	48.59	1503	55.35	1765	50.49	1564	60.05	1797	54.31	1654	34.92	1151	34.62	1128	44.37	1388
103351369	LOC103351369	lncRNA	0.32	29	0.62	54	0.37	33	0.37	32	0.28	24	0.39	29	0.01	1	0.01	1	0	0
108176491	LOC108176491	lncRNA	0	0	0.08	1	0.07	1	0	0	0.08	1	0	0	0	0	0.29	4	0	0
103349200	LOC103349200	lncRNA	1.51	30.55	1.12	21.86	1.06	21.36	0.75	14.81	1.79	34.03	1.82	35.15	0.07	1.41	0.39	8	0.25	5.01
103349201	LOC103349201	lncRNA	18.72	318.87	19.74	312.5	6.94	116	4.11	69.76	18.26	289.12	10.41	169.68	2.62	45.72	3.8	66.69	0.75	12.76
108176489	LOC108176489	lncRNA	0.02	1	0.05	2	0	0	0	0	0	0	0.02	1	0	0	0	0	0.02	1
108176494	LOC108176494	lncRNA	0.76	21	1.01	27	1.13	31	1.12	30	0.43	11	0.99	26	0.95	27	0.82	23	1.64	44
103349203	LOC103349203	lncRNA	0.66	12	0	0	0.33	6	0.23	4	0.71	12	0.4	7	0.05	1	0.05	1	0	0
103349204	LOC103349204	lncRNA	0	0	0.07	2	0.09	2	0	0	0	0	0	0	0	0	0.01	1	0.09	1
108176496	LOC108176496	lncRNA	8.1	528.34	16.91	1065.84	22.55	1354.65	16.3	965.29	29.81	1692.39	22.75	1323.36	51.25	3123.82	42.91	2590.98	44.63	2563.94
103351376	LOC103351376	lncRNA	0.23	5	0.19	4	0.5	11	0.2	4	0.24	5	0.58	12	0.22	5	0.14	3	0	0
103351373	LOC103351373	lncRNA	1.28	27	1.57	32	0.96	20	0.88	18	1.06	21	1.1	22	1.29	28	0.75	16	1.32	27
108176492	LOC108176492	lncRNA	0	0	0.02	1	0	0	0	0	0.02	1	0	0	0.02	1	0.02	1	0	0
108176493	LOC108176493	lncRNA	0.06	2	0.1	3	0	0	0.29	9	0.1	3	0.13	4	0.06	2	0.15	5	0.09	3
103346573	LOC103346573	lncRNA	15.54	523	15.54	505	15.65	523	15.73	512	16.81	529	16.06	514	2.25	78	2.15	73	2.14	70
108176449	LOC108176449	lncRNA	0	0	0	0	0	0	0	0	0.12	2	0.06	1	0.16	3	0.16	3	0	0
108176450	LOC108176450	lncRNA	0.84	14	0.25	4	0.3	5	0.5	8	0	0	0.06	1	0.41	7	0.06	1	0.12	2
108176440	LOC108176440	lncRNA	0.22	2	0.57	5	0.44	4	1.14	10	0	0	1.15	10	1.3	12	1.75	16	0.34	3
108176453	LOC108176453	lncRNA	1.05	28	0.35	9	0.83	22	0.85	22	0.8	20	1.06	27	0.73	20	0.19	5	0.35	9
108176451	LOC108176451	lncRNA	0.02	1	0	0	0.02	1	0	0	0.08	4	0	0	0	0	0	0	0	0
108176452	LOC108176452	lncRNA	0.68	13	0.54	10	0.42	8	0.48	9	0.67	12	0.49	9	0.61	12	0.26	5	0.8	15
103349147	LOC103349147	lncRNA	0.44	9	1.15	24	1.44	29	0.95	20	0.92	18	0.81	15	0.31	6	0.16	3	0.17	3
103349148	LOC103349148	lncRNA	0.02	1	0.08	5	0.06	3	0.02	1	0.06	3	0	0	0	0	0.02	1	0.2	12
108176456	LOC108176456	lncRNA	0.45	4	3.64	31	0.68	6	0.12	1	0.12	1	0.59	5	0.22	2	1.9	17	1.3	11
103351322	LOC103351322	lncRNA	0.31	2	0.63	3.91	0.78	4.98	0.51	3.17	0.98	5.97	0.96	5.97	0.26	2.16	0.47	3.05	0.15	0.95
103349149	LOC103349149	lncRNA	0.3	12	0.34	13	0.2	8	0.13	5	0.27	10	0.16	6	0.32	13	0.37	15	0.15	6
108176458	LOC108176458	lncRNA	0	0	0	0	0	0	0	0	0.27	1	0	0	0	0	0	0	0	0
103349151	LOC103349151	lncRNA	1.36	16	2.54	29	1.49	20	3.2	33	3.12	44	1.31	21	1.8	23	0.94	22	1.65	19
108176455	LOC108176455	lncRNA	0.1	2	0.16	3	0.1	2	0.37	7	0.33	6	0.21	4	0.2	4	0.05	1	0.26	5
103349152	LOC103349152	lncRNA	0.81	19	0.4	9	0.3	7	0.44	10	0.73	16	0.58	13	0.29	7	0.17	4	0	0
103349154	LOC103349154	lncRNA	0.16	25	0.36	52	0.21	31	0.34	49	0.25	36	0.24	34	0.61	92	0.16	22	0.4	56
103346560	LOC103346560	lncRNA	0.06	5	0.12	10	0.07	6	0.2	17	0.06	5	0.09	7	0.1	9	0.08	7	0.11	9
108176462	LOC108176462	lncRNA	0	0	0	0	0	0	0	0	0.08	1	0	0	0	0	0	0	0	0
103351327	LOC103351327	lncRNA	3.74	192.2	3.6	178.3	4.16	208.95	8.41	413.85	5.57	266.52	6.86	333.71	1.88	100.8	3.51	182.15	3.71	184.33
108176463	LOC108176463	lncRNA	2.88	121	1.95	79	5.27	220	5.37	218	5.17	203	4.73	189	9.91	429	14.01	595	8.92	365
108176461	LOC108176461	lncRNA	0	0	0	0	0	0	0	0	0	0	0	0	0	0	0	0	0.05	1
108176464	LOC108176464	lncRNA	0	0	0	0	0	0	0.45	2	0	0	0.22	1	0.22	1	0.21	1	0.23	1
108176465	LOC108176465	lncRNA	10.68	1415.73	14.66	1879.37	10.24	1350.03	13.71	1757.79	12.86	1590.92	13.83	1736.36	14.18	1943.8	11.26	1510.35	10.34	1339.68
103349158	LOC103349158	lncRNA	0.26	6	0.49	11	0.26	6	0.09	2	0.6	13	0.18	4	0.17	4	0.13	3	0.18	4
103349161	LOC103349161	lncRNA	15.9	311.23	15.1	252.95	14.73	250.31	16.43	290.93	16.8	275.1	18.93	297.79	8.59	131.47	12.58	200.76	11.14	263.06
103349164	LOC103349164	lncRNA	0	0	0	0	0	0	0	0	0	0	0	0	0.06	1	0	0	0	0
103351338	LOC103351338	lncRNA	0.45	6	0.37	4	0.09	1	0.19	2	0.67	7	0.28	3	0.09	1	0.19	3	0.19	2
103349169	LOC103349169	lncRNA	18.24	706	19.59	746	17.98	701	19.08	723	22.37	826	19.69	736	12.39	492	7.41	305	11.43	449
103349171	LOC103349171	lncRNA	87.1	894	99.38	981	93.99	956	85.61	849	81.74	789	82.92	814	130.25	1361	102.12	1058	125.67	1239
103351335	LOC103351335	lncRNA	0.03	2	0.03	2	0.03	2	0.01	1	0.05	3	0.05	3	0	0	0	0	0.01	1
108176467	LOC108176467	lncRNA	0	0	0	0	0	0	0.2	1	0	0	0	0	0	0	0.19	1	0.2	1
108176469	LOC108176469	lncRNA	0.05	1	0.17	3	0.22	4	0	0	0.12	2	0.23	4	0.11	2	0.22	4	0.11	2
103349173	LOC103349173	lncRNA	0.19	4	0.1	2	0.15	3	0.05	1	0.05	1	0.15	3	0.05	1	0	0	0.1	2
103349176	LOC103349176	lncRNA	0	0	0.09	1	0.18	2	0	0	0.19	2	0.09	1	0.09	1	0.09	1	0	0
108176579	LOC108176579	lncRNA	0	0	0.67	4	0.16	1	0	0	0	0	0.33	2	0	0	0.47	3	0	0
108176574	LOC108176574	lncRNA	1.57	44	1.7	46	1.9	53	1.81	49	1.83	48	1.57	42	7.07	204	3.32	94	3.38	92
108176575	LOC108176575	lncRNA	0.08	2	0.1	2	0.21	1	0.05	1	0	0	0	0	0	0	0.12	3	0	0
108176583	LOC108176583	lncRNA	0	0	0	0	0	0	0.37	2	0	0	0	0	0	0	0	0	0	0
103351498	LOC103351498	lncRNA	1.03	3	0	0	0.35	1	0.36	1	0	0	1.41	4	0.35	1	4.13	12	0.38	1
108176588	LOC108176588	lncRNA	0	0	0	0	0	0	0	0	0	0	0.07	1	0	0	0.06	1	0.06	1
108176586	LOC108176586	lncRNA	0	0	0	0	0	0	0	0	0	0	0	0	0.04	1	0	0	0	0
103349332	LOC103349332	lncRNA	21067.1	51538.7	27397.1	63260	14450.2	34593.7	22244.3	52465.2	34942.7	82515	29409.1	70480.4	16894.5	39825.7	16059.6	39252	29141.8	64660
103349335	LOC103349335	lncRNA	1.49	20	0.63	8	0.61	9	1.45	20	0.07	1	0.33	5	0	0	0	0	0.06	1
103351504	LOC103351504	lncRNA	2.45	206	3.09	245	2.7	207	2.29	179	2.55	190	2.81	220	5.87	489	3.5	288	8.62	660
108176599	LOC108176599	lncRNA	0.28	8	0.04	1	0.17	5	0.26	7	1.29	35	1.03	28	0.2	6	0.82	24	0.88	25
108176607	LOC108176607	lncRNA	0	0	0	0	0.17	2	0	0	0	0	0.13	1	0	0	0	0	0.13	1
103351524	LOC103351524	lncRNA	0.17	3	0.14	2	0	0	0.06	1	0	0	0	0	0	0	0	0	0	0
103351520	LOC103351520	lncRNA	1.38	11	2.36	18	1.65	13	3.25	26	1.86	14	1.44	11	1.89	16	1.75	14	2.68	21
108176606	LOC108176606	lncRNA	0.26	1	0.28	1	0	0	0.27	1	0.28	1	0.27	1	0.81	3	0.79	3	0.29	1
103349338	LOC103349338	lncRNA	0.06	2	0.06	2	0.06	2	0	0	0	0	0.06	2	0.08	3	0.06	2	0.09	3
103349339	LOC103349339	lncRNA	0.04	1	0.08	2	0.19	5	0.04	1	0.28	7	0.04	1	0.18	5	0	0	0.08	2
108176610	LOC108176610	lncRNA	0.5	3	0.53	3	0	0	0.35	2	0.18	1	0.35	2	0	0	0	0	0	0
103351528	LOC103351528	lncRNA	0.7	54	2.1	157	1.61	124	1.07	80	0.75	54	1.03	77	1.41	113	0.55	43	0.38	29
103349341	LOC103349341	lncRNA	0.1	1	0	0	0.1	1	0	0	0.11	1	0.1	1	0	0	0.1	1	0.1	1
108176611	LOC108176611	lncRNA	0.21	3	0.72	10	0.63	9	0.57	8	0.22	3	0.15	2	0.41	6	0.41	6	0.22	3
108176608	LOC108176608	lncRNA	0	0	0	0	0	0	0	0	0	0	0	0	0	0	0	0	0.03	1
103349345	LOC103349345	lncRNA	0.14	3	0.19	4	0.09	2	0.09	2	0.05	1	0.05	1	0.4	9	0.27	6	0.47	10
103351525	LOC103351525	lncRNA	0	0	0	0	0.06	1	0.06	1	0.06	2	0	0	0	0	0.03	1	0	0
108176539	LOC108176539	lncRNA	0.38	3	0.13	1	0.39	3	0	0	0.13	1	0.13	1	0.13	1	0	0	0	0
108176537	LOC108176537	lncRNA	0.11	1	0	0	0.12	1	0.12	1	0	0	0	0	0.57	5	0.45	4	0.24	2
108176570	LOC108176570	lncRNA	0	0	0	0	0	0	0	0	0.26	1	0	0	0	0	0	0	0	0
108176565	LOC108176565	lncRNA	0.1	5	0.31	17	0.1	5	0.14	7	0.06	3	0.17	11	0	0	0	0	0.04	3
108176569	LOC108176569	lncRNA	0	0	0	0	0	0	0	0	0.05	2	0	0	0.04	2	0.02	1	0	0
103349303	LOC103349303	lncRNA	0.15	9	0.21	14	0.22	9	0.13	8	0.1	6	0.08	5	0.06	4	0.11	7	0.05	3
103349307	LOC103349307	lncRNA	0.47	6	1.69	21	1.95	25	1.04	13	0.99	12	0.57	7	1.21	16	0.77	10	1.21	15
103349308	LOC103349308	lncRNA	0.85	5	1.24	7	1.38	8	1.76	10	2.87	16	3.88	22	0.51	3	0.34	2	1.08	6
103349317	LOC103349317	lncRNA	0.26	12	0.5	22	0.33	15	0.29	13	0.38	16	0.32	14	0.17	8	0.24	11	0.41	18
103348640	LOC103348640	lncRNA	3.17	161	3.4	167	3.7	187	5.98	294	6.27	298	4.92	238	4.9	257	4.35	224	7.16	355
103348641	LOC103348641	lncRNA	2.06	16	1.88	14	1.56	12	1.46	11	2.59	19	1.61	12	1.91	15	2.43	19	1.21	9
103348645	LOC103348645	lncRNA	0.67	10	0.14	2	1.14	17	0.89	13	1.21	17	0.7	10	0	0	0.4	6	0.55	8
103348646	LOC103348646	lncRNA	0	0	0.19	1	0	0	0	0	0.2	1	0	0	0.19	1	0.37	2	0	0
103350876	LOC103350876	lncRNA	0.11	2	0	0	0	0	0	0	0.12	1.99	0.06	1	0.05	1	0	0	0	0
103350873	LOC103350873	lncRNA	0.16	4	0.77	19	0.08	2	0.44	11	0.21	5	0.12	3	0.04	1	0.04	1	0.16	4
103350870	LOC103350870	lncRNA	2.76	174	2.89	176	2.92	183	2.13	130	1.75	103	2.37	142	0.2	13	0.05	3	0.28	17
103350905	LOC103350905	lncRNA	3.49	115	3.29	97	2.31	63	6.44	183	3.3	108	5.4	141	2.46	75	0.53	13	0.35	14
103350895	LOC103350895	lncRNA	0	0	0.06	2	0.06	2	0.06	2	0.06	2	0.03	1	0	0	0.06	2	0	0
103350899	LOC103350899	lncRNA	6.16	56	4.27	36	6.83	60	6.32	54	6.76	57	6.85	58	4.64	42	5.72	51	6.08	52
103350892	LOC103350892	lncRNA	3.34	33	2.16	24	1.84	23	2.09	23	2.21	24	2.31	24	1.36	14	2.22	18	2.49	26
103348593	LOC103348593	lncRNA	0	0	0.11	1	0	0	0	0	0	0	0	0	0	0	0	0	0	0
103348601	LOC103348601	lncRNA	0.17	1	0.35	2	0.51	3	0	0	0.18	1	0.18	1	0.17	1	0.17	1	0	0
108176074	LOC108176074	lncRNA	0	0	0.15	1	0	0	0	0	0.15	1	0	0	0	0	0	0	0	0
103350837	LOC103350837	lncRNA	0.05	1	0	0	0	0	0	0	0.05	1	0	0	0	0	0	0	0	0
108176064	LOC108176064	lncRNA	0	0	0.17	1	0.33	2	0.17	1	0.17	1	0.17	1	0	0	0.16	1	0	0
103350798	LOC103350798	lncRNA	0.24	1	0	0	0	0	0	0	0	0	0	0	0	0	0	0	0	0
108176068	LOC108176068	lncRNA	1.23	55	1.31	57	1.13	50	1.16	50	1.27	54	1.16	49	1.55	73	1	45	1.6	70
108176069	LOC108176069	lncRNA	0.77	22	0.62	17	0.39	11	0.36	10	0.49	13	0.3	8	0.31	9	0.28	8	1.12	31
108176065	LOC108176065	lncRNA	0.42	6	0.29	4	0.35	5	0.07	1	0.15	2	0.15	2	0.27	4	0.14	2	0.57	8
103348611	LOC103348611	lncRNA	1.5	36	0.76	28	1.35	34	0.71	19	0.9	31	0.7	22	0.9	32	0.78	22	1.08	31
103348623	LOC103348623	lncRNA	0.25	4	0.77	12	0.61	10	1.15	18	0.59	9	0.78	12	0.24	4	0.18	3	0.32	5
103350862	LOC103350862	lncRNA	0.2	2	0	0	0	0	0.2	2	0.11	1	0.21	2	0	0	0.1	1	0	0
103350844	LOC103350844	lncRNA	0.47	14	0.14	4	0.34	10	0.21	6	0.18	5	0.11	3	0.03	1	0.03	1	0.07	2
103348554	LOC103348554	lncRNA	0.43	6	0.67	9	0.58	8	0.45	6	0.38	5	0.45	6	0.49	7	0.5	7	1.04	14
103348556	LOC103348556	lncRNA	2.38	88	2.75	95	2.45	86	3.2	111	2.27	76	2.84	100	1.28	46	1.02	38	2.1	75
103348557	LOC103348557	lncRNA	0.58	15	0.44	11	0.98	25	0.69	17	1.12	27	0.85	20	0.38	10	0.46	12	0.2	5
108176044	LOC108176044	lncRNA	0.24	8	0.09	3	0.18	6	0.19	6	0.13	4	0.06	2	0.09	3	0.09	3	0.09	3
103350774	LOC103350774	lncRNA	12.69	226	3.55	61	19.92	352	12.02	207	17.55	293	14.72	250	7.67	140	18.5	333	69.94	1206
103348560	LOC103348560	lncRNA	0.57	12	0.98	20	0.67	14	0.34	7	0.61	12	0.79	16	0.32	7	0.19	4	0.24	5
103350775	LOC103350775	lncRNA	9.55	47	7.87	37	9.88	48	9.67	46	41.48	194	26.94	128	2.24	11	5.25	26	1.73	8
103350779	LOC103350779	lncRNA	0	0	0.1	1	0	0	0	0	0	0	0	0	0	0	0	0	0	0
103350780	LOC103350780	lncRNA	1.47	6	0.77	3	0.25	1	0	0	2.57	10	1.01	4	0.5	2	0.49	2	1.05	4
108176040	LOC108176040	lncRNA	0.47	6	0.08	1	0.32	4	0.57	7	0.92	11	0.9	11	0.23	3	1.01	13	0.57	7
103350765	LOC103350765	lncRNA	0.36	9	0.3	10	0.37	12	0.79	18	0.23	6	0.53	13	0.13	3	0.21	7	0.2	7
108176039	LOC108176039	lncRNA	0.35	5	0.18	1	0.15	2.18	0.36	2	2	11	1.77	12	0.07	1	0.17	1	0.18	1
103348573	LOC103348573	lncRNA	0	0	0.13	1	0	0	0	0	0	0	0	0	0	0	0	0	0.05	1
103348581	LOC103348581	lncRNA	0.17	2	0.18	2	0.44	5	0.18	2	0.46	5	0.36	4	0.17	2	0.52	6	0.82	9
103350784	LOC103350784	lncRNA	0.28	1	0	0	0	0	0	0	0	0	0	0	0	0	0	0	0	0
103348590	LOC103348590	lncRNA	0	0	0.25	1	0	0	0.73	3	0	0	0.24	1	0	0	0	0	0	0
108176058	LOC108176058	lncRNA	0	0	0	0	0	0	0	0	0	0	0.09	1	0.17	2	0	0	0.09	1
103350789	LOC103350789	lncRNA	0	0	0	0	0	0	0.34	1	0	0	0	0	0	0	0	0	0	0
108176061	LOC108176061	lncRNA	0	0	0.36	4	0	0	0.1	1.17	0.09	1	0	0	0	0	0.08	1	0.09	1
103350790	LOC103350790	lncRNA	0	0	0	0	0	0	0	0	0	0	0	0	0	0	0.1	1	0	0
108176055	LOC108176055	lncRNA	0.55	22	1.67	64	2.33	92	0.99	37.99	0.38	14	0.69	26	0.15	6	0.92	37	0.59	23
108176053	LOC108176053	lncRNA	182.84	859	163.72	741	150.65	696	173.15	782	249.88	1114	203.68	934	115.16	576	193.43	947	168.75	783
108176054	LOC108176054	lncRNA	0.48	15	0.5	15	0.8	25	0.69	21	1.47	43	0.9	27	0.93	30	0.73	23	1.02	31
103350725	LOC103350725	lncRNA	1.82	16	2.49	21	2.76	24	1.65	14	0.6	5	1.9	16	1.23	11	1.35	12	1.55	13
103350719	LOC103350719	lncRNA	0.36	3	0.88	7	1.34	11	1.13	9	1.03	8	0.76	6	1.55	13	1.2	10	1.01	8
108178231	LOC108178231	lncRNA	8.3	560	6.91	451	8.62	578	6.42	419	8.68	547	7.13	457	10.63	741	2.27	155	29.53	1944
108178245	LOC108178245	lncRNA	0.19	16	0.33	27	0.32	27	0.49	40	0.36	28	0.26	21	0.23	20	0.41	35	0.37	31
108178243	LOC108178243	lncRNA	0.5	19	0.63	23	0.51	19	0.3	11	0.62	22	0.47	17	0.59	23	0.29	11	0.38	14
103348522	LOC103348522	lncRNA	0.13	4	0.13	4	0.1	3	0.37	6	0.24	7	0.13	4	0	0	0.33	8	0.26	6
108176019	LOC108176019	lncRNA	0.69	52	0.73	51	0.86	58	0.98	57	1.17	79	0.79	51	2.08	129	1.17	76	1.87	121
108176020	LOC108176020	lncRNA	1.18	6	2.47	11	1.39	7	0.89	4	1.13	5	1.68	8	1.64	10	1.28	6	2.52	11
108176025	LOC108176025	lncRNA	0.35	4	0.09	1	0	0	0.18	2	0	0	0.09	1	0	0	0	0	0	0
103348526	LOC103348526	lncRNA	2.73	268	2.77	263	2.22	216	3.73	354	3.09	283	3.56	331	1.54	156	1.4	139	1.21	116
108178250	LOC108178250	lncRNA	2.15	66	2.57	76	2.43	74	2.9	86	1.88	54	2.09	61	1.43	45	0.65	20	0.54	16
103350739	LOC103350739	lncRNA	0.02	1	0	0	0.02	1	0.04	2	0.02	1	0.07	1	0.03	2	0.2	4	0.04	2
108176026	LOC108176026	lncRNA	0	0	0	0	0.07	1	0	0	0	0	0	0	0	0	0	0	0	0
108178249	LOC108178249	lncRNA	0.23	2	0	0	0	0	0	0	0.12	1	0	0	0	0	0.11	1	0	0
108178247	LOC108178247	lncRNA	0.09	2	0	0	0.05	1	0	0	0	0	0.05	1	0.04	1	0.05	1	0.05	1
103350737	LOC103350737	lncRNA	0.26	17	0.08	5	0.14	9	0.19	12	0.08	5	0.15	9	0.09	6	0.17	11	0.11	7
103350738	LOC103350738	lncRNA	0	0	0	0	0.06	1	0	0	0	0	0	0	0	0	0	0	0	0
108176024	LOC108176024	lncRNA	0.39	2	0.41	2	0.59	3	0.6	3	0.61	3	0.4	2	0.39	2	0.19	1	0.21	1
108178246	LOC108178246	lncRNA	0.44	5	0.55	6	0.09	1	0.18	2	0.28	3	0.47	5	0.17	2	0.35	4	0.09	1
108178239	LOC108178239	lncRNA	0	0	0	0	0	0	0.15	1	0	0	0.15	1	0	0	0.29	2	0.3	2
108176018	LOC108176018	lncRNA	0.48	9	0.39	7	0.75	14	0.61	11	0.57	10	0.39	7	0.36	7	0.32	6	0.33	6
103348530	LOC103348530	lncRNA	1.03	16	0.74	14	1.36	21	1.18	15	1.13	19	0.9	17	0.1	2	0.43	6	0.1	2
103348531	LOC103348531	lncRNA	0.05	1	0.05	1	0.05	1	0	0	0	0	0	0	0	0	0	0	0	0
103348533	LOC103348533	lncRNA	0.2	2	0.32	3	0.34	3	0.39	3	0.51	4	0.5	4	0.3	3	0.27	2	0.46	4
108178260	LOC108178260	lncRNA	0	0	0.14	5	0.03	1	0	0	0.03	1	0.06	2	0	0	0	0	0	0
103348543	LOC103348543	lncRNA	0	0	0.39	4	0.19	2	0.49	5	0.3	3	0.4	4	0.09	1	0.09	1	0.49	5
108178259	LOC108178259	lncRNA	15.17	366	18.07	410	15.2	364	16.12	364	20.03	455	18.53	417	20.95	492	18.64	451	24.25	575
108176034	LOC108176034	lncRNA	1.55	5	0.65	2	1.26	4	1.29	4	0.65	2	1.28	4	1.59	5	0.31	1	1.01	3
108178256	LOC108178256	lncRNA	0.78	9	1.35	15	0.88	10	0.81	9	0.92	10	1.09	12	0	0	0.34	4	0.09	1
103348551	LOC103348551	lncRNA	7.87	81	5.66	56	6.18	63	7.34	73	5.99	58	6.71	66	8.98	94	10.41	108	6.48	64
108176038	LOC108176038	lncRNA	5.92	79.3	6.1	78.71	3.83	50.86	24.29	314.56	25.61	322.02	20.77	265.72	5.96	81.56	16.91	228.74	11.69	151.02
108178263	LOC108178263	lncRNA	2.51	72	1.41	39	1.44	41	2.02	56	1.79	48	2.35	64	3.94	116	2.76	80	3.05	85
108178261	LOC108178261	lncRNA	0.27	2	0	0	0	0	0	0	0.14	1	0	0	0	0	0	0	0	0
108176028	LOC108176028	lncRNA	1.31	15	0.82	9	0.71	8	0.91	10	0.74	8	1.37	15	0.69	8	0.43	5	0.36	4
103350745	LOC103350745	lncRNA	0	0	0	0	0	0	0	0	0	0	0	0	0	0	0	0	0.2	1
108176030	LOC108176030	lncRNA	0.06	4	0.08	5	0	0	0.08	5	0.03	2	0.05	3	0	0	0.01	1	0.05	3
100350565	LOC100350565	lncRNA	0.08	2	0.21	5	0.12	3	0	0	0.22	5	0.43	10	0.28	7	0.24	6	0.25	6
108175994	LOC108175994	lncRNA	2.71	61	3.36	73	2.51	56	2.89	63	2.94	62	2.8	60	2.38	55	2.55	58	2.98	65
108178210	LOC108178210	lncRNA	0	0	0	0	0	0	0	0	0.22	2	0	0	0	0	0	0	0	0
108175993	LOC108175993	lncRNA	0	0	0.04	1	0.17	4	0.05	2	0.05	2	0.05	2	0.07	3	0.08	2	0.17	5
108178214	LOC108178214	lncRNA	0.53	17	0.32	10	0.41	13	0.42	13	0.43	13	0.36	11	0.15	5	0.15	5	0.03	1
108175997	LOC108175997	lncRNA	0.12	1	1	8	0	0	0	0	0.13	1	0.25	2	0.24	2	0	0	0.13	1
108178213	LOC108178213	lncRNA	2.58	38	2.82	40	2.6	38	1.62	23	2.1	29	2.14	30	1.13	17	0.67	10	1.76	25
108178212	LOC108178212	lncRNA	2.8	36	4.05	50	4.24	54	2.98	37	4.15	50	3.67	45	2.67	35	1.16	15	1.78	22
108178218	LOC108178218	lncRNA	0	0	0.05	3	0	0	0.03	2	0.03	2	0.07	4	0.14	9	0.03	2	0.06	4
108178216	LOC108178216	lncRNA	0.07	2	0.04	1	0.07	2	0.04	1	0.15	4	0.04	1	0	0	0	0	0	0
103348495	LOC103348495	lncRNA	0.3	3	0.21	2	0.1	1	0.31	3	0.53	5	0.52	5	0.49	5	0.2	2	0.31	3
108178220	LOC108178220	lncRNA	0	0	0	0	0	0	0	0	0.03	1	0	0	0.12	5	0	0	0.1	4
108176006	LOC108176006	lncRNA	0	0	0	0	0	0	0.9	2	0	0	0	0	0	0	6.1	14	2.89	6
108178219	LOC108178219	lncRNA	0.82	10	0.85	10	0.5	6	0.68	8	0.44	5	0.52	6	0.4	5	0.81	10	0.94	11
103350682	LOC103350682	lncRNA	0.35	9	0.61	15	0.4	10	0.28	7	0.38	9	0.33	8	0.15	4	0.47	12	0.32	8
103348496	LOC103348496	lncRNA	2.24	27	2.76	32	2.43	29	1.54	18	1.77	20	2	23	1.3	16	1.97	24	2.24	26
103348498	LOC103348498	lncRNA	0.65	1	0.2	1	0	0	0.4	2	0	0	1.45	5	0.19	1	0	0	0.61	3
103350695	LOC103350695	lncRNA	0.03	1	0.03	1	0	0	0	0	0.05	2	0.05	2	0.05	2	0	0	0	0
108178225	LOC108178225	lncRNA	0	0	0	0	0	0	0	0	0.07	1	0	0	0	0	0.07	1	0.07	1
103348504	LOC103348504	lncRNA	0	0	0.05	1	0	0	0.05	1	0	0	0	0	0.04	1	0	0	0	0
108178224	LOC108178224	lncRNA	0	0	0	0	0.32	1	0	0	0	0	0	0	0	0	0	0	0	0
108176008	LOC108176008	lncRNA	0.07	1	0.08	1	0	0	0.08	1	0.08	1	0.15	2	0	0	0	0	0	0
103350713	LOC103350713	lncRNA	6.18	56	5.97	52	6.02	54	6.28	55	7.61	65	7.37	64	11.3	104	11.16	102	7.03	61
103348509	LOC103348509	lncRNA	0	0	0	0	0	0	0.02	1	0	0	0	0	0	0	0	0	0	0
108178230	LOC108178230	lncRNA	0.03	1	0	0	0.03	1	0	0	0	0	0	0	0.06	2	0	0	0.17	5
108176014	LOC108176014	lncRNA	0.25	1	0	0	0	0	0.78	3	0	0	0	0	0	0	0	0	0.27	1
108176012	LOC108176012	lncRNA	0.27	6	0.37	8	0.09	2	0.14	3	0.1	2	0	0	0	0	0.09	2	0.14	3
108176013	LOC108176013	lncRNA	0.12	4	0.13	4	0.03	1	0.1	3	0.07	2	0.03	1	0.06	2	0.12	4	0.26	8
108178227	LOC108178227	lncRNA	0.09	2	0.12	2	0.42	8	0.21	4	0.33	5	0	0	0.43	8	0.91	19	0.66	14
108178222	LOC108178222	lncRNA	0.33	12	0.49	17	0.48	17	0.14	5	0.59	20	0.38	13	0.38	14	0.41	15	0	0
108178175	LOC108178175	lncRNA	0.21	7	0.21	7	0.23	7	0.31	10	0.23	7	0.16	5	0.54	18	0.42	14	0.25	8
108175967	LOC108175967	lncRNA	0.08	2	0.08	2	0.08	2	0.25	6	0.09	2	0.13	3	0.27	7	0.16	4	0.58	14
108175970	LOC108175970	lncRNA	0	0	0	0	0	0	0.05	1	0	0	0	0	0.2	4	0.2	4	0.05	1
108178178	LOC108178178	lncRNA	0.5	5	0.21	2	0.71	7	0.1	1	0.32	3	0.63	6	1.47	15	0.3	3	0.73	7
108178182	LOC108178182	lncRNA	0	0	0.02	1	0.02	1	0	0	0	0	0.04	2	0.02	1	0	0	0.04	2
108178181	LOC108178181	lncRNA	0	0	0	0	0.03	1	0	0	0	0	0	0	0	0	0.03	1	0	0
108175976	LOC108175976	lncRNA	1.88	14	4.62	33	2.17	16	6.53	47	5.83	41	8.11	58	24.04	181	20.52	154	17.89	127
108178186	LOC108178186	lncRNA	0	0	0.17	1	0.32	2	0	0	0	0	0.17	1	0.48	3	0.32	2	0	0
108178184	LOC108178184	lncRNA	0.21	15	0.27	19	0.22	14	0.44	28	0.44	27	0.45	28	0.19	14	0.36	25	0.79	50
108175981	LOC108175981	lncRNA	0	0	0.54	2	0	0	0.53	2	0	0	0.27	1	0	0	0	0	0	0
108178191	LOC108178191	lncRNA	0.02	1	0.02	1	0	0	0	0	0.02	1	0	0	0	0	0	0	0	0
108175982	LOC108175982	lncRNA	3.15	26	2.65	21	2.7	22	2.76	22	3.21	25	3.29	26	2.63	22	2.53	21	2.16	17
108178190	LOC108178190	lncRNA	0.37	11	0.32	9	0.36	12	0.28	9	0.52	16	0.26	7	0.06	2	0.19	5	0.06	2
108178189	LOC108178189	lncRNA	0	0	0	0	0	0	0	0	0	0	0.55	4	0.13	1	0	0	0	0
103348459	LOC103348459	lncRNA	1.1	35	1.01	31	0.73	23	1	31	1.68	50	1.68	51	0.94	31	2.05	66	0.97	30
108178199	LOC108178199	lncRNA	0.3	5	0.25	4	0.12	2	0.25	4	0.38	6	0.44	7	0.35	6	0.06	1	0.06	1
108175985	LOC108175985	lncRNA	0.12	4	0.19	6	0.16	5	0.06	2	0.23	7	0.03	1	0.03	1	0.06	2	0.1	3
103348460	LOC103348460	lncRNA	8.28	485	6.63	375	7.67	447	7.58	430	10.63	582	8.74	487	3.51	212	5.86	348	6.17	353
108178197	LOC108178197	lncRNA	4.78	99	4.95	99	4.33	89	3.49	70	4.69	91	4.76	94	3.06	65	2.67	56	4.03	81
103348461	LOC103348461	lncRNA	1.64	24	0.71	10	1.38	20	1.55	22	1.67	23	1	14	0.13	2	0.81	12	0.49	7
108178202	LOC108178202	lncRNA	3.56	57	2.59	40	3.65	58	5.1	79	2.73	41	3.4	52	3.78	62	4.57	74	6.2	96
108178200	LOC108178200	lncRNA	0	0	0	0	0	0	0.08	1	0	0	0	0	0.08	1	0	0	0	0
103348472	LOC103348472	lncRNA	0.13	1	0	0	0	0	0	0	0	0	0	0	0	0	0	0	0	0
108178134	LOC108178134	lncRNA	1.82	117	2.16	134	1.74	111	1.69	105	1.58	95	1.87	114	1.36	90	0.83	54	1.15	72
108178133	LOC108178133	lncRNA	0	0	0	0	0	0	0	0	0	0	0	0	0	0	0.03	1	0	0
108178132	LOC108178132	lncRNA	0.14	1	0.14	1	0.42	3	0.28	2	0.44	3	0.14	1	0	0	0.14	1	0.14	1
108178156	LOC108178156	lncRNA	0.6	17	0.51	14	0.64	18	0.62	17	0.72	19	0.74	20	0.86	25	0.1	3	1.05	29
108178155	LOC108178155	lncRNA	0.07	1	0.08	1	0	0	0.07	1	0.08	1	0	0	0	0	0	0	0	0
108178154	LOC108178154	lncRNA	0	0	0.06	1	0.05	1	0.06	1	0	0	0.06	1	0.31	6	0	0	0.06	1
108178164	LOC108178164	lncRNA	0.14	1	0	0	0	0	0	0	0	0	0	0	0	0	0	0	0	0
108178160	LOC108178160	lncRNA	0	0	0.03	1	0	0	0.03	1	0	0	0	0	0	0	0	0	0	0
108178157	LOC108178157	lncRNA	0.09	1	0.09	1	0.09	1	0	0	0	0	0.19	2	0.09	1	0	0	0.28	3
108178165	LOC108178165	lncRNA	0.16	3	0.28	5	0.16	3	0.06	1	0.28	5	0.05	1	0.05	1	0.05	1	0.06	1
108178168	LOC108178168	lncRNA	0.15	1	0	0	0	0	0.15	1	0	0	0.3	2	0	0	0.14	1	0.15	1
108178172	LOC108178172	lncRNA	4.22	182	6.28	262	3.99	171	3.91	163	6.3	254	5.05	207	5.87	261	3.57	156	4.47	188
108175959	LOC108175959	lncRNA	0.1	2	0.05	1	0.05	1	0	0	0.16	3	0	0	0.05	1	0.05	1	0.05	1
108178169	LOC108178169	lncRNA	0.37	5	0.27	4	0.13	2	0.27	4	0.48	6	0.14	2	0.74	11	0.06	1	0.34	5
108178118	LOC108178118	lncRNA	0	0	0	0	0	0	0	0	0.07	1	0.07	1	0	0	0	0	0	0
108178115	LOC108178115	lncRNA	0	0	0.09	1	0	0	0.09	1	0	0	0	0	0	0	0.09	1	0.09	1
108178121	LOC108178121	lncRNA	1.67	18	2.31	24	1.12	12	1.25	13	2.07	21	2.62	27	1.64	18	1.29	14	0.87	9
108178120	LOC108178120	lncRNA	0.05	1	0	0	0.1	2	0	0	0.17	3	0.11	2	0	0	0.15	3	0.37	7
108178127	LOC108178127	lncRNA	0.1	1	0.2	2	0	0	0.3	3	0	0	0.3	3	0.09	1	0	0	0.2	2
108178131	LOC108178131	lncRNA	0.06	1	0	0	0	0	0	0	0	0	0	0	0	0	0	0	0	0
108178130	LOC108178130	lncRNA	0.15	2	0.32	4	0.08	1	0.24	3	0.08	1	0	0	0	0	0.08	1	0	0
108178269	LOC108178269	lncRNA	0.15	2	0.16	2	0.26	5	0.05	1	0.11	2	0.05	1	0.08	1	0	0	0	0
108178273	LOC108178273	lncRNA	0	0	0	0	0	0	0.13	1	0	0	0	0	0	0	0	0	0	0
108178271	LOC108178271	lncRNA	3.43	97	3.81	104	2.96	83	3.51	96	2.57	68	2.83	76	1.55	45	0.84	24	1.71	47
108178270	LOC108178270	lncRNA	6.2	73	4.32	49	4.88	57	5.44	62	6.32	70	5.06	57	4.08	49	3.03	36	2.29	26
108178274	LOC108178274	lncRNA	0.33	8	0.08	2	0.12	3	0.04	1	0.09	2	0.04	1	0.2	5	0.12	3	0.13	3
108178280	LOC108178280	lncRNA	4.6	72	7.69	116	2.71	42	4.29	65	6.95	102	4.89	73	11.54	185	6.89	109	15.47	234
100349272	ATP5MD	lncRNA	26.1	141	19.59	101	25.08	133	19.31	101	17.24	88	22.69	118	24.14	131	18.26	99	19.12	97
100347463	LOC100347463	lncRNA	0.4	9.64	0.17	3.87	0.17	4.13	0.33	7.55	0.06	1.44	0	0	0.15	3.66	0.32	7.86	0.14	3.26
103346347	LOC103346347	lncRNA	0.32	2	0.33	2	0.16	1	0.16	1	0.67	4	0.49	3	0	0	0.31	2	0.33	2
103346346	LOC103346346	lncRNA	22.58	701.77	27.09	813.12	32.16	992.54	18.72	562.57	23.97	696.75	22.16	655.44	18.83	602.67	30.07	945.16	39.48	1193.51
103346345	LOC103346345	lncRNA	0	0	0	0	0	0	0	0	0	0	0.06	1	0	0	0	0	0	0
103346343	LOC103346343	lncRNA	0.45	20	0.26	11	0.14	6	0.14	6	0.15	6	0.29	12	0.15	7	0.2	9	0.16	7
103348881	LOC103348881	lncRNA	0	0	0	0	0	0	0	0	0	0	0.72	4	0	0	0	0	0	0
103348884	LOC103348884	lncRNA	0.05	3.02	0	0	0	0	0.14	8.05	0.02	1	0.07	4.02	0.02	1	0.03	2	0	0
103348896	LOC103348896	lncRNA	0.9	6	0.47	3	0.15	1	0.47	3	0	0	0.16	1	1.64	11	0.45	3	0.16	1
103346379	LOC103346379	lncRNA	1.18	43	0.96	34	0.8	29	0.79	28	1.55	53	0.81	28	1.06	40	0.84	31	1.04	37
103346377	LOC103346377	lncRNA	0	0	0	0	0	0	0.35	1	0	0	0	0	0	0	0	0	0.08	0.2
103351062	LOC103351062	lncRNA	0.29	7.15	0.37	9	0.16	4	0.12	3	0.21	5	0.43	10.16	0.16	4	0.08	2	0.29	7
103346376	LOC103346376	lncRNA	0	0	0	0	0	0	0.23	0.57	0	0	0	0	0	0	0	0	0	0
103351051	LOC103351051	lncRNA	0.22	5	0.04	1	0.6	12	0.4	10	0.7	17	0.49	12	0.56	15	0.69	18	0.67	17
103351056	LOC103351056	lncRNA	0.05	2	0.03	1	0.05	2	0.11	4	0.35	13	0.21	8	0.07	3	0	0	0.03	1
103351052	LOC103351052	lncRNA	0.68	13	0.92	17	0.42	8	0.38	7	0.39	7	0.71	13	0.2	4	0.51	10	0.64	12
103346350	LOC103346350	lncRNA	0.56	29	0.69	35	0.39	20	0.55	28	0.51	25	0.38	19	0.15	8	0	0	0.22	11
103351083	LOC103351083	lncRNA	0.08	1	0.34	4	0.38	4	1.08	7	0.17	2	0.68	8	0.32	4	0.08	1	0.25	3
103351081	LOC103351081	lncRNA	0.38	4	0	0	0.19	2	0.1	1	0	0	0.6	6	0.47	5	1.14	12	0.1	1
103346299	LOC103346299	lncRNA	0.38	3.51	1.14	10.07	0.59	5.36	0.37	3.29	0.16	1.35	0.23	1.98	0.32	2.97	0.74	6.86	0.34	2.97
103346298	LOC103346298	lncRNA	0	0	0.91	4.57	0	0	0	0	0	0	0.2	1	0.38	1.99	0	0	0.25	1.24
103348851	LOC103348851	lncRNA	1.27	25	3	40	1.14	22	1.15	19	1.58	25	2.53	31	0.66	14	0.7	16	1.79	26
103348854	LOC103348854	lncRNA	0	0	0.03	1	0.03	1	0.06	2	0	0	0	0	0.08	3	0.08	3	0.06	2
108176221	LOC108176221	lncRNA	0.61	14	1.17	26	2.4	55	1.7	38	0.65	14	1	22	0.34	8	3.6	84	1.03	23
108176223	LOC108176223	lncRNA	0	0	0	0	0	0	0	0	0	0	0.98	1	0	0	1	1	0	0
103351002	LOC103351002	lncRNA	0.07	1	0	0	0	0	0.07	1	0	0	0	0	0	0	0	0	0	0
103351003	LOC103351003	lncRNA	0.03	2	0.02	1	0	0	0	0	0.02	1	0.04	2	0.05	3	0.02	1	0	0
103346281	LOC103346281	lncRNA	3.96	143	11.37	394	4.15	148	10.65	370	5.99	202	8.97	303	8.05	296	0.13	5	7	245
103348859	LOC103348859	lncRNA	0.08	1	0.16	2	0.08	1	0	0	0	0	0	0	0	0	0	0	0	0
103348861	LOC103348861	lncRNA	0	0	0	0	0	0	0	0	0	0	0	0	0	0	0	0	0.1	1
103348872	LOC103348872	lncRNA	0.22	1	0	0	0	0	0.23	1	0	0	0.92	4	0	0	0.22	1	0	0
103348875	LOC103348875	lncRNA	0.31	3	0	0	0.41	4	0.32	3	0.54	5	0.21	2	0.7	7	0.4	4	0.96	9
108176178	LOC108176178	lncRNA	0.45	7.1	1.36	20.85	0.38	6.07	0.97	14.91	0.69	10.26	0.47	7.14	0.55	9	0	0	0.31	4.76
103350973	LOC103350973	lncRNA	0	0	0.45	3	0	0	0.15	1	0.92	6	0.75	5	0.14	1	0.29	2	0.46	3
103348764	LOC103348764	lncRNA	0.03	1	0.12	4	0	0	0	0	0.06	2	0.03	1	0.03	1	0	0	0.03	1
103346326	LOC103346326	lncRNA	0.11	1	0.11	1	0.11	1	0	0	0	0	0	0	0	0	0	0	0	0
103348766	LOC103348766	lncRNA	0.11	2	0.38	7	0.21	4	0.22	4	0.11	2	0.06	1	0.15	3	0	0	0.05	1
103348771	LOC103348771	lncRNA	4.17	26	2.51	15	3.42	21	2.83	17	3.22	19	3	18	3.03	19	1.91	12	1.69	10
108176187	LOC108176187	lncRNA	0.45	14.3	0.8	24.27	0.46	14.86	0.31	10	0.62	18.13	0.61	18.94	1.06	35.21	0.22	7	0.29	9.05
103350981	LOC103350981	lncRNA	2.68	34	2.9	38	1.71	23	1.89	24	2.29	28	1.69	22	2.88	40	2.48	32	7.17	91
108176183	LOC108176183	lncRNA	0.11	8	0.28	19	0.2	12	0.23	16	0.35	24	0.25	17	0.27	20	0.3	22	0.52	33
103350977	LOC103350977	lncRNA	0	0	0	0	0.07	1	0	0	0.07	1	0	0	0	0	0.06	1	0.07	1
103348785	LOC103348785	lncRNA	0.02	1	0	0	0	0	0	0	0	0	0	0	0	0	0	0	0	0
103348788	LOC103348788	lncRNA	0.14	8	0.09	5	0.05	3	0.02	1	0	0	0	0	0.02	1	0.04	2	0	0
103350983	LOC103350983	lncRNA	0	0	0.25	3	0.25	3	0.42	5	0.09	1	0.42	5	0.08	1	0	0	0.08	1
108176180	LOC108176180	lncRNA	0	0	0	0	0.12	2	0.06	1	0	0	0	0	0.11	2	0	0	0.06	1
103350974	LOC103350974	lncRNA	0	0	0	0	0	0	0	0	0	0	0.1	1	0	0	0	0	0	0
103346307	LOC103346307	lncRNA	0	0	0	0	0.03	1	0.03	1	0.1	3	0	0	0.03	1	0.03	1	0	0
103348800	LOC103348800	lncRNA	0	0	0	0	0.48	3	0.16	1	0.17	1	0.16	1	0	0	0	0	0	0
108176201	LOC108176201	lncRNA	1.77	78	1.9	81	2.32	102	1.8	77	1.79	74	1.71	72	1.27	58	1.16	52	1.42	61
103348803	LOC103348803	lncRNA	0	0	0	0	0	0	0	0	0	0	0	0	0	0	0.14	1	0	0
103350994	LOC103350994	lncRNA	3.91	111	4.16	114	4.58	129	5.53	152	4.55	121	4.74	128	2.22	65	2.79	80	4.17	115
108176199	LOC108176199	lncRNA	0.26	6	0.8	18	0.61	14	0.4	9	0.18	4	0.41	9	0.04	1	0.13	3	0.22	5
103350989	LOC103350989	lncRNA	5.14	346	5.37	331	5.09	322	4.23	269	6.62	406	5.38	322	4.43	293	3.88	255	3	187
103348804	LOC103348804	lncRNA	0	0	0	0	0	0	0	0	0.21	1	0	0	0.2	1	0	0	0	0
103346301	LOC103346301	lncRNA	0.87	3.05	1.4	4.66	2.02	6.95	0	0	0	0	0.88	3	0.29	1	1.64	5.78	2.77	9
108176207	LOC108176207	lncRNA	0.4	7	0.24	4	0.29	5	0.18	3	0	0	0.06	1	0.17	3	0.28	5	0	0
103348807	LOC103348807	lncRNA	0	0	0	0	0	0	0.04	1	0.14	3	0	0	0.04	1	0	0	0.04	1
103351000	LOC103351000	lncRNA	1.14	19	1.24	17	1.18	16	2.43	32	1.26	19	2.57	36.6	0.64	10	0.75	11	2.54	35
103350995	LOC103350995	lncRNA	1.18	55	1.17	53	1.25	58	1.09	49	1.56	68	0.97	43	0.77	37	2.08	98	1.58	72
103350997	LOC103350997	lncRNA	1.91	43	2.2	49	1.86	41	1.99	43	2.17	47	2.88	59	3.25	76	3.04	71	5.15	112
108176197	LOC108176197	lncRNA	0.24	5	0.66	13	0.59	12	0.15	3	0.1	2	0.05	1	1.89	40	1.01	21	0.7	14
103350988	LOC103350988	lncRNA	1.08	25	1.35	30	0.96	22	1.25	28	1.81	39	1.46	32	3.79	90	2.1	49	5.45	122
108176196	LOC108176196	lncRNA	0.07	3	0.09	4	0.09	4	0.12	5	0.02	1	0	0	1.13	51	0.45	20	0.61	26
103350937	LOC103350937	lncRNA	0	0	0	0	0.33	3	0	0	0.12	1	0	0	0	0	0	0	0	0
103350930	LOC103350930	lncRNA	8.98	328	2.51	82	4.4	213	4.07	178	2.67	108	3.69	158	2.87	148	4.68	207	3.7	119
108176151	LOC108176151	lncRNA	0.12	1	0	0	0.12	1	0.12	1	0	0	0	0	0	0	0	0	0	0
103348731	LOC103348731	lncRNA	0.07	4	0.09	5	0.02	1	0.08	4	0.08	4	0.04	2	0.07	4	0.02	1	0.02	1
103350951	LOC103350951	lncRNA	0	0	0	0	0	0	0	0	0	0	0.12	1	0	0	0	0	0	0
108178458	LOC108178458	lncRNA	0	0	0.31	2	0	0	0.3	2	0.16	1	0	0	0	0	0	0	0.15	1
108178457	LOC108178457	lncRNA	0	0	0	0	0	0	0.17	1	0	0	0	0	0	0	0	0	0	0
103348737	LOC103348737	lncRNA	0	0	0	0	0.23	2	0	0	0.24	2	0	0	0	0	0.11	1	0	0
108178456	LOC108178456	lncRNA	0.27	1	0	0	0.27	1	0.55	2	0.28	1	0.55	2	0.27	1	0	0	0	0
103348738	LOC103348738	lncRNA	0.26	4	0.15	3	0.1	2	0.22	3	0.21	4	0.13	2	0.14	3	0	0	0.1	2
103350947	LOC103350947	lncRNA	1.05	19	0.8	14	0.94	17	1.2	21	0.76	13	0.87	15	1.56	29	0.38	7	0.85	15
103350955	LOC103350955	lncRNA	0.16	2	0.1	1	0.1	1	0.1	1	0	0	0	0	0	0	0	0	0	0
103350953	LOC103350953	lncRNA	0.14	6	0.17	7	0.17	7	0.24	10	0.33	13	0.35	14	0.39	18	0.27	12	0.48	20
108176159	LOC108176159	lncRNA	0	0	0	0	0	0	0	0	0.41	3	0	0	0	0	0	0	0	0
108178461	LOC108178461	lncRNA	4.08	149	5.22	184	3.5	127	4.74	167.42	3.25	111	3.21	111.36	1.59	60	1.44	53	1.63	58
108176160	LOC108176160	lncRNA	1.75	18.13	1.32	13.15	1.32	13.58	0.99	9.86	3.05	29.71	1.3	12.89	1.14	11.99	1.3	13.54	1.07	10.63
103348741	LOC103348741	lncRNA	0.08	1	0	0	0	0	0.12	1	0.25	2	0	0	0.08	1	0	0	0.38	3
103348744	LOC103348744	lncRNA	0.15	1	0.15	1	0.15	1	0	0	0	0	0	0	0	0	0	0	0	0
103348749	LOC103348749	lncRNA	0	0	0	0	0	0	0	0	0	0	0.1	1	0	0	0	0	0	0
103350962	LOC103350962	lncRNA	10.01	132	7.5	87	9.84	135	11.67	147	10.78	138	12.52	152	12.6	138	11.85	133	15.99	137
108176164	LOC108176164	lncRNA	0	0	0.05	1	0.09	2	0.09	2	0.1	2	0.1	2	0.04	1	0	0	0.05	1
108178466	LOC108178466	lncRNA	0.02	1	0.09	4	0.02	1	0.11	5	0.09	4	0.11	5	0.23	11	0	0	0.28	13
108178464	LOC108178464	lncRNA	0.48	19	0.13	5	0.41	15	0.19	8	1.07	42	1.05	39	0.76	29	0.81	32	1.13	39
103348754	LOC103348754	lncRNA	0.53	22	0.5	20	0.53	22	0.17	7	0.46	18	0.28	11	0	0	0.05	2	0.08	3
108176175	LOC108176175	lncRNA	32.65	1013.57	38.84	1160.61	40.22	1265.28	33.99	1039.2	21.01	660.14	30.61	945.32	23.32	833.66	23.08	824.18	21.5	694.04
103350966	LOC103350966	lncRNA	37.29	125.78	29.71	95.14	33.11	109.74	35.61	115.91	31.37	101.69	37.31	122.35	17.05	56.44	32.13	108.58	23.16	72.16
103348755	LOC103348755	lncRNA	0.06	1	0	0	0.2	3	0.13	2	0.28	4	0.07	1	0	0	0.06	1	0.07	1
103348757	LOC103348757	lncRNA	0.92	45	0.93	42	0.83	41	1.31	32	1.4	75	0.98	54	1.19	60	1.06	54	1.44	69
108176176	LOC108176176	lncRNA	9.28	317	2.7	89	13.5	458	3.6	119	5.95	190	4.86	158	1.65	58	5.79	200	11.82	393
103350967	LOC103350967	lncRNA	0	0	0	0	0.14	1	0	0	0	0	0	0	0	0	0.13	1	0.14	1
108178470	LOC108178470	lncRNA	0.12	1	0	0	0	0	0.25	2	0	0	0.26	2	0	0	0	0	0	0
108178469	LOC108178469	lncRNA	0	0	0	0	0	0	0	0	0	0	0.02	2	0	0	0	0	0	0
108178463	LOC108178463	lncRNA	1.93	39	3.39	66	1.4	28	1.84	36	1.64	31	0.99	19	2.36	49	1.42	29	2.96	58
108178462	LOC108178462	lncRNA	2.37	44.13	2.84	51	2.49	46	1.89	34.02	2.13	37.04	2.37	42	3.04	58.07	1.58	29.65	3	54
108176108	LOC108176108	lncRNA	0	0	0	0	0	0	0	0	0.66	1	0	0	0	0	0	0	0	0
103346268	LOC103346268	lncRNA	0	0	0.15	1	0	0	0	0	0	0	0	0	0	0	0	0	0	0
108176107	LOC108176107	lncRNA	1.5	68	2.13	93	1.6	72	2.08	91	1.82	77	2	86	1.76	82	1.86	85	2.18	96
103346262	LOC103346262	lncRNA	0.57	7	0.17	2	0.08	1	0.25	3	0.17	2	0	0	3.36	42	1.94	24	1.27	15
108176115	LOC108176115	lncRNA	0.5	5	0.21	2	0.4	4	0.72	7	0.74	7	0.42	4	0.39	4	0.3	3	0.73	7
108178412	LOC108178412	lncRNA	0.19	3	0.07	1	0.26	4	0.13	2	0.2	3	0.33	5	0.99	16	0.44	7	0.99	15
103348677	LOC103348677	lncRNA	12.51	168	14.94	186	10.23	135	13.18	168	8.26	98	12.57	151	16.1	222	14.49	193	10.17	129
103348684	LOC103348684	lncRNA	0.06	1	0	0	0	0	0	0	0	0	0.06	1	0	0	0	0	0.06	1
108178418	LOC108178418	lncRNA	0.76	12	1.11	17	1.02	16	0.33	5	1.28	19	0.93	14	0.62	10	0.25	4	0.39	6
108178415	LOC108178415	lncRNA	0.37	9	0.04	1	0.21	5	0.22	5	0.31	7	0.13	3	0.4	10	0.16	4	0.64	15
108178414	LOC108178414	lncRNA	0.59	14	0.48	11	0.55	13	0.66	15	0.68	15	0.67	15	9.77	237	4.78	114	7.38	169
103348689	LOC103348689	lncRNA	6.59	90	5.93	78	5.62	76	8.64	114	8.04	103	8.06	105	6.67	93	8.71	120	7.29	96
108178413	LOC108178413	lncRNA	0.27	6	0.23	5	0.36	8	0.09	2	0.24	5	0.28	6	0.26	6	0.27	6	0.18	4
108176119	LOC108176119	lncRNA	0	0	0	0	0	0	0	0	0	0	0.42	1	0	0	0.41	1	0	0
103348693	LOC103348693	lncRNA	0.11	5	0.14	6	0.15	7	0.17	7	0.05	2	0.14	6	0.09	4	0.05	2	0.19	8
103348694	LOC103348694	lncRNA	5.45	468	7.27	595	5.95	508	5.84	486	6.53	523	6.42	524	11.2	992	5.32	469	8.83	730
103350914	LOC103350914	lncRNA	0	0	0.7	4	0.17	1	0.87	5	0	0	0.35	2	0	0	0	0	0	0
108178421	LOC108178421	lncRNA	6.04	277	10.38	460	9.22	420	7.22	320	8.52	365	7.69	335	1.71	81	1.73	80	1.68	75
108176127	LOC108176127	lncRNA	0.33	4	0.38	6	0	0	0	0	0	0	0	0	0	0	0	0	0	0
108178420	LOC108178420	lncRNA	0	0	0	0	0	0	0.1	2	0.05	1	0	0	0.09	2	0.09	2	0.34	7
108176124	LOC108176124	lncRNA	0	0	0.09	3	0.03	1	0.03	1	0.09	3	0.03	1	0.19	7	0.14	5	0.11	4
103348695	LOC103348695	lncRNA	2.23	23	2.41	43	2.05	35	2.3	30	1.74	27	1.1	25	2.47	29	0.81	12	1.23	15
103346242	LOC103346242	lncRNA	0	0	0.17	1	0	0	0.17	1	0.17	1	0.34	2	0	0	0	0	0	0
108176129	LOC108176129	lncRNA	1.13	21	1.23	22	1.46	27	0.39	7	1.38	24	1.13	20	0.84	16	0.16	3	0.67	12
108176131	LOC108176131	lncRNA	2.19	54	1.3	31	2.17	53	1.47	35	1.86	43	1.58	37	3.47	88	2.77	69	4.55	109
108178426	LOC108178426	lncRNA	3.72	51	1.59	21	2.65	36	2.87	38	3.19	41	3.98	52	2	28	1.81	25	2.12	28
108178424	LOC108178424	lncRNA	0.87	35	0.87	34	0.83	33	0.82	32	0.98	37	0.81	31	1.28	53	1.03	42	1.28	50
103348702	LOC103348702	lncRNA	9.54	417	12.03	508	11.03	479	11.45	484	10.36	423	10.61	441	11.91	537	8.21	363	14.93	636
108178423	LOC108178423	lncRNA	0.12	8	0.05	3	0.06	4	0.05	3	0.08	5	0.12	8	0.04	3	0.01	1	0	0
103350927	LOC103350927	lncRNA	0.26	1	0	0	0	0	0.27	1	0	0	0.27	1	0	0	0	0	0.28	1
103348706	LOC103348706	lncRNA	0.09	1	0.48	5	0.56	6	0.86	9	0.59	6	0.48	5	0.63	7	0.27	3	0.19	2
108176137	LOC108176137	lncRNA	1.09	44	1.36	53	1.42	57	1.28	50	1.61	61	1.43	55	2.13	89	1.29	53	2.26	89
108178430	LOC108178430	lncRNA	0	0	0	0	0	0	0.04	1	0.04	1	0	0	0	0	0	0	0	0
103350929	LOC103350929	lncRNA	0.64	7	0	0	0.37	4	0.38	4	0	0	0.57	6	0.09	1	0.18	2	0.57	6
108176132	LOC108176132	lncRNA	1.32	14	0.78	8	1.33	14	1.46	15	1.3	13	1.08	11	1.48	16	0.93	10	1.67	17
108178429	LOC108178429	lncRNA	0.99	32	1.06	33	1.37	44	1.31	41	1.29	39	1.43	44	0.51	17	1.13	37	1.24	39
108176133	LOC108176133	lncRNA	0	0	0	0	0	0	0.12	1	0	0	0	0	0.11	1	0	0	0	0
108176082	LOC108176082	lncRNA	0.38	11	0.58	16	0.49	14	0.87	24	0.45	12	0.4	11	0.78	23	0.1	3	0.83	23
108178327	LOC108178327	lncRNA	0.81	8	1.26	12	0.61	6	0.52	5	0.75	7	0.63	6	1.09	11	0.6	6	0.74	7
108178326	LOC108178326	lncRNA	0.16	1	0.16	1	0	0	0.16	1	0	0	0	0	0	0	0	0	0	0
108178325	LOC108178325	lncRNA	0.13	3	0.05	1	0.18	4	0.18	4	0.24	5	0.05	1	0	0	0	0	0.05	1
108178324	LOC108178324	lncRNA	0	0	0.08	1	0	0	0.08	1	0	0	0.16	2	0	0	0	0	0	0
108176093	LOC108176093	lncRNA	0.89	64	0.95	66	0.99	71	1	70	1.19	80	0.93	64	1.37	102	0.99	72	1.95	137
108176097	LOC108176097	lncRNA	0	0	0	0	0	0	0	0	0.21	2	0	0	0	0	0	0	0	0
108176095	LOC108176095	lncRNA	2.72	22	0.13	1	3.63	29	4.87	38	0.13	1	2.32	18	4.52	37	0	0	3.11	24
108176099	LOC108176099	lncRNA	3.19	88	5.14	137	4.45	122	5.74	153	4.03	104	4.19	110	8.21	233	2.55	71	4.85	130
108176100	LOC108176100	lncRNA	0	0	0.04	1	0.04	1	0.04	1	0.04	1	0	0	0	0	0.04	1	0.04	1
108178404	LOC108178404	lncRNA	0	0	0.06	1	0	0	0.06	1	0	0	0	0	0	0	0	0	0	0
108176105	LOC108176105	lncRNA	5.33	211	5.25	201	4.6	181	5.12	196	4.35	161	4.17	157	3.57	146	2.37	95	3.89	150
108178401	LOC108178401	lncRNA	0.03	1	0.06	2	0	0	0.06	2	0	0	0.03	1	0	0	0	0	0	0
103348672	LOC103348672	lncRNA	0.35	4	0.81	9	0.87	10	0.45	5	0.64	7	0.9	10	0.34	4	0.43	5	0.18	2
108178296	LOC108178296	lncRNA	0	0	0.07	1	0	0	0	0	0	0	0	0	0	0	0	0	0	0
108178294	LOC108178294	lncRNA	0.15	2	0.08	1	0.08	1	0.08	1	0	0	0	0	0	0	0	0	0	0
108178300	LOC108178300	lncRNA	0.04	2	0	0	0	0	0	0	0	0	0	0	0	0	0	0	0.13	7
108178297	LOC108178297	lncRNA	0.81	17	1.19	24	0.77	16	0.74	15	1.02	20	0.5	10	0.65	14	0.38	8	0.34	7
108178305	LOC108178305	lncRNA	0	0	0	0	0	0	0.05	1	0	0	0	0	0.15	3	0.05	1	0.26	5
108178302	LOC108178302	lncRNA	0	0	0.82	5	0.64	4	0.16	1	0.33	2	0.82	5	0.31	2	0.31	2	0.67	4
108178313	LOC108178313	lncRNA	1.41	32	1.51	33	1.11	25	0.41	9	1.09	23	1.11	24	0.6	14	0.48	11	0.73	16
108178306	LOC108178306	lncRNA	22.73	921	20.99	821	23.22	933	14.06	550	26.69	1011	19.72	759	11.89	497	11.7	478	13.29	525
108178315	LOC108178315	lncRNA	0.3	2	0	0	0	0	0.16	1	0.16	1	0	0	0	0	0	0	0	0
108178314	LOC108178314	lncRNA	0	0	0	0	0.09	1	0	0	0	0	0	0	0	0	0	0	0	0
108176077	LOC108176077	lncRNA	0.14	3	0.27	5.71	0.29	6.2	0.18	3.77	0.33	6.73	0.51	10.44	0.58	12.83	0.05	1	0	0
108176078	LOC108176078	lncRNA	6.07	73.85	4.35	50.9	5.56	67.13	6.3	74.16	9.84	112.52	10.76	125.08	3.41	42.29	5.37	65.95	3.9	45.67
103348181	LOC103348181	lncRNA	2.01	19	0.77	7	1.18	11	2.52	23	1.46	13	1.88	17	3.75	36	7.34	70	3.31	30
103348182	LOC103348182	lncRNA	3.58	31	2.42	24	2.77	26	3.28	34	3.06	29	3.27	30	6.1	53	10.22	91	5.31	40
103348190	LOC103348190	lncRNA	0.08	2	0.13	3	0.08	2	0.09	2	0.09	2	0.04	1	0.04	1	0.08	2	0.13	3
108175756	LOC108175756	lncRNA	1.17	8	0.91	6	0.74	5	0.45	3	1.39	9	0.91	6	2.02	14	1.59	11	1.84	12
103350308	LOC103350308	lncRNA	0	0	0.04	1	0	0	0	0	0	0	0	0	0	0	0	0	0	0
108175754	LOC108175754	lncRNA	0.97	17	1.39	23	1.14	20	0.73	13	1.73	29	1.15	19	0.48	9	0.41	7	0.36	6
108175759	LOC108175759	lncRNA	1.08	12	1.4	15	1.27	14	1.03	11	1.34	14	1.7	18	0.35	4	0.27	3	1.5	16
108175749	LOC108175749	lncRNA	0.58	16	0.3	8	0.29	8	0.3	8	0.04	1	0.04	1	0.04	1	0.04	1	0.19	5
108175753	LOC108175753	lncRNA	0	0	0	0	0	0	0	0	0	0	0.4	1	0	0	0	0	0	0
108175751	LOC108175751	lncRNA	0.06	1	0.07	1	0.13	2	0	0	0.14	2	0.13	2	0.19	3	0.13	2	0.2	3
103348207	LOC103348207	lncRNA	0.12	2	0	0	0	0	0.06	1	0	0	0.06	1	0.29	5	0.12	2	0.25	4
108175770	LOC108175770	lncRNA	0.22	1	0	0	0.22	1	0	0	0.23	1	0.23	1	0.22	1	0	0	0	0
103350333	LOC103350333	lncRNA	0	0	0	0	0	0	0	0	0	0	0	0	0	0	0.22	1	0.24	1
108175771	LOC108175771	lncRNA	0.17	13	0.21	15	0.17	13	0.17	12	0.23	16	0.2	14	0.28	22	0.24	18	0.3	22
108175768	LOC108175768	lncRNA	0.51	6	0.7	8	0.51	6	0.09	1	0	0	0.09	1	0.41	5	0.33	4	0.53	6
103350335	LOC103350335	lncRNA	0.03	1	0.03	1	0	0	0.03	1	0.03	1	0.1	3	0.15	5	0.28	9	0.19	6
108175760	LOC108175760	lncRNA	0.46	4	0	0	0	0	0.12	1	0.12	1	0	0	0.34	3	0.12	1	0.12	1
108175761	LOC108175761	lncRNA	0	0	0.3	1	0	0	0	0	0	0	0.3	1	0.29	1	0	0	0	0
103350321	LOC103350321	lncRNA	17.78	220	17.12	204	18.51	227	17.39	208	15.23	177	16.66	197	19.79	250	20.57	257	14.01	167
108175763	LOC108175763	lncRNA	0.09	1	0.47	5	0	0	0.09	1	0.1	1	0	0	0.09	1	0.09	1	0	0
103348124	LOC103348124	lncRNA	0.48	25	0.24	12	0.33	17	0.48	24	0.23	11	0.51	25	0.71	38	0.32	17	0.69	35
103348125	LOC103348125	lncRNA	0.05	1	0.31	6	0.1	2	0.57	11	0.43	8	0.16	3	0.05	1	0.1	2	0	0
103348128	LOC103348128	lncRNA	0.35	8	0.27	6	0.31	7	0.27	6	0.28	6	0.36	8	0.21	5	0.17	4	0.36	8
103348132	LOC103348132	lncRNA	0.21	3	0.21	3	0.14	2	0.07	1	0.22	3	0.22	3	0.13	2	0.34	5	0.07	1
103348133	LOC103348133	lncRNA	1.05	28	0.78	20	1.78	47	1.36	35	1.92	48	1.65	42	1.39	38	2.15	58	2.59	67
103348137	LOC103348137	lncRNA	0.02	1	0	0	0.03	2	0.03	2	0	0	0.02	1	0.02	1	0.05	3	0	0
108177928	LOC108177928	lncRNA	0.19	1	0.4	2	0.19	1	0.2	1	0.2	1	0	0	0.58	3	0	0	0	0
108175727	LOC108175727	lncRNA	0	0	0	0	0	0	0	0	0.53	3	0	0	0	0	0	0	0	0
103348141	LOC103348141	lncRNA	9.95	197	7.01	159	8.65	181	10.48	211	13.01	266	10.52	226	10.62	259	13.12	301	11.71	259
108177932	LOC108177932	lncRNA	0.09	1	0.65	7	1.08	12	1.01	11	0.47	5	0.65	7	1.31	15	1.15	13	1.11	12
108175731	LOC108175731	lncRNA	2.27	29	1.7	21	2.05	26	0.65	8	1.83	22	1.06	13	0.54	7	1.39	18	0.73	9
108177923	LOC108177923	lncRNA	0	0	0	0	0	0	0	0	0.62	1	0	0	0	0	0	0	0	0
108175725	LOC108175725	lncRNA	0.11	3	0.11	3	0	0	0.15	4	0	0	0.04	1	0.07	2	0.04	1	0.51	14
108177921	LOC108177921	lncRNA	1.04	4	0.54	2	1.05	4	0.81	3	0.54	2	0.27	1	1.05	4	0	0	0.28	1
108175745	LOC108175745	lncRNA	0.16	7	0.05	2	0.04	2	0.09	4	0.14	6	0.09	4	0.09	4	0.11	5	0.11	5
108177940	LOC108177940	lncRNA	0.13	3	0.09	3	0.03	1	0.09	3	0.19	6	0.09	3	0.11	4	0	0	0.14	2
108177939	LOC108177939	lncRNA	0.02	1	0	0	0	0	0	0	0.09	4	0	0	0.04	2	0	0	0	0
108175744	LOC108175744	lncRNA	0	0	0	0	0	0	0	0	0	0	0.12	1	0.11	1	0.11	1	0	0
103348180	LOC103348180	lncRNA	0.25	3	0	0	0.2	2	0.09	1	0.26	3	0.26	3	0.46	5	0.33	4	0	0
103350293	LOC103350293	lncRNA	1.19	46	1.1	37	1.1	42	1.5	54	0.61	22	1.23	43	0.05	2	0.04	1	0.13	5
108175748	LOC108175748	lncRNA	0	0	0	0	0.12	2	0.12	2	0	0	0	0	0	0	0	0	0.06	1
108177937	LOC108177937	lncRNA	0	0	0	0	0	0	0.12	1	0	0	0	0	0	0	0	0	0	0
108177936	LOC108177936	lncRNA	0	0	0	0	0	0	0	0	0.14	1	0	0	0	0	0.13	1	0	0
108175741	LOC108175741	lncRNA	0	0	0	0	0	0	0	0	0	0	0	0	0	0	0.23	1	0	0
108177935	LOC108177935	lncRNA	0	0	0	0	0.19	1	0	0	0	0	0.59	3	0.19	1	0	0	0	0
108175738	LOC108175738	lncRNA	0.85	13	0.34	5	1.12	17	0.41	6	0.49	7	0.82	12	0.26	4	0.13	2	0.41	6
108177934	LOC108177934	lncRNA	0	0	0	0	0	0	0	0	0.04	1	0	0	0	0	0	0	0	0
108175693	LOC108175693	lncRNA	0.81	4	0.63	3	1.02	5	1.46	7	1.27	6	0.63	3	0.2	1	0.2	1	0.21	1
108177741	LOC108177741	lncRNA	0.17	6	0.33	11	0.17	6	0.18	6	0.34	11	0.24	8	0.25	9	0.14	5	0.35	12
103348082	LOC103348082	lncRNA	2.03	30	2.25	32	1.64	24	1.26	18	3.1	43	1.98	28	1.52	23	1.21	18	1.05	15
103348087	LOC103348087	lncRNA	0.61	16	0.87	22	0.54	14	0.43	11	1.67	41	0.76	19	0.7	19	0.49	13	0.59	15
BGIG9986_23996	BGIG9986_23996	lncRNA	2.35	121	3.04	151	3.17	162	2.97	148	3.35	161.17	2.92	143	4.52	240	3.13	163	3.87	194
103350194	LOC103350194	lncRNA	0.05	1	0.05	1	0.05	1	0	0	0	0	0.05	1	0.05	1	0	0	0	0
108177750	LOC108177750	lncRNA	0.56	3.38	0	0	0	0	0.45	2.62	0.21	1.17	0.64	3.69	0	0	0.73	4.39	0	0
108175703	LOC108175703	lncRNA	1.67	53	0.49	15	1.36	43	1.43	44	2.37	66	1.45	44	1.23	40	0.38	11	0.61	19
108177749	LOC108177749	lncRNA	0	0	0.06	1	0.06	1	0	0	0	0	0.06	1	0	0	0.12	2	0.06	1
108177748	LOC108177748	lncRNA	0.04	1	0	0	0	0	0	0	0	0	0	0	0	0	0	0	0.04	1
103350191	LOC103350191	lncRNA	0.02	1	0.04	1	0.02	1	0	0	0	0	0.08	2	0.03	2	0.02	1	0.04	1
108175700	LOC108175700	lncRNA	0.16	4	0	0	0	0	0	0	0	0	0.04	1	0.04	1	0	0	0.08	2
103350193	LOC103350193	lncRNA	0	0	0.33	5	0.25	4	0.49	7	0.13	2	0.13	2	0.57	9	0.19	3	0.19	3
BGIG9986_23993	BGIG9986_23993	lncRNA	1.44	14	2.46	23	1.04	10	0.96	9	0.98	9	1.08	10	2.23	22	1.12	11	1.18	11
108175708	LOC108175708	lncRNA	0	0	0	0	0	0	0.03	1	0	0	0	0	0	0	0	0	0	0
108177881	LOC108177881	lncRNA	0.05	1	0.05	1	0.1	2	0.05	1	0	0	0.05	1	0.05	1	0	0	0.1	2
BGIG9986_23999	BGIG9986_23999	lncRNA	11.45	96	9.44	76	6.03	50	10.12	82	5.19	41	9.33	75	10.47	89	6.39	54	4.37	35
103350199	LOC103350199	lncRNA	0	0	0	0	0.09	1	0	0	0	0	0	0	0	0	0	0	0	0
108175704	LOC108175704	lncRNA	0.85	33	0.37	14	0.73	28	0.75	28	1.05	38	0.82	30	0.28	11	0.1	4	0.61	23
103348101	LOC103348101	lncRNA	4.3	129	5.28	153	3.42	102	2.48	72	1.71	48	1.75	50	1	31	1.88	57	1.03	30
108177752	LOC108177752	lncRNA	0	0	0.3	1	0.29	1	0	0	0.6	2	0.3	1	0	0	0.29	1	0.31	1
108177751	LOC108177751	lncRNA	2.67	14	2.19	11	1.74	9	0.99	5	2.01	10	2.57	13	1.72	9	2.46	13	0.81	4
108175707	LOC108175707	lncRNA	1.6	15	1.11	10	0.86	8	1.1	10	1.69	15	1.56	14	0.94	9	1.04	9.88	0.44	4
108177746	LOC108177746	lncRNA	0	0	0	0	0	0	0.05	1	0	0	0.05	1	0	0	0	0	0	0
BGIG9986_23992	BGIG9986_23992	lncRNA	0	0	0	0	0	0	0	0	0	0	0	0	0.37	1.09	0.31	0.95	0	0
BGIG9986_23991	BGIG9986_23991	lncRNA	47.53	343.64	44.99	311.95	45.47	325.09	20.66	144.32	52.42	357.94	35.68	247.64	50.33	367.44	25.47	185.52	46.72	321.66
BGIG9986_23990	BGIG9986_23990	lncRNA	3.69	30.03	11.5	89.76	2.67	21.5	1.84	14.49	1.31	10.04	3.18	24.79	1.78	14.65	8.02	65.71	2.26	17.56
103350201	LOC103350201	lncRNA	3.8	174	2.04	90	3.04	138	1.6	71	2.99	128	1.95	85	0.7	33	0.91	42	0.94	42
103350202	LOC103350202	lncRNA	7.27	26.52	6.48	22.01	9.17	32.75	5.74	20.31	4.87	16.65	7.42	25.75	35.88	126.18	22.64	81.11	16.91	55.98
103348102	LOC103348102	lncRNA	1.03	7	1.84	12	1.93	13	2.28	15	0.93	6	0.76	5	0.29	2	0.29	2	0.62	4
103348106	BAALC	lncRNA	0.07	3	0.12	5	0	0	0.17	7	0.03	1	0.12	5	0.23	10	0.05	2	0.1	4
103348109	LOC103348109	lncRNA	0	0	0.12	1	0.11	1	0	0	0	0	0	0	0	0	0	0	0	0
103348112	LOC103348112	lncRNA	0.7	10	0.51	7	0.21	3	0.38	6	0.07	1	0.29	4	0.27	4	0.14	2	0.58	8
108177902	LOC108177902	lncRNA	0.12	1	0.25	2	0.12	1	0	0	0.25	2	0.25	2	0	0	0.12	1	0.49	4
108175715	LOC108175715	lncRNA	1.26	19	2	29	0.54	8	3.43	50	1.2	17	1.25	18	2.92	45	1.18	18	2.13	31
108177919	LOC108177919	lncRNA	0	0	0	0	0.04	1	0.14	3	0	0	0	0	0	0	0	0	0.05	1
103348122	LOC103348122	lncRNA	0.03	1	0	0	0.03	1	0	0	0	0	0	0	0.03	1	0.03	1	0.07	2
103350214	LOC103350214	lncRNA	0.88	24.34	0.92	24.17	1.12	30.71	1.28	34.56	0.82	21.67	0.71	18.65	1.82	54.33	1.03	30.5	0.92	26.12
108175714	LOC108175714	lncRNA	0	0	0	0	0	0	0	0	0.03	1	0.03	1	0	0	0	0	0	0
108175669	LOC108175669	lncRNA	1.61	37	1.35	30	1.01	23	1.3	29	1.39	30	0.96	21	1.22	29	1.2	28	1.57	35
108175670	LOC108175670	lncRNA	0	0	0	0	0	0	0.03	1	0	0	0	0	0.12	4	0.09	3	0.07	2
108177714	LOC108177714	lncRNA	0.93	20.43	0.74	12.97	1.06	20.55	1.7	36.07	0.64	13.11	1.41	29.31	0.44	9.98	0.9	20.01	0.66	14
BGIG9986_23969	BGIG9986_23969	lncRNA	5.79	72	7.11	85	7.79	96	6.41	77	6.94	81	4.89	58	7.96	101	9.41	118	8.52	102
108177713	LOC108177713	lncRNA	0	0	0.21	1	0	0	0	0	0	0	0.64	3	0	0	0	0	0	0
108175666	LOC108175666	lncRNA	0.19	11	0.16	9	0.24	14	0.28	16	0.07	4	0.16	9	0.13	8	0.07	4	0.12	7
108177710	LOC108177710	lncRNA	0.15	2	0	0	0.07	1	0.38	5	0	0	0.16	2	0.07	1	0	0	0.15	2
BGIG9986_23968	BGIG9986_23968	lncRNA	3.99	11	8.82	23	8.88	24	4.89	13	4.9	13	5.2	14	1.87	5	1.81	5	2.38	6
108175667	LOC108175667	lncRNA	9.97	225	11.48	250	10.09	226	11.5	251	14.39	304	11.63	250	9.4	218	8.99	205	7.49	164
108177722	LOC108177722	lncRNA	0.55	4	0.85	6	0.14	1	0.14	1	0.14	1	0.14	1	0.14	1	0.41	3	0.43	3
108177721	LOC108177721	lncRNA	0.95	15	0.92	14	0.77	12	0.92	14	0.34	5	1.33	20	0.62	10	0.06	1	0.79	12
BGIG9986_23972	BGIG9986_23972	lncRNA	1.83	22	2.33	27	2.52	30	1.64	19	2.21	25	2.61	30	1.39	17	1.07	13	2.51	29
108177718	LOC108177718	lncRNA	9.64	525	12.05	634	9.06	490	10.2	537	13.23	673	13.22	684	11.05	621	7.33	404	7.08	376
108177715	LOC108177715	lncRNA	0.09	1	0.26	3	0.26	3	0	0	0.18	2	0	0	0.25	3	0.67	8	0.79	9
BGIG9986_23978	BGIG9986_23978	lncRNA	0.06	0.42	0	0	0	0	0	0	0	0	0	0	0	0	0.16	1.06	0	0
108177725	LOC108177725	lncRNA	0	0	0	0	0	0	0	0	0	0	0.36	1	0	0	0	0	0	0
108177723	LOC108177723	lncRNA	0	0	0	0	0	0	0.27	3	0	0	0	0	0	0	0.35	4	0.09	1
108175681	LOC108175681	lncRNA	2.04	54	2.07	53	2.17	57	1.29	33	1.82	45	1.79	45	0.88	24	0.6	16	1.75	45
108177728	LOC108177728	lncRNA	0.13	1	0.1	1	0	0	0	0	0	0	0.14	1	0	0	0	0	0	0
BGIG9986_23979	BGIG9986_23979	lncRNA	139.22	1302.05	140.22	1260.14	114.65	1061.67	160.37	1449.48	143.28	1261.85	174.73	1564.58	89.19	847.26	99.37	937.23	59.66	534.69
108175682	LOC108175682	lncRNA	0.52	11	1.02	21	0.66	14	0.44	9	1.05	21	0.94	19	0.46	10	0.37	8	0.58	12
108177735	LOC108177735	lncRNA	0	0	0	0	0.11	1	0	0	0	0	0.12	1	0	0	0.11	1	0	0
108175687	108175687	lncRNA	2.33	30	1.69	21	3.13	40	3.37	42	4.79	58	3.74	46	4.86	64	18.22	237	6.84	85
108177734	LOC108177734	lncRNA	0.1	1	0	0	0	0	0	0	0.11	1	0	0	0.29	3	0.3	3	0	0
103348070	LOC103348070	lncRNA	0.31	5	0.26	4	0.38	6	0.32	5	0.86	13	0.2	3	11.82	194	8.96	145	8.58	133
BGIG9986_23984	BGIG9986_23984	lncRNA	0.15	5	0.15	4.93	0.06	2	0.21	7	0.09	3	0.09	3	0.11	4	0.11	4	0.06	2
108175688	LOC108175688	lncRNA	4.74	73.09	5.88	86	3.81	60	2.85	44.01	6.84	97.97	4.53	67	3.98	61	5.47	85	2.69	39
BGIG9986_23983	BGIG9986_23983	lncRNA	1.49	3	1.59	3	1.53	3	1.55	3	2.56	5	3.03	6	0.52	1	0.5	1	0.55	1
103348076	LOC103348076	lncRNA	0.28	2	0.14	1	0	0	0	0	0	0	0.51	4	0.36	3	0.14	1	0.42	3
108177731	LOC108177731	lncRNA	0.36	5	0.6	8	0.29	4	0.3	4	0.39	5	0.76	10	0.14	2	0.29	4	0.08	1
108177740	LOC108177740	lncRNA	9.07	241.01	8.3	212.85	7.91	209.63	12.39	318.91	11.89	296.31	12.81	323.65	16.69	457	22.84	615.64	17.46	451.61
103348077	LOC103348077	lncRNA	0.07	2	0.36	10	0.17	5	0.25	7	0.26	7	0.33	9	0.27	8	0.07	2	0.14	4
108175691	LOC108175691	lncRNA	0.64	8	0.08	1	1.13	14	0.91	11	0.59	7	0.75	9	0.55	7	0.32	4	0.58	7
103348078	LOC103348078	lncRNA	0	0	0.01	1	0	0	0	0	0	0	0	0	0.01	1	0	0	0	0
108177738	LOC108177738	lncRNA	1.01	16	0.59	9	1.27	20	1.83	28	1.55	23	1.39	21	2.4	39	3	48	2.74	42
BGIG9986_23988	BGIG9986_23988	lncRNA	0.47	64.45	0.42	55.46	0.46	61.72	0.53	69.84	0.65	82.03	0.71	91.38	0.31	44.3	0.33	45.46	0.4	53.07
108175689	LOC108175689	lncRNA	0.86	18	1.64	34	1.11	22	0.57	11	1.12	22	0.86	18	1.48	32	0.64	13	1.13	24
108177737	LOC108177737	lncRNA	0	0	0	0	0.06	2	0.03	1	0.12	4	0.06	2	0	0	0	0	0.03	1
BGIG9986_23987	BGIG9986_23987	lncRNA	13.34	4264.19	13.79	4263.87	14.63	4647.29	13.62	4211.61	15.2	4530.84	13.81	4190.28	14.58	4822.65	13.38	4329.05	15.47	4835.39
108177736	LOC108177736	lncRNA	0.22	12	0.13	7	0.24	13	0.04	2	0.02	1	0.08	4	0.23	13	0.28	15	0.4	21
BGIG9986_23986	BGIG9986_23986	lncRNA	2.67	421.81	3.04	463.75	2.39	374.17	2.81	429.52	2.67	393.54	2.9	435.23	2.21	360.03	2.22	354.42	1.58	243.3
108175690	LOC108175690	lncRNA	1.18	14	0.35	4	0.68	8	1.04	12	1.97	22	1.32	15	0	0	0.58	7	0.79	9
BGIG9986_23981	BGIG9986_23981	lncRNA	13.33	1219	14.02	1240	12.38	1125	12.19	1078	11.47	979	12.26	1065	12.34	1167	9.28	859	13.17	1176
BGIG9986_23980	BGIG9986_23980	lncRNA	3.78	32	5.41	44	5.25	44	4.52	37	5.39	43	4.81	39	4.31	37	7.03	60	4.32	35
108177688	LOC108177688	lncRNA	0.86	17	0.37	7	0.77	15	0.37	7	0.81	15	0.48	9	0.35	7	0.15	3	0.73	14
108177687	LOC108177687	lncRNA	0.22	5	0.27	6	0.36	8	0.27	6	0.57	12	0.42	9	1.33	34	0.36	9	1.46	33
BGIG9986_23948	BGIG9986_23948	lncRNA	6.31	54	6.94	57	4.61	39	6.53	54	7.19	58	8.78	72	6.23	54	7.65	66	5.5	45
BGIG9986_23947	BGIG9986_23947	lncRNA	10.08	130	12.19	139	12.11	141	10.65	130	10.6	110	10.62	122	5.26	60	7.54	85	4.93	49
108177686	LOC108177686	lncRNA	1.32	26	1.48	31	0.83	21	0.83	17	1.29	24	1.11	25	0.63	17	0.55	13	0.7	18
108177685	LOC108177685	lncRNA	0	0	0.13	1	0	0	0.26	2	0.27	2	0.13	1	0	0	0.13	1	0.27	2
108177689	LOC108177689	lncRNA	0.68	16	0.35	8	0.77	18	0.57	13	0.32	7	0.36	8	0.16	4	0.38	9	0.3	7
108177691	LOC108177691	lncRNA	0.31	3	0.21	2	0.21	2	0.21	2	0.33	3	0.43	4	0.81	8	0	0	1.4	13
BGIG9986_23952	BGIG9986_23952	lncRNA	4.14	13	5.37	16	3.57	11	1.32	4	5.31	16	3.27	10	1.63	5	0.64	2	0.35	1
BGIG9986_23951	BGIG9986_23951	lncRNA	13.68	4161.23	15.84	4634.05	14.23	4277.37	15.31	4473.5	16.23	4558.43	17.1	4889.57	10.34	3268.64	9.58	2965.41	11.09	3315.88
108177695	LOC108177695	lncRNA	16.47	321	23.45	460.01	15.32	327	12.27	240	16.41	316	14.08	273	13.43	294	10.09	214	13.07	245
BGIG9986_23956	BGIG9986_23956	lncRNA	3.29	42	2.03	25	3.47	44	3.56	44	2.08	25	2.46	30	4.52	59	7.05	91	4.95	61
108177694	LOC108177694	lncRNA	2.03	70	2.88	98	1.36	47	1.72	58	1.75	57	1.67	56	1.12	41	0.89	32	1.1	37
BGIG9986_23955	BGIG9986_23955	lncRNA	0.2	1.07	0.26	1.3	0.21	1.09	0	0	0.22	1.09	0.21	1.08	0.21	1.1	0	0	0.23	1.12
BGIG9986_23954	BGIG9986_23954	lncRNA	0.04	1	0	0	0	0	0	0	0	0	0	0	0	0	0	0	0.04	1
108177692	LOC108177692	lncRNA	0.11	4	0.03	1	0.06	2	0.03	1	0.06	2	0.12	4	0.06	2	0.06	2	0.12	4
108177700	LOC108177700	lncRNA	0	0	0	0	0	0	0	0	0	0	0	0	0.04	1	0	0	0	0
BGIG9986_23958	BGIG9986_23958	lncRNA	8.47	29	6.46	21	4.16	14	7.87	26	3.05	10	6.31	21	8.03	27	9.04	31	10.43	33
BGIG9986_23957	BGIG9986_23957	lncRNA	1.25	5	0.52	2	0.25	1	1.03	4	1.57	6	1.54	6	0.76	3	1.99	8	1.07	4
108177702	LOC108177702	lncRNA	0.15	1	0.31	2	0.15	1	0	0	0	0	0	0	0.15	1	0.15	1	0	0
108175660	LOC108175660	lncRNA	0.7	34	0.58	27	0.79	38	0.81	38	0.64	29	0.67	31	0.54	27	0.57	28	0.55	26
BGIG9986_23961	BGIG9986_23961	lncRNA	5.39	30	4.7	25	5.28	29	9.11	49	8.91	47	7.65	41	1.97	11	3.93	22	4.18	22
108177701	LOC108177701	lncRNA	0	0	0	0	0.06	1	0	0	0	0	0	0	0	0	0	0	0	0
BGIG9986_23960	BGIG9986_23960	lncRNA	3.02	225.19	2.74	197.48	2.85	210.8	2.92	210.4	3.25	226.51	3.79	268.16	3.08	236.95	1.92	145.05	2.57	187.03
108177707	LOC108177707	lncRNA	0	0	0	0	0	0	0	0	0	0	0.21	2	0	0	0	0	0	0
108175665	LOC108175665	lncRNA	0.59	16	0.54	14	0.41	11	0.31	8	0.64	16	0.51	13	0.43	12	0.51	14	0.65	17
BGIG9986_23966	BGIG9986_23966	lncRNA	9.87	33.11	16.22	51.7	10.3	33.97	9.15	29.62	6.54	21.03	7.42	24.21	6.33	20.84	6.24	20.98	2.62	8.13
108177706	LOC108177706	lncRNA	0	0	0	0	0	0	0.3	1	0	0	0	0	0	0	0	0	0	0
108175661	LOC108175661	lncRNA	0.15	4	0.27	7	0.08	2	0	0	0.16	4	0.08	2	0.11	3	0.15	4	0.31	8
108177705	LOC108177705	lncRNA	0	0	0	0	0	0	0.04	1	0.04	1	0	0	0.31	9	0.03	1	0.93	26
108175663	LOC108175663	lncRNA	0	0	0.26	2	0	0	0	0	0.26	2	0.52	4	0.28	1	0	0	0	0
BGIG9986_23924	BGIG9986_23924	lncRNA	155.39	5011.53	182.99	5547.04	151.67	4792.95	137.01	4223.47	132.52	3976.02	134.47	4148.24	160.97	5290.78	96.71	3176.25	115.66	3567.37
BGIG9986_23929	BGIG9986_23929	lncRNA	35.14	614	35.62	600	31.62	548	31.85	538	33.46	548	34.39	573	33.95	608	32.18	568	26.38	446
BGIG9986_23928	BGIG9986_23928	lncRNA	1.68	7.37	0	0	0	0	0	0	0	0	0	0	1.4	6.07	0	0	0	0
BGIG9986_23930	BGIG9986_23930	lncRNA	19.3	51	14.81	37	13.91	36	17.27	44	19.64	50	14.32	37	15.63	40	15.14	40	15.37	37
108177668	LOC108177668	lncRNA	0.09	1	0.1	1	0.1	1	0	0	0.1	1	0.1	1	0.09	1	0	0	0	0
BGIG9986_23931	BGIG9986_23931	lncRNA	8.39	29	8.22	27	5.89	20	7.79	26	8.47	28	7.15	24	6.18	21	6.06	21	4.69	15
108177667	LOC108177667	lncRNA	1.53	71	2.57	108	2.65	113	2.74	113	1.86	76	2.08	85	1.14	48	0.8	34	1.16	47
100350263	LOC100350263	lncRNA	1.12	14	0.33	4	0.81	10	1.57	19	2.39	28	2.26	27	0.08	1	1.43	18	1.41	17
108177673	LOC108177673	lncRNA	3.12	30	3.46	32	3.78	36	3.76	35	3.09	28	3.26	30	2.35	23	1.24	12	3.25	30
BGIG9986_23937	BGIG9986_23937	lncRNA	16.06	271.61	19.12	311.68	15.71	263.55	19.58	320.22	15.82	250.81	16.46	265.42	11.91	206.46	14.16	241.95	11.74	192.03
BGIG9986_23936	BGIG9986_23936	lncRNA	0	0	0	0	0.06	1	0	0	0	0	0.06	1	0.18	3	0.18	3	0.38	6
108177677	LOC108177677	lncRNA	0	0	0	0	0	0	0.04	1	0.05	1	0.31	7	0	0	0.08	2	0	0
108177676	LOC108177676	lncRNA	0	0	0	0	0.1	1	0	0	0	0	0	0	0	0	0	0	0	0
BGIG9986_23939	BGIG9986_23939	lncRNA	13.45	42	13.51	40	13.37	41	16.27	49	35.39	106	24.99	76	6.23	19	10.55	33	11.84	34
108177680	LOC108177680	lncRNA	4.68	388.07	3.69	296.8	3.74	306.57	4.23	340.12	4.8	371.06	4.85	379.97	3.49	299.89	3.7	308.73	2.69	218.11
BGIG9986_23941	BGIG9986_23941	lncRNA	10.31	45	13.94	58	20.92	90	10.44	44	6.01	25	9.24	39	18.69	81	7.98	35	12.74	52
108177683	LOC108177683	lncRNA	0	0	0.29	2	0	0	0.58	4	0	0	0	0	0	0	0	0	0	0
108177682	LOC108177682	lncRNA	0.33	3	0.11	1	0.33	3	0.23	2	0.35	3	0.45	4	1.18	11	0.43	4	0.45	4
BGIG9986_23943	BGIG9986_23943	lncRNA	25.84	841	22.78	723	27.94	909	26.02	821	18.89	576	24.64	766	13.01	439	17.84	587	12.92	410
108177681	LOC108177681	lncRNA	0.11	2	0.23	4	0.06	1	0.06	1	0.11	2	0.06	1	0.66	12	0.43	8	0.58	10
BGIG9986_23904	BGIG9986_23904	lncRNA	4.84	365.56	4.99	364.39	4.61	346.16	6.17	450.45	5.54	390.29	5.19	372.67	3.98	310.5	4.25	324.81	2.81	207
BGIG9986_23903	BGIG9986_23903	lncRNA	21.66	866	23.06	891	25.88	1028	22.81	882	20.1	751	22.14	842	37.09	1529	30.12	1218	36.15	1408
BGIG9986_23902	BGIG9986_23902	lncRNA	26.19	337	18.24	226	26.26	335	25.16	313	24.82	300	23.68	291	47.33	622	86.98	1130	59.26	735
BGIG9986_23907	BGIG9986_23907	lncRNA	0.73	2.12	0	0	0.37	1.06	3.18	8.86	0	0	0.76	2.15	0	0	0.37	1.06	0.39	1.05
BGIG9986_23906	BGIG9986_23906	lncRNA	1.03	8	2.54	19	2.34	18	4.65	35	3.27	24	4.28	32	29.69	234	22.8	179	15.2	113
BGIG9986_23911	BGIG9986_23911	lncRNA	5.94	104	6.28	106	5.3	92	3.54	60	1.71	28	2.04	34	1.73	31	2.49	44	2.07	35
BGIG9986_23910	BGIG9986_23910	lncRNA	0.15	1	0	0	0.31	2	0.16	1	0	0	0.16	1	0.15	1	0	0	0.16	1
BGIG9986_23922	BGIG9986_23922	lncRNA	15.45	129	19.71	158	16.7	138	14.62	118	16	126	16.74	134	48.1	407	31.36	264	35.71	285
BGIG9986_23921	BGIG9986_23921	lncRNA	10.01	565.95	9.1	497.58	8.68	487.83	10.04	549.44	10.47	553.15	11.59	623.21	8.54	498.85	7.51	429.47	7.64	421.57
BGIG9986_23901	BGIG9986_23901	lncRNA	4.3	144	4.67	151	4.75	158	5.83	189	4.05	127	4.64	148	7.04	243	7.76	263	7.61	248
103348244	LOC103348244	lncRNA	0	0	0.03	1	0.03	1	0.17	5	0.1	3	0.03	1	0.13	1	0.09	1	0.14	1
103348252	LOC103348252	lncRNA	0.38	17	0.19	8	0.18	8	0.35	15	0.29	12	0.43	18	0.39	18	0.07	3	0.25	11
103348262	LOC103348262	lncRNA	0.34	9	0.5	13	0.83	22	0.39	10	0.52	11	0.43	11	0.58	16	0.61	9	0.92	24
103348267	LOC103348267	lncRNA	0	0	0	0	0	0	0	0	0	0	0	0	0.28	3	0	0	0	0
103350395	LOC103350395	lncRNA	0.05	3	0	0	0	0	0.11	6	0.02	1	0.02	1	0	0	0	0	0.02	1
103350379	LOC103350379	lncRNA	0.23	2	0	0	0	0	0.12	1	0.74	6	0.25	2	0	0	0.12	1	0	0
103350376	LOC103350376	lncRNA	0.1	2	0.15	3	0.24	5	0.5	10	0	0	0.1	2	0	0	0.57	12	0.89	18
103350378	LOC103350378	lncRNA	0.8	20	1.17	28	1.26	31	1.21	29	1.59	37	1.39	33	0.63	16	2.79	70	0.5	12
103350382	LOC103350382	lncRNA	10.93	103	9.28	84	9.97	93	12.3	112	13.87	123	10.2	92	11.29	108	8.74	83	7.75	70
103350396	LOC103350396	lncRNA	0	0	0	0	0	0	0	0	0	0	0	0	0	0	0	0	0.21	1
103350404	ZBTB38	lncRNA	37.01	4282	34.68	3915	40.7	4644	39.1	4374	43.96	4715	40.59	4410	67.58	8153	64.46	7555	91.67	10439
103350399	LOC103350399	lncRNA	0	0	0	0	0	0	0	0	0.11	1	0	0	0	0	0	0	0	0
103350409	LOC103350409	lncRNA	0.18	3	0.06	1	0.12	2	0.13	2	0.07	1	0.13	2	0.18	3	0.06	1	0	0
103348213	LOC103348213	lncRNA	0.5	14	0.69	17	0.42	13	0.53	16	0.41	12	0.74	18	0.18	4	0.09	3	0.14	4
103348222	LOC103348222	lncRNA	0.12	3	0.25	5	0.21	8	0.04	2	0.18	6	0.25	8	0.22	7	0.12	2	0.27	10
103348225	LOC103348225	lncRNA	0	0	0	0	0	0	0	0	0	0	0.1	1	0	0	0	0	0	0
103348227	LOC103348227	lncRNA	0	0	0	0	0	0	0.32	3	0	0	0	0	0	0	0	0	0	0
103350359	LOC103350359	lncRNA	0	0	0	0	0	0	0	0	0	0	0	0	0.05	1	0	0	0	0
103350352	LOC103350352	lncRNA	0	0	0.02	1	0	0	0	0	0	0	0	0	0	0	0	0	0	0
108175785	LOC108175785	lncRNA	0.72	12	0.53	9	0.54	6	0.71	12	0.79	13	0.96	16	0.06	1	0.59	7	0.41	7
108175782	LOC108175782	lncRNA	0.1	2	0.05	1	0.16	3	0.22	4	0.06	1	0.22	4	0.05	1	0.05	1	0.11	2
108175783	LOC108175783	lncRNA	2.81	27	3.78	35	2.94	28	4.41	41	3.09	28	2.71	25	3.58	35	2.47	24	2.93	27
103348232	LOC103348232	lncRNA	0	0	0.01	1	0	0	0.01	1	0	0	0	0	0	0	0	0	0	0
103350363	LOC103350363	lncRNA	0.63	9	0.22	3	0.56	8	0.14	2	0.52	7	0.51	7	0.07	1	0.35	5	0.43	6
103350364	LOC103350364	lncRNA	1.82	64	2.35	80	1.94	68	1.29	44	1.73	57	1.88	63	1.71	62	0.65	23	1.52	52
103350367	LOC103350367	lncRNA	0.87	25	0.69	19	0.56	16	0.83	23	0.52	14	0.55	15	1.32	39	1.73	50	1.08	30
103350369	LOC103350369	lncRNA	2.13	77	2.4	84	2.17	78	1.77	62	1.21	41	1.62	56	2.06	77	0.85	31	1.45	51
103350365	LOC103350365	lncRNA	0.03	1	0	0	0.07	3	0	0	0.18	6	0.15	6	0.02	1	0.02	1	0	0
103348418	LOC103348418	lncRNA	0	0	0	0	0	0	0.09	1	0	0	0.19	2	0.09	1	0	0	0	0
103348420	LOC103348420	lncRNA	0.05	1	0	0	0	0	0	0	0	0	0	0	0	0	0	0	0	0
103350589	LOC103350589	lncRNA	0	0	0	0	0.03	1	0	0	0	0	0.04	1	0	0	0	0	0	0
108175953	LOC108175953	lncRNA	0	0	0.9	1.23	1.42	2	0	0	2.11	3	0	0	2.96	4.01	0	0	0.78	1
103350594	LOC103350594	lncRNA	1.48	38	2.17	52	1.51	34	1.56	36	1.3	30	1.83	37	0.31	6	0.25	7	0.7	16
108175942	LOC108175942	lncRNA	0	0	0.18	1	0.18	1	0.36	2	0.37	2	0.18	1	0	0	0	0	0	0
108175948	LOC108175948	lncRNA	0	0	0	0	0	0	0.05	1	0	0	0	0	0	0	0	0	0	0
108175949	LOC108175949	lncRNA	0.49	15	0.41	12	0.59	18	0.47	14	0.49	14	0.38	11	0.67	21	0.32	10	0.13	4
103350583	LOC103350583	lncRNA	0	0	0.15	1	0.42	3	0	0	0	0	0	0	0	0	0	0	0	0
103348431	LOC103348431	lncRNA	1.27	51	1.16	45	1.15	46	1.21	47	1.41	53	1.36	52	0.7	29	0.89	36	0.84	33
103350595	LOC103350595	lncRNA	0.57	4	1.19	8	1.01	7	0.15	1	0.3	2	0	0	0.43	3	0.43	3	0.6	4
103350596	LOC103350596	lncRNA	0.22	2	0.23	2	0.44	4	0.34	3	0.43	4	0.34	3	0.49	5	0.33	3	1.03	9
103350602	LOC103350602	lncRNA	1.76	74	1.82	74	1.5	63	1.69	69	1.22	48	2.55	102	1.54	67	0.8	34	1.17	48
103350600	LOC103350600	lncRNA	0.08	1	0.08	1	0.08	1	0.08	1	0	0	0	0	0	0	0	0	0	0
103348363	LOC103348363	lncRNA	0.1	1	0	0	0	0	0	0	0	0	0.1	1	0	0	0.09	1	0	0
103348386	LOC103348386	lncRNA	0.34	1	0	0	0	0	0	0	0	0	0	0	0	0	0	0	0	0
108175915	LOC108175915	lncRNA	0.05	3	0	0	0.03	2	0.02	1	0.02	1	0	0	0.05	3	0.05	3	0.03	2
103348389	LOC103348389	lncRNA	0	0	0	0	0	0	0	0	0.06	1	0	0	0	0	0	0	0.06	1
108175922	LOC108175922	lncRNA	0	0	0	0	0	0	0	0	0	0	0	0	0	0	0	0	0.02	2
103350539	LOC103350539	lncRNA	0.95	22	0.94	21	1.3	30	1.38	31	1.75	38	2.09	46	0.8	19	1.41	33	2.58	58
108175923	LOC108175923	lncRNA	1.64	35	1.75	36	1.89	40	1.65	34	2.3	46	1.72	35	0.18	4	0.23	5	0.19	4
103350543	LOC103350543	lncRNA	0	0	0	0	0	0	0	0	0.04	1	0.04	1	0	0	0	0	0	0
108175911	LOC108175911	lncRNA	23.07	405	19.91	337	15.79	275	27.04	459	23.94	394	25.98	435	18.89	340	15.33	272	10.59	180
103348402	LOC103348402	lncRNA	2.27	55	2.67	61	1.61	39	2.03	47	1.69	38	1.97	40	0.86	20	0.43	9	0.41	11
103348404	LOC103348404	lncRNA	0.96	10	2.8	28	1.16	12	1.89	19	1.33	13	1.71	17	1.7	18	1.24	13	1.3	13
103350563	LOC103350563	lncRNA	0.71	20	0.99	27	0.79	22	0.51	14	0.34	9	0.34	9	1.1	32	0.11	3	0.73	20
103350566	LOC103350566	lncRNA	2.51	45	3.58	62	2.02	36	0.69	12	4.76	80	2.45	42	0.27	5	0.55	10	0.69	12
103348410	LOC103348410	lncRNA	1.96	100	2.47	117	2.84	145	1.11	53	4.02	190	2.27	111	21.36	1106	13.43	680	17.21	872
108175931	LOC108175931	lncRNA	0.19	2	0.2	2	0	0	0	0	0.2	2	0	0	0	0	0	0	0	0
108175932	LOC108175932	lncRNA	0.02	1	0.1	4	0.07	3	0.03	1	0	0	0.08	3	0	0	0.05	2	0.03	1
103350570	LOC103350570	lncRNA	0	0	0	0	0	0	0	0	0	0	0	0	0	0	0.17	1	0	0
108175925	LOC108175925	lncRNA	0.38	11	0.47	13	0.53	15	0.86	24	0.45	12	0.22	6	0.41	12	0.62	18	0.57	16
108175930	LOC108175930	lncRNA	0	0	0	0	0	0	0	0	0	0	0	0	0.26	2	0	0	0	0
108175877	LOC108175877	lncRNA	1.15	5	0.24	1	1.41	6	1.67	7	1.45	6	0.48	2	1.16	5	1.38	6	0.49	2
103350455	LOC103350455	lncRNA	1.82	34	1.72	31	1.62	30	2.82	51	3.14	55	2.53	45	1.56	30	1.85	35	0.99	18
103348322	LOC103348322	lncRNA	2.68	8	0	0	0.68	2	0	0	0	0	1.37	4	0.34	1	0	0	0	0
103348323	LOC103348323	lncRNA	0.08	1	0.32	4	0.63	8	0.16	2	0.58	7	0.73	9	0.99	13	1.31	17	0.81	10
103348324	LOC103348324	lncRNA	0.78	13	1.31	21	1.03	17	1.43	23	0.96	15	0.94	15	2.99	51	3.51	59	2.61	42
108175883	LOC108175883	lncRNA	0.4	2	0	0	0	0	0	0	0	0	0	0	0	0	0	0	0.21	1
103348325	LOC103348325	lncRNA	8.67	197	14.68	325	11.2	229	6.45	125	11.04	205	8.37	167	7.66	161	7.31	158	22.54	472
103350467	LOC103350467	lncRNA	1.15	24	1.16	24	1.69	34	1.04	19	3.13	63	1.9	42	1.31	26	0.93	20	0.59	12
108178090	LOC108178090	lncRNA	21.75	309.04	43.32	592.95	31.35	441.79	17.44	239.56	10.84	144.62	11.99	162.67	3.03	44.05	2.2	31.55	1.61	22.15
108175881	LOC108175881	lncRNA	4.49	30	4.06	26	1.97	13	3.41	22	3.64	23	4.51	29	3.56	24	3.12	21	3.46	22
103350463	LOC103350463	lncRNA	0	0	0	0	0	0	0	0	0	0	0	0	0.05	1	0.05	1	0	0
103348334	LOC103348334	lncRNA	0.64	19	1.08	31	0.17	5	0.49	14	0.5	14	0.49	14	0.65	20	0.4	12	0.59	17
108178098	LOC108178098	lncRNA	0	0	0	0	0	0	0	0	0	0	0	0	0.03	1	0	0	0.03	1
108178094	LOC108178094	lncRNA	0	0	0	0	0	0	0.17	1	0	0	0	0	0	0	0	0	0	0
108175886	LOC108175886	lncRNA	2.06	53	1.15	33	1.56	52	1.3	41	1.48	46	1.56	44	0.94	30	0.64	22	1.78	41
108178087	LOC108178087	lncRNA	0.37	5	0.54	7	0.22	3	0.53	7	0.55	7	0.46	6	1.44	20	0.66	9	1.3	17
108175879	LOC108175879	lncRNA	0.1	1	0	0	0.1	1	0.1	1	0	0	0.1	1	0	0	0	0	0	0
103350460	LOC103350460	lncRNA	0.63	22	0.29	10	0.29	10	0.62	21	0.43	14	0.48	16	0.14	5	0.37	13	0.7	24
108178085	LOC108178085	lncRNA	1.06	38.83	1.51	53.45	0.91	33.24	1.4	49.7	0.86	29.41	1.68	58.4	2.05	77.27	1.85	68.6	1.66	59.17
103348335	LOC103348335	lncRNA	0.19	1	0	0	0	0	0	0	0	0	0	0	0	0	0	0	0	0
103348341	LOC103348341	lncRNA	0	0	0.13	1	0	0	0.51	4	0	0	0.13	1	0.12	1	0	0	0.13	1
103350486	LOC103350486	lncRNA	0.1	2	0.31	6	0.15	3	0.1	2	0	0	0	0	0.05	1	0	0	0.05	1
103348347	LOC103348347	lncRNA	1.63	18	0.54	6	0.59	7	0.57	6	0.43	4	1.14	12	1.5	17	0.59	7	2.59	28
108175901	LOC108175901	lncRNA	26.61	258.32	34.7	323.8	32.82	315.59	29.04	272.48	30.23	276.28	22.62	210.22	45.47	448.73	34.18	334.74	114.92	1070.05
108178110	LOC108178110	lncRNA	0.17	10	0.2	11	0.21	12	0.2	11	0.3	16	0.15	8	0.13	8	0.21	12	0.23	13
103350491	LOC103350491	lncRNA	0.6	10	0.79	12	0.57	9	0.65	10	0.27	4	0.33	5	0.49	8	0.18	3	0.33	5
108175898	LOC108175898	lncRNA	0	0	0	0	0	0	0.11	1	0	0	0	0	0	0	0	0	0	0
103350484	LOC103350484	lncRNA	0.03	1	0.03	1	0.13	4	0.07	2	0.07	2	0.17	5	0.03	1	0.19	6	0.23	7
108175899	LOC108175899	lncRNA	0.51	6	0.62	7	0.35	4	0.44	5	0.91	10	0.45	5	0.5	6	0.59	7	0.62	7
108175905	LOC108175905	lncRNA	0.39	4	0	0	0.1	1	0.2	2	0.41	4	0.3	3	0	0	0	0	0.1	1
108175903	LOC108175903	lncRNA	0.02	2	0	0	0	0	0	0	0	0	0.01	1	0.01	1	0.01	1	0	0
108175893	LOC108175893	lncRNA	0.51	5.26	0.51	5.09	0.1	1	0.1	1	0.2	1.91	0.22	2.14	0.28	2.97	0.57	5.98	0.2	1.95
108175897	LOC108175897	lncRNA	1.53	20	0.64	8	2.01	26	3.8	48	2.04	25	3.12	39	3.59	48	3.26	43	5.32	67
108178101	LOC108178101	lncRNA	0.16	1	0.17	1	0.36	3	0.58	5	0.33	3	0.17	1	0	0	0.16	1	0	0
103348283	LOC103348283	lncRNA	0.59	30	0.93	45	0.81	41	0.59	29	1.61	75	1.18	56	0.6	31	0.74	37	0.38	17
103348284	LOC103348284	lncRNA	0	0	0.06	3	0.1	5	0.06	3	0.33	18	0.38	17	0.04	2	0.07	4	0	0
103350415	LOC103350415	lncRNA	3.1	68	4.9	102	3.98	89	4.85	101	2.67	59	3.24	71	2.21	55	1.22	29	2.98	69
103348287	LOC103348287	lncRNA	0.17	2	0	0	0	0	0	0	0	0	0	0	0	0	0	0	0	0
108175837	LOC108175837	lncRNA	3.2	235	3.13	222	2.85	208	3.34	237	4.02	276	3.73	260	3.04	231	3.82	284	3.31	237
108178057	LOC108178057	lncRNA	0.04	1	0.26	6	0.13	3	0.09	2	0.09	2	0.09	2	0	0	0.08	2	0.13	3
103348288	LOC103348288	lncRNA	0.8	16	0.67	13	0.3	6	0.46	9	0.53	10	0.63	12	0.19	4	0.05	1	0.1	2
103350414	LOC103350414	lncRNA	4.38	155	5.52	186	3.36	118	2.16	74	3.63	120	2.77	93	0.6	22	0.43	15	0.58	20
108175844	LOC108175844	lncRNA	0.57	2	0	0	0	0	0	0	0	0	0	0	0	0	0	0	0	0
103350420	LOC103350420	lncRNA	0.3	5	0.12	2	0.31	5	0.5	7	0.27	6	0.29	5	0.33	5	0.19	3	0.39	7
108178069	LOC108178069	lncRNA	0.07	1	0	0	0.37	5	0	0	0.08	1	0.08	1	0.07	1	0.14	2	0.15	2
103350421	LOC103350421	lncRNA	0.39	6	1.35	20	1.37	20.9	0.54	8	0.9	13	0.55	8	0.06	1	0.58	9	0.2	3
108175841	LOC108175841	lncRNA	0	0	0.02	1	0.02	1	0.08	4	0	0	0.02	1	0.07	4	0.04	2	0.06	3
108178064	LOC108178064	lncRNA	0.17	1	0	0	0.17	1	0	0	0	0	0	0	0	0	0	0	0	0
108175843	LOC108175843	lncRNA	26.44	229.81	18.05	150.67	41.84	359.88	21.32	179	14.78	121	18.34	152.73	9.63	84.86	25	219	23.45	194.92
103348295	LOC103348295	lncRNA	0	0	0.45	2	0.22	1	0.22	1	0.22	1	0.22	1	0.43	2	0	0	0.68	3
108178056	LOC108178056	lncRNA	0	0	0	0	0	0	0.22	2	0.23	2	0	0	0	0	0	0	0	0
103350426	LOC103350426	lncRNA	0	0	0.09	1	0.09	1	0	0	0.18	2	0	0	0	0	0	0	0.09	1
103350424	LOC103350424	lncRNA	0.66	6	0.11	1	0.67	6	0.46	4	0.58	5	0.46	4	0.33	3	0.55	5	1.38	12
108175858	LOC108175858	lncRNA	2.78	89	3.49	108	2.23	71	3.84	119	2.47	74	2.66	81	2.88	95	1.54	50	3.27	102
103348311	LOC103348311	lncRNA	0	0	0.08	6	0.05	4	0.01	1	0.03	2	0.01	1	0	0	0	0	0.01	1
108175859	LOC108175859	lncRNA	0	0	0.36	1	0	0	0	0	0	0	0	0	0.35	1	0	0	0	0
103350428	LOC103350428	lncRNA	0.41	17	0.45	18	0.41	17	0.38	15	0.54	21	0.66	26	0.49	21	0.38	16	0.75	30
103350429	LOC103350429	lncRNA	0	0	0	0	0.27	8	0	0	0.11	3	0.18	5	0.29	9	0.07	2	0.24	7
108175855	LOC108175855	lncRNA	0	0	0.09	1	0.08	1	0.17	2	0	0	0	0	0	0	0	0	0	0
103348315	LOC103348315	lncRNA	0	0	0	0	0	0	0	0	0	0	0.17	1	0	0	0	0	0.17	1
108178084	LOC108178084	lncRNA	0.97	19	0.74	14	0.88	17	0.48	9	1.53	28	0.7	13	0.85	17	0.66	13	0.37	7
108175862	LOC108175862	lncRNA	0.17	1	0.35	2	0.17	1	0.17	1	0	0	0.52	3	0	0	0	0	0	0
103350441	LOC103350441	lncRNA	34.55	864.87	74.49	1799.84	53.74	1335.47	22.8	552.01	15.71	368.13	20.1	479.19	3.69	94.95	3.77	95.32	2.35	57.24
103348316	LOC103348316	lncRNA	0.19	3	0.33	5	0.54	8	0.35	6	0.17	3	0.11	2	0.05	1	0.22	4	0.29	5
103350444	LOC103350444	lncRNA	2.31	96	3.1	124	2.6	107	3.14	126	3.59	139	3.27	129	3.2	137	3.15	132	4.28	173
103348318	LOC103348318	lncRNA	20.85	989	23.39	1081	18.71	905	17.02	790	17.29	763	18.7	830	18.76	927	12.55	602	18.4	849
108178072	LOC108178072	lncRNA	10.65	155	15.55	218	8.66	125	2.7	38	8.2	112	5.26	73	0.74	11	1.02	15	1.07	15
108178071	LOC108178071	lncRNA	0.2	7	0.27	9	0.11	4	0.09	3	0.03	1	0.15	5	0.08	3	0.08	3	0	0
108175803	LOC108175803	lncRNA	0	0	0.33	23	0.13	9	0.02	1	0.02	1	0.01	1	0.01	1	0.06	4	0.56	39
108177994	LOC108177994	lncRNA	1.16	17	1.42	20	1.03	15	1.13	16	1.02	14	0.57	8	2.74	41	1.08	16	2.61	37
108177992	LOC108177992	lncRNA	0	0	0	0	0	0	0	0	0	0	0.03	1	0	0	0	0	0	0
108177991	LOC108177991	lncRNA	0.42	22	0.78	34	0.27	10	0.56	20	0.07	2	0.27	9	0.08	4	0.34	13	0.78	20
108175798	LOC108175798	lncRNA	0.3	12	0.39	15	0.27	11	0.26	10	0.19	7	0.29	11	0.53	22	0.34	14	0.18	7
108177990	LOC108177990	lncRNA	0	0	0	0	0	0	0.21	5	0	0	0	0	0.4	10	0.44	11	0.63	15
108175808	LOC108175808	lncRNA	0.53	27	0.84	41	0.64	32	1.04	51	0.74	35	0.91	44	0.69	36	0.68	35	0.79	39
108178003	LOC108178003	lncRNA	0	0	0	0	0	0	0.03	1	0	0	0	0	0	0	0	0	0	0
[truncated: 335 more rows]
