# Supplementary material for: The Profiles of Long Non-coding RNA and mRNA Transcriptome Reveals the Genes and Pathway Potentially Involved in Pasteurella multocida Infection of New Zealand Rabbits
Source: Front Vet Sci. 2021 May 5;8:591273. doi: 10.3389/fvets.2021.591273 (PMC8131872; doi:10.3389/fvets.2021.591273)
Supplement: Supplementary Data Sheet 2 — Detailed information of the detected mRNAs. [file Data_Sheet_2.xls]

## Sheet: Sheet1
	Gene Symbol	Type	P0-1 Expression	P0-1 Read Count	P0-2 Expression	P0-2 Read Count	P0-3 Expression	P0-3 Read Count	P1-1 Expression	P1-1 Read Count	P1-2 Expression	P1-2 Read Count	P1-3 Expression	P1-3 Read Count	P3-1 Expression	P3-1 Read Count	P3-2 Expression	P3-2 Read Count	P3-3 Expression	P3-3 Read Count
100351152	ZNF804A	mRNA	0	0	0	0	0.02	1	0	0	0.02	1	0.02	1	0.03	2	0	0	0.02	1
100354816	NAA25	mRNA	7.01	668	7.32	674	7.3	691	7.95	732	7.03	625	7.96	720	12.45	1226	12.02	1158	13.82	1285
100352982	ECPAS	mRNA	28.92	3132	28.56	3053	28.55	3115	30.33	3269	30.41	3095	31.28	3277	42	4866	32.92	3695	36.55	4112
100352980	LCN2	mRNA	125.56	1795	63.98	881	193.59	2744	349.93	4836	262.01	3515	285.24	3892	927.83	13564	1787.68	25806	1688.19	23297
100354815	RNF43	mRNA	4.9	396	3.76	294	4.92	396	5.39	422	6.18	467	6.44	495	1.82	152	2.42	199	3.62	286
100351153	LOC100351153	mRNA	0.24	1	0.49	2	0.24	1	0.24	1	0	0	0.49	2	0.24	1	0.47	2	0.25	1
100351154	CNOT9	mRNA	13.39	671	14.09	686	14.19	666	13.21	651	12.87	586	11.63	556	15.52	762	13.12	708	16.68	713
100352986	NOL12	mRNA	8.85	169	6.95	128	8.5	161	10.73	198	8.67	155	7.7	140	16.09	315	16.9	326	14.98	277
100352985	EML1	mRNA	12.08	754	16.09	971	12.74	790	13.33	805	13.83	806	13.59	806	3.71	239	2.39	151	3.73	227
100354817	SRRM4	mRNA	0.06	8	0.06	8	0.06	9	0.04	5	0.11	15	0.05	7	0.01	1	0.07	10	0.01	1
100351155	ST8SIA1	mRNA	1.75	245	2.19	297	1.68	234	1.57	213	1.59	208	1.9	252	0.73	106	1.35	191	0.7	96
100354811	TIAL1	mRNA	22.28	542	26.54	623	23.82	575	26.28	618	26.4	601	25.48	590	21.72	543	16.23	399	19.61	463
100351144	C3H8orf76	mRNA	4.81	115	4.17	94	3.69	87	4.21	94	4.33	91	4.99	107	6.66	151	6.95	163	8.4	175
100351145	RALGAPB	mRNA	25.09	3546	25.56	3495	24.67	3466	25.41	3473	25.35	3343	24.43	3278	31.23	4565	29	4148	30.85	4262
100354809	RAM1	mRNA	0	0	0	0	0	0	0	0	0	0	0.13	2	0	0	0	0	0	0
100352976	ETV2	mRNA	0.48	9	0.55	10	0.85	16	0.66	12	0.62	11	0.67	12	0.26	5	0.68	13	0.33	6
100354814	EFCAB3	mRNA	0.02	5	0.07	14	0.02	4	0.01	3	0.07	13	0.06	11	0.03	7	0.06	12	0.05	10
100351147	LOC100351147	mRNA	0.03	1	0	0	0	0	0	0	0	0	0	0	0.05	2	0.03	1	0	0
100352979	MBD3L1	mRNA	0.39	6	1.13	16	0.16	2	0.32	4	0.3	4	0.41	6	0	0	0.15	2	0.22	4
100352978	C5AR1	mRNA	29.21	769	16.07	408	31.53	820	39.36	999	50.83	1247	44.96	1118	16.75	457	58.04	1550	28.49	728
100351150	GFOD2	mRNA	4.4	152	5.49	183	3.47	119	5.31	176	5.48	177	5.38	175	5.51	196	4.55	159	4.81	160
100354812	TRPV2	mRNA	4.33	306	3.26	224	4.49	313	4.38	300	4.06	266	4.11	278	1.32	96	2.86	204	2	137
100354804	LOC100354804	mRNA	113.87	759.74	48.25	348.32	83.39	577.39	105.05	682.34	83.27	508.39	88.14	569.21	758.57	5276.69	831.7	5790.68	521.98	3125.94
100354806	LOC100354806	mRNA	0.21	3.26	0	0	0.13	2.03	0	0	0	0	0	0	0.06	1	0.06	1.02	0	0
100352975	SMIM7	mRNA	22.23	493	25.89	554	22.9	504	20.84	447	19.21	399	20.87	441	18.79	428	22.17	497	17.57	378
100352974	ACPP	mRNA	13.03	309	6.26	144	15.44	365	19.78	453	13.73	306	15.86	359	13.25	323	30.67	737	34.02	780
100351142	ST18	mRNA	0.11	7	0.09	5	0.1	6	0.07	4	0.07	4	0.09	5	0.02	1	0	0	0	0
100354805	LOC100354805	mRNA	0.04	0.76	0.24	5	0.23	5	0.1	2	0	0	0.19	4	0.04	1	0.14	3	0.1	2
108178955	LOC108178955	mRNA	0	0	0	0	0	0	0	0	0	0	0	0	0	0	0	0	0.04	1
108178959	MRPS6	mRNA	7.31	84	7.51	83	7.82	89	7.47	83	8.05	87	7.1	78	12.12	142	11.47	133	20.8	230
108178954	LOC108178954	mRNA	0	0	0	0	0	0	0	0	0	0	0	0	0.04	5	0	0	0.02	2
100351140	MINAR2	mRNA	0	0	0.03	1	0.03	1	0.03	1	0.03	1	0.06	2	0.03	1	0	0	0.03	1
100351141	NDUFA2	mRNA	24.68	198	18.78	145	20.26	161	21.26	165	19.11	145	20.48	158	20.01	162	19.77	160	16.27	125
100352973	CERS4	mRNA	22.7	559	24.75	571	21.04	520	21.3	494	13.97	310	16.24	373	21.58	523	12.93	320	20.51	470
100352969	PHF5A	mRNA	23.94	340	18.2	251	21.31	303	23.48	326	15.69	212	20.11	278	23.52	350	21.54	310	19.17	269
100354798	PPP1R8	mRNA	13.66	286	13.21	266	13.31	276	13.73	278	10.78	210	11.24	223	17.62	378	17.37	367	17.26	350
100351135	DPYSL2	mRNA	136.59	10200	167.36	12083	133.04	9872	137.93	9962	122.96	8572	131.32	9316	175.61	13548	81.69	6172	117.88	8592
100354797	TCTEX1D1	mRNA	0.06	2	0.03	1	0.12	4	0.06	2	0.06	2	0	0	0.06	2	0	0	0	0
100351136	MAD2L2	mRNA	15.57	244	18.54	280	20.46	318	18.08	274	18.1	266	17.12	256	13.53	217	17.37	275	16.97	257
100351137	LOC100351137	mRNA	0	0	0.04	2	0.06	3.01	0	0	0	0	0.02	1	0	0	0	0	0	0
100352972	LOC100352972	mRNA	0.71	36	1.16	57	0.64	32	0.67	33	0.68	32	0.75	36	0.65	34	0.25	13	0.45	22
100354803	DCBLD2	mRNA	26.44	2605	30.51	2907	23.38	2289	20.43	1947	33.26	3059	24.77	2318	16.4	1670	18.36	1831	19.54	1881
100351138	SUCLG1	mRNA	32.91	674	29.01	573	29.47	599	30.2	598	19.55	375	25.32	494	20.02	421	23.39	484	18.99	377
100352971	LOC100352971	mRNA	0	0	0	0	0	0	0	0	0	0	0	0	0	0	0.06	1	0	0
100354801	RPL22L1	mRNA	18.91	173	16.39	145	18.17	164	16.9	149	12.56	108	16.41	145	13.82	129	17.99	166	8.37	73
100352964	DDHD2	mRNA	19.34	1302	19.69	1220	18.27	1140	18.11	1200	17.37	1091	18.35	1195	13.8	799	16.47	985	12.98	710
100354793	TNFSF18	mRNA	0.1	3	0.03	1	0.19	6	0.17	5	0.03	1	0.07	2	0.06	2	0.1	3	0.03	1
100351131	MS4A3	mRNA	0.12	2	0.12	2	0.12	2	0.12	2	0.43	7	0.24	4	0.17	3	0.28	5	0.59	10
100352959	HSPA2	mRNA	2.11	88	1.87	75	1.91	79	0.97	39	2.96	115	2.4	95	1.14	49	0.93	39	1.58	64
100354792	LOC100354792	mRNA	1.57	18.56	0.95	10.79	0.9	10.57	1.03	11.79	1.66	18.46	2.12	23.97	0.81	9.74	0.7	8.32	0	0
100354796	RBM15	mRNA	13.46	918	11.97	789	13.06	885	14.48	955	14.22	905	14.25	923	13.56	955	11.21	773	13.15	875
100351133	CKAP5	mRNA	22.35	2540	20.96	2305	20.06	2270	17.24	1902	14.79	1570	15.63	1690	12.95	1522	14.25	1644	11.49	1279
100352966	FEN1	mRNA	4.31	149	3.18	106	3.73	128	3.35	112	3.5	113	3.81	125	2.47	88	2.52	88	2.77	93
100352965	RIPK1	mRNA	11.12	507	11.86	521	12.78	581	12.96	571	14.8	629	13.4	580	19.8	931	21.05	970	18.81	835
100351134	LOC100351134	mRNA	1.82	81	1.93	83	2.11	93	2.07	89	1.54	64	1.61	68	0.83	38	1.13	51	1.13	49
100354795	PHTF1	mRNA	9.12	471	8.2	409	7.72	396	8.85	442	7.07	341	8.11	398	5.71	304	5.55	290	5.26	265
100352958	PITPNM3	mRNA	1.85	206	1.78	192	2.5	277	2.39	258	1.79	186	2.23	236	0.7	81	1.44	162	0.65	71
100354789	RGS7BP	mRNA	2.1	94	2.69	116	1.57	64	1.2	52	2.2	90	1.71	71	6.89	316	5.01	225	3.12	132
108178974	BEND4	mRNA	0.04	5	0.08	9	0.03	4	0.07	8	0.04	5	0.07	8	0.04	5	0.08	10	0.06	7
108178977	LOC108178977	mRNA	0.91	10	0.19	2	0.46	5	0.28	3	0.19	2	0.38	4	0.09	1	0.45	5	0.29	3
108178976	LOC108178976	mRNA	0	0	0.16	4	0	0	0	0	0	0	0	0	0.04	1	0	0	0	0
100352955	TOMM20L	mRNA	1.76	61	1.46	48	1.22	40	1.28	42	1.19	37	1.4	44	0.87	30	0.3	10	0.99	34
100352954	GNG2	mRNA	22.82	1373	21.02	1209	22.19	1339	20.04	1182	23.3	1284	19.88	1133	30.28	1890	36.49	2222	17.05	1001
100354788	LOC100354788	mRNA	0.52	13	0.71	17	1.38	34	0.66	16	0.94	22	0.59	14	1.29	33	0.91	23	0.83	20
108178966	MAML1	mRNA	6.71	332	6.86	328	8.06	396	8.22	393	9.94	459	9.08	427	9.92	506	8.42	421	9.69	467
100351128	LOXL1	mRNA	36.54	1367	38.72	1399	41.7	1549	32.07	1160	16.7	584	24.26	863	18.81	725	15.07	570	13.4	488
100349356	SLC35C2	mRNA	16.41	562	15.35	511	18.28	582	19.04	642	16.4	511	17.87	582	18.32	631	20.79	704	14.72	487
100353017	ATF7IP	mRNA	35.55	4747	40.06	5173	36.73	4874	34.01	4393	36.85	4591	35.37	4484	26.07	3600	22.79	3079	27.75	3621
100351181	ITGA8	mRNA	64.78	6978	89.85	9412	60.31	6493	65.19	6810	30.49	3113	45.66	4707	18.47	2045	8.16	893	3.76	397
100351183	CCPG1	mRNA	32.03	1766	33.25	1771	35.31	1934	32.28	1721	32.31	1663	34.16	1789	28.92	1645	29.9	1668	21.62	1162
100349357	GABRE	mRNA	1.54	80	1.46	73	1.28	66	0.96	48	1.18	57	0.87	43	0.28	15	0.4	21	0.32	16
100353014	NFE2L2	mRNA	44.21	1741	49.99	1896	52.38	2050	47.27	1804	52.63	1933	50.74	1894	173.78	7052	123.39	4900	132.49	5066
100351184	LOC100351184	mRNA	0	0	0	0	0	0	0	0	0	0	0	0	0	0	0	0	0.2	1.54
100349359	FOXF2	mRNA	29.23	665.64	41.72	916.83	28.42	642.39	27.17	598.36	15.09	321.81	18.84	408.55	18.1	423.55	14.72	338.85	9.36	206.83
100349360	AKR1C1L	mRNA	0.89	23	0.63	15	0.77	18	0.73	14	0.38	8	0.38	9	0.22	4	0.18	3	0.44	8
100351173	UBXN10	mRNA	2.21	48	5.76	120	2.99	63	4.73	97	0.05	1	2.17	45	2.25	49	1.76	38	2.94	64
100349350	RIBC1	mRNA	0.71	15	0.99	20	0.67	14	1.18	24	0.76	15	0.9	18	1.07	23	0.9	19	1.03	21
100351174	TNFRSF25	mRNA	4.31	176	4.36	172	4.81	195	5.65	223	3.38	129	4.83	187	4.51	190	4.77	197	3.62	144
100349353	LOC100349353	mRNA	10.01	121	10.49	122	9.93	119	11.47	134	12.15	138	12.73	147	8.03	99	9.84	120	7.9	92
100353010	SALL1	mRNA	0	0	0	0	0	0	0	0	0	0	0	0	0	0	0	0	0.01	1
100351178	SLC39A8	mRNA	38.79	1958	31.96	1552	36.88	1868	32.28	1577	32.99	1569	34.4	1652	36.86	1910	40.7	2080	45.1	2119
100349354	CSTF1	mRNA	9.66	278	8.78	244	8.85	253	8.08	225	6.65	179	7.48	205	10.36	307	11.51	335	11.08	310
100353013	ZNF783	mRNA	3.52	251.96	4.01	276.3	3.6	254	3.63	249.15	3.18	210.88	3.72	252.18	6.01	445.29	4.13	296.02	6.87	472
100349355	CUNH11orf98	mRNA	7.74	73	2.21	20	10.17	95	7.02	64	9.45	84	6.86	62	20.65	198	24.8	236	18.68	169
100351179	ACBD5	mRNA	14.41	814	17.23	939	14.44	811	14.53	790	14.68	778	15.24	818	13.38	783	12.61	723	11.33	617
100353012	LOC100353012	mRNA	0.72	64	0.73	62	0.54	48	0.39	33	0.68	54	0.55	45	0.41	38	0	0	0.33	28
100353006	TAF2	mRNA	14.06	1196	15.48	1307	13.75	1146	13.94	1176	13.58	1101	13.68	1100	14.01	1266	11.51	950	13.02	1133
100351170	RNF11	mRNA	39.03	1738	51.46	2214	45.99	2034	36.65	1578	36.2	1506	37.37	1582	44.01	2021	32.24	1452	35.86	1556
100353005	TMEM64	mRNA	17.11	1357	22.93	1758	16.23	1279	22.5	1726	19.21	1422	20.97	1580	13.65	1118	9.98	801	14.29	1106
100349347	ORAI1	mRNA	32.16	681	22.13	452	32.36	680	31.4	643	31.77	630	30.24	610	35.04	762	38.5	824	37.35	767
100353009	PLEKHJ1	mRNA	4.57	25	3.83	20	4.26	23	6.44	34	4.44	23	5.7	30	2.56	14	3.27	18	3.49	18
100351171	FAM183A	mRNA	1.36	12	2.83	24	1.49	13	2.46	21	0	0	1.42	12	1.9	17	1.57	14	2.13	18
100353007	EBF4	mRNA	2.06	115	2.49	134	2.53	116.58	2.21	85.31	1.44	75	1.47	74.25	1.69	89.51	1.6	73.17	0.94	51
100351172	ABCD3	mRNA	18.35	1086	19.29	1091	18.09	1065	18.69	1071	14.06	778	17.09	962	15.17	928	13	773	13.13	746
100349349	S100G	mRNA	0	0	0	0	0	0	0	0	0	0	0	0	0	0	0.15	1	0	0
100349346	ATXN3	mRNA	15.71	448	19.2	517	17.55	494	17.22	469	15.44	403	16.88	445	14.22	418	12.79	373	13.97	369
100351166	WDR60	mRNA	4.78	283	4.07	233	3.77	222	4.94	283	6.69	370	5.42	305	3.96	242	3.75	225	3.93	227
100353000	CCT4	mRNA	27.19	926	25.63	843	26.88	909	24.38	803	18.09	576	20.8	674	52.22	1832	40.36	1390	56.09	1859
100354834	PTPN1	mRNA	14.18	794	12.27	664	13.59	756	12.8	693	14.44	755	14	745	15.63	903	18.33	1038	14.8	808
100352999	IFITM5	mRNA	0	0	0	0	0	0	0.5	4	0	0	0.13	1	0.6	5	0.24	2	0.25	2
100349342	NUAK2	mRNA	5.41	209	4.09	164	5.47	220	6.28	238	3.23	119	5.37	208	31.94	1315	23.62	959	30.04	1195
100354833	CPSF3	mRNA	18.88	726	19.2	713	19.01	726	17.22	640	16.75	602	16.06	587	17.31	686	18.93	736	18.17	680
100351167	SLC6A9	mRNA	7.39	364	8.34	401	8.07	402	5.55	266	2.86	128	4.21	199	3.04	159	2.64	133	3.34	154
100351168	LOC100351168	mRNA	0.05	1	0.05	1	0	0	0.15	3	0	0	0.05	1	3.16	67	2.25	47	1.55	31
100349344	SARM1	mRNA	3.4	217	4.8	296	3.16	200	3	185	1.98	118	2.36	143	1.55	102	1.24	80	0.92	57
100349345	ZNF652	mRNA	29.09	3408	31	3613	28.41	3347	28.56	3330	28.19	3009	29.08	3188	17.71	2013	17.03	1930	16.51	1702
100351169	C13H1orf141	mRNA	0	0	0.03	1	0	0	0	0	0.06	2	0.03	1	0	0	0	0	0.05	2
100354828	SNX20	mRNA	6.13	161	6.01	151	6.25	163	5.08	129	7.2	177	6.52	163	4	108	7.85	208	5.02	128
100349335	CAPZA1	mRNA	51.56	2287	45.73	1959	53.91	2375	48.08	2061.95	40.69	1685.95	44.86	1892	66.43	3036.96	71.31	3199	61.89	2672.99
100351159	ZBTB47	mRNA	25.47	1060	29.59	1190	26	1075	30.81	1240	28.67	1115	26.81	1061	14.73	632	14.04	591	6.76	274
100352993	KDM2A	mRNA	37.23	3497	38.25	3436	37.28	3459	39.9	3570	36.92	3221	39.56	3508	37.81	3558	40.59	3641	36.5	3174
100351163	LOC100351163	mRNA	275.56	5202	148.44	2703	455.57	8534	324.57	5925	225.77	3994	253.97	4567	101.55	1967	340.27	6492	77.86	1423
100349337	TM4SF19	mRNA	0.87	41	0.95	41	1.06	47	0.98	42	0.95	40	1.24	52	1.46	70	3	132	1.41	62
100352992	TNPO2	mRNA	13.53	1179	11.93	1005	12.08	1046	14.36	1210	10.29	837	11.54	955	15.48	1394	15.38	1356	13.84	1178
100354827	PROSER1	mRNA	9.55	811	10.47	859	11.43	964	10.49	861	12.32	976	10.4	839	11.01	966	11.31	971	17.83	1478
100349338	IL20RB	mRNA	0.27	12	0.15	6	0.24	9	0.28	11	0.5	19	0.35	14	0.25	11	0.16	7	0.14	6
100354831	ZNF574	mRNA	7.58	380	8.73	423	7.33	365	8.33	404	6.85	321	7.59	362	9.26	479	9.54	484	8.18	400
100352998	STARD7	mRNA	25.63	1324	25.18	1257	23.81	1222	25.14	1256	21.8	1052	23.46	1152	21.27	1134	20.76	1085	17.83	898
100351164	CEP85L	mRNA	15.86	1905	22.4	2611	17.86	2137	14.97	1713	18.5	2075	17.12	1959	11.55	1413	8.3	993	9.07	1011
100349340	CTSO	mRNA	11.15	308	9.67	256	10.25	279	8.75	232	6.73	173	8.45	223	4.93	140	7.58	212	5.81	157
100352996	LOC100352996	mRNA	58.83	320.57	19.25	100.29	91.59	492.65	16.39	86.27	59.66	308.25	37.5	196.89	15.86	86.51	88.29	483.82	36.45	187.39
100351165	LOC100351165	mRNA	1.72	73.09	1.51	62.22	1.03	43.46	2.04	84.19	1.28	50.85	1.15	46.75	0.81	35.53	1.04	44.8	0.74	30.67
100354830	HHIPL1	mRNA	2.63	130	2.51	120	1.89	93	2.43	116	1.49	69	1.98	93	2.55	130	3.36	168	2.36	114
100352988	DEUP1	mRNA	0.33	12	0.34	12	0.27	9	0.3	10	0	0	0.17	6	0.06	2	0.14	5	0.06	2
100354824	GRIK3	mRNA	0.05	5	0.04	4	0.09	8	0.1	9	0.06	5	0.06	5	0.03	3	0.03	3	0.02	2
100354822	ANGPTL2	mRNA	26.24	1406	33.02	1710	22.22	1183	21.84	1132	13.15	658	16.55	843	20.7	1145	13.86	751	13.34	697
100354826	LOC100354826	mRNA	10.42	385	10.7	388	10.07	372	12.38	430	13.47	452	11.77	403	16.32	625	17.78	654	18.62	668
100352991	NAV2	mRNA	20.85	2938	19.11	2601	18.95	2644	18.7	2552	23.04	3037	21.29	2835	19.24	2868	15.79	2291	17.56	2464
100351157	C3AR1	mRNA	2.16	77	0.61	21	1.38	49	0.9	31	0.75	25	1.06	36	1.14	42	7.6	274	1.53	53
100352989	SYNE3	mRNA	4.84	340	3.21	218	4.75	331	4.39	298	4.76	312	4.84	323	3.35	243	4.66	331	2.6	178
100351158	GPC5	mRNA	0	0	0.1	3	0.13	4	0.07	2	0	0	0.07	2	0.06	2	0	0	0.03	1
100354825	LOC100354825	mRNA	0.03	1	0	0	0	0	0.04	1.35	0	0	0.03	1	0.03	1	0	0	0	0
100351156	B4GALNT3	mRNA	1.42	111	2.31	176	1.42	114	1.79	139	1.39	103	1.43	109	0.4	32	0.47	38	0.89	70
100352911	MROH8	mRNA	0.15	8	0.08	4	0.11	6	0.17	9	0.06	3	0.14	7	0.09	5	0.07	4	0.04	2
100354752	TMCO3	mRNA	5.86	272	6.44	289	5.81	268	8.06	362	6.34	275	6.18	273	5.18	248	5.36	252	5.43	246
100352910	NECAB1	mRNA	0	0	0.02	1	0.04	2	0.02	1	0	0	0.04	2	0.02	1	0	0	0.02	1
100354751	LOC100354751	mRNA	0.22	6	0.23	6	0.07	2	0.15	4	0.32	8	0.31	8	0.18	5	0.29	8	0.23	6
100352912	LOC100352912	mRNA	0.09	2	0.1	2	0.18	4	0	0	0.05	1	0.1	2	0.09	2	0.05	1	0.05	1
100354753	LOC100354753	mRNA	14.65	570	17.43	655	13.64	527	15.02	565	13.09	476	14.43	534	15.01	602	14.62	575	13.81	523
100354747	TMEM18	mRNA	8.42	304	8.49	296	7.25	260	8.31	290	8	270	9.15	314	9.22	343	9.64	352	5.98	210
100354750	DOCK8	mRNA	39.05	4238	31.23	3270	44.8	4833	41.49	4374	44.63	4523	42.78	4417	22.81	2565	29.4	3237	34.1	3619
100352909	ZNF572	mRNA	4.8	201	5.56	230	4.43	183	4.45	190	5.35	210	4.68	188	3.01	135	3.67	157	3.34	136
100354748	C1H9orf152	mRNA	0	0	0.25	6	0.24	6	0.7	17	1.03	24	0.71	17	2.6	67	0.79	20	1.4	34
100352906	LYRM7	mRNA	1.57	17	2.35	26	2.56	28	2.18	24	1.22	15	1.45	17	1.62	19	2.04	23	3.33	37
100352905	IL1R1	mRNA	21.48	1622	19	1414	27.82	2110	30.18	2224	20.02	1420	25.26	1823	118.16	9408	64.77	5075	84.11	6364
100354742	CENPX	mRNA	42.52	120.77	31.34	84.27	45.49	126.71	53.35	146.15	49.69	135.72	47.83	132.59	24.59	67.92	43.24	122.89	22.72	59.06
100352902	TMEM150B	mRNA	0.71	14	0.63	12	0.86	17	1.46	28	2.37	44	1.69	32	0.39	8	1.25	25	0.78	15
100352901	LOC100352901	mRNA	0	0	0	0	0	0	0.12	2	0	0	0	0	0	0	0	0	0	0
100354741	REEP4	mRNA	9.02	164	5.99	105	8.37	151	8.19	144	4.58	78	6.75	117	3.65	68	6.2	114	5	88
100352904	LOC100352904	mRNA	0.12	2	0.19	3	0	0	0	0	0.19	2.99	0.25	4	0.06	1	0.12	2	0	0
100354746	L3HYPDH	mRNA	0.38	8	0.44	9	0.34	7	0.44	9	0.3	6	0.3	6	0.46	10	0.33	7	0.49	10
100354743	IRAK1	mRNA	11.13	311	9.15	247	11.44	317	14.88	401	12.89	338	12	321	15.05	435	21.87	618	18.21	496
100352903	PDE9A	mRNA	4.1	59	3.32	46	2.94	42	3.16	44	2.15	29	2.47	34	0.34	5	0.62	9	0.29	4
100352896	C1H11orf42	mRNA	0	0	0	0	0	0	0	0	0	0	0	0	0.02	1	0	0	0	0
100354738	SLC15A4	mRNA	20.21	407	16.68	324	20.21	404	17.25	336	13.52	255	15.53	298	18.33	379	16.21	330	14.09	275
100352895	DDX25	mRNA	0	0	0	0	0	0	0	0	0	0	0	0	0.04	1	0	0	0	0
100354737	EVI5L	mRNA	5.84	341	6.31	356	5.67	329	5.51	311	4.97	271	5.17	287	2.52	152	2.91	172	2.33	133
100352900	NR1H3	mRNA	15.57	447	19.53	513	17.19	477	21.3	582	13.91	381	18.81	502	16.92	489	18.96	584	8.96	261
100352897	SLC6A16	mRNA	0.45	30	0.22	14	0.38	25	0.59	38	0.43	27	0.43	27	0.15	10	0.36	24	0.34	22
100354739	ISCU	mRNA	48.48	717	49.06	699	46.85	687	48.54	694	46.2	641	49.89	704	43.62	660	50.22	750	36.2	517
100352894	ZNF692	mRNA	10.72	387	10.84	378	11.1	398	15.75	550	11.49	388	13.48	463	13.41	499	12.43	454	13.43	472
100354736	ZNF584	mRNA	4.43	277	5.4	327	4.5	280	4.34	263	4.62	270	4.64	276	4.13	267	3.27	207	4.11	251
100354735	KLC1	mRNA	32.73	1217	32.69	1182	29.81	1096	36.5	1298	31.62	1101	33.94	1199	29.64	1136	32.22	1188	31.01	1138
100354734	MCC	mRNA	10.42	529	10.11	496	8.98	453	8.13	399	8.86	420	7.79	376	13.88	727	11.33	582	8.47	419
100354731	CRYBA4	mRNA	0.16	2	0.16	2	0	0	0	0	0	0	0	0	0.16	2	0	0	0	0
100354733	GKAP1	mRNA	4.19	104	4.8	115	4.14	102	3.92	94	4.56	106	5.08	120	2.94	75	4.3	108	3.65	88
100351120	LOC100351120	mRNA	0	0	0	0	0	0	0	0	0	0	0	0	0	0	0.13	1	0	0
100352948	FCAMR	mRNA	3.09	125	1.46	57	3.08	124	2.68	105	1.64	62	2	77	1.75	73	3.73	153	3.32	131
100354783	FBXW12	mRNA	0.11	4	0.29	10	0.09	3	0.24	8	0.3	10	0.12	4	0.03	1	0.03	1	0.03	1
100351121	ROR2	mRNA	1.58	96	5.16	303	1.21	73	2.11	124	0.79	45	1.56	90	0.73	46	0.59	36	0.98	58
100352946	YME1L1	mRNA	37.45	1559	36.97	1490	36.03	1493	35.04	1413	29.92	1168	32.53	1289	42.34	1819	40.23	1693	35.31	1433
100354781	OLFM4	mRNA	0	0	0.02	1	0	0	0	0	0	0	0	0	0.06	3	0	0	0.02	1
100354787	NUDT12	mRNA	4.53	141	4.95	150	3.82	120	4.82	142	3.19	93	4.31	126	2.42	78	2.61	81	2.02	61
100352952	FSCB	mRNA	0	0	0	0	0	0	0	0	0	0	0	0	0.02	1	0	0	0	0
100351123	POU2AF1	mRNA	15.29	359	6	136	25.28	589	8.68	197	13.61	299	11.27	252	8.42	203	15.93	378	17.69	403
100352949	ZBED6	mRNA	33.49	2757	34.17	2720	29.45	2409	31.2	2484	28.67	2203	29.72	2324	31.54	2683	28.74	2394	30.68	2466
100354786	INHBA	mRNA	0.19	11	0.43	24	0.26	15	0.3	17	0.17	9	0.16	9	0.3	18	0.17	10	0.18	10
100351124	GSE1	mRNA	25.21	1547	24.28	1440	24.44	1490	25.57	1517	27.21	1559	25.7	1498	18.8	1191	22.03	1367	24.74	1481
100354776	MDH2	mRNA	60.13	1210	51.88	1007	63.15	1261	57.25	1114	53.21	1003	49.59	951	51.95	1073	73.22	1489	58.4	1139
100352940	B3GNT5	mRNA	5.82	459	5.2	393	6.2	488	5.05	390	4.89	364	5.19	392	15.72	1301	13.35	1080	9.69	756
100352938	PARK7	mRNA	32.85	437	34.46	440	39.84	507	34.08	425	27.61	336	32.54	398	36.88	510	36.35	478	31.79	400
100351116	SRRM5	mRNA	0.02	2	0.04	3	0.04	3	0.05	4	0	0	0	0	0.01	1	0	0	0.01	1
100354775	USP31	mRNA	13.07	1161	14.71	1264	12.57	1110	14.66	1260	14.61	1212	14.4	1215	13.09	1202	12.45	1119	9.67	839
100354780	PRKRA	mRNA	9.03	219	8.86	214	8.17	197	8.83	202	8.95	208	8.92	213	5.18	126	4.64	115	3.92	94
100352945	HADH	mRNA	33.29	964	28.61	800	29.84	858	38.1	1064	19.09	517	29.31	807	22.82	676	26.61	777	17.85	501
100351117	LOC100351117	mRNA	0	0	0	0	0.07	1	0.14	2	0	0	0	0	0	0	0.11	3	0	0
100351118	ARSA	mRNA	15.39	489	9.29	285	14.24	449	15.3	470	15.82	470	14.1	426	5.26	172	10.62	341	8.93	276
100352944	LOC100352944	mRNA	3.19	163.82	2.52	124.68	3.56	181.57	2.9	143.63	2.83	135.46	2.72	132.65	2.61	138.29	2.8	145.29	2.01	100.67
100354778	IMMP2L	mRNA	1.82	35	1.79	33	1.57	30	1.67	31	1.61	29	2.56	47	1.01	20	1.59	31	1.72	32
100354774	IRX5	mRNA	6.06	195	4.7	146.02	6.22	198.96	6.07	189	8.07	243	8.07	247.04	2.96	98	5.41	175.94	4.69	147
100352936	DR1	mRNA	17.96	932	19	953	17.92	924	18.75	941	15.16	735	16.87	832	17.42	933	16.7	877	16.38	829
100354772	CAPS2	mRNA	0.4	22	1.09	60	0.52	30	0.99	53	0	0	0.51	28	0.17	10	0.19	11	0.44	24
100354770	RHEBL1	mRNA	0.32	4	0.37	5	0.14	2	0	0	0.17	2	0.15	2	0	0	0.21	3	0.07	1
100352937	LOC100352937	mRNA	14.81	267.06	13.49	234.62	11.94	213.54	9.6	167.39	7.77	131.32	10.02	172.2	5.18	95.7	4.84	88.26	5.28	92.23
100352928	TBCC	mRNA	6.12	126	6.04	120	6.17	126	8.04	160	7.31	141	7.55	148	5.82	123	6.54	136	4.11	82
100354765	ARL14EPL	mRNA	0.08	2	0	0	0.21	5	0.04	1	0.09	2	0	0	0.08	2	0.04	1	0	0
100352927	LOC100352927	mRNA	4.86	159	2.85	90	8.99	292	8.34	264	2.71	83	4.4	137	1.28	43	4.66	154	1.7	54
100354764	SMC6	mRNA	10.68	662	10.05	602	10.73	661	10.91	654	10.38	601	10.22	602	10.06	644	9.38	588	8.4	508
100354769	SLC4A11	mRNA	1.58	97	0.96	57	1.62	99	1.45	86	1.06	61	1.35	79	0.55	35	1.21	75	1.39	83
100352930	PREP	mRNA	31.74	1259	32.02	1227	33.53	1321	30.27	1161	27.03	1002	30.86	1164	26.36	1078	23.31	935	21.15	817
100354766	UIMC1	mRNA	6.53	268	5.79	239	6.91	279	5.99	237	5.72	226	6.47	249	6.4	272	5.42	228	5.65	224
100352929	FAM184A	mRNA	1.81	121	1.28	83	1.81	120	2.29	149	2.37	149	2.43	155	1.25	88	1.6	108	1.42	94
100354761	LOC100354761	mRNA	5.33	112	2.86	58	3.16	66	5.76	117	3.71	73	4.69	94	3.61	78	3.58	76	2.94	60
100352923	FHOD3	mRNA	0.8	64	1.13	88	1.01	81	1.24	96	0.98	74	1.07	81	1.03	85	0.74	62	0.59	46
100354760	LOC100354760	mRNA	194.52	2067	186.83	1909.31	182.21	1918	152.18	1562.96	148	1479.14	151.14	1536	134.87	1459.17	140.92	1510.83	148.89	1520
100354763	PCYOX1	mRNA	25.06	1955	26.4	1991	25.88	2006	20.89	1576	20.04	1459	20.35	1508	20.68	1667	15.17	1197	15.9	1211
100352925	TRAM2	mRNA	18.25	690	15.68	571	20.7	775	14.8	540	15.92	562	15.01	539	12.04	468	17.65	674	16.42	600
100352924	CDKAL1	mRNA	8.65	766	9.2	773	8.61	763	9.15	782	10.28	877	10.81	897	17.81	1614	14.61	1305	15.51	1350
100354758	LRP2BP	mRNA	0.39	17	0.92	39	0.46	21	0.35	15	0.57	24	0.59	25	0.22	10	0.3	14	1.54	67
100352919	FZD5	mRNA	12.07	446	9.05	323	12.32	452	13.31	475.58	13.08	451.85	13.56	476.57	13.71	522	13.23	494.42	12.51	450
100354757	RBM14	mRNA	34.88	1519	36.58	1571	33.61	1483	30.54	1299	24.81	1023	27.54	1122	50.43	2303	34.16	1538	47.65	2099
100352918	CFAP221	mRNA	0.39	18	1.29	58	0.63	29	1.37	62	0.02	1	0.83	37	0.58	28	0.34	16	0.73	33
100352922	MIB1	mRNA	20.59	3062	22.72	3269	19.64	2903	17.16	2468	16.42	2278	16.96	2395	19.62	3018	14.82	2230	15.18	2207
100354759	PERM1	mRNA	0.03	2	0	0	0.07	4	0.11	6	0	0	0.07	4	0.02	1	0.02	1	0.02	1
100352920	FARP1	mRNA	52.99	3880	65.67	4649	48.12	3501	50.26	3560	51.46	3518	51.03	3551	39.39	2980	35.35	2620	28.22	2018
100354699	C13H1orf50	mRNA	3.3	37	3.8	41	3.96	44	4.52	49	3.32	35	3.83	41	4.13	47	3.81	43	2.78	30
100354701	ACOT7	mRNA	19.19	351	15.59	275	20.61	374	24.15	427	20.3	348	24.55	428	21.17	397	21.11	390	21.69	384
100354700	GFI1	mRNA	0.51	22	0.19	8	0.67	29	0.59	25	0.42	17	0.41	17	0.49	22	0.93	41	0.54	23
100344959	AQP3	mRNA	2.96	86	2.82	79	4.09	118	5.52	155	6.63	180	6.24	172	3.41	102	1.63	48	3.72	105
100344960	MLANA	mRNA	3.72	39	1.69	17	7.04	73	0.89	9	1.52	15	2.4	24	2.72	29	10.41	110	2.49	25
100344961	LOC100344961	mRNA	29.11	1012	31.28	1051	28.44	981	28.85	966	31.6	1019	28.35	936	23.86	859	34.67	1218	27.54	936
100344954	RABGEF1	mRNA	13.55	812	15.28	889	14.92	894	13.22	753	13.06	732	12.56	722	19.51	1219	19.29	1159	18.13	1041
100344955	LOC100344955	mRNA	0.3	5	0	0	0	0	0	0	0	0	0	0	0	0	0	0	0.06	1
100008654	SRSF6	mRNA	59.57	1544	60.8	1521	63.08	1623	65.36	1638	62.22	1509	64.68	1596	70.75	1886	73.93	1937	65.62	1652
100344953	LOC100344953	mRNA	0.09	3	0.16	5	0.34	11	0	0	0.69	21	0.39	12	0	0	0	0	0.03	1
100008650	DYNLL1	mRNA	95.85	786.93	96.39	777.01	79.25	640.86	79.91	633	57.06	438	65.19	511.16	75.94	632	57.17	466	94.01	732
100008656	EIF5B	mRNA	11.29	843	11.79	851	13.8	1024	12.45	899	11.97	834	13.14	932	18.97	1463	19.29	1457	21.67	1579
100008655	ANXA8	mRNA	58.69	1226	48.24	972	57.07	1183	49.86	1007	65.99	1291	63.51	1264	27.46	589	27.52	581	26.32	533
100008658	PRNP	mRNA	20.41	803	14.52	553	30.08	1178	12.8	486	26.6	981	20.76	780	21.53	872	16.73	665	20.87	799
100344948	TRAPPC12	mRNA	19.21	1350	18.19	1241	17.23	1189	19.65	1339	19.19	1259	19.66	1310	17.6	1286	16.78	1201	18.66	1271
100008657	NDEL1	mRNA	24.52	776	28.83	881	27.5	864	27.94	855	23.01	681	23.68	713	39.34	1282	27.82	890	33.24	1023
100344949	LOC100344949	mRNA	3.09	58.58	4.15	75.85	3.62	68.09	2.54	46.46	1.61	28.57	2.18	39.46	2.9	56.39	1.52	29.14	2.02	36.99
100344952	LOC100344952	mRNA	58.64	406.03	13.69	90.88	42.03	287.77	19.18	128.32	9.88	64.68	15.45	102.76	4.53	31.62	18.05	125.88	3.38	22.27
100008659	SLC22A1	mRNA	0.02	1	0.02	1	0.02	1	0.05	2	0	0	0.02	1	0.02	1	0	0	0	0
100008647	F10	mRNA	0	0	0.04	1	0	0	0	0	0	0	0	0	0	0	0	0	0.04	1
100008649	RPL5	mRNA	44.52	744.53	45.88	740.03	89.88	1457.64	62.59	985.27	24.49	384.4	45.51	719.31	67.09	1126.25	45.39	766.95	63.86	999.76
100008648	KCNJ11	mRNA	0	0	0.06	1	0	0	0	0	0.12	2	0	0	0	0	0	0	0	0
100344973	FANCL	mRNA	4.55	90	4.91	94	5.28	104	4.28	82	6.07	113	5.45	104	3.15	64	4.68	94	2.81	54
100343130	CREB3L2	mRNA	48.36	5488	51.64	5667	45.04	5080	44.83	4920	41.21	4364	43.12	4647	36.45	4278	28.83	3310	47.28	5242
100008634	EDN2	mRNA	1.19	25	0.6	13	0.37	8	0.54	11	2.22	45	1.23	25	0.23	7	0.61	13	0.21	4
100343131	ATXN7L1	mRNA	7.74	514	8.47	551	8.62	572	7.27	470	10.03	627	8.28	526	4.4	306	4.91	333	6.76	444
100344974	DNAJC27	mRNA	6.3	437	6.4	429	5.49	378	6.87	461	6.02	390	6.3	415	5.56	398	7.57	531	3.86	261
100343133	ARMC9	mRNA	9.98	364	10.28	362	9.25	335	11.68	412	12.2	416	12.34	428	13.62	512	8.78	324	13.58	482
100344975	CCDC112	mRNA	3.64	126	4.54	152	4.1	141	2.87	96	3.49	113	2.73	90	2.61	93	3.8	133	3.77	127
100343134	NCL	mRNA	45.8	1908	45.6	1835	47.9	1982	48.58	1957	45.65	1777	49.99	1980	63.7	2736	84.17	3546	78.5	3185
100344979	LOC100344979	mRNA	0.05	1	0	0	0.1	2	0	0	0	0	0	0	0	0	0	0	0.1	2
100344968	LGI2	mRNA	0.02	1	0.02	1	0.02	1	0.04	2	0.02	1	0	0	0.04	2	0	0	0.09	4
100343128	HCFC2	mRNA	21.38	1621	22.81	1891	22.64	1863	19.62	1511	18.43	1478	20.02	1500	22.39	1963	17.7	1466	24.28	2028
100344971	S100P	mRNA	2.02	52	2.37	59	2.23	57	1.77	44	2.82	68	1.51	37	1.7	45	1.81	47	2.12	53
100344972	FAT1	mRNA	66.94	16626	76.94	18487	61.17	15103	53.12	12762	46.92	10870	49.25	11613	37.6	9665	24.92	6264	33.12	8044
100008639	TRIM72	mRNA	0.06	2	0.06	2	0.06	2	0	0	0	0	0	0	0.03	1	0	0	0.03	1
100008638	CCN2	mRNA	97.31	3425	107.72	3662	74.5	2604	71.25	2425	90.05	2963	81.87	2741	43.13	1564	32.03	1140	37.37	1280
100008641	NES	mRNA	23.72	2000	25.72	2097	19.94	1671	17.28	1409	8.93	703	12.95	1037	18.42	1605	13.3	1135	13.54	1115
100008640	LOC100008640	mRNA	18.47	748.46	20.06	776.45	15.06	610.47	11.46	449.86	12.77	492.55	13.73	537.17	3.96	163.79	5.14	213.96	3.22	128.95
100344962	TMEM126A	mRNA	7.37	102	8.03	102	9.45	128	7.37	97	6.54	85	8.34	107	4.03	57	4.67	64	3.13	41
100344964	C1H11orf94	mRNA	0	0	0	0	0	0	0	0	0	0	0	0	0	0	0.84	2	0	0
100008642	ITGA6	mRNA	33.19	2334	27.25	1917	24.12	1812	25.26	1873	23.28	1571	25.18	1764	18.13	1408	21	1603	14.08	1159
100344965	LOC100344965	mRNA	0	0	12.6	77.25	11.59	73.29	0	0	14.39	87.08	6.96	42.8	0	0	0	0	0	0
100008646	AQP4	mRNA	2.27	199	4.8	405	2.21	192	4.74	399	0.09	7	2.63	219	1.35	122	0.27	24	1.95	165
100344967	CCDC34	mRNA	1.41	36	1.38	34	1.22	31	1.9	47	1.3	31	2.14	52	1.67	44	1.74	45	0.97	24
100008645	TGFB1	mRNA	50.69	657.54	55.74	696.07	53.22	684.32	52.4	657.03	51.64	629	48.68	603	44.76	592.94	59.93	784.7	38.6	482.67
100008637	SEC16B	mRNA	0.4	24	0.77	46	0.6	36	0.93	55	0.89	52	0.73	43	0.36	24	0.57	35	1.43	85
100008636	ALDH1A1	mRNA	339.33	10479	370.51	11048	326.26	10004	304.94	9106	234.91	6784	280.67	8247	257.5	8187	153.03	4778	125.9	3781
100354726	GK	mRNA	5.31	172	4.51	142	4.5	145	5.63	177	5.72	174	5.2	161	4.09	137	6.12	201	4.62	146
100354725	SUV39H1	mRNA	2.86	148	2.32	116	2.75	141	2.96	148	2.49	120	2.75	135	2.25	120	2.64	138	2.8	141
100354729	MAT1A	mRNA	0.79	19	0.3	7	0.54	13	1.12	26	0.67	15	0.96	22	0.2	5	0.41	10	0.13	3
100354727	OGT	mRNA	114.52	10493	115.66	10246	113.34	10320	111.93	9918	133.4	11405	121.99	10614	84.85	8036	63.88	5920	98.31	8796
100354724	LOC100354724	mRNA	4.11	79.58	4.18	78.08	2.01	38.56	3.43	64.23	4.28	77.72	3.97	73.18	0.34	6.71	11.54	225.78	6.82	127.83
100344987	LANCL1	mRNA	14.1	1050	17.07	1217	12.81	943	14.49	1038	12.06	829	13.54	946	9.24	704	11.23	838	10.67	759
100343149	ADGRL2	mRNA	170.2	16661	183.07	17440	144.96	14197	167.03	15964	136.48	12694	150.27	14174	174.38	17509	147.98	14700	90.49	8658
100344988	NECAP1	mRNA	17.41	718	18.7	745	18.24	747	19.16	764	19.52	752	19.03	746	21.99	935	23.24	969	21.04	845
100343150	PLA2G2F	mRNA	0	0	0	0	0	0	0	0	0	0	0	0	0.02	1	0.02	1	0	0
100343152	STXBP5L	mRNA	0.07	10	0.08	12	0.03	4	0.05	8	0.05	7	0.04	6	0.1	16	0.03	5	0.13	19
100344991	POC1A	mRNA	3.13	93	2.2	63	2.78	82	3.38	97	1.8	50	2.65	75	1.18	36	1.93	58	1.49	43
100344983	LOC100344983	mRNA	18.33	547	15.27	440	14.34	425	14.31	413	14.15	395	14.44	410	7.81	240	10.64	321	10.44	303
100343142	AGER	mRNA	302.52	13953.1	321.27	14311	320.83	14694.7	331.28	14773.9	358.1	15426.8	338.19	14827.3	297.65	14159.9	275.7	12862	290.12	13044.1
100344984	NOSTRIN	mRNA	12.11	333	9.52	255	9.02	250	16.09	432	11.98	310	13.55	357	4.07	117	7.1	199	3.72	100
100344985	GORASP2	mRNA	28.66	1163	26.4	1035	31.56	1272	28.18	1106	24.28	921	27.1	1046	36.11	1511	33.84	1389	38.58	1525
100343144	LOC100343144	mRNA	238.45	4288	127.01	2204	308.34	5507	299.57	5218	139.1	2348	209.13	3590	90.41	1667	246.15	4472	78.93	1374
100344986	NABP1	mRNA	3.89	149	2.89	107	5.92	225	5.13	190	4.56	163	4.37	159	18.15	716	12.97	502	16.5	615
100008679	DMBT1	mRNA	0.15	10	0.29	18	0.17	11	0.13	8	0.07	4	0.03	2	0.09	6	0.12	8	0.21	13
100008678	LIPC	mRNA	0	0	0	0	0.91	22	0	0	0.43	10	0.32	7	0.04	1	0	0	0.04	1
100008682	RAB7A	mRNA	75.19	1388	58.99	1050	75.25	1378	63.77	1138	63.13	1092	60.93	1072	104.22	1973	101.99	1902	83.53	1493
100008681	FGF7	mRNA	6.61	160	5.29	137	7.39	155	9.38	227	6.16	147	6.09	176	16.39	441	14.81	316	32.74	661
100344980	LOC100344980	mRNA	1.73	31.05	2.89	50.08	1.47	26.13	2.81	48.78	0.5	8.41	1.74	29.75	2.19	40.31	1.87	34.02	1.06	18.44
100343136	SUGT1	mRNA	9.52	280	12.05	342	10.28	300	9.15	260	8.53	235	9.96	279	15.6	472	10.58	315	23.48	671
100344981	PKD1L3	mRNA	0.95	81	0.94	77	0.7	59	0.32	26	0.18	14	0.17	14	0.18	16	0.08	7	0.18	15
100008683	SCP2	mRNA	29.93	1284	24.47	1014	28.59	1218	30.28	1256	26.4	1058	29.42	1200	15.46	684	14.68	637	17.13	716
100343137	CNBP	mRNA	85.64	2288.57	86.78	2238.94	90.05	2388.82	84.79	2191.41	71.39	1784.21	79.22	2014.98	78	2143.73	75.98	2052.28	64.09	1661.75
100343138	CBLN2	mRNA	0.11	4	0.03	1	0.06	2	0.09	3	0.27	9	0.21	7	0.03	1	0.08	3	0	0
100344982	TUFM	mRNA	19.94	615.93	17.08	509.37	19.62	601.47	18.98	566.63	18.89	545.56	19.03	559.1	24.18	768.89	30.68	958	22.34	670.84
100343141	LOC100343141	mRNA	43.26	314.98	28.69	200.37	40.46	291.34	26.69	187.75	12.33	84.76	21.43	149.78	13.17	96.89	14.17	103.94	11.84	82.07
100354723	ABCA5	mRNA	15.53	1304	14.8	1205	14.38	1223	13.56	1125	14.58	1154	15.12	1201	10	869	14.35	1226	13.3	1078
100354722	RND2	mRNA	1.43	44	1.55	46	1.7	52	1.28	38	0.9	26	0.79	23	0.51	16	0.42	13	0.37	11
100008671	SCTR	mRNA	0	0	0	0	0	0	0	0	0	0	0.05	1	0	0	0	0	0	0
100008674	OPN1LW	mRNA	0	0	0	0	0	0	0	0	0	0	0.06	1	0	0	0	0	0	0
100354719	ZZEF1	mRNA	22.36	4232	22.87	4187	22.19	4175	24.29	4448	27.13	4790	25.85	4645	16.88	3305	17.82	3414	15.49	2867
100354717	PHYHIPL	mRNA	0	0	0.27	9	0.07	2	0.06	2	0.04	1	0.06	2	0.53	19	1.11	39	1.23	42
100008673	CLCN3	mRNA	16.65	1645	16.78	1606	17.52	1635	15.8	1514	15.53	1435	15.6	1469	13.88	1422	13.63	1363	14.89	1441
100008676	PKM	mRNA	40.99	976	32.51	747	42.56	1006	47.43	1092	37.37	833	46.26	1049	150.69	3688	173.22	4169	134.39	3106
100008675	SLC4A3	mRNA	4.76	292	6.22	369	4.74	289	4.79	284	2.53	145	3.72	217	1.58	100	1.08	67	0.9	54
100354720	HEATR9	mRNA	0.14	4	0	0	0.03	1	0.07	2	0	0	0.04	1	0.03	1	0.03	1	0.06	2
100354714	LOC100354714	mRNA	59.39	329.67	126.84	673.3	61.87	339.06	48.77	261.48	43.4	228.37	48.27	258.09	44.27	246.23	19.24	107.43	31.65	165.85
100354716	BLNK	mRNA	5.27	136	2.05	51	6.32	162	4.33	108	4.31	104	4.6	113	2.3	61	3.45	90	4.43	111
100354715	LOC100354715	mRNA	0.13	3.56	0.18	4.84	0.04	1.22	0	0	0.02	0.57	0	0	0.15	4.25	0.14	3.89	0	0
100344997	DPP6	mRNA	0.08	7	0.02	2	0.09	8	0.05	4	0.06	5	0.12	10	0.12	11	0.22	20	0.27	24
100345003	DPH5	mRNA	4.58	78	4.41	73	4.01	69	4.36	73	2.35	38	2.73	45	5.6	100	5.29	90	5.18	86
100345006	P2RY12	mRNA	0.7	38	0.56	29	0.88	47	0.5	26	0.56	28	0.47	24	0.05	3	0.06	3	0.06	3
100343165	TRMT5	mRNA	4.34	169	4.33	163	4.65	180	5.12	193	3.43	125	4.43	164	6.85	275	6.19	244	5.17	196
100345007	CPN2	mRNA	1.19	57	0.65	30	1.85	88	0.86	40	0.83	37	1.36	62	0.73	36	2.14	104	3.81	178
100343166	ITIH6	mRNA	0.35	26	0.28	20	0.28	21	0.32	23	0.27	19	0.18	13	0.06	5	0.15	11	0.03	2
100343167	MSMO1	mRNA	12.74	378	8.06	231	13.71	404	12.06	346	8.47	235	9.42	266	9.13	279	13.77	413	22.6	652
100345009	ZNF654	mRNA	8.04	867	8.7	908	8.27	887	8.08	843	8.87	893	8.83	905	9.25	1032	8.27	903	8.46	892
100344998	TSPAN1	mRNA	13.74	287	14.74	297	18.19	377	25.15	508	14.72	288	19.6	390	5.69	122	8.34	176	15.16	307
100343161	LRRC20	mRNA	1.79	82	1.54	68	1.19	53	1.81	80	1.59	68	1.31	57	0.57	27	1.04	48	0.76	34
100345000	DCAF8	mRNA	80.4	4082	84.66	4167	81.97	4092	85.1	4134	82.37	3772	82.48	3930	60.32	3064	73.8	3529	66.36	3178
100343162	DUSP5	mRNA	6.33	233	3.54	126	7.08	259	6.32	225	5.72	197	6.2	217	19.81	752	18.45	687	15.76	565
100345001	ANP32E	mRNA	17.03	967.17	21.57	1184	17.86	1007.56	16.18	888.64	15.94	845.42	15.9	858.45	15.79	926.01	17.49	1005.1	13.25	734
100343163	HSPB9	mRNA	0	0	0	0	0	0	0.13	1	0	0	0.13	1	0	0	0	0	0	0
100345002	DENND2C	mRNA	3.8	264	3.91	288	3.26	232	3.2	223	4.1	269	3.84	267	4.01	294	2.78	215	2.31	170
100008665	LUM	mRNA	12.53	376	35.63	1032	19.64	585	19.65	570	19.85	557	20.91	597	11.43	353	16.45	499	11.79	344
100008664	FMOD	mRNA	9.94	371	14.12	523	7.49	293	7.79	293	7.48	257	7.13	249	6	229	2.65	96	2.17	81
100008668	IGF1	mRNA	9.12	742	9.1	983	7.35	816	5.17	562	6.13	589	6.39	576	10.52	1192	6.18	688	9.39	1030
100008666	VCAN	mRNA	33.77	5990	58.54	9834	30.51	5367	34.84	5875	31.75	5187	33.35	5512	22.13	4475	30.44	5749	25.1	4826
100008670	OXTR	mRNA	0.11	5	0.1	6	0.07	4	0.16	9	0.04	2	0.06	2	0	0	0	0	0	0
100343154	BTC	mRNA	1.39	21	0.96	14	1.67	25	2.6	38	1.48	21	2.08	30	1.49	23	1.57	24	2.06	30
100008669	ATP12A	mRNA	0	0	0	0	0.1	7	0.14	10	0.01	1	0.09	6	0	0	0.12	9	0.03	2
100344995	LOC100344995	mRNA	11.25	624	10.78	578	11.43	630	12.37	664	9.55	495	10.54	556	15.96	914	17.5	982	19.15	1036
100343157	GPR137B	mRNA	32.39	1969	27.48	1615	30.23	1826	34.77	2044	34.14	1938	33.34	1926	29.89	1876	40.1	2466	45.9	2722
100343158	CAMK1G	mRNA	1.08	47	1.45	61	0.72	31	1.8	76	1.47	60	1.42	59	0	0	0.11	5	0.05	2
100354710	ZGRF1	mRNA	0.64	69	0.63	66	0.68	73	0.43	45	0.4	40	0.54	56	0.58	65	0.31	34	0.62	66
100354709	SMARCAD1	mRNA	8.43	682	8.21	651	7.45	613	8.15	635	7.81	591	7.84	606	5.52	464	5.01	422	4.94	403
100354711	CDNF	mRNA	0	0	0	0	0.04	1	0.04	1	0.04	1	0	0	0	0	0.04	1	0.08	2
100354704	NMNAT3	mRNA	0.67	13	0.54	10	0.42	8	0.48	9	1.12	20	0.5	9	0.2	4	0.61	12	0.21	4
100008661	RAD51	mRNA	2.4	60	1.19	30	1.02	30	1.39	42	0.48	11	0.88	26	0.43	11	1.2	36	0.79	20
100008660	GYS1	mRNA	8.06	443	8.56	454	8.77	479	10.75	570	9.7	497	10.33	539	8.07	457	12.34	686	7.88	423
100354702	ASTE1	mRNA	3.87	99	4.54	112	4.69	119	3.52	87	4.6	110	3.53	86	3.12	82	2.86	74	4.07	101
100354708	MAML3	mRNA	14.69	1609	16.45	1742	13.53	1473	11.25	1192	11.6	1186	10.54	1096	5.76	652	5.03	558	4.71	504
100008663	BGN	mRNA	265.56	8821	315.23	10112	215.93	7116	254.8	8187	155.89	4846	193.8	6119	162.91	5571	96.85	3254	124.29	4012
100354707	LRAT	mRNA	0.06	2	0.06	3	0.06	4	0.07	1	0.01	1	0.04	3	0.13	11	0.02	2	0.06	5
100008662	AOAH	mRNA	21.72	1015	6.34	286	24.94	1153	14.89	671	21.74	950	19.06	847	9.39	451	47.85	2254	16.87	768
100008706	CORO1A	mRNA	39.82	875	24.48	519	45.71	997	40.76	866	47.72	982	40.65	851	23.88	539	49.26	1094	27.96	596
100008705	HTRA1	mRNA	62.31	1469	78.16	1778	56.2	1315	45.19	1030	47.22	1042	47.62	1069	46.85	1135	35.88	855	36.36	832
100008707	TBXT	mRNA	0	0	0	0	0	0	0	0	0	0	0	0	0.04	1	0	0	0	0
100008695	INMT	mRNA	736.05	22680	887.79	26414	716.92	21934	737.95	21988	491.12	14152	605.25	17745	526.48	16702	496.06	15454	317.71	9520
100008700	ABCC9	mRNA	3.83	373	4.68	428	3.72	347	3.76	338	2.3	206	2.78	261	13.52	1327	9.27	902	9.67	900
100008696	AAR2	mRNA	8.02	174	6.75	151	6.27	141	8.64	183	6.23	130	6.65	144	7.01	167	7.04	158	5.94	137
100008702	PRKAR2A	mRNA	36.35	3090	33.82	2780	37.76	3190	39.15	3219	32.92	2612	35.74	2886	28.78	2528	40.74	3504	35.35	2934
100008701	IL10	mRNA	0.31	5	0.31	5	0.6	11	0.2	3	0.25	4	0.59	9	1.3	25	5.41	99	1.14	21
100008704	S100A9	mRNA	31.27	242	53.46	397	73.67	564	167.16	1250	202.14	1476	191.02	1418	1355.1	10608	2861.86	22318	1643.18	12131
100008703	S100A12	mRNA	14.8	105	18.38	125	24.8	174	88.41	606	80.13	537	84.41	575	462.81	3314	1065.53	7614	526.25	3553
100008691	TIMP4	mRNA	0.2	2	0.73	7	0.1	1	0.31	3	0.11	1	0.21	2	0.1	1	0.2	2	0.1	1
100008690	TIMP3	mRNA	672.62	6245	732.06	6531	706.33	6493	788.62	7076	497.06	4346	610.81	5430	666.87	6288	420.7	3939	373.11	3319
100008694	PRKG1	mRNA	14.86	1124	17	1252	13.23	1003	11.61	912	16.27	1176	14.41	1059	9.79	797	6.16	520	5.99	491
100008692	CNMD	mRNA	0.81	16	1.52	29	0.92	18	0.52	10	0.43	8	0.37	7	1.38	28	0.3	6	0.1	2
100008685	MMP13	mRNA	0.1	5	0.08	4	0.02	1	0	0	0.04	2	0.06	3	0.08	4	0.08	4	0.06	3
100008684	KCNA5	mRNA	12.5	377.6	14.16	413.28	9.21	276.47	10.57	308.93	8.32	235	7.74	222.6	4.66	144.94	1.77	54	2.31	68
100008687	LOC100008687	mRNA	0.16	16.22	0.19	17.95	0.03	3.01	0.09	8.47	0.04	4	0.02	2	0.01	1.01	0.01	1	0	0
100008686	HNRNPC	mRNA	171.26	6775.88	186.8	7390.8	187.8	7501.75	158.35	6105.94	137.52	5510.07	149.68	5850.77	212.61	8706.73	179.49	7259.06	184.41	7598.85
100008689	TIMP2	mRNA	157.96	7984	187.35	9151	161.62	8115	171.48	8382	114.29	5396	139.44	6699	125.37	6539	102.99	5265	88.75	4373
100008688	CCT6A	mRNA	33.4	855	30.52	754	30.46	774	23.31	577	22.38	536	26.02	634	48.67	1281	44.22	1144	55.35	1376
100344925	RNF186	mRNA	0.05	1	0	0	0.05	1	0.05	1	0	0	0.05	1	0	0	0	0	0	0
100344926	KCNMB2	mRNA	0.14	3	0.09	2	0.09	2	0	0	0.1	2	0	0	0	0	0.05	1	0.05	1
100344927	IGF2BP2	mRNA	12.55	762	10.35	609	13.66	824	7.89	463	10.89	617	8.92	516	18.39	1153	23.05	1415	32.53	1931
100344928	ROPN1	mRNA	0.07	1	0.56	8	0.27	4	0.28	4	0	0	0	0	0.07	1	0	0	0	0
100344941	LIG3	mRNA	15.32	1568	14.69	1454	16.81	1710	16.84	1667	14.54	1389	15.48	1505	16.97	1795	17.26	1787	22.25	2224
100344942	KRT17	mRNA	2.93	72	2.4	57	1.93	47	2.57	61	1.65	38	1.67	39	0.24	6	0.24	6	0.59	14
100344943	SNAPC1	mRNA	5.41	111	5.05	100	4.27	87	4.03	80	2.29	44	3.37	66	7.21	152	5.54	115	4.47	89
100344945	LOC100344945	mRNA	0	0	0	0	0	0	0	0	0	0	0	0	0.34	8	0	0	0	0
100344940	PSMC3IP	mRNA	1.59	53	1.31	42	1.33	44	2.11	68	1.41	44	1.67	53	1.49	51	0.77	26	2.1	68
100344938	LOC100344938	mRNA	23.77	754	26.15	787	26.42	805	26.62	805	22.73	657	24.31	728	23.25	745	25.39	792	22.88	677
100344939	HELLS	mRNA	2.63	134	1.91	94	2.89	146	1.95	96	1.56	74	2.19	106	1.03	54	1.69	87	2.01	100
100344929	USF3	mRNA	11.23	2325	11.81	2365	11.94	2455	11.57	2316	12.98	2505	12.45	2445	11.39	2438	11.25	2356	14.01	2835
100344930	RASSF6	mRNA	2.47	180	1.75	123	1.99	143	2.83	198	2.95	200	2.97	206	0.99	75	1.43	106	2.79	198
100344932	SPATA5	mRNA	7.14	402	7.53	409	7.81	436	8.74	475	9.83	515	8.54	454	13.41	778	13.78	782	13.33	729
100344934	DYRK3	mRNA	2.36	85	3.31	115	2.21	79	2.5	87	1.19	40	1.05	36	5.13	190	4.32	157	2.83	99
100343227	VEPH1	mRNA	21.21	1033	22.68	1062	20.01	944	32.54	1534	29.2	1311	31.46	1443	21.91	1124	30.86	1577	34.75	1658
100343228	MECOM	mRNA	52.08	4458	50.55	4197	61.06	5208	55.74	4634	52.95	4213	53.73	4347	43.13	3866	49.56	4219	61.14	5179
100343229	LRCH3	mRNA	33.03	2078	37.31	2235	33.26	2095	33.05	2052	32.49	1902	31.42	1883	34.47	2217	31	1969	29.41	1809
100343230	TIGIT	mRNA	0.44	11	0.21	5	0.64	16	0.25	6	0.13	3	0.17	4	0.12	3	0.63	16	0.73	18
100341382	BCCIP	mRNA	11.4	225	11.95	226	12.88	250	13.44	257	12.78	234	12.65	239	15.49	314	18.48	366	15.26	291
100341381	LOC100341381	mRNA	0	0	0.06	1.52	0	0	0.05	1.2	0	0	0	0	0	0	0	0	0	0
100341378	ACTN1	mRNA	43.04	2187	37.82	1852	42.46	2159.26	43.19	2142.72	42.32	2023	44.32	2148.74	55.08	2898.86	73.6	3843.45	64.26	3233.46
100341377	EME1	mRNA	1.1	42	1.33	49	1.32	50	1.41	52	1.27	45	1.85	67	0.54	21	0.7	27	1.57	58
100343226	P2RY14	mRNA	5.28	251	5.78	264	7.46	348	5.63	257	4.89	217	4.47	204	8.07	389	7.96	384	4.96	228
100341387	ZNF358	mRNA	31.11	1086	34.35	1158	28.99	1005	28.76	971	33.09	1080	31.08	1032	18.66	671	19.86	701	12.36	420
100343239	TRPM1	mRNA	0.13	11	0.04	3	0.15	13	0.07	6	0.06	5	0.05	4	0.06	5	0.08	7	0.08	7
100341386	FAM174B	mRNA	0.15	1	0.31	2	0.15	1	0.46	3	0.47	3	0.61	4	0	0	0.29	2	0.62	4
100341385	DNAJA4	mRNA	4.94	98	5.65	108	3.51	69	4.12	79	2.42	45	2.91	55	9.68	197	3.89	78	12.95	249
100341383	HNRNPH1	mRNA	73.47	2568	82.88	2791	82.39	2863	76.03	2573	79.14	2586	76.07	2526	103.4	3708	104.61	3700	126.04	4278
100343234	NEBL	mRNA	24.61	2681	24.03	2477	27.67	3039	23.81	2580	36.27	3716	32.24	3405	33.89	3922	16.82	1919	28.29	3586
100343235	LOC100343235	mRNA	1.75	26.2	2.11	31.62	3.67	55.26	1.95	29.28	2.2	30.95	2.41	35.85	2.82	44.95	1.62	25.51	1.84	27.73
100343236	RSL24D1	mRNA	15.72	201	19.83	244	18.78	238	17.16	212	13.58	163	16.71	204	25.82	337	23.79	307	27.84	343
100341388	LRRC49	mRNA	4.8	219	8.84	364	5.83	253	7.59	316	6.52	264	5.77	243	4.37	196	3.58	162	2.64	108
100343237	KATNBL1	mRNA	16.12	532	16.03	511	14.62	479	16.73	534	20.32	627	19.52	613	18.8	639	12.44	415	17.47	561
100341390	PAM16	mRNA	8.87	71	8.46	64	8.9	69	8.57	65	7.59	57	8.97	68	9.36	75	12.49	99	8.43	63
100343243	TVP23B	mRNA	17.64	310	15.83	249	14.82	260	17.83	303	13.24	207	16.67	275	24.99	435	16.85	295	23.39	379
100343244	COIL	mRNA	5.08	225	5.38	230	5.23	230	5.7	244	3.87	160	4.3	181	5.17	236	4.67	209	5.9	254
100343246	ELMSAN1	mRNA	15.38	972	15.37	941	16.91	1062	16.85	1032	15.49	907	14.86	896	11.87	778	12.68	814	10.86	664
100343247	PI4KA	mRNA	54.84	6660	50.96	5981	63.27	7662	68.34	7903	69.22	7817	68.16	7762	59.98	7365	54.13	6588	65.5	7664
100341396	PLD3	mRNA	68	2078	56.76	1674	74.18	2250	68.67	2029	63.97	1828	65.42	1902	28.04	882	65.55	2025	38.91	1156
100341395	MTAP	mRNA	6.11	217	5.54	190	6.69	236	5.91	203	5	166	5.86	198	5.3	194	7.8	280	6.95	240
100341393	LOC100341393	mRNA	0.1	2.02	0	0	0.05	1.01	0	0	0.11	2.03	0.06	1.02	0.05	1.02	0	0	0	0
100343241	CTNNA3	mRNA	0.24	21	0.16	13	0.18	15	0.07	6	0.11	9	0.1	8	0.08	7	0	0	0.12	10
100341392	FLYWCH1	mRNA	4.96	146	6.69	190	3.59	105	4.36	124	2.98	82	3.71	104	5.81	176	2.69	80	2.59	74
100343242	ABCC2	mRNA	0.57	49	0.71	59	0.7	60	0.56	47	0.63	51	0.51	42	1.67	149	0.63	55	2.42	204
100341402	TMEM135	mRNA	11.54	626	12.9	648	10.69	601	9.22	498	9.74	492	10.11	525	6.74	379	5.61	323	6.18	339
100341399	NECTIN1	mRNA	4.09	335	4.21	333	5.18	421	7.51	594	7.88	602	7.28	566	3.82	323	5.36	444	5.07	405
100341398	TRIM58	mRNA	4.26	207	10.27	482	12.44	600	4.86	228	2.8	127	3.79	175	14.59	731	12.52	615	4.28	203
100341397	USP20	mRNA	9.95	675	11.04	724	10.6	715	11.35	745	10.13	642	11.29	728	6.11	428	6.55	450	5.69	377
100343248	ATP7A	mRNA	15.09	2073	14.04	1865	13.38	1827	12.82	1704	12.34	1582	12.96	1691	15.54	2208	13.61	1892	10.89	1462
100343252	TXLNA	mRNA	23.33	1925	21.74	1730	25.37	2078	26.63	2123	26.12	2009	25.18	1970	27.73	2364	26.53	2213	27.64	2225
100341403	ARAP1	mRNA	26.82	2174	30.28	2373	27.94	2250	25.78	2021	31.63	2393	27.83	2143	11.44	958	19.66	1612	15.99	1265
100343254	LOC100343254	mRNA	0.04	1	0	0	0	0	0	0	0	0	0.09	2	0.09	2	0.08	1.75	0	0
100343258	LOC100343258	mRNA	0	0	0	0	0.36	3	0.73	6	0	0	0	0	0.12	1	0	0	0.25	2
100341409	SLC17A9	mRNA	3.05	111	1.25	44	3.25	118	2.49	87	3.65	121	3.1	107	1.29	47	3.1	115	3.24	113
100343259	LNX1	mRNA	2.16	84	2.87	108	1.37	53	1.46	55	0.82	30	1.08	40	0.87	35	0.51	20	0.5	19
100341406	EHF	mRNA	11.46	1017	6.3	541	10.09	891	12.56	1078	7.44	618	10.43	882	4.45	408	9.71	874	9.15	794
100343260	CLIP2	mRNA	6.82	467	8.38	555	7.24	493	6.79	450	6.22	398	6.31	411	5.43	384	7.46	517	4.02	269
100343261	FBXO42	mRNA	8.77	871	10.31	990	9.51	939	9.47	910	10.15	939	9.75	919	9.7	997	8.06	810	10.5	1020
100341414	PCBD2	mRNA	4.16	75	4.43	76	2.59	47	3.92	69	1.7	30	2.46	43	2.32	42	2.63	48	2.37	41
100341413	HEATR5B	mRNA	14.29	1656	13.86	1553	12.56	1447	13.19	1478	12.43	1344	13.18	1451	8.86	1062	8.49	996	9.9	1121
100343255	LOC100343255	mRNA	94.55	690	103.73	726	131.07	946	101.4	715	114.64	790	95.08	666	85.74	632	117.52	864	137.82	958
100343256	RNF215	mRNA	5.79	138	7.47	172	6.63	157	6.25	144	5.47	122	4.93	112	3.79	93	3.73	90	2.72	63
100341412	MDH1	mRNA	47.11	960	40.95	805	53.95	1091	47.35	933	34	649	40.99	796	47.18	987	52.45	1080	48.7	962
100343257	LOC100343257	mRNA	0.27	11.91	0.35	14.78	0.2	8.65	0.4	16.88	0.36	14.59	0.31	12.64	0.75	33.79	0.2	9	0.34	14.54
100341410	NME4	mRNA	5.25	57	5.08	53	4.75	51	6.58	69	4.41	45	4.34	45	2.26	25	3.2	35	2.69	28
100341419	DDX17	mRNA	295.05	22485	313.33	23085	278.6	21096	277.97	20487	288.47	20522	287.36	20803	268.12	21109	230.28	17754	266.5	19824
100341417	BLOC1S1	mRNA	45.65	359	44.55	335	40.63	315	44.8	342	37.95	282	37.12	279	16.56	132	21.75	172	17.14	128
100341415	RNF19A	mRNA	26.92	1870	25.82	1734	26	1795	28.32	1903	27.41	1778	26.92	1777	51.95	3728	46.75	3286	40.32	2734
100343262	GINM1	mRNA	13.66	394	15.87	445	11.84	342	12.94	363	10.59	288	13.13	359	14.75	453	13.03	383	12.68	368
100343263	LOC100343263	mRNA	1.51	75.85	0.96	46.56	1.6	79.94	0.71	34.71	1	47.14	0.85	40.76	1.56	81.16	2.71	137.86	1.11	54.38
100343265	AACS	mRNA	11.82	535	8.96	392	15.52	698	15.85	694	10.4	440	12.31	530	10.56	493	14.5	664	11.81	521
100341425	MARS2	mRNA	1.24	66	1.51	78	1.28	68	2.13	110	1.55	77	1.66	84	4.69	258	5.17	279	4.35	226
100341424	DPP4	mRNA	5.13	337	3.08	196	6.25	408	3.39	214	5.17	317	5.04	315	3.88	264	4.46	297	3.55	227
100341422	LDHD	mRNA	3.63	181	3.1	149	4.2	208	4.11	198	2.97	138	3.91	179	1.05	54	2.76	139	2.47	120
100341431	LOC100341431	mRNA	0.85	54	1.06	65	1.23	78	2.23	137	0.64	38	1.44	87	0.08	5	0.5	32	0.34	21
100341430	TCTA	mRNA	16.12	512	17.21	528	15.5	489	16.99	522	20.1	597	18	544	9.72	318	7.85	252	8.93	276
100341427	TRIP12	mRNA	40.37	6756	36.24	5867	38.98	6485	35.45	5738	35.89	5604	36.24	5758	40.51	7013	40.98	6940	37.16	6080
100341426	INHBB	mRNA	7.73	338	5.94	251	6.95	302	6.83	289	6.56	268	7.14	297	4.9	221	7.68	340	9.57	408
100341436	CPNE5	mRNA	0.07	4	0.09	5	0.04	2	0.14	8	0.09	5	0.04	2	0.05	3	0	0	0.04	2
100341433	LMBRD2	mRNA	7.47	981	8.69	1104	7.25	946	5.78	734	5.55	680	6.1	761	5.81	789	5.67	754	5.71	733
100341432	AEBP1	mRNA	23.97	1161	26.28	1230	17.98	865	24.96	1169	20.91	946	20.13	927	23.05	1152	28.64	1403	21.01	992
100345013	NSUN6	mRNA	3.38	100	2.91	83	3.85	113	3.95	113	3	83	3.09	87	4.63	141	2.34	70	4.63	133
100345014	LBR	mRNA	28.03	1638	23.99	1355	25.94	1506	24.08	1361	21.2	1157	22.06	1225	17.65	1065	27.1	1602	15.88	905
100343170	PTPRE	mRNA	10.58	975	8.79	783	10.73	982	10.31	919	12.43	1069	11.42	999	5.39	513	6.79	633	6.46	581
100341335	LECT2	mRNA	0	0	0	0	0	0	0	0	0	0	0	0	0	0	0	0	0.09	1
100345019	LOC100345019	mRNA	52.66	1125.05	66.54	1371.38	47.64	1009.96	51.87	1071.46	28.32	566.66	37.18	756.74	140.89	3090.95	50.22	1084.34	70.35	1457.48
100343175	TPM4	mRNA	203.43	7325	191.37	6729	176.08	6359	173.6	6071	178.19	6051	177.77	6129	219.51	8223	192.18	7081	235.45	8337
100343176	CHST15	mRNA	16.23	1215	15.94	1149	15.92	1180	19.65	1423	31.94	2236	25.26	1796	37.42	2876	56.31	4257	30.17	2179
100345020	ASB2	mRNA	1.05	42	1.11	43	0.58	23	0.95	37	0.48	18	0.89	34	0.68	28	0.64	26	0.72	28
100345021	LOC100345021	mRNA	6.43	171.05	6.3	161.64	5.74	151.4	6.09	156.5	4.92	122.38	5.16	130.58	2.81	76.89	2.86	76.85	2.9	74.89
100343177	LOC100343177	mRNA	0.96	55	1.42	78	1.15	67	2.49	141	0.6	33	1.69	91	1	59	1.77	105	1.52	86
100341333	LOC100341333	mRNA	0	0	0	0	0	0	0	0	0	0	0	0	0	0	0.05	0.5	0	0
100343179	LOC100343179	mRNA	0.37	9	0.25	7	0.21	6	0.32	8	0.22	5	0.43	12	0.36	11	0.15	4	0.35	10
100341332	ESCO2	mRNA	1.75	91	0.99	50	1.45	75	0.97	49	0.74	36	1.07	53	0.67	36	1.01	53	0.63	32
100345023	PFKFB1	mRNA	0	0	0	0	0.03	1	0	0	0	0	0	0	0.09	3	0.16	5	0.07	2
100345015	AAGAB	mRNA	13.17	461	14.05	475	12.37	430	13	440	11.64	381	13.28	442	14.06	507	13.62	482	12.12	413
100341338	BLCAP	mRNA	31.87	1092	34.12	1129	31.68	1078	32.69	1083	28.56	915	30.13	982	38.08	1344	35.53	1231	46.31	1544
100343172	ACSS1	mRNA	17.4	949	16.94	893	13.77	746	12.48	658	12.7	647	12.08	626	6.25	352	6.4	353	6.62	352
100345017	ERLIN1	mRNA	14.86	792	16.27	838	13.02	689	13	670	11.01	548	12.54	635	21.28	1170	15.86	855	16.61	863
100341337	TRPA1	mRNA	0.05	3	0	0	0	0	0.04	2	0	0	0	0	0	0	0	0	0	0
100343173	SCAPER	mRNA	6.67	522	6.09	461	6	467	6.21	470	7.26	531	6.82	507	5.41	438	5.52	437	5.57	426
100343174	TAF6	mRNA	17.02	819.58	16.52	768.61	18.94	905.74	21.19	986.81	19.02	855.34	19.3	883.49	16.1	799.94	22.07	1074.87	21.63	1014.9
100345018	ZNF232	mRNA	4.79	124	6.7	168	5.64	145	6.04	152	5.82	141	5.27	130	7.55	201	6.26	164	5.33	135
100341336	GRPEL2	mRNA	6.44	325	6.88	335	6.56	329	7.17	350	5.75	271	7.03	337	9.2	479	7.94	405	9.37	461
100008602	IFNG	mRNA	0.69	13	0.11	2	1.01	19	0.16	3	0.06	1	0.11	2	7.5	146	10.23	196	1.85	34
100008604	TMEM109	mRNA	48.28	1400	44.44	1244	44.93	1295	51.58	1448	50.4	1367	42.77	1181	31.44	939	31.66	928	31.33	884
100008603	MELTF	mRNA	0.03	1	0.03	1	0	0	0.06	2	0.07	2	0.03	1	0	0	0	0	0	0
100008607	KDR	mRNA	72.2	4918	85.93	5665	55.49	3756	53.19	3509	57.28	3650	56.04	3632	17.43	1226	16.82	1158	23.04	1534
100343168	LRRC10B	mRNA	1.61	46	3.59	99	1.97	56	3.87	107	0.26	7	1.91	52	0.71	21	0.87	25	1.51	42
100345012	CENPC	mRNA	7.11	427	4.56	265	6.7	400	4.71	274	7.02	394	6.29	359	4.5	279	3.27	199	4.9	287
100343169	TNPO1	mRNA	28.13	3799	28.52	3725	27.25	3658	26.19	3421	24.64	3105	26.4	3385	31.35	4379	30.02	4103	31.7	4184
100008606	LOC100008606	mRNA	28.05	350.04	40.3	484.04	33.36	412.54	77.94	940.08	25.6	300	52.84	629.79	135.18	1721.76	109.21	1375.57	131.72	1583.43
100008610	DHDH	mRNA	0.95	16	0.12	2	0.3	5	0.49	8	0.82	13	0.81	13	0.17	3	0.06	1	0.43	7
100008609	FAS	mRNA	4.23	152	3.69	127	3.93	143	6.71	233	4.16	140	4.81	165	22.37	831	20.29	745	18.36	671
100345024	ITM2A	mRNA	54.28	918	57.05	930	69.15	1160	46.54	761	35.89	569	39.19	632	37.45	649	33.54	573	27.69	453
100343181	BNC1	mRNA	0.85	63	0.67	48	0.79	58	0.43	31	2.83	195	1.84	129	0.92	70	0.43	32	0.11	8
100345026	MRPS15	mRNA	9.44	132	10.24	138	11.54	160	8.65	117	9.44	124	9.58	128	12.31	176	12.74	180	12.74	172
100345028	DTX3	mRNA	22.34	774	30.15	1009	24.93	858	31.6	1059	23.98	777	24.97	823	13.81	493	18.24	639	8.98	303
100343182	HACD4	mRNA	6.99	128	8.16	144	6.33	115	7.57	134	7.4	127	7.28	127	3.3	62	3.84	71	2.88	51
100341342	LOC100341342	mRNA	0.59	16	0.3	8	0.51	15	0.09	2	0.96	27	0.3	7	0.51	16	0.89	28	0.39	12
100343188	LRRC51	mRNA	1.52	43	1.82	56	1.71	52	2.33	61	0.76	21	1.78	48	1.23	35	0.52	28	1.1	37
100341346	CPB2	mRNA	0	0	0	0	0.04	1	0	0	0.05	1	0.1	2	0	0	0	0	0.04	1
100343190	TRAF6	mRNA	12.96	876	15.43	1008	14.56	978	12.56	821	12.57	792	13.54	869	19.71	1376	14.68	1004	15.93	1050
100345035	ODC1	mRNA	19.05	574	16.39	477	17.65	528	15.82	461	14.19	400	14.86	426	30.69	952	28.06	855	35.19	1031
100341345	SACS	mRNA	7.91	2049	7.88	1976	7.5	1931	7.22	1810	7.95	1920	7.77	1910	9.55	2559	8.73	2289	9.72	2462
100341344	GXYLT1	mRNA	14.25	443	13.33	400	15.75	486	13.94	419	14.83	431	15.42	456	14.75	472	12.57	395	13.56	410
100345036	TRMT1L	mRNA	15.78	772	16.6	785	18.25	887	14.77	699	18.25	834	17.01	791	17.27	872	15.72	778	16.88	805
100343192	GMIP	mRNA	4.87	249	3.24	160	5.16	262	6.06	300	6.13	293	5.35	260	3.83	202	7.36	381	4.93	246
100343183	NUDT2	mRNA	6.51	86	4.78	61	4.11	54	4.12	52	2.48	31	3.21	43	2.19	29	2.54	34	2.49	31
100341352	FAM172A	mRNA	15.14	316	14.7	296	13.81	286	12.88	260	11.77	230	11.47	228	15.03	322	14.08	297	18.68	378
100341351	DSEL	mRNA	21.54	1947	22.07	1925	17.43	1566	16.09	1409	15.78	1328	16.65	1432	26.45	2450	23.38	2133	18.13	1595
100345030	PARD3	mRNA	13.79	888	14.11	918	13.17	874	14.45	940	15.13	947	14.72	920	15.22	1090	14.2	959	12.93	814
100343186	CEP164	mRNA	3.92	448	4.23	430	3.79	412	3.68	404	3.32	359	3.61	390	3.15	373	3.38	378	2.77	312
100341348	LOC100341348	mRNA	3.47	80	4.26	95	4.53	98	4.15	89	3.62	77	3.39	77	2.6	62	2.62	58	2.5	53
100341347	POMGNT2	mRNA	2.08	83	3.22	124	2.4	95	3.53	136	2.66	99	3.09	117	2.95	121	3.03	122	3.4	132
100343187	ADAMTS15	mRNA	3.38	337	4.54	438	4.63	459	5.93	572	6.48	604	5.55	526	15.03	1551	12.01	1213	12.96	1263
100345033	CD2BP2	mRNA	17.25	387	14.51	321	19.12	431	15.7	347	15.27	329	16.49	359	10.54	243	18.04	410	11.5	248
100341341	SLC12A9	mRNA	12.89	655	11.41	560	13.2	666	17.08	839	12.9	612	15.06	727	13.14	689	16.6	853	10.92	541
100341340	PARPBP	mRNA	1.25	39	0.65	20	1.29	40	1.12	33	0.7	20	0.66	20	0.49	16	0.93	29	0.81	24
100343180	MRPS7	mRNA	11.6	224	8.91	166	11.85	227	13.23	247	12.83	232	13.48	248	19.08	378	20.09	392	15.77	295
100345037	ZNF467	mRNA	3.5	148	4.26	174	2.83	119	3.27	134	2.45	97	3.31	133	0.66	29	0.84	36	0.56	23
100345038	LOC100345038	mRNA	3.45	234	4.32	283	3.61	243	3.42	224	3.83	242	3.34	215	5.34	374	3.46	237	4.36	288
100343196	COMMD1	mRNA	11.93	119	9.29	91	10.42	109	10.56	104	7.88	76	11.19	113	3.81	41	2.72	29	3.07	30
100345039	BCL7A	mRNA	5.64	211	5.89	213	6.16	229	7.74	280	7.78	272	8.55	304	5.27	203	5.42	205	3.6	131
100343197	FAM228B	mRNA	0.1	2	0.4	8	0.2	4	0.1	2	0	0	0.1	2	0	0	0.05	1	0.05	1
100343198	CPEB4	mRNA	19.42	2528	19.43	2446	21.55	2787	22.9	2882	24.05	2922	24.6	3040	21.02	2831	24.56	3236	24.88	3166
100345040	OGFOD3	mRNA	11.58	124	9.22	95	7.73	82	12.27	127	8.93	90	8.4	86	4.86	53	7.03	76	5.05	52
100341354	ABHD16A	mRNA	22.12	695	21.95	666	23.33	728	26.39	802	24.64	724	24.75	740	29.27	947	20.3	645	25.42	777
100008623	GPATCH4	mRNA	1.59	50	1.21	37	2.11	66	2.46	75	2.1	62	2.1	63	6.16	200	7.65	244	8.41	258
100343208	NAB1	mRNA	18.51	1251	19.76	1291	18.39	1235	17.62	1152	16.75	1057	18.22	1170	21.4	1494	17.02	1164	16.24	1071
100345045	LOC100345045	mRNA	20.75	837	23.38	911	21.74	871	20.79	811	21.89	825	21.51	825	22.87	951	24.59	1003	25.05	984
100008622	STK17A	mRNA	38.35	1294	36.55	1222	42.05	1428	33.04	1151	44.44	1492	39.26	1336	33.66	1181	32.64	1135	37.33	1174
100345046	PTCH1	mRNA	10.06	1138	15.17	1660	12.01	1350	10.88	1191	7.76	819	8.24	885	5.22	611	5.85	670	4.32	477
100341358	LOC100341358	mRNA	6.63	113	2.91	47	7.98	131	2.74	43	2.7	43	3.22	50	1.49	26	4.51	76	1.5	23
100341357	LOC100341357	mRNA	9.98	310	7.96	245	8.5	277	10.49	321	9.25	274	9.58	292	9.44	327	10.5	354	11.11	346
100343210	BZW1	mRNA	54.65	5176.16	52.25	4785	51.73	4868.64	52.85	4841	49.43	4369	52.15	4691	80.19	7850	108.99	10444	119.71	11072.7
100343200	NCALD	mRNA	43.77	1807	47.03	1817	35.03	1434	33.61	1326	27.2	1075	30.36	1213	29.9	1232	12.03	484	19.18	771
100345041	FAM166B	mRNA	1.18	20	3.18	52	1.6	27	1.71	28	0	0	0.74	12	0.29	5	0.35	6	0.43	7
100341363	FAM102B	mRNA	5.87	275	4.24	192	5.52	257	4.86	220	3.97	174	4.92	219	3.21	155	3.78	179	3.42	156
100341362	C13H1orf146	mRNA	0.04	1	0.04	1	0.04	1	0.04	1	0.09	2	0.14	3	0.04	1	0.04	1	0.04	1
100343201	PLAGL2	mRNA	16.29	1138	15.65	1057	18.5	1284	20.76	1403	21.89	1428	21.08	1399	19.87	1434	26.07	1843	28.01	1910
100345042	CLEC17A	mRNA	0.44	9	0.25	5	0.4	8	0.46	9	0.37	7	0.21	4	0.29	6	0.19	4	0.35	7
100341361	SMG5	mRNA	18.58	1298	19.22	1298	18.08	1255	20.53	1387	21.08	1375	21.21	1408	20.54	1482	23.13	1635	20.96	1429
100345043	TMEM246	mRNA	2.43	69	1.81	49	1.58	44	1.6	43	1.6	42	2.08	57	1.18	33	0.78	22	0.53	14
100343205	KNOP1	mRNA	3.28	105	3.14	97	2.99	95	3.26	102	3.81	114	3.02	92	6.34	209	7.51	243	5.69	177
100341360	LOC100341360	mRNA	0.46	38.95	0.58	47	0.61	50.93	0.37	30	0.5	39	0.43	34	2.95	256.79	5.07	431.76	1.77	145.7
100343206	TBX6	mRNA	2.18	91	1.75	72	2.34	99	1.86	75	1.97	77	1.93	77	2.23	97	2.71	115	2.18	90
100008626	HAS2	mRNA	0.79	39	1.17	53	0.84	37	0.78	31	0.84	30	1.1	42	16.55	833	7.98	324	6.56	318
100008625	ITIH4	mRNA	3.41	163	1.96	94	1.89	90	4.51	208	4.77	216	4.65	212	0.33	17	1.23	61	2.18	93
100008629	FRZB	mRNA	1.89	72	1.68	62	0.92	35	1.19	44	1.57	56	1.16	42	0.94	37	0.44	17	1.54	57
100008628	RYK	mRNA	19.68	820	19.8	797	18.34	759	17.87	720	14.66	571	15.55	616	18.18	781	15.76	664	19.54	793
100341353	ZSCAN12	mRNA	0.26	17	0.19	12	0.26	17	0.36	23	0.5	31	0.22	14	0.29	20	0.27	18	0.26	17
100008631	ACVR2A	mRNA	3.92	339	5.27	441	4.15	357	3.62	303	3.92	317	3.89	320	4.27	382	3.47	304	4.28	362
100008630	DLX5	mRNA	0	0	0	0	0	0	0.05	1	0	0	0	0	0	0	0	0	0	0
100008633	PLAU	mRNA	6.22	239	7.74	276	6.08	232	5.62	209	5.1	183	5.78	209	3.28	125	3.01	117	2.67	97
100008632	TUFT1	mRNA	3.75	163	2.63	111	2.74	119	2.71	113	2.62	106	2.62	108	2.07	93	1.97	86	1.62	68
108176793	LOC108176793	mRNA	0.38	13	0.4	13	0.48	16	0.58	19	0.7	22	0.44	14	0.09	3	0.2	7	0.15	5
108176798	XPO6	mRNA	0.96	43.07	0.73	31.35	0.97	43.25	1.26	54.23	0.67	28.15	0.9	38.22	0.9	41.31	1.31	59.23	0.76	33.07
108176797	LOC108176797	mRNA	1.19	53	0.97	42	0.43	19	0.09	4	0.98	41	0.54	23	0.46	21	0.27	12	0.62	27
100008624	ITIH3	mRNA	22.86	1061	11.65	523	19.25	888	20.75	932	22.54	979	21.32	939	4.3	206	11.06	519	15.84	716
100343212	CCDC51	mRNA	2.73	89	1.94	66	2.41	86	2.62	86	2.7	84	2.33	78	1.47	56	1.84	67	1.56	60
100345049	LOC100345049	mRNA	0	0	0.17	5	0	0	0	0	0	0	0	0	0.05	1.5	0.04	1.25	0	0
100345050	LOC100345050	mRNA	0	0	0	0	0	0	0	0	0.06	1	0	0	0	0	0	0	0	0
100343213	EPDR1	mRNA	26.57	536	26.88	523	26.32	527	21.22	414	25.93	490	23.67	455	20.19	418	13.73	280	17.85	349
100343215	CCM2	mRNA	11.15	254	11.7	257	11.94	270	14.21	313	15.2	324	13.19	286	11.71	274	11.86	273	11.18	247
100345051	CLK3	mRNA	17.17	515	17.44	499	19.82	592	20.36	595	19	532	19.42	552	20.81	646	23.05	712	20.76	609
100345054	KLK11	mRNA	0.51	7	0.08	1	0.15	2	0.23	3	0.08	1	0.46	6	0.21	3	0.14	2	0	0
100343219	FAAH	mRNA	6.75	225	3.02	97	4.17	138	4.32	139	5.3	165	5.84	185	2.33	80	6.98	235	4.07	132
100341366	LOC100341366	mRNA	39.95	1193.95	32.45	963	36.8	1119	48.43	1400.95	37.27	1047.99	41.12	1162	124.79	4209.98	87.34	2733	107.27	3365.97
100341365	LOC100341365	mRNA	658.94	5289.99	674.34	5196.17	706.29	5610.22	606.78	4706.96	698.89	5291.87	630.15	4850.61	421.85	3428.62	490.43	3968.04	478.03	3664.34
108176799	LOC108176799	mRNA	0	0	0	0	0	0	0	0	0	0	0	0	0	0	0	0	0.32	2
100341364	EIF4G3	mRNA	30.53	2984	29.52	2793	29.32	2851	27.3	2584	24.37	2225	26.03	2420	31.39	3172	32.13	3178	32.54	3108
100345047	SCN3B	mRNA	2.48	158	2.94	207	1.32	97	3.08	212	2.01	138	1.63	126	8.06	586	4.58	355	1.89	147
100345061	RNF149	mRNA	18.19	431	16.84	385	17.82	419	18.25	418	19.16	425	18.84	425	33.88	825	30.74	736	24.48	563
100341372	MCU	mRNA	19.52	902	17.76	792	18.89	866	16.15	722	18.05	775	16.39	719	12.34	588	13.08	610	14.73	656
100343224	SIKE1	mRNA	9.67	364	10.7	389	9.01	337	10	364	10.56	372	9.63	344	7.07	274	9.05	345	7.01	257
100341371	TMEM62	mRNA	10.92	380	11.4	379	12.59	436	13.08	435	11.26	364	10.97	366	11.21	408	10.54	373	7.36	249
100343225	LOC100343225	mRNA	0	0	0	0	0	0	0	0	0	0	0	0	0.04	2.16	0	0	0	0
100008611	JPH1	mRNA	1.3	93	1.6	115	1.21	92	1.01	74	1.22	81	1.15	76	1.34	93	0.93	73	0.69	49
100341368	PPEF2	mRNA	0	0	0.05	2	0.11	5	0.05	2	0.02	1	0	0	0	0	0	0	0.3	13
100008613	JPH2	mRNA	5.54	106	10.4	192	6.32	120	6.92	128	3.63	65	6.41	117	0.87	17	0.47	9	0.27	5
100341367	ATP6V1B2	mRNA	38	1638	29.23	1217	41.84	1791	34.5	1438	40.13	1616	36.92	1513	34.67	1541	57.81	2520	40.11	1684
100343220	GJA9	mRNA	0.02	1	0.07	3	0	0	0.05	2	0	0	0.09	4	0.02	1	0.02	1	0.05	2
100341376	KRT16	mRNA	0	0	0.08	2	0	0	0	0	0	0	0	0	0	0	0	0	0	0
100343221	LOC100343221	mRNA	0.12	3	0.21	5	0	0	0.17	4	0.65	15	0.26	6	0.04	1	0.2	5	0.08	2
100341375	CORO6	mRNA	4.24	119	3.47	91	4.06	111	6.5	173	3.9	101	5.11	135	1.11	31	2.08	59	1.52	40
100343222	TTC4	mRNA	3.74	121	3.46	108	3.27	105	4.22	132	3.84	116	4.1	126	3.72	124	3.89	127	2.73	86
100345057	LOC100345057	mRNA	0.09	1	0	0	0	0	0	0	0	0	0	0	0.09	1	0.07	1	0.02	0.4
100341373	CPEB3	mRNA	4.91	466	6.92	635	7.54	711	6.07	557	7.19	637	6.49	585	2.2	216	2.61	251	3.15	292
100345059	C2H2orf68	mRNA	12.51	705	11.67	636	14.53	813.87	13.86	755.52	14.38	757	13.79	738.81	14.2	826.26	20.05	1143.27	16.66	915.75
100343223	LOC100343223	mRNA	5.59	106.98	6.21	114.56	6.96	132.11	7.2	133.31	3.37	60.43	5.17	94.23	2.37	46.51	2.48	47.92	2.14	39.63
100008615	PPARD	mRNA	16.36	320	15.95	301	18.03	350	18.72	354	19.15	351	15.39	287	19.73	396	23.73	469	18.78	356
100008614	CDKL2	mRNA	4.73	226	6.23	292	4.41	222	3.92	184	5.09	243	4.78	223	3.22	151	1.7	87	2.66	128
100008617	CD247	mRNA	9.29	211	5	104	9.76	219	4.49	92	4.35	98	4.96	100	3.24	76	3.72	90	2.52	53
100008616	CD3E	mRNA	5.95	71.19	3.5	40.33	5.41	64.18	3.8	44	1.6	18	2.73	31.27	1.49	18.14	3.06	37	0.87	10.08
100008619	RGN	mRNA	0.85	19	0.69	14	0.34	8	0.44	10	0.46	10	0.6	13	0.18	4	0.09	2	0	0
100008618	GSPT1	mRNA	37.4	1580	34.79	1420	38.18	1602	35.03	1431	31.76	1254	33.63	1351	62.8	2736	63.33	2706	61.84	2545
100008621	SLC4A9	mRNA	0.71	41	0.42	21	0.94	51	0.87	50	0.88	50	0.83	43	0.45	24	0.71	43	1.47	75
100008620	CLIC6	mRNA	0.06	2	0.12	4	0.11	4	0.06	2	0	0	0.06	2	0	0	0.06	2	0.26	9
108176808	LOC108176808	mRNA	0	0	0	0	0.16	3	0	0	0.11	2	0.06	1	0.1	2	0.05	1	0	0
108176807	LOC108176807	mRNA	0.54	32.98	0.39	23.04	0.68	41	0.42	24.88	0.41	23.05	0.5	29.08	1.39	87.11	0.6	36.71	2.63	156
100349444	GLRA4	mRNA	0.03	1	0	0	0	0	0	0	0	0	0.07	2	0	0	0	0	0	0
100349445	TMEM255A	mRNA	3.95	230	4.43	250	4.84	280	3.42	192	3.92	213	3.4	188	6.46	388	3.41	201	5.95	338
100349439	MINK1	mRNA	31.91	2538	29.79	2291	33.02	2610	31.36	2412	29.6	2198	29.21	2207	10.51	864	17.04	1371	11.27	875
100349440	SIX1	mRNA	0.25	8	1.27	39	0.35	11	1	31	0	0	0.4	12	0.52	17	0.43	14	0.32	10
100349443	IGSF1	mRNA	0.43	32	0.48	35	0.2	15	0.14	10	0.03	2	0.1	7	0.74	57	0.03	2	0.11	8
100349434	MAPK1IP1L	mRNA	21.14	1841	22.3	1878	21.78	1885	23.39	1970	20.31	1651	21.64	1790	34.89	3140	30.94	2726	36.86	3134
100349436	CYP2C4	mRNA	0	0	0.04	1.2	0	0	0	0	0	0	0	0	0	0	0	0	0.09	2.58
100349437	MYBBP1A	mRNA	16.76	1241	15.17	1083	18.03	1310	22.08	1581	18.98	1312	20.26	1425	44.76	3423	58.42	4368	47.03	3393
100349438	NF1	mRNA	24.23	4987	26.92	5359	22.51	4605	22.85	4546	19.46	3736	21.17	4137	20.29	4320	18.18	3787	17.49	3517
108176757	LOC108176757	mRNA	0	0	0.35	2.18	0	0	0	0	0.64	4	0	0	0	0	0	0	0.16	1
108176755	LOC108176755	mRNA	2.78	116	1.76	71	2.68	111	2.65	107	2.95	115	2.72	108	1	43	1.47	62	2.43	99
108176754	LOC108176754	mRNA	27.59	914	29.51	944	32.44	1067	29.19	935	34.45	1067	31.96	1007	38.75	1322	40.25	1348	49.93	1609
108176765	LOC108176765	mRNA	3.09	46	3.41	49	4.4	65	3.96	57	2.15	30	2.53	36	6.1	93	4.32	65	8.82	127
108176763	LOC108176763	mRNA	4.85	128	4.36	111	4.47	117	4.98	127	5.51	136	5.25	132	6.23	169	6	160	6.01	154
100349428	LOC100349428	mRNA	1.82	20.53	4.61	50.12	5.16	57.71	8.61	94	0.56	6.17	3.05	33.01	6.51	74.95	4.61	52.56	0.87	9.52
100351244	NBEAL1	mRNA	33.84	5114	38.32	5600	32.67	4906	31.94	4668	37.9	5343	36.59	5249	48.21	7535	23.2	3548	61.72	9115
100351245	GLB1L	mRNA	8.64	308	8.39	292	7.63	286	7.29	254	5.81	194	7	240	3.13	114	4.65	166	4.18	141
100349431	LOC100349431	mRNA	4.48	95	4.06	83	3.56	75	3.75	77	3.98	79	4.37	88	1.88	41	2.61	56	1.37	28
100349423	LOC100349423	mRNA	21.04	761	15.21	532	21.8	783	19.79	693	19.16	650	21.35	735	18.3	687	24.54	898	22.2	783
100351240	CIAO2B	mRNA	21.8	218	21.22	204	18.38	182	19.87	192	18.49	174	19.34	185	23.01	234	26.47	267	24.7	237
100351241	THUMPD1	mRNA	9.98	445	12.63	548	10.7	471	9.72	419	8.87	364	9.97	408	11.19	519	9.74	435	9.95	429
100349424	PAQR3	mRNA	7.81	447	7.91	438	8	455	8.69	481	8.42	450	8.42	458	10.49	620	11.31	655	8.72	487
100351242	PTN	mRNA	1.21	31	1.66	41	0.79	20	0.28	7	0.33	8	0.16	4	0.15	4	0.21	4	0.12	3
100349425	LOC100349425	mRNA	0.08	1	0.08	1	0.32	4	0.25	3	0	0	0.08	1	0	0	0	0	0.25	3
100349426	NFKB1	mRNA	20.91	1200	18.75	1040	21.46	1223	20.62	1144	16.18	867	19.9	1085	61.99	3672	51.34	2980	41.57	2326
100351243	CHN1	mRNA	21.97	615	25.04	697	17.22	472	15.94	441	11.12	314	13.43	359	23.49	616	26.37	672	12.53	331
100351235	EXT1	mRNA	32.61	1757	39.85	2075	32.42	1735	32.88	1713	33.55	1688	33.3	1705	32.01	1780	33.71	1837	32.09	1686
100351236	LOC100351236	mRNA	0.14	10	0.31	21	0.06	4	0.19	13	0.05	3	0.11	7	0	0	0.04	3	0	0
100349419	MATN1	mRNA	0.03	1	0	0	0	0	0	0	0.03	1	0	0	0	0	0	0	0	0
100349420	CAMTA1	mRNA	0.8	99	0.77	92	0.83	101	1.07	127	1.19	139	1	119	0.51	66	0.82	103	0.85	103
100351238	PTPRR	mRNA	1.47	61	1.12	45	1	41	1.55	62	1.39	55	1.42	56	0.21	9	0.07	3	0.12	5
100349421	NR1D2	mRNA	73.94	6178	92.05	7436	50.7	4209	72.94	5894	58.16	4536	66.44	5273	57.81	4991	35.67	3015	30.55	2492
108176782	LOC108176782	mRNA	0.12	1	0.26	2	0	0	0	0	0.13	1	0	0	0	0	0	0	0	0
108176787	LOC108176787	mRNA	0.07	3	0.05	2	0.1	4	0.24	10	0.2	8	0.1	4	0.05	2	0.02	1	0.02	1
100349466	FUT4	mRNA	1.8	144	1.66	128	1.63	129	2.21	171	1.66	124	1.67	127	3.67	303	3.22	260	3.08	240
100349467	VASP	mRNA	39.42	814	33.33	664	52.46	1075	43.32	865	43.38	839	41.78	822	75.05	1591	115.63	2413	42.81	857
100349469	DKK3	mRNA	30.16	1170	37.43	1401	26.23	1012	19.13	720	6.6	240	11.28	418	13.73	549	7	274	12.73	480
100349463	LRRC74B	mRNA	1.11	31	2.12	57	1.3	36	2.49	67	0.04	1	1.02	27	0.84	24	0.64	18	1.07	29
100349464	ILKAP	mRNA	11.23	211	11.12	198	13.18	236	10.98	195	9.85	167	10.88	197	11.97	226	11.94	226	12.53	222
100349465	MAP1LC3B	mRNA	35.15	923	35.23	893	33.95	885	35.09	891	34.51	848	36.8	920	34.36	928	35.98	955	33.28	849
108176741	LOC108176741	mRNA	0.05	1	0.05	1	0	0	0.16	3	0.11	2	0.11	2	0	0	0	0	0.1	2
100349460	FKBP15	mRNA	20.02	1428	16.51	1138	19.49	1381	18.6	1283	19.93	1327	19.32	1309	15.08	1111	18.41	1328	17.36	1208
108176740	LOC108176740	mRNA	0.29	5	0.12	2	0.23	4	0.89	15	0.67	11	0.72	12	0.61	11	0.34	6	0.35	6
100349461	CDKN2D	mRNA	11.08	165	10.39	149	10.9	161	17.58	253	17.25	241	16.68	237	16.93	258	18.82	283	13.49	194
108176737	DPEP2NB	mRNA	2.46	89	3.69	129	2.56	92	2.69	94	3.28	111	2.82	97	4.8	179	3.44	126	6.47	228
100349459	IFT74	mRNA	1.8	72	2.07	80	2.24	89	2.17	84	1.76	66	2.07	79	1.16	48	1.61	65	1.26	49
100349452	TMEM211	mRNA	0.23	9	0.05	2	0.62	24	0.13	5	0.03	1	0.08	3	0.05	2	0.03	1	0	0
100349453	CDV3	mRNA	46.31	1978	40.76	1682	46.34	1966	47.5	1962	47.06	1878	48.71	1978	54.24	2389	59.57	2573	57.64	2398
100349455	TBCB	mRNA	9.46	215	9.9	217	9.18	207	9.79	215	7.1	151	8.73	189	4.54	106	5.53	127	3.72	82
100349456	SLC1A6	mRNA	0.31	13	0.55	23	0.51	21	0.5	22	0.53	20	0.47	19	0.34	15	0.26	12	0.15	6
100349447	TCIM	mRNA	25.18	514	33.01	650	28.04	568	23.86	471	20.5	392	23.5	457	18.8	394	25.45	525	16.43	325
100349448	EMILIN3	mRNA	0.36	19	0.68	35	0.15	8	0.31	16	0.06	3	0.36	18	0.07	4	0.06	3	0.06	3
100349449	AADACL4	mRNA	0	0	0.08	2	0.08	2	0.08	2	0	0	0.17	4	0	0	0.08	2	0.17	4
100349450	ITFG1	mRNA	28.74	1098	30.08	1110	26.88	1020	25.25	933	21.73	776	24.28	882	16.4	646	14.78	571	12.34	459
108176752	LOC108176752	mRNA	0.11	2	0	0	0	0	0	0	0	0	0	0	0	0	0	0	0.06	1
100349446	LOC100349446	mRNA	19.09	187	16.89	159	19.07	185	15.64	148	15.4	142	18.67	175	19.79	197	25.1	248	21.08	198
108176744	EXOSC6	mRNA	0.43	17	0.52	20	0.18	7	0.31	12	0.57	21	0.69	26	0.66	27	0.67	27	0.39	15
108176743	AUH	mRNA	20.52	445	15.79	331	16.35	349	13.55	285	21.97	444	18.67	382	8.64	192	10.79	236	8.63	182
100341441	LOC100341441	mRNA	22.15	951	23.46	973	21.76	928	22.57	937	21.76	873	20.9	853	28.89	1279	22.09	959	30.8	1288
100349389	GALNT10	mRNA	11.53	1099	10.01	922	10.72	1015	10.05	926	9.3	827	9.77	884	9.8	965	9.44	910	10.68	994
100349393	SOAT2	mRNA	0.68	33	0.6	28	0.35	17	0.45	21	0.31	14	0.39	18	0.38	19	0.2	10	0.13	6
100341440	MRPS21	mRNA	11.62	143	10.72	127	9.51	116	9.33	111	8.31	96	9.27	109	12.02	151	11.83	147	17.04	202
100341439	LOC100341439	mRNA	5.45	107.92	5.01	95.58	2.54	49.9	3.53	67.55	5.82	108.01	7.07	133.36	1.88	38.21	3.6	71.99	2.83	54.31
100341438	L3MBTL3	mRNA	5.09	360	5.11	356	5.28	372	3.37	236	3.57	241	3.7	253	4	297	4.82	347	3.42	242
100353043	C16H1orf115	mRNA	33.27	1604	30.69	1430	28.06	1344	29.04	1354	31.13	1402	29.65	1359	11.6	577	8.63	421	8.68	408
100351205	LOC100351205	mRNA	0	0	0	0	0	0	0	0	0.04	1	0	0	0	0	0	0	0	0
100349385	RTKN	mRNA	5.57	217	5.58	210	5.22	202	5.5	207	5.33	194	4.51	167	2.29	92	5.08	200	2.27	86
100341449	RIOX2	mRNA	7.35	179	9.78	230	8.39	203	8.45	199	11.94	272	10.43	242	8.47	212	13.53	333	13.28	314
100349386	AFTPH	mRNA	21.96	1371	23.56	1385	24.83	1544	25.53	1474	27.66	1534	25.16	1440	23.24	1443	24.34	1534	20.67	1261
100351207	CD22	mRNA	3.38	203	1.32	77	5.63	341	2.66	154	3.87	214	2.98	166	5.5	339	6.43	392	8.92	519
100341444	COLQ	mRNA	0.32	14	0.26	11	0.45	20	0.81	35	0.69	29	0.78	33	1.2	54	0.27	12	0.77	33
100353041	USP16	mRNA	11.4	566	10.01	483	12.6	619	12.4	592	11.02	511	10.81	504	14.08	720	13.88	690	15.86	765
100353047	SMNDC1	mRNA	14.69	495	15.24	496	17.24	577	14.88	485	13.26	418	14.07	451	26.24	911	23.62	805	24.79	813
100341443	SSX2IP	mRNA	2.03	181	2.97	256	2.98	264	3.13	270	1.45	121	2.27	192	0.72	66	1	90	1.23	107
100349387	SLC27A6	mRNA	6.87	347	10.6	518	9.06	454	12.88	630	7.66	362	9.52	457	4.43	231	4.5	230	7.52	371
100349388	PSD2	mRNA	0.01	1	0.03	2	0.03	2	0.1	7	0	0	0.04	3	0.03	2	0.07	5	0.05	4
100353045	SUPT16H	mRNA	17.19	1227	17.12	1181	17.94	1272	16.97	1171	15.04	1002	15.87	1076	20.15	1485	21.48	1551	19.79	1378
100341442	RRAGC	mRNA	14.18	822	14.31	802	15.11	856	13.92	749	13.16	673	13.26	708	23.73	1420	16.34	958	20.39	1153
100351209	MKRN1	mRNA	34.64	1519	40.5	1716	38.41	1673	32.61	1383	33.78	1384	32.53	1356	30.54	1381	30.78	1365	23.53	1005
100351199	LYRM4	mRNA	9.38	183	12.35	233	9.83	191	11.18	211	10.45	191	11.33	210	9.65	196	9.23	186	9.63	181
100349376	TMEM143	mRNA	5.61	209	5.52	199	4.25	157	4.9	176	5.16	179	5.86	207	2.48	95	3.59	135	2.84	103
100353037	HEG1	mRNA	72.06	10615	69.79	9943	67.99	9953	73.67	10496	55.83	7673	63.42	8870	19.25	2933	9.74	1452	12.62	1817
100353036	ETV5	mRNA	37.69	2511	25.81	1663	38.61	2556	51.92	3343	49.72	3091	48.38	3063	20.57	1414	57.44	3873	33.96	2205
100351201	PABPC1L	mRNA	0.03	1	0.06	2	0.09	3	0.18	6	0.15	5	0.15	5	0.14	5	0.11	4	0.15	5
100341451	LOC100341451	mRNA	0.03	1	0	0	0.03	1	0	0	0	0	0	0	0	0	0	0	0	0
100353039	POPDC2	mRNA	4.9	152	3.55	106	3.01	93	4.12	123	3.58	109	4.2	124	2.19	72	3	99	4.43	142
100351202	VPS35	mRNA	34.84	1881	35.38	1846	36.61	1964	31.77	1659	29.19	1472	31.16	1599	24.49	1365	29.15	1592	26.5	1395
100341450	UGT8	mRNA	0.91	62	1.01	69	1.4	98	1.05	71	0.94	61	0.62	41	0.12	9	0.49	34	0.85	58
100353038	LOC100353038	mRNA	0.21	9	0.19	8	0.07	3	0.21	8	0.18	7	0.3	12	0.27	12	0.33	14	0.36	15
100349382	ATP1A3	mRNA	0.1	4	0.16	6	0.28	11	0.08	3.1	0.08	3	0.11	4	0.15	6	0.15	6	0.14	5.26
100351204	TEX45	mRNA	0	0	0	0	0.03	1	0.07	2	0.03	1	0.13	4	0.12	4	0	0	0.03	1
100353033	PIGC	mRNA	31.59	758.99	34.68	804	31.31	746	28.6	664	27.58	619	27.57	630	22.1	546	22.78	554	21.15	494
100353032	THEM5	mRNA	0.06	1	0	0	0	0	0	0	0	0	0.06	1	0	0	0	0	0	0
100351198	LOC100351198	mRNA	0	0	0.09	2	0	0	0.04	1	0	0	0	0	0	0	0.04	1	0.04	1
108176709	LOC108176709	mRNA	0.25	1.86	0	0	0	0	0	0	0	0	0	0	0	0	0	0	0	0
108176719	LOC108176719	mRNA	6.76	24.83	7.56	26.42	8.98	32.46	4.84	17.15	2.88	10.1	7.29	26	7.18	26	4.07	15	5.87	20
108176704	INSM1	mRNA	0.04	1	0.13	3	0	0	0.09	2	0	0	0	0	0.04	1	0	0	0	0
100351195	ZNF157	mRNA	0.28	13	0.42	19	0.43	20	0.11	5	0.28	12	0.29	13	0.12	6	0.25	12	0.07	3
100349373	PIH1D2	mRNA	0.53	20	1.15	42	0.53	20	0.99	36	0.11	4	0.56	20	0.49	19	0.37	14	0.68	25
100341457	SRGN	mRNA	63.14	1628	57.17	1423	59.63	1527	84.08	2097	104.09	2501	96.6	2371	73.42	1945	158.41	4131	65.11	1626
100341456	2020-03-08	mRNA	13.72	939	16.08	1071	15.26	1040	11.64	776	14.91	948	13.24	889	11.3	814	10.63	768	8.82	595
100351196	HS6ST2	mRNA	1.33	94	2.35	159	1.73	121	2.05	140	0.91	61	1.8	119	1.32	98	1.29	90	0.84	57
100341454	AP1G2	mRNA	4.84	199	3.31	132	4.35	177	5.87	233	5.02	191	4.89	192	1.28	57	2.31	93	2.37	94
100341453	PRTG	mRNA	3.24	233	4.51	314	2.21	158	1.74	121	2.68	180	2.38	163	1.09	81	1.21	88	0.73	51
100353028	LOC100353028	mRNA	6.29	148.7	5.2	118.63	5.39	126.3	4.48	102.39	3.08	68	4.62	103.99	6.67	161.94	3.08	73.52	2.5	57.41
100341461	DYNLL2	mRNA	23.38	824	26.29	895	22.54	789	24.76	844	19.94	657	21.77	730	17.46	634	13.64	486	12.59	432
100349367	CNTFR	mRNA	6.15	190	10.53	314	7.01	215	10.58	316	3.32	96	6.67	196	36.14	1149	31.84	994	20.08	603
100349369	DLK1	mRNA	0.22	5	0.05	1	0.22	5	0.68	15	0	0	0.18	4	0.05	1	0.05	1	0.05	1
100341460	RPA1	mRNA	20.23	969	19.79	916	19.04	906	17.57	814	16.12	721	16.78	764	12.61	623	13.93	675	10.93	510
100351192	ARHGAP19	mRNA	3.81	344	3	263	3.9	350	3.42	300	2.75	234	3.53	304	2.08	194	1.85	171	2.1	186
100341459	ZMYND15	mRNA	0.37	16	0.15	6	0.56	24	0.22	9	0.34	14	0.39	16	1.78	80	1.57	69	1.83	78
100353030	CNPY1	mRNA	0	0	0.05	1	0.05	1	0.05	1	0.14	3	0.09	2	0.08	2	0.05	1	0	0
100351193	RABEP1	mRNA	11.79	995	12.68	1035	11.97	1004	12.1	988	10.41	820	11.7	938	11.66	1017	10.01	855	8.83	728
100353029	IYD	mRNA	72.97	1990.7	81.74	2150.4	77	2091.28	76.56	2017.91	80.39	2055.06	82.43	2141.34	68.84	1930.45	68.53	1891.57	73.89	1960.87
100341458	ACTR1A	mRNA	39.43	1826	34.1	1526	34.28	1577	36.13	1618	33.51	1450	33.75	1486	28.43	1358	35.87	1680	23.93	1080
100351185	PARP2	mRNA	3.53	139	3.44	131	3.76	147	4.1	156	2.91	107	2.83	106	4.21	171	4.69	187	3.37	129
100353024	NDUFAF2	mRNA	2.83	62.31	2.71	56.25	3.81	73.79	2.91	68.41	3.16	69	3.35	76.3	5.44	134	5.21	124.01	5.3	120.48
100349362	SYCP2	mRNA	0.2	17	0.16	13	0.13	11	0.1	8	0.11	9	0.11	9	0.19	17	0.2	18	0.15	13
100351188	CSNK1G1	mRNA	14.4	1598	15.34	1660	14.67	1565	15.76	1634	13.66	1407	14.3	1454	14.47	1709	13.13	1512	13.09	1429
100353022	LNPEP	mRNA	36.89	2660	35.98	2508	35.76	2562	31.79	2217	33.33	2244	34	2329	31.02	2311	31.58	2304	23.43	1649
100349363	ZNF22	mRNA	17.17	847	18.35	875	16.18	793	16.28	777	16.79	774	16.53	775	14.26	726	15.65	781	13.04	627
100353026	GABBR1	mRNA	12.12	905	14.64	1049	13.24	969	12.74	921	11.67	813	11.91	838	10.6	815	10.25	769	10.99	796
100351189	NIN	mRNA	23.98	3823	20.96	3374	24.73	3988	25.18	3833	27.6	3987	24.88	3835	24.78	3921	32.45	5107	24.71	3811
100341462	HIGD1B	mRNA	5.01	89	6.23	104	4.47	76	6.42	110	5.08	85	5.61	93	4.07	74	3.43	63	2.59	43
100351190	TMEM260	mRNA	6.97	619	7.17	615	6.81	601	6.83	586	7.16	593	7.48	631	6.65	610	5.86	526	6.58	570
100349366	PNPLA7	mRNA	2.04	165.16	2.59	202.32	2.1	169.15	1.75	136.67	2.14	161.45	2.4	184.48	1.59	133.05	1.47	120.51	1.1	87.17
100353025	VARS	mRNA	7.44	466	6.18	374	9.05	563	9.28	562	7.81	457	8.35	497	16.57	1072	22.36	1417	21.29	1301
100353020	LOC100353020	mRNA	0.5	18	0.32	11	0.53	19	0.2	7	0.36	12	0.47	16	0.3	11	0.61	22	0.2	7
108176730	NDRG4	mRNA	8.71	417	9.14	423	6.43	306	5.59	259	4.09	183	5.1	232	3.73	184	2.21	107	0.86	40
100341452	GLRX2	mRNA	10.85	111	8.23	81	8.68	88	9.5	94	4.98	48	7.25	71	8.35	87	6	62	6.72	66
100351231	ARID5A	mRNA	10.62	347	7.85	254	10.62	347	14.35	451	11.14	340	13	393	76.4	2591	46.74	1549	38.42	1222
100349415	SV2A	mRNA	0.58	35	0.5	30	0.49	28	0.32	20	0.21	13	0.3	17	0.04	3	0.09	6	0.14	7
100349416	SZT2	mRNA	17.73	3142	15.61	2662	17.98	3170	19.56	3331	17.55	2906	17.97	3026	16.21	2950	17.14	3068	18.48	3218
100351232	LOC100351232	mRNA	0.05	1	0	0	0	0	0.05	1	0.1	2	0.15	3	0.09	2	0	0	0	0
100349417	SNX7	mRNA	7.34	202	8.88	235	8.55	232	9.17	245	5.27	136	8.06	210	5.8	163	6.92	192	5.72	152
100351233	SGCD	mRNA	6.7	382	8.15	452	5.62	322	7.78	429	3.69	194	5.46	294	1.46	85	0.44	26	0.74	41
100349418	USP48	mRNA	17.62	1057	17.8	1032	18.26	1088	17.43	1011	15.11	846	17.63	1005	17.62	1091	16.81	1020	17.28	1011
100349410	DDO	mRNA	0.04	1	0.23	6	0.3	8	0.04	1	0.12	3	0.16	4	0	0	0.04	1	0	0
100351226	STIM2	mRNA	18.04	1180	18.88	1194	17.78	1156	15.95	1009	15.59	953	15.78	981	12.97	876	12.3	814	11.19	714
100349411	FAM163A	mRNA	0.03	2	0.28	19	0.04	3	0	0	0.02	1	0.02	1	0.14	10	0.01	1	0	0
100351227	ZNF2	mRNA	5.57	274	6.9	336	5.74	280	5.48	259	6.26	293	5.9	268	4.75	235	4.68	232	4.42	208
100351229	KRTCAP3	mRNA	5.64	78	4.35	58	5.39	74	9.05	121	6.16	80	6.96	92	2.76	39	2.86	40	5.32	71
100349412	TOMM40L	mRNA	4.07	110	4.41	115	3.73	100	3.29	86	3.64	92	4.32	111	6.12	170	8.09	221	4.38	115
100349413	COL11A1	mRNA	0.63	76	0.28	33	0.49	60	0.21	25	0.12	14	0.12	14	0.26	33	0.1	12	0.09	11
100351230	LYG1	mRNA	0	0	0	0	0.06	1	0	0	0	0	0	0	0.18	3	0	0	0	0
100351223	TMX2	mRNA	17.32	450	22.29	559	16.51	426	20.34	511	13.69	333	16.9	418	20.88	558	16.9	444	17.75	448
100351224	LOC100351224	mRNA	1.07	41.35	1.61	59.84	1.6	61.24	0.98	36.7	1.28	46.29	1.59	58.31	2.51	99.68	1.82	70.83	2.61	98.1
100349407	CGAS	mRNA	0.31	13	0.32	13	0.61	26	0.66	27	0.48	19	0.52	21	1.32	58	1.32	57	0.75	31
100349408	LOC100349408	mRNA	8.1	99.33	2.11	24.84	5.08	61.69	7.88	93.35	0.26	3.03	3.74	43.74	0.07	0.81	12.76	157.83	0.17	2.01
100351225	PGPEP1	mRNA	7.16	464	6.39	400	7.13	459	5.9	370	8.77	531	7.16	441	6.86	460	6.18	406	5.75	362
108176688	LOC108176688	mRNA	0	0	0	0	0.08	1	0.17	2	0.09	1	0	0	0	0	0	0	0.08	1
108176675	LOC108176675	mRNA	0.26	5	0.48	9	0.31	6	0.16	3	0.5	9	0.38	7	1.01	20	0.26	5	1.12	21
100349406	C12H6orf141	mRNA	2.08	58	1.43	38	2.56	71	1.98	53	2.13	55	2.07	54	2.23	64	1.39	38	2.04	56
100351218	CLDN5	mRNA	127.92	3009	134.99	3064	121.73	2842	134.23	3053	120.13	2645	125.4	2809	269.83	6523	199.54	4744	108.24	2471
100349403	SPCS1	mRNA	41.02	554	43.11	562	49.98	671	42	549	33.16	421	34.77	449	45.18	625	49.56	677	46.83	612
100351220	LOC100351220	mRNA	0.04	2	0	0	0	0	0	0	0	0	0	0	0.02	1	0	0	0	0
100349404	RNF125	mRNA	2.24	87	3.31	124	1.45	56	2.83	106	1.9	69	2.28	84	0.88	35	1.22	48	0.95	36
100351221	KYAT1	mRNA	3.58	98	3.93	105	3.79	103	3.46	90	3.18	80	4.41	116	5.08	141	5.41	149	4.36	121
100349405	NARS	mRNA	18.62	664	18.38	633	19.06	675	21.75	750	18.48	616	19.25	653	32.85	1207	33.56	1210	28.9	1003
100351213	PADI4	mRNA	1.2	41	1.28	42	1.15	38.97	3.8	124.99	3.3	104.97	3.08	99.95	11.83	415.1	12.81	441.08	14.61	484.07
100349396	TXNDC11	mRNA	22.82	1153	19.23	937	26.13	1283	25.2	1227	26.52	1242	25.81	1226	20.9	1042	25.48	1253	27.04	1296
100351214	IPPK	mRNA	6.19	298	4.79	223	5.42	259	5.39	251	5.62	253	6.08	269	6.46	321	5.67	276	5.9	277
100349397	AMMECR1L	mRNA	18.74	1355	17.37	1255	18.41	1351	19.92	1425	17.8	1217	19.19	1366	23.77	1792	21.65	1544	19.08	1404
100349398	CCNT2	mRNA	23.18	3211	25.26	3383	25.18	3427	24.83	3277	26.16	3294	25.24	3271	30.21	4259	29.31	4066	34.8	4616
100351215	SLC9A8	mRNA	6.51	466	4.88	338	6.37	453	7.12	493	7.36	492	6.89	469	3.81	282	5.69	412	4.39	307
100349399	ZNF706	mRNA	24.43	182	20.99	150	29.18	215	25.7	185	23.74	167	24.2	173	50.47	380	38.37	288	33.66	239
100351216	IRX2	mRNA	8.17	292.25	6.11	211	8.76	311	8.05	278.23	8.14	272	9.09	309	5.27	194	7.85	284	6.18	215.13
100351211	ELAVL2	mRNA	0.07	4	0.05	3	0.08	5	0.03	2	0.02	1	0.17	10	0.05	3	0.05	3	0.09	5
100349395	SLC7A6	mRNA	7.35	531	6.89	481	7.37	529	7.65	535	7.16	483	7.52	516	7.07	528	6.95	508	7.83	552
108176694	LOC108176694	mRNA	184.38	1332	154.97	1074	170.48	1217	170.18	1187	184.82	1260	186.88	1294	161.46	1176	191.44	1392	136.14	935
108176691	LOC108176691	mRNA	0.68	3	0.71	3	0	0	0.23	1	0.47	2	0.93	4	1.36	6	1.12	5	0.72	3
100353146	FAM160A2	mRNA	23.66	1500	23.14	1484	22.52	1431	25.75	1598	25.02	1465	23.78	1430	17.48	1190	17.55	1122	19.32	1256
100351309	PTH	mRNA	0.06	1	0.18	3	0.17	3	0.18	3	0	0	0.36	6	0.06	1	0.17	3	0.06	1
100349490	COQ10B	mRNA	9.52	264	7.44	199	6.61	182	9.33	250	6.75	175	10.46	276	13.32	380	10.6	297	12.47	336
100349491	MPP4	mRNA	0.12	5	0.17	7	0.31	13	0.17	7	0.23	9	0.25	10	0.14	6	0.14	6	0.12	5
100353145	CEP57	mRNA	5.63	336	5.56	321	5.44	323	5.04	291	4.14	231	4.72	268	5.06	312	6.27	379	5.15	300
100351311	BEST2	mRNA	0.59	20	0.83	27	0.45	15	2.03	66	0.03	1	0.87	28	0.29	10	0.32	11	0.64	21
100349492	CFAP65	mRNA	0.83	86	2.52	257	0.95	99	2.28	230	0.01	1	1.06	103	0.97	103	0.76	80	1.38	142
100349493	GPRC5A	mRNA	231.41	7624	248.94	7957	212.37	6977	158.25	4991	250.01	7661	203.17	6327	46.37	1563	41.76	1405	46.49	1483
100351312	COMMD9	mRNA	19.76	390	21.02	400	20.89	409	19.81	378	19.8	366	17.23	324	20.05	406	23.27	464	21.08	403
100353147	LOC100353147	mRNA	0	0	0.01	1	0	0	0	0	0	0	0	0	0	0	0	0	0	0
100349486	C4H12orf45	mRNA	4.18	166	3.93	151	4.84	191	5.33	205	4.44	165	5.32	201	5.69	233	5.15	207	5.07	196
100351302	LOC100351302	mRNA	1.28	65	1.45	71	1.15	58	1.71	84	1.64	78	1.53	74	0.65	34	0.95	49	0.77	38
100353142	LOC100353142	mRNA	3.25	65	3.54	69	4.72	95	3.8	74	3.46	64	3.5	66	0.21	4	1.75	35	3.6	71
100351303	SFSWAP	mRNA	13.95	784	12.94	703	14.69	820	16.21	881	14.99	787	14.66	783	16.91	981	16.31	927	19.81	1086
100353140	JHY	mRNA	0.43	19	0.86	37	0.43	19	0.84	36	0.02	1	0.43	18	0.3	14	0.24	11	0.37	16
100349487	CDH11	mRNA	17.44	1295	23.58	1692	17.08	1260	14.81	1063	7.66	531	10.2	719	9.91	760	9.49	713	6.24	452
100351306	B3GNT6	mRNA	0	0	0.05	1	0	0	0	0	0	0	0.1	2	0.29	6	0.29	6	0.61	12
100353144	SH3BP5L	mRNA	14.41	671	11.66	518	11.96	544	17.15	790	13.4	583	13.49	603	10.46	502	10.01	467	7.39	343
100349488	CEP41	mRNA	1.48	85	1.15	64	1.28	73	1.37	76	0.95	51	0.93	51	1.35	80	1.31	76	0.89	50
100349489	OLA1	mRNA	11.97	333	10.75	289	11.72	324	10.93	293	10.61	269	11.64	308	15.27	439	17.31	487	16.88	463
100351308	EI24	mRNA	37.98	1380	35.64	1251	36.83	1329	37.31	1311	34.89	1185	36.72	1269	36.7	1374	51.93	1908	58.69	2076
100353136	LOC100353136	mRNA	0.8	14.81	1.83	32.68	1.5	27.47	1.12	20.08	0.42	7.22	0.47	8.26	4.05	76.9	2.49	46.5	1.2	21.55
100353138	CPT1B	mRNA	4.78	116	4.36	102	4.78	115	4.05	95	3.66	83	4.2	97	7.26	181	4.98	122	7.39	174
100351300	SIGLEC5	mRNA	11.32	545.06	8.23	383.1	12.72	608.51	19.6	913	28.69	1290.87	24.02	1099.87	10.31	512.13	33.32	1623.37	17.56	824.31
100349485	CPM	mRNA	38.41	1751	43.96	1936	41.5	1879	21.89	965	23.41	997	21.99	953	9.59	451	13.99	645	12.45	553
100351301	NOP14	mRNA	7.86	295	7.01	254	8.67	323	9.4	341	7.16	251	10.23	365	12.57	486	15.89	603	14.92	545
108176817	TMEM229A	mRNA	0	0	0.03	1	0	0	0.06	2	0	0	0	0	0.03	1	0	0	0.09	3
108176819	LOC108176819	mRNA	0.09	0.43	1.21	5.82	0	0	0	0	2.23	10.66	1.37	6.66	0	0	0	0	0	0
100349483	SDCBP2	mRNA	0.57	19	0.8	26	0.57	19	1.54	50	0.29	9	1.16	37	0.49	17	0.79	27	0.58	19
100351299	CEACAM1	mRNA	4.7	246	2.29	116	5.3	276	6.26	317	6.31	309	6.81	339	15.11	818	9.92	526	20	1022
100349484	GRASP	mRNA	20.76	610	16.14	458	12.85	375	21.01	597	13.9	382	18.52	518	14.51	439	9.96	296	7.88	225
100349476	GPN1	mRNA	4.67	137	5.68	161	4.39	128	5.43	154	6.31	173	5.87	164	6.43	194	5.93	176	5.26	150
100353131	LOC100353131	mRNA	0.03	1	0	0	0	0	0	0	0	0	0	0	0	0	0	0	0	0
100351294	POP4	mRNA	12.02	233	10.81	202	11.03	212	8.97	168	8.7	158	10.13	187	9.31	185	11.39	223	10.76	202
100349477	ZNF513	mRNA	10.84	358	10.41	332	10.7	351	12.93	413	12.85	397	12.5	393	9.4	320	13.98	467	10.92	351
100351296	NSDHL	mRNA	8.15	250	5.51	163	7.63	232	6.03	177	4.71	135	5.51	160	5.51	174	8.19	254	6.91	204
100349478	CNGA3	mRNA	0	0	0.09	3	0	0	0.03	1	0.03	1	0	0	0.03	1	0.03	1	0.06	2
100353133	FOXK1	mRNA	14.18	1600	14.47	1579	13.33	1495	15.67	1710	15.15	1595	14.04	1504	19.34	2256	16.51	1885	18.34	2021
100349479	PCDHB2	mRNA	0.96	50.05	1.87	94.35	0.41	21.29	0.54	27.2	0.35	16.86	0.27	13.57	0.34	18.36	0.89	46.89	1.93	98.13
100353132	ZDHHC8	mRNA	13.95	727	15.46	779	14.91	772	15.02	757	12.18	593	13.28	658	10.22	550	13.05	688	9.96	506
100351298	LOC100351298	mRNA	1.73	62.01	0.73	25	1.8	65.18	3.9	134.91	5.12	173.02	5.2	176.82	4.67	171.78	1.45	50.87	3.99	139.86
100353127	LOC100353127	mRNA	27.82	1016.98	14.56	514.22	21.22	770.25	16.14	570.58	15.98	545.99	13.57	471.91	10.55	397.48	13.19	487.73	7.49	266.68
100349473	DHX15	mRNA	25.44	2838	27.51	2968	27.69	3070	27.49	2966	26.19	2726	27.03	2863	40.76	4701	34.35	3877	39.29	4282
100351291	CSMD2	mRNA	0	0	0	0	0.02	5	0	0	0	0	0	0	0	0	0	1	0	1
100353126	AGTRAP	mRNA	26.98	1189	25.34	1079	26	1138	28.72	1224	28.8	1186	29.24	1225	18.33	833	22.89	1020	14.6	627
100353129	LOC100353129	mRNA	0	0	0	0	0	0	0	0	0	0	0	0	0	0	0	0	0.04	1
100351292	TNKS	mRNA	20.12	3443	22.52	3727	20.15	3426	18.82	3115	17.22	2748	17.68	2871	18.85	3336	14.93	2585	19.14	3201
100353128	ZNF646	mRNA	11.15	1199	11.76	1217	11.4	1222	11.03	1151	12.66	1267	10.9	1115	8.63	974	9.64	1067	9.56	1011
100353125	CEMIP	mRNA	1.62	164	1.2	118	3.89	392	2.86	280	1.01	96	2.16	208	37.85	3966	37.85	3882	15.25	1510
100353124	XKR5	mRNA	0.56	24	0.87	36	0.68	29	0.62	26	0.12	5	0.42	17	0.09	4	0.16	7	0.17	7
108176832	LOC108176832	mRNA	0.48	13.71	0.56	15.33	0.19	5.33	0.59	16.26	1.05	27.98	0.48	13.13	0.76	22.21	0.27	7.65	0.38	10.51
108176831	LOC108176831	mRNA	0.16	8.98	0.37	19.26	0.28	14.96	0.2	10.76	0.44	22.49	0.39	20.03	0.46	25.62	0.12	6.65	0	0
100351286	EML5	mRNA	3.32	335	2.93	286	2.79	280	2.87	280	3.65	344	3.21	308	1.05	109	2.05	209	1.87	184
100353122	TCEAL7	mRNA	0.23	4	0.3	5	0.53	9	0.12	2	0.06	1	0.24	4	0.11	2	0.06	1	0.12	2
100351333	LY6G6D	mRNA	0	0	0	0	0.12	1	0	0	0	0	0	0	0	0	0.12	1	0	0
100349528	GRN	mRNA	70.69	2475	54.3	1836	70.7	2458	82.94	2808	63.03	2063	72.85	2426	43.17	1557	72.28	2559	37.89	1291
100351334	MYO6	mRNA	20.39	1533	23.67	1733	18.47	1392	18.32	1330	18.26	1270	19.01	1354	8.24	631	7.68	600	5.51	416
100353176	BICRAL	mRNA	16.94	1766	18.51	1872	17.67	1833	16.67	1683	19.89	1943	17.99	1784	16.44	1770	16.18	1711	20.69	2104
100349529	TADA2A	mRNA	8.46	280	9	307	7.75	272	9.57	318	7.81	248	8.64	291	12.23	420	10.74	383	11.6	360
100349530	SP6	mRNA	0	0	0	0	0.15	4	0.2	5	0.16	4	0.28	7	0.11	3	0.19	5	0.08	2
100351329	TRA2A	mRNA	50.92	1808	56.99	1982	51.7	1866	46.39	1636	51.33	1754	51.45	1817	57.79	2054	44.15	1598	55.49	1866
100349524	PDCD11	mRNA	8.27	819	7.66	734	8.15	802	9.13	875	8.05	744	9.03	850	12.69	1299	13.32	1335	12.69	1228
100353173	E2F3	mRNA	4.14	307	3.24	232	4.75	350	5.22	374	4.22	292	4.97	350	3.29	252	5.33	400	4.16	301
100353171	LOC100353171	mRNA	11.23	330	12.05	342	12.2	356	12.32	350	12.04	331	13.23	370	15.41	466	13.5	401	12.01	343
100351330	TRIM7	mRNA	3.04	141	3.37	149	3.05	141	3.44	152	3.82	166	3.89	172	1.5	72	2	94	2.34	106
100349525	LZTS2	mRNA	33.57	1530	40.73	1794	33.31	1508	34.46	1519	30.22	1287	30.65	1328	19.4	912	21.21	978	12.7	564
100351331	RAI14	mRNA	33.88	2532	40.09	2896	35.72	2652	28.05	2027	32.77	2286	31.47	2234	22.07	1704	25.15	1901	23.16	1689
100353175	LCA5	mRNA	3.09	123	4.44	171	3.4	129	3.22	125	2.88	106	2.27	86	3.02	124	2.61	109	2.11	82
100349527	RSKR	mRNA	7.32	248	8.18	274	7.83	265	10.63	346	8.53	274	9.22	303	15.22	532	15.33	530	17.84	600
100351332	GMNN	mRNA	4.04	71	3.8	63	5.27	90	4.87	77	4.31	67	3.33	53	2.84	48	4.45	73	2.82	45
100351325	EIF4E3	mRNA	14.75	610	15.19	607	14.04	577	16.55	662	12.42	480	14.29	562	10.15	433	11.9	498	15.81	637
100353163	SPIC	mRNA	3	55.46	1.46	26.18	3.06	55.95	2.45	43.71	2.85	49	2.77	48.55	1.06	19.94	3.79	70.24	1.44	25.53
100353162	KRT2	mRNA	0.07	3	0	0	0.02	1	0.02	1	0	0	0	0	0	0	0	0	0.05	2
100351326	ACTR8	mRNA	8.71	451	8.54	427	8.89	457	8.2	411	7.79	377	9.03	444	10.92	583	8.88	465	7.79	393
100349520	IRF6	mRNA	13.12	681	13.31	665	13.87	711	18.79	936	20.71	1001	18.78	922	18.69	994	15.11	790	18.83	949
100353169	STK24	mRNA	28.22	1022	26.9	941	30.56	1099	28.67	1004	27.35	926	29	999	29.26	1092	35.58	1303	24.74	872
100349521	RGS1	mRNA	6.33	126	1.3	25	4.65	92	2.91	56	3.05	57	3.58	68	6.95	142	9.89	199	9.74	188
100351327	CACNA2D3	mRNA	1.21	90	1.27	91	1.17	86	0.53	38	0.99	69	0.67	47	0.73	56	0.28	21	0.51	37
100351328	SLC25A13	mRNA	11.07	542	9.44	447	10.13	493	12.18	577	10.82	495	12.82	597	12.15	614	17.38	861	14.47	691
100349522	DTWD1	mRNA	13.75	242	18.15	313	15.4	271	19.32	326	14.33	234	16.92	280	20.63	367	16.73	298	28.49	495
100353165	KCP	mRNA	1.3	112	1.18	99	1.04	89	1.83	153	0.94	76	1.19	98	0.54	48	0.3	26	0.47	40
100353161	XRN2	mRNA	24.55	1398	24.79	1363	24.33	1376	24.97	1374	22.01	1168	22.37	1208	31.91	1869	31.47	1811	26.26	1451
100349509	TSTD1	mRNA	6.65	57	4.98	41	6.25	53	6.76	56	5.94	48	6.94	57	3.11	27	3.24	28	3.05	25
100353160	SAMHD1	mRNA	42.76	2510	27.39	1554	55.49	3236	49.99	2838	56.42	3093	55.32	3086	293.36	17779	220.34	13084	197.48	11307
100351322	STAM2	mRNA	7.78	543	7.87	531	6.91	479	8.43	569	6.37	415	7.39	490	8.28	597	7.04	497	7.67	522
100353159	PIP4P2	mRNA	10.36	307	12.3	352	7.37	217	9.52	273	6.75	187	7.84	221	5.67	173	3.64	109	2.85	82
100351323	PDK1	mRNA	7.42	425	5	277	5.83	332	4.58	254	6.6	353	5.44	296	2.06	122	4.07	236	2.15	120
100351324	UBXN4	mRNA	32.9	2081	33.1	2024	32.06	2015	35.49	2171	35.06	2071	34.49	2073	37.16	2427	33.05	2115	34.58	2134
100349513	SMC4	mRNA	14.59	903	14.9	891	15.29	940	11.68	699	12.46	720	12.99	764	9.94	635	9.68	606	10.6	640
100349519	MAP1LC3C	mRNA	118.39	2306	63.83	1199	139.34	2693	210.91	3972	194.49	3549	209.13	3882	111.33	2225	219.81	4326	146.67	2768
100353155	ATP10B	mRNA	0.02	2	0.02	2	0.04	4	0.01	1	0.02	2	0.03	3	0.02	2	0.02	2	0.04	4
100351317	SP1	mRNA	41.63	4687	44.44	4853	44.54	5018	43.65	4782	38.95	4127	41.21	4448	59.8	6987	52.26	6019	55.88	6278
100349503	SRSF12	mRNA	0.95	12	0.58	7	1.36	17	0.9	11	0.25	3	1.16	14	1.09	14	1.42	18	1.07	13
100351318	CAPN12	mRNA	0.02	1	0.02	1	0.02	1	0.02	1	0	0	0.05	2	0	0	0	0	0.02	1
100353154	MCFD2	mRNA	66.52	2052	58.45	1741	70.78	2168	71.74	2140	70.75	2041	71.72	2105	128.4	4078	121.39	3786	115.98	3479
100349504	LOC100349504	mRNA	2	32	1.62	25	1.89	30	12.3	190	6.21	93	8.86	135	40.46	662	42.63	688	27.77	429
100351319	LOC100351319	mRNA	1.78	53	2.47	71	1.32	39	1.01	29	2.62	73	2.08	59	3.04	93	1.6	48	2.07	60
100349507	ARMT1	mRNA	6.86	259	6.8	246	6.74	247	7.22	261	5.24	183	7.02	247	7.49	288	7.32	278	6.37	235
100351321	FEZF1	mRNA	0	0	0	0	0	0	0.08	3	0	0	0	0	0.02	1	0	0	0.05	2
100353156	LOC100353156	mRNA	2.7	130.11	4.06	189.27	2.01	96.26	3.64	169.58	2.67	120	3.24	148.42	3.05	151.73	1.34	65.53	1.82	85.47
100353151	LOC100353151	mRNA	22.57	415.1	18.29	332.78	20	374.37	20.51	376.1	14.28	252.27	16	287.22	24.74	471.03	31.85	593.17	22.97	411.26
100353150	LOC100353150	mRNA	0.03	1	0	0	0	0	0.04	1	0	0	0	0	0	0	0.03	1	0	0
100351313	RELL1	mRNA	23.95	1139	16.17	743	24.3	1151	22.18	1023	19.92	883	22.32	1012	93.37	4594	55.85	2694	78.94	3615
100351315	THADA	mRNA	12.55	1572	14.63	1772	12.78	1591	14.05	1702	14.1	1648	14.07	1673	14.93	1934	16	2028	16.61	2033
100349495	LOC100349495	mRNA	4.39	41.57	5.15	46.91	4.44	41.67	7.28	66.65	4.03	35.89	5.65	51.22	5.08	48.84	0.58	5.56	0.63	5.75
100349496	PRSS46P	mRNA	0	0	0	0	0	0	0.06	1	0	0	0	0	0.05	1	0	0	0	0
100351316	WNT10B	mRNA	0.03	1	0.06	2	0.03	1	0.03	1	0	0	0.03	1	0	0	0.09	3	0.03	1
100353152	TRMT44	mRNA	5.11	123	6.15	143	5.15	123	6.96	162	4.75	107	5.67	130	7.39	183	7.76	189	8.51	199
100349494	ETFBKMT	mRNA	2.27	41	2.01	35	1.56	28	1.43	25	1.65	28	1.97	34	0.97	18	0.55	10	0.97	17
100353090	WNT16	mRNA	1.26	66	0.97	49	0.75	39	1.34	68	1.14	56	1.22	61	0.04	2	0.57	30	1.15	59
100351251	MPPE1	mRNA	4.81	141	5.85	163	5.99	179	4.88	135	5.88	170	5.62	158	3.75	118	4.79	147	4.64	139
100351252	RHOBTB3	mRNA	15.17	1122	16.38	1171	12.49	918	13.72	981	11.66	805	12.27	862	12.25	936	9.42	705	9.82	709
100353089	NUDT7	mRNA	9.17	111	7.04	82	9.09	109	5.3	62	4.75	54	5.27	61	9.56	118	11.05	135	4.98	58
100351254	RAB3C	mRNA	0	0	0	0	0.01	1	0.01	2	0.01	1	0.01	1	0	0	0.02	3	0	0
100353092	NHEJ1	mRNA	4.24	114	3.51	92	3.5	96	4.47	112	5.5	132	4.58	114	4.16	123	3.38	91	3.37	94
100353091	GALNT13	mRNA	0.06	4	0.17	7	0.48	22	0.12	6	0.03	1	0.16	7	0.44	21	0.02	1	0.17	7
100351255	ACOT13	mRNA	24.66	1606.29	28.76	1776.87	23.43	1491.06	27.89	1667.23	30.19	1838.51	29.99	1872.53	20.72	1385.7	22.6	1461.78	19.38	1153.34
100353086	TMEM214	mRNA	23.46	1079	22.18	973	25.62	1161	26.31	1173	23.65	1010	24.56	1062	26.49	1255	32.42	1500	29.23	1286
100351247	ENOX1	mRNA	0.91	43	1.17	53	0.78	35	1.15	50	0.88	38	0.87	39	1.36	64	0.77	36	1.33	60
100353088	SIPA1L3	mRNA	20.97	2733	22.26	2800	21.74	2814	20.96	2642	23.01	2795	21.17	2616	14.05	1893	15.02	1978	15.46	1963
100353087	GPR84	mRNA	0.26	8	0.17	5	0.3	9	0.72	21	0.99	28	0.73	21	20.51	639	33.1	1013	25.11	739
100351250	LOC100351250	mRNA	9.43	194	10.08	200	10.68	218	10.81	215	8	154	8.88	174	4.26	90	6.4	133	3.46	69
100353082	NEFL	mRNA	0.03	2	0.12	7	0.05	3	0.12	7	0.05	3	0.18	10	0.02	1	0.1	6	0.07	4
100353084	LOC100353084	mRNA	0	0	0	0	0	0	0.06	1.13	0	0	0	0	0	0	0	0	0	0
100353083	NOC2L	mRNA	11.02	369	10.36	335	11.69	389	12.78	414	9.48	297	12.46	397	20.9	721	24.95	845	21.78	710
100353077	LOC100353077	mRNA	1.87	57	2.21	65	2.15	65	1.86	55	1.61	46	1.72	50	0.8	25	0.94	29	0.91	27
100353075	LRRC32	mRNA	6.88	484	8.42	573	9.07	634	11.11	756	8.04	528	9.22	616	5.9	429	6.5	463	4.33	297
100353080	N4BP2	mRNA	9.59	1420	10.15	1453	8.95	1317	9.43	1351	8.78	1213	9.17	1289	15.18	2325	11.88	1780	11.77	1703
100353074	TPD52L2	mRNA	11.87	181	11.03	162	8.93	135	13.03	192	10.07	144	13.54	197	9.48	148	10.39	160	9.03	133
100353073	RECK	mRNA	8.56	472	10.85	578	7.61	417	7.11	379	4.45	229	5.74	301	3.83	218	3.69	206	2.36	127
100353072	ADNP	mRNA	35.71	3830	38.87	4042	37.68	4063	38.48	4000	33.47	3440	35.08	3622	29.88	3373.9	25.61	2790	31.53	3424
100353069	PDLIM2	mRNA	78.8	1872	86.34	1977	79.36	1869	74.7	1716	69.84	1552	74.01	1675	45.53	1110	47.93	1150	36.38	838
100353067	LOC100353067	mRNA	24.58	1056.08	21.01	872.25	25.58	1091.72	21.87	908.78	26.67	1070.77	23.11	943.91	19.43	861.09	23.64	1027.06	17.25	722.13
100353071	CCNQ	mRNA	4.7	87	4.03	72	3.59	66	5.58	100	4.26	74	5.27	93	5.16	98	4.86	91	5.02	90
100353070	TAF1B	mRNA	3.98	159	4.07	157	3.83	152	3.65	141	4.15	155	4.42	168	5.49	226	3.49	141	4.32	168
100353118	ULK2	mRNA	31.27	2890	37.96	3391	32.78	3008	29.53	2637	27.58	2382	29.08	2556	19.85	1889	19.6	1825	13.45	1210
100351282	SPATA32	mRNA	0	0	0	0	0	0	0	0	0.03	1	0	0	0.08	3	0	0	0.03	1
100351283	TUBD1	mRNA	0.47	25	0.41	21	0.55	29	0.57	29	0.43	21	0.5	25	0.07	4	0.13	7	0.14	7
100353117	SPATA22	mRNA	0.06	2	0	0	0	0	0	0	0	0	0	0	0	0	0	0	0	0
100353120	NHS	mRNA	1.13	164	1.32	185	1.24	179	1.11	155	0.82	111	0.91	125	0.81	122	0.76	112	0.94	133
100351284	GPR179	mRNA	0.02	3	0.01	1	0.01	1	0	0	0.01	1	0	0	0	0	0	0	0.01	1
100353119	LRRC46	mRNA	2.08	40	3.72	69	2.13	40	3.17	59	0.13	2	2.07	38	0.61	12	0.98	19	0.8	15
100351285	DDX5	mRNA	138.94	8083	131.23	7379	137.73	7960	152.09	8557	152.35	8277	158.42	8758	151.04	9071	154.04	9065	158.48	8992
100351278	TMEM202	mRNA	0	0	0	0	0	0	0	0	0	0	0.05	1	0	0	0	0	0	0
100353114	SEMA6D	mRNA	25.4	3054	29.55	3437	23.46	2803	22.73	2640	37.39	4190	30.31	3462	20.92	2608	17.21	2097	15.39	1810
100351279	SHLD2	mRNA	2.86	177	2.2	132	3.18	197	2.86	172	3.12	180	3.28	194	1.62	104	1.82	114	2.27	138
100353113	WDR72	mRNA	14.7	957	11.34	715	15.19	982	19.02	1194	22.91	1403	22.68	1402	16.34	1101	19.23	1262	16.83	1068
100351280	FBXW4	mRNA	11.46	421	10.26	364	11.24	410	11.77	418	11.8	405	11.19	391	9.22	349	10.07	374	9.73	348
100353116	CRLF3	mRNA	11.69	290	10.78	258	13.45	331	12.35	296	17.62	409	14.82	350	8.71	222	10.05	252	8.81	212
100353115	FBXL22	mRNA	1.36	23	1.6	26	0.72	12	1.22	20	1.07	17	1.18	19	0.69	12	0.94	16	0.73	12
100353112	CXCL10	mRNA	15.44	269	8.51	143	36.92	638	16.39	276	9	147	13.24	220	3295.55	58848	1482.33	26089	908.62	15319
100353109	DENND2D	mRNA	9.53	289	6.55	192	11.57	348	8.83	259	8.14	231	9.78	282	15.59	487	21.94	672	16.81	496
100351274	RNF150	mRNA	2.65	141	3.86	198	3.05	161	3.44	177	2.08	103	2.79	141	1.77	97	0.82	44	1.58	82
100351275	BMPR1B	mRNA	0.41	38	0.5	44	0.57	53	0.41	36	0.15	13	0.28	24	0.31	30	0.16	15	0.26	24
100353108	RAVER2	mRNA	54.53	3823	64.74	4389	56.8	3955	52.04	3529	41.25	2701	49.08	3269	51.58	3734	41.32	2932	36.48	2495
100351277	PROSER2	mRNA	3.52	226	4.09	254	3.76	240	4.16	258	4.09	245	4.77	291	2.08	138	2.33	151	1.93	121
100353105	TMEM59	mRNA	164.59	4060	170.7	4065	163.28	3998	148.73	3548	110.79	2557	134.54	3159	137.47	3487	126.04	3143	101.93	2441
100351268	OPRD1	mRNA	0	0	0.01	1	0	0	0	0	0	0	0.01	1	0.03	3	0.05	6	0.02	2
100353104	SENP6	mRNA	12.14	1235	13.72	1350	12.83	1297	11.47	1129	11.67	1108	11.75	1135	15.92	1674	12.59	1296	14.15	1406.02
100351270	PPM1L	mRNA	15.49	1323	20.89	1655	15.71	1426	19.4	1439	20.35	1583	18.67	1522	9.98	856	7.3	506	7.55	629
100353106	ST3GAL3	mRNA	7.63	247	8.51	266	7.47	240	8.85	277	7.89	239	8.77	270	9.69	323	8.92	292	8.41	265
100351271	SENP7	mRNA	10.96	872	12.52	963	10.37	820	10.8	831	10.99	816	10.11	764	8.33	685	7.45	600	8.26	642
100353098	ARIH2	mRNA	20.14	928	21.25	944	19.61	894	22.39	991	20.58	895	19.65	865	26.29	1260	26.6	1236	29.52	1334
100351262	AGAP3	mRNA	13.02	685	12.29	625	13.38	699	12.86	654	12.5	614	13.4	670	7.46	405	10.77	573	8.7	446
100353097	APPL1	mRNA	19.98	1861	20.49	1846	18.67	1728	17.47	1574	17.67	1536	17.96	1589	20.81	2004	19.52	1840	14.99	1364
100351265	TSPAN2	mRNA	8.38	607	10.78	755	8.57	617	6.45	452	5.13	347	5.84	402	0.28	21	1.46	107	0.61	43
100353102	SPEF2	mRNA	0.93	100	1.87	199	0.88	94	2.26	235	0.04	4	0.97	100	0.57	64	0.57	62	0.94	101
100353099	NEDD4L	mRNA	18.3	2319	21.38	2595	20.73	2610	19.99	2460	19	2263	19.02	2312	20.28	2639	18.87	2418	28.15	3452
100353095	LOC100353095	mRNA	0	0	0.01	1	0	0	0	0	0	0	0.01	1	0	0	0	0	0	0
100351256	NRM	mRNA	5.13	153	4.44	128	3.95	117	4.68	135	2.69	75	3.45	98	1.69	52	2.55	77	2.14	62
100351257	BACH2	mRNA	6.79	923	7.28	958	6.58	889	6.16	810	6	761	5.65	730	3.29	462	3.79	521	2.66	354
100353093	TMTC1	mRNA	7.5	980	9.65	1220	8.13	1057	9.05	1144	8.66	1057	8.97	1113	5.46	738	3.14	415	4.52	577
100351259	ARHGAP18	mRNA	27.99	1872	29.76	1924	19.27	1282	24.03	1552	18.62	1164	21.73	1382	5.81	402	10.07	682	7.18	469
100353096	TMEM42	mRNA	13.05	195	15.14	218	13.3	197	14.19	205	13.13	184	15.08	215	7.59	116	10.14	153	8.59	124
100351261	ESR1	mRNA	0.62	66	0.95	98	0.9	95	0.8	83	0.45	45	0.69	69	0.18	20	0.19	20	0.15	16
100345125	SNX33	mRNA	20.79	986	25.1	1150	18.24	859	15.51	711	18.04	799	15.35	692	20.38	997	14.72	706	11.58	535
100343289	GPX3	mRNA	296.24	7940	347.13	8981	385.49	10257	302.74	7846	472.71	11854	352.18	8985	307.86	8488	161.66	4380	220.32	5737
100343290	KLHL3	mRNA	3.02	332	2.61	277	2.82	306	2.81	298	2.79	285	3.11	322	2.57	293	2.57	285	3.35	358
100345128	RAVER1	mRNA	8.98	380	8.59	351	8.76	368	9.09	372	8.02	317	8.03	323	9.28	405	10.24	438	10.29	424
100343291	LOC100343291	mRNA	4.62	274	7.16	410	5.11	301	4.74	272	3.09	171	3.8	214	8.04	492	11.69	701	6.17	357
100343293	PKIA	mRNA	1.56	84	1.95	97	1.59	79	1.25	65	1.19	60	1.41	72	0.4	22	1.45	79	0.3	16
100345122	ATG16L1	mRNA	416.07	2527	340.99	2121	320.85	2025	439.38	2580	783.49	4216	610.05	3427	301.23	2099	295.7	2068	363.14	2260
100345123	BLM	mRNA	2.83	208	2.26	160	2.93	215	2.55	183	1.89	134	2.19	152	2.23	170	2.45	175	2.09	152
100345124	LOC100345124	mRNA	1.91	84	1.98	84	1.35	59	1.37	58	2.07	85	1.7	71	1.13	51	0.32	14	1.22	52
100343288	IL18RAP	mRNA	0.96	60	0.46	28	1.16	72	1.21	73	1.12	65	1.62	96	1.07	69	1.66	105	0.77	47
100343282	C2H4orf47	mRNA	0.34	9	1.27	33	0.75	20	1.66	43	0.12	3	0.59	15	0.58	16	0.99	27	1	26
100343275	HSF2BP	mRNA	1.51	32	1.17	24	1.05	22	1.34	28	0.91	18	0.74	15	1.7	37	0.66	14	0.88	18
100345115	PLS3	mRNA	44.26	2285	54.4	2704	49.19	2523	41.46	2068	34.69	1669	40.13	1964	29.87	1590	24.3	1267	26.63	1338
100345118	LOC100345118	mRNA	0.05	1	0	0	0	0	0	0	0.06	1	0.05	1	0	0	0	0	0.11	2
100343276	TRIM66	mRNA	2.39	183	2.53	193	1.97	151	2.03	151	2.21	160	2.61	189	1.82	142	2.21	172	2.83	211
100345120	NEK5	mRNA	0.61	42	0.86	57	0.64	43	0.84	58	0.31	20.82	0.8	48.47	0.45	29	0.48	34	0.48	30
100345121	TFAP2C	mRNA	0.84	36	0.39	16	0.94	40	0.82	34	0.87	35	1.17	48	0.59	26	0.81	35	0.43	18
100343281	FRYL	mRNA	37.45	7329	36.72	6952	35.55	6915	31.53	5969	34.84	6360	34.07	6330	36.4	7370	30.59	6058	36.85	7051
100345140	MIGA2	mRNA	5.53	211	6.18	228	5.7	216	6.15	227	5.86	209	4.96	180	2.29	90	3.16	122	2.85	106
100343304	CLSTN3	mRNA	0.4	26	0.51	33	0.62	41	0.37	24	0.83	52	0.55	35	0.53	37	0.34	23	0.18	12
100343305	RAD51AP1	mRNA	0.7	33	0.2	9	0.62	29	0.57	26	0.39	17	0.36	16	0.41	20	0.42	20	0.17	8
100343306	MLF2	mRNA	65.35	1580	65.54	1531	67.99	1660	66.83	1583	57.23	1314	59.57	1390	68.11	1699	82.6	2059	62.94	1482
100345142	TBC1D14	mRNA	16.8	547	14.66	461	16.11	521	18.39	579	18.79	572	18.24	565	12.73	427	17.92	590	12.15	385
100343307	LMO7	mRNA	82.13	7401	92.8	8107	94.34	8427	104.77	9133	113.62	9645	106.08	9109	73.01	6797	61.56	5619	62.05	5474
100345144	SLC25A37	mRNA	12.79	365	13.72	378	12.95	367	14.53	401	12.96	346	14.18	385	22.58	663	21.7	626	26.28	729
100345136	LOC100345136	mRNA	1.79	74.6	2.06	83	3.63	150.24	4.49	181.01	6.7	261.23	6.78	269.06	1.03	44.15	2.41	101.67	1.38	55.87
100343299	LOC100343299	mRNA	13.94	80	4.92	27	33.36	189	23.1	128	23.55	128	17.38	96	4081.06	23485.2	4801.36	27712	4684.28	25404
100345137	TEX12	mRNA	1.88	27	1.61	25	2.03	32	1.35	19	0.79	13	1.59	23	0.7	13	1.23	18	2.2	33
100343300	LOC100343300	mRNA	0.1	4.08	0.82	12.37	0.47	8.24	2.2	13.05	1.43	7.23	2.73	13.36	0.39	7.96	1.09	43.16	0	0
100345138	SAMM50	mRNA	7.55	148	7.56	143	7.6	148	8.81	167	6.75	124	9.15	171	7.06	142	10.44	207	7.05	134
100343301	TMEM140	mRNA	21.9	571	29.12	740	24.4	640	26.62	656	28.89	687	25.72	631	32.37	867	22.66	632	21.29	528
100343294	MRPS26	mRNA	12.84	196	12.99	191	6.8	103	14.64	216	12.08	173	14.01	204	9.47	148	10.7	165	12.34	182
100345130	CLASP1	mRNA	27.37	3509	29.33	3638	26.11	3329	25.55	3169	28.48	3409	26.3	3205	18.47	2453	15.47	2008	14.29	1792
100345134	ANOS1	mRNA	15.71	456	14.68	411.55	14.85	428	15.85	445	13.85	376	13.65	377	7.12	212.65	9.95	292	6.56	185
100343296	LOC100343296	mRNA	0	0	0	0	0	0	0.14	2	0	0	0	0	0	0	0	0	0	0
100345135	ABCA3	mRNA	144.42	14746	99.82	9855.43	118.52	12028.6	181.8	17954.3	173.37	16520.5	176.38	17105.4	103.28	10902.7	147.27	15217.5	120.71	12040.4
100343297	MCRS1	mRNA	19.21	561	18.94	534	17.35	503	19.05	538	19.33	528	19.58	544	13.14	395	15.45	456	10.67	303
100353063	PRAG1	mRNA	7.92	555	7.29	494	6.95	484	5.93	402	4.78	313	6.1	406	3.89	282	3.64	258	3.46	237
100353062	S100PBP	mRNA	12.42	718	14.76	824	13.02	763	11.34	670	13.14	654	11.7	634	10.87	643	10.09	573	8.85	498
100353066	KPNA7	mRNA	0.04	1	0	0	0	0	0	0	0.04	1	0	0	0.04	1	0	0	0	0
100345151	ARFGEF1	mRNA	27.09	3095	27.93	3086	26.44	3002	24.71	2730	29.09	3101	27.12	2942	24.1	2847	21.37	2470	24.77	2764
100353065	LOC100353065	mRNA	1.75	67.36	1.05	39.03	1.28	48.89	1.42	52.86	1.16	41.55	1.59	57.98	0.96	38.19	0.64	24.98	1.79	67.1
100353061	POU3F1	mRNA	0.09	2	0	0	0	0	0.23	5	0.14	3	0.23	5	0	0	0.09	2	0.05	1
100341466	KCNE5	mRNA	0.66	17	1.25	31	0.82	21	0.88	22	0.5	12	0.61	15	1.1	29	0.46	12	0.52	13
100343320	PRPF38B	mRNA	12.54	1072	11.35	982	13.29	1121	11.43	949	13.92	1114	12.07	993	13.45	1207	14.33	1230	15.43	1256
100341465	TSPYL2	mRNA	3.68	178	4.11	192	4.06	195	3.7	173	3.19	144	3.57	164	5.65	282	3.23	158	5.81	274
100345160	SGO2	mRNA	1.82	131	1.21	84	1.93	138	1.44	100	0.85	57	1.02	70	0.96	71	1.28	93	1.04	73
100343322	SYTL1	mRNA	2.57	82	2.2	67	3.64	113	2.73	83	2.83	85	3.63	109	1.18	39	2.32	73	2.13	66
100345162	PDE6H	mRNA	0.4	9	0.45	11	0.38	9	0.61	14	0.24	5	0.34	9	0.55	13	0.35	9	0.88	21
100343323	GALNT15	mRNA	2.79	128	4.34	192	3.3	150	3.82	169	4.44	190	4.34	189	3.62	171	4.68	217	2.58	115
100341463	NPC2	mRNA	243.05	4284	126.17	2144	231.11	4041	302.62	5157	194.6	3215	244.21	4104	161.89	2925	259.06	4613	208.51	3557
100345163	TM7SF3	mRNA	7.7	411	7.05	364	7.78	396	8.83	454	7.04	386	6.65	371	8.23	424	11.06	589	6.96	359
100343324	RBMS3	mRNA	61.47	1419	71.88	1594	68.69	1566	61.17	1357	59.41	1279	55.81	1218	77.95	1829	52.84	1226	57.67	1278
100343311	TCF4	mRNA	84.63	2940	94.24	3199	76.94	2700	85.54	2821	67.82	2128	73.87	2373	115.93	4192	88.78	3129	77.58	2626
100345154	AVPR1A	mRNA	0.02	2	0.02	2	0.16	16	0.09	9	0.08	7	0.16	15	0.05	5	0.41	41	1.55	149
100341472	ABCC8	mRNA	0.01	1	0	0	0	0	0.01	1	0	0	0.01	1	0	0	0	0	0	0
100341471	THOC5	mRNA	14.33	535	15.12	546	13.86	514	14.8	535	13.12	457	14.82	525	12.83	495	12.81	484	11.7	425
100345155	LOC100345155	mRNA	0.03	1	0	0	0.11	3.97	0.32	10.91	0	0	0.23	7.87	0	0	0.03	1	0	0
100343312	ABHD3	mRNA	9.72	274	7.87	214	9.11	255	7.93	216	7.74	204	8.13	218	11.17	324	6.11	174	13.84	379
100345156	FAM192A	mRNA	19.79	434	22.12	456	21.42	453	17.76	371	17.01	351	15.95	350	23.04	494	17.89	376	20.28	420
100343313	PARP8	mRNA	7.79	944	7.87	921	9.37	1128	10.28	1205	10.13	1144	10.11	1163	10.9	1365	9.74	1194	10.26	1215
100341469	RBBP4	mRNA	73.02	2601	69.78	2401	64.62	2286	56.93	1961	43.63	1453	50.2	1701	76.64	2813	66.07	2380	62.18	2156
100345157	EZH2	mRNA	5.96	246	3.48	136	6.16	249	4.72	188	4.35	167	4.82	191	5.3	224	6.79	277	7.76	306
100341468	CFAP157	mRNA	3.85	22.39	5.39	38.95	4.81	26.14	7.3	36.85	7.61	16.46	7.86	27.33	4.17	16.33	3.25	21.96	3.23	11.14
100343319	CHD1L	mRNA	7.81	470	6.29	366	8.3	496	7.8	454	8.06	453	7.71	441	5.17	321	6.01	366	6.19	363
100345148	LCLAT1	mRNA	16.6	1306	19.87	1504	16.17	1257	14.81	1135	11.58	850	12.55	943	9.26	752	8.95	716	9.3	713
100343308	RAD54L2	mRNA	11.5	1003	11.8	994	11.91	1035	12.11	1018	10.39	845	11.08	921	13.09	1181	12.29	1087	10.39	887
100343309	UBA3	mRNA	12.96	443	13.54	447	12.76	433	11.65	385	10.13	324	10.98	357	11.7	410	12.62	435	10.37	345
100345149	NRG2	mRNA	0.83	32	1.13	42	0.55	21	0.75	28	0.8	29	0.98	36	0.03	1	0.08	3	0.08	3
100343310	ME2	mRNA	14.86	1033	13.33	896	16.63	1149	13.4	901	12.99	843	13.52	893	23.84	1712	18.65	1312	25.47	1728
100353059	LOC100353059	mRNA	0.68	28	0.63	25	0.79	32	0.96	38	0.6	23	0.59	23	0.47	20	0.7	29	0.93	37
100353057	KIAA1210	mRNA	0.03	3	0.1	10	0.03	3	0.04	4	0.06	6	0.02	2	0.06	6	0.06	6	0.05	5
100353054	PPP1CC	mRNA	41.63	1045	42.97	1041	35.27	879	39.34	955	30.18	709	34.39	822	35.22	909	28.89	733	29.7	724
100353053	LOC100353053	mRNA	0	0	0	0	0	0	0	0	0	0	0	0	0.04	2	0	0	0.04	1.91
100353056	PCYT1B	mRNA	0.76	62	0.94	74	0.78	63	0.77	61	0.41	31	0.52	40	0.37	31	0.38	31	0.44	35
100353055	SIRT4	mRNA	3.69	95	3.73	92	3.66	92	4.12	102	3.84	91	3.16	76	2.25	60	2.69	69	2.59	63
100353049	SMG8	mRNA	6.02	377	6.31	382	5.91	368	5.18	314	4.67	273	5.21	310	5.61	363	5.24	332	4.74	290
100353048	ADAM11	mRNA	0.08	5	0.02	1	0.11	7	0.03	2	0.1	6	0.05	3	0.06	4	0.02	1	0.02	1
100353052	AMZ2	mRNA	30.37	719	22.76	515	25.22	579	27.8	635	31.01	686	28.17	630	20.59	485	23.74	559	21.1	483
100345165	FBXO15	mRNA	0.67	19	0.98	27	0.46	13	1.96	54	0.19	5	1	27	0.55	16	0.42	12	0.62	17
100353050	FBXO47	mRNA	0.07	2	0.03	1	0	0	0	0	0	0	0.03	1	0	0	0.03	1	0.14	4
100345167	MEF2C	mRNA	10.16	1043	10.39	1032	11.56	1179	11.81	1173	11.12	1067	11.43	1114	10.72	1136	10.94	1136	9.3	933
100343332	LOC100343332	mRNA	0	0	0	0	0.07	1	0	0	0	0	0	0	0	0	0	0	0	0
100345174	MARCKS	mRNA	81.87	3654	104.73	4516	93.07	4126	58.67	2532	70.27	2930	66.6	2826	73.3	3374	64.42	2908	67.13	2919
100341480	GALK1	mRNA	6.19	133	6.03	125	6.7	143	7.41	154	6.66	134	5.76	118	2.49	55	5.02	109	2.78	58
100343337	MYO18A	mRNA	15.77	1813	14.99	1732	15.58	1838	15.07	1711	14.11	1567	14.97	1635	9.82	1222	11.2	1344	11.16	1313
100343338	MYO1C	mRNA	102.78	7480	106.21	7472	99.39	7187	116.73	8216	114.35	7769	106.53	7365	78.68	5915	76.27	5615	74.14	5266
100345178	DNAJB4	mRNA	16.75	635	16.22	594	15.16	571	14.86	545	11.85	420	14.25	514	11.85	463	8.24	316	17.31	639
100341478	GIMAP2	mRNA	1.68	39	0.85	19	2.13	49	1.56	35	1.43	31	1.45	32	3.35	80	4.39	103	3.46	78
100343340	OTC	mRNA	0.1	3	0.1	3	0.03	1	0.07	2	0.07	2	0.07	2	0.03	1	0.1	3	0.03	1
100345179	TMCO4	mRNA	5.96	297	5.45	255	6.72	322	5.87	276	6.41	289	7.11	329	1.11	56	2.65	131	2.21	104
100341477	KATNA1	mRNA	6.34	247	5.68	213	5.65	218	5.14	193	5.36	194	5.23	193	5.29	212	4.69	185	4.39	167
100343341	RBM3	mRNA	41.31	899	35.79	758	34.61	742	43.27	907	30.92	640	35.1	744	24.1	582	28.89	656	21.01	486
100341487	MAMDC2	mRNA	7.06	439	15.61	943	6.83	427	8.11	486	5.14	302	6.7	401	0.94	61	0.96	57	0.88	49
100343333	LOC100343333	mRNA	0	0	0	0	0.07	1	0	0	0	0	0	0	0	0	0	0	0	0
100345168	LOC100345168	mRNA	41.51	510.15	32.34	382.57	37.66	458.81	24.2	287.51	25.07	289.44	21.97	258.02	18.56	232.81	19.44	241.15	18.19	215.36
100345169	LOC100345169	mRNA	0.04	1	0	0	0.05	1	0	0	0	0	0	0	0	0	0	0	0	0
100343334	MAGEL2	mRNA	0.18	12	0.26	17	0.1	7	0.06	4	0.14	9	0.11	7	0.03	2	0.06	4	0	0
100341484	MPDZ	mRNA	17.08	2146	21.74	2641	16.52	2063	13.91	1689	14.44	1691	14.84	1770	10.42	1353	7.45	948	7.54	926
100341483	ARID3C	mRNA	0.06	2	0.03	1	0.03	1	0.03	1	0.03	1	0	0	0.03	1	0	0	0.06	2
100345171	COL21A1	mRNA	1.99	143	3.07	198	2.29	147	2.7	180	1.63	109	2.36	146	0.56	39	0.55	40	0.55	36
100343335	SLC16A12	mRNA	0.66	59	0.44	38	0.71	63	0.45	39	0.47	39	0.5	42	0.09	8	0.04	4	0.03	3
100341482	LOC100341482	mRNA	0	0	0	0	0	0	0	0	0	0	0	0	0	0	0	0	0.05	1
100343336	CEP55	mRNA	3.21	139	2.25	94	2.86	123	2.13	89	2	81	2.26	93	2.82	126	3.09	135	3.42	144
100345172	BTBD9	mRNA	17.08	586	18.58	627	17.29	621	18.54	632	20.76	691	20.43	661	16.64	609	18.01	660	17.84	603
100341475	BUD23	mRNA	7.06	124	5.37	91	5.62	98	7.95	135	5.57	92	6.37	107	9.54	172	11.15	198	9.7	165
100341473	PCNX1	mRNA	20.76	4269	23.46	4666	20.3	4148	18.75	3730	17.35	3328	18.17	3547	25.8	5488	20.18	4199	21.8	4382
100345164	FGD5	mRNA	26.78	2528	32.55	2971	27.75	2603	27.6	2520	29.57	2605	27.81	2493	19.32	1885	19.14	1828	14.56	1342
100343330	ZNF281	mRNA	11.46	949	11.43	915	10.89	896	11.3	905	11.14	861	11.9	936	35.02	2997	31.84	2668	31.04	2510
100343331	SCG3	mRNA	0.27	16	0.16	9	0.22	13	0.05	3	0.02	1	0.04	2	0.1	6	0.05	3	0.17	10
100345063	RBM22	mRNA	24.4	780	27.02	834	26.24	833	24.65	762	21.58	645	24.82	755	32.32	1064	26.95	871	26.98	839
100345064	MYBL1	mRNA	1.24	80	1	60	0.69	49	0.85	50	0.33	19	0.79	51	0.31	22	0.2	13	0.33	20
100345066	ITPA	mRNA	11.59	184	11.11	170	14.04	221	13.68	210	13.43	200	10.57	160	12.43	202	14.66	235	11.92	183
100345078	PCBP4	mRNA	14.71	474	16.29	507	15.62	500	15.81	493	16.42	495	13.89	426	17.12	568	18.72	610	12.34	387
100345082	ZNF622	mRNA	5.27	150	5.32	146	6.2	175	5.34	147	5.07	135	5.24	142	8.5	249	6.61	190	9.94	275
100345083	ANKRD33B	mRNA	1.61	226	1.24	168	1.78	248	2.75	374	2.77	363	2.87	383	10.37	1506	8.16	1159	11.73	1610
100345084	CUL7	mRNA	16.78	1485	18.68	1599	15.68	1379	17.01	1456	13.51	1116	13.93	1171	8.7	796	10.05	900	9.33	806
100345074	ZMYM2	mRNA	17.91	2284	20.19	2491	17.13	2171	15.39	1899	15.01	1786	15.19	1840	12.31	1624	12.1	1562	10.4	1296
100345075	NDFIP2	mRNA	5.24	359	5.07	336	5.32	362	5.55	368	4.1	262	5.12	333	4.92	348	6.03	418	3.65	244
100345077	ZNF445	mRNA	15.89	2172	16.13	2132	16.39	2225	15.15	2003	15.54	1983	15.46	2010	39.82	5627	28.6	3954	37.74	5043
100345067	CRNKL1	mRNA	17.15	1030	16.42	953	15.69	936	15.24	885	14.16	794	16.08	918	25.2	1563	23.01	1398	24.54	1438
100345068	ACVR1B	mRNA	20.2	808	12.86	497	17.24	685	17.45	675	15.03	562	15.9	605	57.85	2386	47.65	1928	68.53	2670
100345070	PLEKHG4	mRNA	0.07	5	0.11	8	0.08	6	0.01	1	0.04	3	0.08	6	0.06	5	0	0	0.01	1
100345073	NTF3	mRNA	0.52	11	0.78	16	0.56	12	0.24	5	0.15	3	0.26	5	0.18	4	0	0	0.19	4
100345100	LOC100345100	mRNA	12.26	646	11.72	597	9.97	522	12.13	618	11.27	555	12.16	609	10.2	555	11.69	623	9.34	480
100345102	MTMR10	mRNA	11.54	900	11.05	833	11.54	894	12.37	933	11.4	830	11.74	870	11.83	953	11.15	880	10.07	767
100345098	SPINT1	mRNA	14.61	616	13.41	546	15.21	637	19.32	788	19.06	751	18.74	751	15.34	667	26.71	1139	39.7	1631
100345093	UBXN11	mRNA	2.32	58	3.47	83	3	74	3.7	96	1.85	42	2.57	60	1.67	41	1.74	44	1.5	35
100345094	IGSF11	mRNA	1.34	69	0.5	25	0.41	21	0.8	40	0.79	38	0.67	33	0.24	13	0.33	17	0	0
100345087	AFG1L	mRNA	3.07	73	1.91	44	1.78	42	2.88	66	2.47	55	2.07	47	1.1	27	1.16	28	1	23
100345091	ST6GALNAC3	mRNA	9.83	237	8.49	256	6.9	216	9.21	251	9.9	312	9.91	265	4.73	159	5.64	128	2.64	97
100345092	GALE	mRNA	2.87	74	2.82	71	3.25	82	3.21	78	3.23	77	2.4	60	2.94	77	4.36	115	3.44	85
100345110	WSB2	mRNA	35.17	1803	36.76	1821	35.59	1812	36.03	1786	34.86	1669	36.19	1763	43.18	2284	42.92	2225	38.68	1933
100343270	SIAE	mRNA	6.5	265	5.23	206	5.43	220	8.97	354	4.83	184	6.86	266	2.78	117	3.22	133	5.03	200
100345111	LOC100345111	mRNA	0	0	0	0	0	0	0	0	0.07	1	0	0	0	0	0.07	1	0	0
100343272	UBE2G2	mRNA	20.03	523	18.24	453	18.88	488	19.62	496	16.14	398	17.38	433	25.72	689	26.71	704	27.8	698
100345112	TIMM17B	mRNA	23.73	332	25.23	340	25.29	350	25.56	345	21.55	282	21.66	289	25.73	369	30.6	432	22.7	308
100345114	PDZD11	mRNA	14.22	224	14.79	223	15.2	236	15.28	231	10.14	149	12.15	181	13.63	219	13.86	219	11.74	179
100343273	GAL3ST2	mRNA	0.61	64	0.61	62	0.44	46	0.37	38	0.68	67	0.5	50	0.33	36	0.33	35	0.69	71
100345108	GEMIN4	mRNA	10.22	555	8.52	447	7.68	414	8.08	424	11.91	604	10.35	534	7.64	428	11.58	636	5.08	269
100345109	SNF8	mRNA	15.55	235	14.07	204	15.95	239	14.5	212	16.98	241	15.8	228	12.43	192	18.83	287	12.66	185
100343266	MSMP	mRNA	6.95	81	6.33	71	5.54	64	5.68	64	6.66	73	5.47	61	7.15	85	6.2	73	5.17	58
100345107	NLGN2	mRNA	8.4	614	10.83	765	8.84	642	9.77	690	5.94	404	6.75	468	14.89	1123	8.34	615	9.64	684
100345103	MDGA2	mRNA	0.24	12	0.16	8	0.18	9	0.24	12	0.08	4	0.04	2	0	0	0.08	4	0.12	6
100345104	PCGF5	mRNA	25.77	2803	26.83	2823	23.18	2506	23.19	2440	21.33	2165	23.02	2378	30.76	3459	22.94	2525	28.23	3000
100345105	HKDC1	mRNA	0.31	20	0.26	16	0.33	21	0.19	12	0.32	19	0.26	16	0.35	23	0.4	26	0.61	38
100345106	NEK8	mRNA	5.61	220	6.46	248	5.83	226	6.93	262	5.09	185	5.24	198	3.64	141	4.79	197	3.54	136
100341546	CASP6	mRNA	9.18	203	9.86	208	9.75	214	7.63	160	6.23	129	7.26	153	6.65	151	8.41	188	6.99	150
100343397	HOXA10	mRNA	0.05	2	0	0	0	0	0	0	0.05	2	0	0	0.02	1	0.07	3	0	0
100343398	RASA1	mRNA	24.22	1441	27.28	1569	26.42	1562	21.64	1245	22.89	1272	22.02	1245	20.97	1288	17	1023	15.75	914
100343399	LOC100343399	mRNA	59.47	1704.18	47.93	1325.85	54.12	1539.56	45.13	1250.42	31.42	842.2	36	981.83	28.1	828.69	29.46	853.35	17.34	483.01
100343400	NOTCH4	mRNA	24.35	2744	27.7	3018	21.42	2399	33	3596	30.35	3191	31.96	3420	12.23	1425	23.5	2679	8.79	968
100339739	KIAA0408	mRNA	10.31	864	12.49	1012	11.16	929	12.06	977	9.36	732	12.13	965	8.81	763	3.85	326	7.9	646
100341552	ARHGAP11A	mRNA	2.63	246	1.24	112	2.07	192	1.67	151	1.03	90	1.5	133	0.95	92	0.9	85	1.36	124
100339738	BCLAF1	mRNA	49.89	3092	45.34	3041	53.83	3523	49.9	3283	52.25	3291	50.11	3199	64.58	4348	61.72	4103	54.79	3566
100339737	OTULIN	mRNA	5.15	232	4.57	199	5.74	257	5.85	255	6.34	267	5.88	252	3.68	171	4.85	221	3.96	174
100343395	PCDH8	mRNA	0.01	1	0	0	0	0	0.01	1	0.01	1	0.01	1	0.04	3	0.05	4	0.1	8
100341549	JMJD7	mRNA	3.76	55	4.96	70	5.31	77	5.02	71	4.3	59	4.3	60	6.88	103	6.22	92	8.77	124
100343396	CD226	mRNA	3.28	191	1.99	112	2.96	171	3.04	171	1.93	105	2.73	151	0.85	51	1.49	88	1.02	58
100339736	ROPN1L	mRNA	1.61	20	3.19	38	2.2	27	3.9	48	0.43	5	2.37	28	0.92	12	0.88	11	2.01	25
100341547	SLC35F3	mRNA	0.03	1	0.03	1	0.06	2	0	0	0.03	1	0.03	1	0	0	0	0	0	0
100341557	PFAS	mRNA	1.59	141	1.38	118	1.22	109	1.5	130	0.91	75	1.31	114	1.4	129	2.12	190	1.86	162
100339743	ESYT2	mRNA	31.61	3016	34.19	3154	28.66	2717	28.07	2590	24.66	2196	26.57	2408	30.59	3017	30.56	2950	31.03	2891
100341556	FUOM	mRNA	8.78	118	7.88	102	9.15	122	7.39	96	7.13	90	8.57	110	2.91	40	4.2	57	2.85	37
100339742	SYTL3	mRNA	0.98	63	0.91	54	1.41	80	1.41	83	0.88	48	1.03	60	1.3	81	1.28	76	3.05	173
100339741	FYN	mRNA	25.65	1532	25.47	1475	25.29	1500	25.14	1454	17.83	997	22.8	1295	25.88	1594	29.95	1801	18.38	1072
100341555	IFIT2	mRNA	6.08	250	10.47	416	15.25	623	19.89	791	3.51	135	11.92	466	55.6	2358	54.09	2250	35.12	1407
100339740	QRSL1	mRNA	3.16	89	3.05	83	2.82	79	2.28	62	1.37	36	2.8	75	1.03	30	3.05	87	1.53	42
100341553	C17H14orf28	mRNA	4.52	149	4.68	162	4.68	158	4.25	125	4.49	134	4.7	129	3.04	107	2.41	93	2.7	92
100343402	LOC100343402	mRNA	15.19	108	13.05	89	13.23	93	13.24	91	12.51	84	12.74	87	12.4	89	13.4	96	9.31	63
100343403	TBC1D22B	mRNA	8.23	448	8.06	442	8.2	463	9.44	506	8.93	473	9.55	477	12.4	728	10.91	626	9.27	511
100339747	ZCCHC17	mRNA	6.79	172	6.58	161	6.8	171	6.82	167	8.1	192	6.55	158	4.07	106	5.43	139	4.43	109
100343404	LIN28B	mRNA	0.02	2	0.02	2	0.02	2	0.03	3	0	0	0.02	2	0.02	2	0	0	0	0
100341559	ALDH6A1	mRNA	35.5	1967	41.74	2236	39.05	2149	31.46	1686	32.3	1672	32.71	1723	27.11	1551	20.21	1133	27.29	1475
100339746	RPRD2	mRNA	18.56	2562	21.51	2783	20.79	2862	18.7	2528	20.18	2570	19.31	2528	25.99	3616	19.63	2734	30.16	3984
100339748	SUSD5	mRNA	0.07	5	0.12	9	0.13	10	0.01	1	0.06	4	0.08	6	0.12	9	0.09	7	0.04	3
100341561	SLC8B1	mRNA	8.27	267	6.35	198	8.14	261	8.68	271	8.58	259	8.11	249	5.89	196	9.46	309	7.19	226
100341560	LOC100341560	mRNA	0	0	0	0	0	0	0	0	0.04	1	0	0	0	0	0	0	0	0
100339752	POU4F2	mRNA	0	0	0	0	0	0	0.03	1	0	0	0	0	0	0	0	0	0	0
100341569	ALG5	mRNA	9.66	172	8.02	138	12.15	212	10.74	185	7.47	125	9.74	165	7.61	139	8.61	155	6.48	112
100339751	PDIA5	mRNA	8.66	254	6.18	175	12.19	355	8.64	245	9.22	253	9.13	255	8.35	252	7.82	232	10.41	297
100341567	RBMX2	mRNA	3.08	62	2.58	52	3.04	61	2.93	58	3.02	54	3.69	64	4.55	90	4.23	85	4.59	87
100339750	IQCB1	mRNA	2.67	102	3	109	3.19	120	2.79	102	2.67	93	2.6	92	3.47	133	2.26	87	2.16	78
100341564	UPF3B	mRNA	1.69	68	2.08	80	2.33	92	2.4	93	2.25	84	2.19	83	2.99	122	3.15	126	2.55	99
100339757	CEP152	mRNA	1.86	182	1.32	123	1.88	178	1.5	140	1.55	143	1.38	126	0.84	87	1.09	109	1.25	119
100339756	LOC100339756	mRNA	2.81	60.34	2.34	48.41	2.53	53.96	1.6	33.14	1.17	23.4	1.77	36.16	0.78	17.1	0.43	9.34	0.46	9.52
100341573	ABHD2	mRNA	33.2	3945	38.24	4395	36.2	4275	37.71	4334	41.23	4572	38.98	4398	42.68	5245	34.92	4199	40.26	4674
100341572	SLC7A1	mRNA	5.9	361	3.97	235	5.59	340	6.6	395	4.53	257	5.21	302	7.25	454	12.28	764	9.7	584
100339755	NEK2	mRNA	3.88	129	3.06	98	3.52	116	3.39	109	1.55	48	3.07	97	1.46	50	2.08	70	1.89	61
100341571	NUP153	mRNA	24.7	2271	26.06	2320	25.56	2336	25.25	2243	23.76	2040	24.56	2150	40.28	3836	36.54	3404	35.69	3210
100339754	TAF3	mRNA	8.2	666	8.62	677	8.39	677	7.96	625	7.74	587	8.05	621	10	839	9.68	795	11.81	936
100339758	SKOR1	mRNA	0.2	12	0.14	8	0.12	7	0.1	6	0.11	6	0.09	5	0.03	2	0.06	4	0.1	6
100339760	PNN	mRNA	14.83	825	17.29	930	17.75	981	16.13	868	18.09	940	17.76	939	23.99	1378	18.71	1053	32.53	1765
100341579	MYL10	mRNA	0.12	1	0.12	1	0	0	0	0	0	0	0	0	0	0	0	0	0	0
100341578	HINFP	mRNA	6.96	346	6.62	318	6.56	324	7.01	337	6.51	302	6.37	301	5.44	279	6.05	304	6.05	293
100339759	PPP1R3E	mRNA	5.76	350	6.27	377	5.78	351	6.04	349	5.92	338	6.25	361	1.49	93	2.35	146	2.63	154
100341577	MIEF2	mRNA	5.09	163	5.6	173	4.37	139	3.65	113	7.45	223	6.8	207	3.03	100	2.72	88	1.22	38
100339765	AXIN2	mRNA	18.37	1074	18.16	1026	18.27	1061	20.85	1179	16.3	890	18.14	1008	9.15	552	9.33	552	8.17	466
100341584	LOC100341584	mRNA	0.13	6	0.37	16.04	0.22	10	0.36	15.76	0.21	9	0.23	10	0.51	23.87	0.04	2	0.36	16
100341583	CEP126	mRNA	5.31	395	8.23	593	5.97	441	4.51	326	4.75	332	5.05	355	3.6	276	2.16	164	2.39	176
100339764	CFAP52	mRNA	1.38	53	2.06	76	0.84	32	1.97	73	0.08	3	0.74	27	0.68	27	3.9	151	1.64	61
100339763	LOC100339763	mRNA	0	0	0	0	0.09	2	0	0	0	0	0	0	0.04	1	0	0	0.09	2
100341582	MUS81	mRNA	5.43	176	4.86	152	5.72	184	8.11	254	6.97	211	7.11	219	4.86	162	8.03	263	5.11	161
100339762	LIPN	mRNA	0.22	5	0.14	3	0.5	11	0.84	18	0.34	7	0.47	10	2.06	47	0.89	20	1.58	34
100341581	LOC100341581	mRNA	0.09	4.62	0.13	6.17	0.16	8.07	0.06	2.85	0.28	13.04	0.19	9.14	0.36	18.49	0.2	10.18	0.32	15.35
100339772	LOC100339772	mRNA	3.61	65.01	2.34	40.6	4.29	76.55	2.74	47.62	2.33	39.24	2.66	45.63	2.71	50.04	3.96	72	3.45	60
100341587	SEPT9	mRNA	36.66	635	27.13	453	34.46	592	32.19	539	29.07	472	29.73	491	20.05	356	29.03	508	22.91	384
100339771	FAM133A	mRNA	0	0	0	0	0	0	0	0	0	0	0.04	2	0	0	0	0	0	0
100339769	LOC100339769	mRNA	1.45	28.53	1.84	34.98	1.73	33.88	0.99	18.8	2.17	40.02	2.06	38.66	0.76	15.38	1.14	22.78	1.26	24
100341586	CPLX1	mRNA	0	0	0	0	0.04	1	0	0	0	0	0	0	0	0	0	0	0	0
100341585	DTYMK	mRNA	3.45	42	3.98	47	4.05	48	2.94	34	3.04	35	4.58	53	1.62	20	0.89	11	2.24	26
100339766	RPS6KL1	mRNA	0.24	11	0.21	9	0.34	15	0.14	6	0.31	13	0.19	8	0.26	12	0.29	13	0.45	20
100339775	SOX6	mRNA	1.93	288	2.43	351	2.08	309	1.89	272	2.58	357	2.35	334	0.85	131	0.7	106	0.5	73
100339774	MEGF9	mRNA	10.43	732	10.18	691	13.12	915	14.54	987	17.35	1137	14.69	980	9.23	669	14.54	1033	12.41	850
100339773	LOC100339773	mRNA	0	0	0	0	0	0	0.03	1	0	0	0.03	1	0	0	0	0	0	0
100341589	CFL1	mRNA	161.35	2186	162.34	2118	191.19	2568	158.13	2071	169.36	2154	163.43	2114	203.83	2822	296.08	4050	285.12	3726
100339781	LOC100339781	mRNA	1.09	24.38	1.07	23.1	0.54	11.93	1.1	23.76	0.97	20.21	0.55	11.71	1.83	42.01	0.91	20.56	1.48	32.05
100341597	PCYOX1L	mRNA	10.31	415	11.21	436	10.19	409	7.81	305	5.99	226	6.87	264	4.48	186	4.31	176	6.28	247
100339778	ZNF329	mRNA	7.28	337	8.47	379	7.52	346	8.07	361	7.8	337	7.22	318	9.55	456	7.64	357	11	496
100339777	MEF2A	mRNA	27.71	2467	30.92	2661	28.11	2486	25.71	2213	19.63	1631	21.59	1826	19.7	1813	14.64	1319	13.11	1141
100339776	UNC45A	mRNA	12.88	683	12.79	655	11.44	603	13.74	704	12.15	601	13.64	688	7.47	408	10.19	545	7.04	364
100341592	SCARA3	mRNA	5.92	334	6.03	329	4.57	256	5.26	287	4.14	218	4.27	229	4.67	270	4.73	270	2.94	160
100339785	VCP	mRNA	56.63	3506	50.6	3028	61.04	3755	55.15	3302	42.84	2477	47.82	2813	72.09	4609	70.99	4446	65	3926
100341600	SNRPB	mRNA	42.13	876	36	722	35.66	736	37.07	744	30.84	599	34.18	677	41	875	41.04	861	34.08	684
100341599	SRC	mRNA	11.83	661	8.76	473	12.27	681	11.32	612	13.13	685	11.56	614	5.34	308	13.66	772	7.98	435
100339782	LOC100339782	mRNA	1.01	65.23	0.75	46.93	0.36	23.27	0.68	42.4	0.9	54.42	0.71	43.54	0	0	0.95	62.17	1.41	88.93
100345180	GFM1	mRNA	11.09	508	10.51	465	11.76	535	11.02	488	9.18	393	11.32	493	14.88	703	14.44	669	13.98	624
100343344	LOC100343344	mRNA	2.08	76.42	1.31	46.32	3.29	120.03	3.26	115.67	2.62	89.99	3.22	112.65	1.56	58.96	2.45	91.17	1.68	59.95
100345181	PIK3CB	mRNA	13.78	808	12.95	734	14.66	854	15.09	856	18.06	989	17.48	974	14.37	870	16.52	980	13.41	767
100343345	ARMCX2	mRNA	22.96	1182	27.99	1382	23.74	1217	13.6	669	17.92	860	15.65	760	3.55	184	4.06	212	2.62	130
100345182	SCAF4	mRNA	16.74	1662	18.11	1740	19.24	1900	17.78	1708	17.66	1634	17.04	1607	27.13	2785	23.91	2400	29.12	2822
100341491	CCDC90B	mRNA	18.31	416	20.09	429	18.62	413	14.99	324	13.73	293	16.49	358	24.83	556	21.65	480	25.55	535
100345190	LOC100345190	mRNA	7.1	71.67	8.28	80.42	11.52	115.19	6.86	66.94	5.59	53.08	5.17	49.98	18.88	193.94	21.81	222.2	16.21	157.15
100343352	FLT1	mRNA	8.3	953	13.11	1455	7.67	875	10.5	1166	10.8	1157	10.87	1185	13.26	1574	24.11	2800	9.39	1053
100343353	SLC28A1	mRNA	0.06	3	0.04	2	0.09	4	0.04	2	0.16	7	0.09	4	0	0	0.06	3	0.04	2
100345191	EHD4	mRNA	16.04	1014	11.19	684	12.85	807	19.32	1181	14.25	841	16.9	1015	14.02	915	15.07	964	16.73	1032
100345192	GMPR2	mRNA	14.54	507	14.48	489	15.66	545	14.54	493	12.45	408	14.54	486	15.41	558	18.11	642	12.38	425
100343355	PTPN9	mRNA	37.2	1587	35.68	1451	36.33	1514	37.43	1527	36.53	1453	37.37	1532	55.26	2360	60.59	2563	53.88	2174
100341505	TLX2	mRNA	0	0	0	0	0	0	0	0	0	0	0	0	0.04	1	0	0	0	0
100345183	DMP1	mRNA	0	0	0	0	0	0	0	0	0	0	0	0	0.13	4	0.03	1	0	0
100345186	KIN	mRNA	3.94	190	3.95	184	3.67	176	3.92	183	3.5	158	3.79	174	5.97	297	4.55	222	7.37	347
100341502	UVSSA	mRNA	13.1	254	12.94	242	11.64	224	14.61	274	12.16	221	12.99	240	14.27	284	16.94	332	13.09	246
100345187	EIF2D	mRNA	18.68	608	20.97	659	19.71	637	18.71	589	14.92	454	15.99	495	10.23	343	15.41	507	10.08	319
100343349	KCNRG	mRNA	3.71	136	4.04	143	2.97	108	4.03	143	3.39	116	3.24	113	1.51	57	2.4	89	2.19	78
100341501	RWDD4	mRNA	8.7	373	9.92	411	10.26	437	8.22	341	9.04	362	8.88	362	8.14	360	10.75	466	8.71	364
100341499	NSG1	mRNA	0.65	17	0	0	0.46	12	0.12	3	0.28	7	0.16	4	0	0	0.23	6	0.04	1
100345188	BEND7	mRNA	14.9	1381	16	1384	15.8	1409	14.11	1279	18.56	1613	15.72	1440	13.16	1076	11.42	1016	9.17	758
100343351	ANAPC11	mRNA	2.46	7	3.35	9	3.95	11	2.56	7	2.56	7	3.61	10	2.9	8	4.22	12	1.15	3
100341490	SLC37A2	mRNA	8.85	353	4.51	174	9.64	382	6.84	264	9.49	354	9.38	356	2.38	98	7.46	301	6.33	246
100341488	COPS3	mRNA	20.07	517	17.34	428	17.65	450	19.67	487	15.61	371	17.3	421	24.44	647	20.12	522	16.83	417
100343342	APOO	mRNA	6.27	101	6.15	96	5.69	92	7.1	112	3.42	53	4.9	76	8.94	149	7.25	119	7.52	118
100345193	LOC100345193	mRNA	0.42	14	0.5	16	0.3	10	0.22	7	0.03	1	0.13	4	0.7	24	0.18	6	0.56	18
100345195	EIF1	mRNA	135.24	2547	138.21	2510	123.47	2307	135.05	2459	115.61	2040	128.58	2308	187.97	3631	129.81	2470	137.94	2516
100345196	CDC27	mRNA	21.59	1905	21.81	1860	21.15	1854	22	1877	18.44	1518	19.3	1617	26.32	2400	25.52	2278	26.63	2294
100343358	DENR	mRNA	8.24	128	8.08	121	10.32	159	7.8	117	8.86	129	7.63	113	7.99	127	11.98	188	10.2	153
100339695	ATXN10	mRNA	30.64	946	27.77	828	25.08	767	27.36	815	22.18	635	24.08	700	29.86	943	25.1	782	22.64	680
100341508	ATP6V0E1	mRNA	131.7	1697	118.33	1468	138.66	1771	127.73	1591	114.37	1384	122.29	1505	121.21	1595	142.14	1849	122.95	1527
100341507	CAMK2A	mRNA	0.81	59	1.08	76	0.72	52	0.95	67	0.49	33	0.69	48	0.15	11	0.07	5	0.06	4
100343364	MRPL46	mRNA	4.25	129	4.3	126	3.88	117	4.67	137	3.98	113	5.37	155	6.15	192	5.41	166	5.8	171
100339703	LOC100339703	mRNA	0.06	1	0	0	0	0	0	0	0	0	0	0	0.06	1	0	0	0	0
100345204	B3GAT1	mRNA	0.11	8	0.03	2	0.07	3	0.03	2	0.07	3	0	0	0.05	2	0.01	1	0	0
100345205	LOC100345205	mRNA	71.23	418.33	27.82	156.34	33.08	191.89	24.44	138.66	28.17	156.71	29.51	166.82	14.45	85.17	22.91	135.36	16.1	89.45
100343365	TBP	mRNA	8.28	332	7.9	306	8.16	325	6.44	250	5.71	214	7.08	270	9.79	405	9.57	388	8.83	345
100341512	PLCB1	mRNA	6.8	803	8.06	920	7.05	827	6.08	694	5.88	648	6.23	698	3.59	438	1.36	162	2.43	280
100341511	TMEM70	mRNA	8.38	167	10.2	196	9.56	189	8.93	172	9.27	173	9.11	173	13.4	274	11.08	223	10.72	207
100343366	LOC100343366	mRNA	0	0	0	0	0.28	4.12	0	0	0.79	11.01	0.4	5.76	0	0	0.07	1	0	0
100341510	ZFPM2	mRNA	7.44	590	9.39	720	6.37	501	4.96	380	2.63	194	3.72	281	3.34	274	1.77	142	2.5	194
100339697	NOX4	mRNA	2.8	169	3.67	214	2.69	161	3.02	176	3.06	172	2.88	165	2.6	162	1.95	119	1.24	73
100341518	AKR1B10	mRNA	36.65	745	43.25	848	30.09	607	27.93	549	32.35	616	29.74	576	24.83	518	12.41	255	11.77	232
100345200	LOC100345200	mRNA	0	0	0.04	1	0.11	3	0	0	0.08	2	0.04	1	0	0	0	0	0	0
100339709	RAB1A	mRNA	56.5	2800	59.53	2851	63.52	3127	49.83	2388	45.79	2120	48.1	2266	74.51	3810	57.04	2859	66.99	3236
100339708	FEZ2	mRNA	30.75	989	27.7	861	26.01	830	24.46	761	27.31	822	25.69	787	15.13	503	17.14	559	15.83	497
100345201	ADI1	mRNA	6.92	53	4.9	36	8.06	61	10.68	79	5.68	41	6.54	48	8.66	67	16.73	129	21.92	160
100341517	TK2	mRNA	28.41	357.38	16.66	191.94	27.66	366.38	23.6	320.88	25.77	327.06	27.99	361.53	19.62	261.61	23.43	335.68	10.67	140
100343360	MLPH	mRNA	16.29	387	13.17	302	14.54	343	15.45	355	15.38	342	14.36	325	5.65	138	8.62	207	8.37	193
100339705	LOC100339705	mRNA	0	0	0.26	6	0.04	1	0.22	5	0.14	3	0.05	1	0.08	2	0.09	2	0.13	3
100345202	LOC100345202	mRNA	0.19	4.08	0.24	4.92	0.13	2.87	0.48	10.08	0.15	3	0.15	3.14	0.12	2.61	0.23	4.93	0.02	0.34
100341516	SLC6A2	mRNA	15.44	1415	13.45	1192	12.72	1159	18.02	1598	19.1	1634	17.69	1540	0.14	13	0.22	20	0.09	8
100345203	USH1C	mRNA	0.13	5	0.18	7	0.03	1	0.09	3	0.03	1	0.12	4	0.03	1	0	0	0.03	1
100343363	TTC9B	mRNA	0	0	0	0	0	0	0	0	0	0	0	0	0	0	0.07	1	0	0
100339704	TENM3	mRNA	5.12	960	5.88	1066	3.78	704	5.17	938	4.46	781	4.68	834	2.82	547	2.47	468	2.02	371
100341506	TMEM131	mRNA	21.42	2316	21.62	2260	22.65	2434	20.68	2162	18.58	1873	19.54	2004	25.11	2807	26.71	2922	29.25	3089
100343370	CCDC81	mRNA	0.55	27	1.53	73	0.69	34	1.4	67	0	0	0.66	31	0.35	18	0.38	19	0.91	44
100343371	SYT12	mRNA	0.06	4	0.08	7	0.03	3	0.05	4	0.05	3	0.18	10	0.27	13	0.4	23	0.13	10
100343376	GCDH	mRNA	12.71	356	11.16	302	11.67	324	10.52	285	8.96	235	8.92	238	6.32	182	7.3	207	5.03	137
100341521	OSGEPL1	mRNA	3.19	102	3.85	119	2.83	90	2.36	73	3.9	117	3.08	94	2.33	76	2.39	77	1.1	34
100339713	CDKL3	mRNA	3.25	103	2.5	83	2.36	75	3.43	121	2.33	81	3.04	103	1.71	62	2.23	81	3.18	94
100339712	ABLIM3	mRNA	31.98	2218	41.34	2782	32.34	2244	31.13	2091	30.25	1952	29.76	1967	20.93	1486	13.41	933	14.17	957
100341519	PTPRZ1	mRNA	1.58	215	0.46	61	1.2	163	0.81	107	1.49	189	1.15	149	0.11	16	0.44	60	0.65	87
100341525	DGKH	mRNA	28.46	4481	30.56	4785	26.81	4144	27.34	3944	37.3	5434	32.53	4842	16.33	2712	12.14	1978	12.68	2029
100339718	LOC100339718	mRNA	1.38	26.08	1.11	20.26	0.78	14.66	1.12	20.43	1.35	23.99	0.72	12.98	1.69	32.87	1.42	27.25	1.53	28.11
100343381	GFRA3	mRNA	0.57	20	1.3	44	0.37	13	0.77	26	0.73	24	0.99	33	0.28	10	0.2	7	0.29	10
100339716	DCAF13	mRNA	10.84	266	12.71	301	12.07	294	10.83	257	10.23	235	10.7	250	16.13	407	17.66	438	15.49	369
100341524	PIBF1	mRNA	10.42	543	10.78	543	12.19	631	11.64	587	10.27	500	10.21	506	9.29	500	10.74	566	7.97	405
100343382	SLC6A7	mRNA	0	0	0.02	1	0.05	3	0.04	2	0	0	0.02	1	0	0	0	0	0.04	2
100341523	TEAD4	mRNA	15.32	364	15	344	16.45	388	19.67	452	18.93	421	18.3	414	84.15	2055	53.88	1294	63	1453
100339715	CPLX2	mRNA	0.66	10	0.54	8	0.13	2	0.2	3	0.49	7	0.14	2	0.19	3	0.71	11	0.2	3
100341522	C8H12orf57	mRNA	11.71	199	12.57	206	11.27	190	12.23	201	8.35	133	9.62	156	6.2	108	6.52	112	6.69	110
100339714	KCNIP1	mRNA	0.22	7	0.23	7	0.22	7	0.13	4	0.85	25	0.54	16	0.22	7	0.03	1	0	0
100339724	KEL	mRNA	0.36	14	0.85	32	1.14	44	0.51	19	0.25	9	0.38	14	1.62	65	1.73	68	0.87	33
100343377	ZNF518B	mRNA	14.03	1645	15.88	1792	14.39	1677	13.21	1501	13.3	1457	13.48	1501	20.28	2453	17.11	2022	19.47	2222
100343378	PCLO	mRNA	0.87	295	0.96	312	0.88	295	0.74	240	0.98	309	0.93	299	0.56	194	0.57	195	1.18	389
100341530	UBE2J1	mRNA	31.55	1959	34.19	2052	35.54	2192	34.49	2071	30.17	1749	31.68	1869	38.9	2494	41.21	2588	40.77	2469
100339723	DDX19A	mRNA	8.21	345.38	7.33	297.76	7.92	330.72	8.13	330.59	5.21	204.59	7.04	281.37	9.91	429.81	11.52	489.89	10.74	440.08
100339721	CHD9	mRNA	15.82	2793	16.05	2738	16.69	2928	15.48	2642	15.98	2631	16	2683	16.18	2956	16.86	3011	16.04	2773
100341527	ELAC1	mRNA	2.55	58	3.55	78	3.85	87	4.77	105	3.29	70	3.23	70	2.52	59	3	69	1.86	41
100343379	LOC100343379	mRNA	0	0	0	0	0	0	0	0	0	0	0	0	0.15	2.57	0.06	1	0.06	1
100343380	CHST10	mRNA	15.52	700	15.51	675	14.3	641	15.1	658	15.13	637	13.23	566	12.43	578	13.37	613	9.79	431
100339720	RASSF9	mRNA	8.17	389	9.7	446	7.59	359	6.1	281	5.82	259	6.32	286	3.28	161	3.72	179	1.92	89
100341526	MANF	mRNA	27.27	419	20.6	305	31.83	485	22.69	337	15.75	227	18.76	275	102.75	1616	57.09	886	82.51	1225
100339711	KLHL29	mRNA	1.44	120	1.83	147	1.55	128	1.03	83	1.39	108	1.5	119	2.41	208	1.62	137	1.34	109
100343385	NFYB	mRNA	3.23	129	4.12	159	3.75	149	3.57	138	3.37	126	3.42	130	3.32	137	2.55	103	2.98	116
100343386	LGR5	mRNA	0.26	20	0.26	19	0.33	24	0.33	24	0.03	2	0.31	22	0.29	23	0.31	24	0.31	23
100343387	ADAT1	mRNA	2.39	93	3.34	125	3.16	120	2.69	100	3.76	132	2.88	105	4.46	177	2.37	93	3.16	119
100341537	CLCC1	mRNA	29.51	1785	31.73	1876	28.82	1764	30.19	1769	26.57	1527	29.56	1710	15.4	951	14.69	909	12.51	759
100339727	TRAK2	mRNA	60.4	6498	60.9	6334	63.81	6832	49.25	5122	56.12	5638	54.15	5533	64.95	7221	50.89	5538	38.13	4009
100339726	UNC80	mRNA	167.53	708.08	166.07	682	119.27	493.95	188.32	765.76	168.73	690.7	193.99	797.57	115.55	481.66	148.61	625.49	93.48	369.61
100341536	PMF1	mRNA	4.5	83	3.31	59	3.82	70	3.75	67	3.01	52	3.52	62	2.91	55	1.88	35	3.64	65
100339725	FAM171B	mRNA	5.82	331	8.58	472	5.08	287	4.49	247	3.82	203	4.64	251	3.15	185	1.96	113	0.99	55
100341533	MAS1	mRNA	0	0	0.02	1	0	0	0	0	0	0	0	0	0	0	0	0	0.02	1
100343384	MYL9	mRNA	78.99	1380	99.09	1676	72.38	1238	79.56	1360	87.57	1431	85.15	1418	32.53	590	28.82	515	31.17	529
100341531	IL22RA2	mRNA	0	0	0.08	3	0.11	4	0.05	2	0.08	3	0.14	5	0.41	16	0.88	34	0.97	36
100343394	LRRK2	mRNA	24.06	4171	21.91	3673	24.99	4305	31.25	5239	31.6	5110	32.16	5292	13.08	2346	36.43	6390	18.64	3159
100339732	HYAL1	mRNA	46.48	1699	48.45	1719	40.75	1485	48.26	1729	47.58	1643	44.68	1574	119.88	4691	170.9	6536	115.53	4234
100341543	CASR	mRNA	0	0	0.01	1	0	0	0	0	0	0	0	0	0.01	1	0.01	1	0.04	3
100341542	UBXN7	mRNA	29.14	1595	31.89	1687	29.94	1628	25.92	1372	28.62	1463	26.74	1391	28.72	1623	26.96	1493	25.33	1352
100339731	GPALPP1	mRNA	8.28	166	7.31	138	7.19	143	7.93	151	6.58	116	5.7	109	8.59	167	9.65	193	9.6	185
100341541	GMNC	mRNA	0.69	26	1.32	48	0.77	29	1.78	65	0.11	4	0.92	33	0.44	17	0.29	11	0.49	18
100339729	LOC100339729	mRNA	0	0	0	0	0	0	0	0	0.04	1	0	0	0	0	0	0	0	0
100341540	PDCD6IP	mRNA	25.75	2441	27.98	2564	27.41	2582	26.81	2458	26.02	2302	26.89	2421	29.33	2873	30.96	2969	31.64	2929
100339728	CLEC12A	mRNA	1.84	101	2.29	122	4.35	238	2.76	147	4.69	241	4.69	245	1.78	101	0.92	51	1.83	98
100343389	SYPL1	mRNA	39.98	1408	43.96	1495	41.35	1446	39.23	1336	30.83	1015	34.81	1166	41.98	1523	39.79	1417	51.09	1751
100339735	RAD17	mRNA	8.32	331	6.58	253	7.61	301	8	308	7.04	262	6.9	261	8.41	345	7.45	300	7.66	297
100343390	MCM6	mRNA	11.47	550	7.9	366	11.36	541	8.58	398	5.87	263	7.35	335	6.12	303	6.08	295	4.41	206
100341545	NOA1	mRNA	11.3	415	10.42	368	12.03	435	11.89	422	11.17	382	12.16	424	11.9	448	13.87	515	14.45	515
100343391	KANSL1L	mRNA	9.73	740	11.82	852	9.31	683	8.21	589	10.83	737	8.97	626	8.66	683	5.53	410	10.54	772
100339734	MPP6	mRNA	4.53	153	4.03	132	3.79	128	3.94	129	1.8	57	3.12	101	3.35	118	2.94	101	3.44	115
100339733	ACAA2	mRNA	37.41	976	32.52	819	32.7	847	32.35	816	26.91	657	31	770	29.26	785	30.68	809	33.11	839
100343392	HTR2B	mRNA	0.34	22	0.37	23	0.51	31	0.17	10	0.58	33	0.43	25	0.12	8	0.03	2	0.1	6
100341544	SMAD1	mRNA	11.75	511	13.71	576	12.77	543	9.3	386	9.75	398	9.51	390	17.78	795	16.65	727	16.12	677
100349622	MTHFS	mRNA	9.97	176	7.22	123	8.28	145	11.6	198	11.9	197	10.22	172	14.75	267	15.02	268	9.71	166
100349612	INTS5	mRNA	7.75	424	8.44	446	7.58	412	8.87	469	8.2	419	8.98	467	6.73	380	8.84	489	6.41	342
100349618	FAM217B	mRNA	12.16	460	8.43	308	11.07	416	9.95	364	12.33	436	10.53	379	11.44	446	13.41	513	10.37	382
100349621	LOC100349621	mRNA	12.32	706.32	12.4	687.12	13.22	752.72	11.9	659.95	13.55	725.67	13.05	710.88	8.95	529.71	7.83	453.78	11.8	659.98
100349600	IFT20	mRNA	8.32	105	6.98	86	6.84	83	7.57	89	7.05	87	8.76	107	14.24	188	10.82	145	11.16	134
100349602	CATSPERB	mRNA	0.05	3	0.04	2	0	0	0.02	1	0.06	3	0.04	2	0.09	5	0.49	27	0.47	25
100349603	KDM2B	mRNA	16.07	1291	14.78	1141	15.96	1257	16.42	1264	16.46	1235	14.85	1141	12.53	1035	12.2	983	15.28	1191
100349610	FAM167B	mRNA	1.03	25	1.07	25	1.33	32	1.88	44	7.21	163	3.74	86	3.67	91	1.6	39	2.73	64
100349599	SLC24A1	mRNA	0.22	18	0.37	30	0.35	29	0.3	24	0.23	18	0.24	19	0.05	4	0.08	7	0.11	9
100349596	HELQ	mRNA	7.62	456	7.75	449	8.08	492	7.88	466	8.98	513	8.34	479	7.65	489	7.71	468	8.22	496
100349597	TMCC2	mRNA	15.29	855	16.23	877	17.59	977	25.63	1386	20.26	1058	22.17	1178	11.16	644	11.33	641	5.76	314
100349592	TCTEX1D2	mRNA	2.93	48	3.48	55	2.7	44	3.91	62	1.17	18	2.3	36	2.98	50	4.83	80	3.03	48
100349594	BTG3	mRNA	10.31	212	9.28	184	9.56	195	9.66	192	8.88	171	9.24	181	24.25	512	17.13	356	22.52	449
100349589	ATP6V1G2	mRNA	1.21	25	1.15	23	0.68	14	0.8	16	0.31	6	0.71	14	0.42	9	0.29	6	0.65	13
100349591	ST7L	mRNA	10.7	603	12.05	653.98	11.51	642	12.28	666.2	12.69	666	13.27	708	12.1	702	10.29	590	10.46	576
108176897	C7H2orf72	mRNA	2.07	103.94	1.57	76	1.37	68.4	2.22	107.62	1.93	90.5	2.46	117.07	0.71	36.94	1.24	62.7	0.87	42.66
108176887	LOC108176887	mRNA	4.46	24.67	6.29	33.3	0	0	11.24	60.06	27.39	143.69	17.09	91.11	0	0	0	0	9.23	48.2
108176892	COL4A3	mRNA	17.94	2181	27.07	3184	17.96	2170	12.27	1443	15.77	1789	14.61	1687	16.6	2087	13.73	1689	10.01	1189
108176946	LOC108176946	mRNA	0.74	5	0.31	2	0.6	4	0.31	2	0.16	1	0.62	4	0.59	4	0.59	4	0.31	2
108176921	LOC108176921	mRNA	0.15	4.72	0.41	12.04	0.32	9.85	0.33	9.84	0.19	5.39	0.41	12.05	0.74	23.36	0.23	7.11	0.75	22.33
108176912	LOC108176912	mRNA	2.33	27	2.15	24	1.83	21	1.78	20	3.12	34	3.24	36	1.18	14	1.45	17	1.52	17
108176936	LOC108176936	mRNA	4.75	76.45	9.71	151.32	7.04	116.53	3.04	56.88	4.39	73.98	4.36	75.93	7.16	124.88	7.49	122.26	7.88	125.94
100339791	SMG7	mRNA	20.9	1897	21.93	1946	23.63	2088	23.75	2090	22.06	1889	22.36	1954	30.34	2784	28.67	2627	35.85	2995
100339790	LOC100339790	mRNA	0.1	2	0.16	3	0.2	4	0.26	5	0.11	2	0.48	9	1.98	40	3.61	72	3.24	62
100339787	LOC100339787	mRNA	0	0	0	0	0	0	0	0	0	0	0	0	0	0	0	0	0.1	1
100351356	ADGRG4	mRNA	0.02	3	0.04	6	0.01	1	0.05	7	0.07	11	0.05	8	0.02	3	0.03	5	0.08	12
100349547	GHRL	mRNA	0.68	26	1.16	43	0.99	38	2.07	77	0.92	33	1.2	44	1.31	52	1.05	41	0.77	29
100349548	LOC100349548	mRNA	0.72	4.69	1.48	9.22	0.15	0.96	0.75	4.72	0.47	2.86	0.86	5.37	0.49	3.23	2.05	13.35	0.43	2.67
100339794	ALDH16A1	mRNA	7.81	309	7.62	291	7.36	289	8.63	330	7.09	262	8.24	310	5.49	224	7.53	301	3.79	146
100351358	PLEKHA2	mRNA	32.69	1278	29.16	1098	32.9	1280	36.62	1380	26.52	976	27.73	1034	28.65	1153	29.49	1169	28.03	1075
100339793	FGFR1OP	mRNA	4.07	199	3.98	188	4.4	214	4.29	203	3.87	177	3.87	180	2.85	144	3.38	167	3.04	145
100349554	USP35	mRNA	0.91	65	1.05	73	1.1	78	1	69	0.82	55	0.81	55	0.95	70	1.3	94	0.44	31
100351361	LOC100351361	mRNA	0	0	0	0	0.03	1	0	0	0	0	0	0	0	0	0	0	0	0
100351351	SPATA7	mRNA	3.48	111	3.26	104	3.85	120	4.37	148	3.4	99	3.78	115	3.91	129	2.83	94	1.94	59
100349544	ZNF713	mRNA	1.28	39	1.12	33	1.39	42	1.19	35	1.72	49	1.34	39	0.16	5	0.39	12	0.34	10
100349545	DNAJC16	mRNA	9.04	792	8.74	741	9.03	789	9.12	775	9.91	811	9.57	799	10.54	963	10.69	946	10.94	937
100339797	NTMT1	mRNA	8.08	80	5.68	54	8.78	86	12.23	117	6.01	56	10.03	95	13.42	135	11.82	118	10.43	99
100351354	MAGEH1	mRNA	7.07	163	8.54	190	5.55	127	6.64	148	6.54	141	6.97	153	6.08	144	4.51	105	7.2	161
100351355	NLGN3	mRNA	0.44	58	0.46	58	0.44	58	0.53	67	0.17	21	0.2	25	0.1	14	0.11	14	0.16	21
100349546	HAUS3	mRNA	4.38	199	4.97	218	5.3	239	5.08	223	4.5	191	4.77	206	5.31	249	4.61	212	5.69	252
100339796	LOC100339796	mRNA	0	0	0.34	5	0.13	2	0.07	1	0.14	2	0.14	2	0	0	0	0	0	0
100351347	UBB	mRNA	250.7	4768.1	218.79	4012.88	244.24	4609	237.38	4365.08	173.29	3088	200.15	3628	348.21	6794	293.03	5631	263.97	4863
100349542	LOC100349542	mRNA	0.18	6	0.16	5	0.18	6	0.09	3	0.32	10	0.1	3	0.67	23	0.36	12	0.68	22
100351349	RHOT1	mRNA	31.13	1157	35.6	1278	30.91	1141	27.71	996	28.78	1000	29.96	1059	26.21	1004	20.96	788	25.4	919
108176866	LOC108176866	mRNA	1.06	135	0.99	122	1.26	159	1.72	212	2.35	279	1.72	208	0.48	63	0.51	66	0.74	92
108176864	LOC108176864	mRNA	0	0	0	0	0	0	0	0	0	0	0	0	0	0	0.09	1	0	0
100351345	EGR2	mRNA	7.08	334	2.34	106	6.52	299	4.87	224	4.58	197	4.71	213	14.91	718	15.79	751	10.21	471
100339804	TXNDC15	mRNA	12.14	320	13.31	332	12.03	315	12.34	323	11.62	291	11.11	284	8.77	233	11.41	311	7.29	185
100349540	PIGP	mRNA	22.04	235	24.68	256	22.06	235	20.91	224	17.11	172	14.71	150	14.34	155	11.61	124	7.33	72
100349541	SMDT1	mRNA	49.85	486.56	38.26	358.96	52.68	509.2	51.43	485.13	50.16	460.84	46.85	437.58	47.7	473.25	44.9	441.97	39.84	372.93
100339803	GFPT1	mRNA	13.5	1579	13.73	1552	14.72	1711	14.75	1668	11	1200	13.07	1451	16.24	1964	17.27	2043	19.54	2232
100339802	UNC5D	mRNA	1.73	157	1.78	156	1.79	162	1.16	102	0.83	70	1.16	100	0.42	39	0.48	44	1.48	131
100339809	ZCWPW1	mRNA	0.19	8	0.36	14	0.48	20	0.46	17	0.68	27	0.34	13	0.6	25	0.77	30	0.65	25
100351341	FGB	mRNA	0.03	1	0	0	0	0	0	0	0.03	1	0	0	0.19	6	0	0	0.13	4
100349536	ZMYM1	mRNA	6.12	458	6.58	476	6.77	503	5	362	4.87	340	4.92	350	4.66	360	3.84	291	4.48	327
100349537	SGCZ	mRNA	0.21	4	0.35	7	0.55	11	0.3	6	0.61	12	0.77	15	0.05	1	0.05	1	0.16	3
100339808	SLC5A8	mRNA	2.35	125	0.7	36	2.18	115	2.63	135	2.16	107	1.94	98	0.4	22	1.27	68	7.63	395
100351342	CCNI	mRNA	125.16	4607.25	131.79	4686.24	120.78	4415.67	92.05	3276.99	99.14	3411.19	92.66	3244.1	103.04	3909.11	99.85	3716.79	83.51	2992.74
100349538	PSMG4	mRNA	12.27	86	17.71	119	18.32	127	22	149	19.48	129	17.68	119	13.57	96	22.95	162	14.85	99
100339807	CBX5	mRNA	32.05	4637	32.2	4504	31.51	4529	29.1	4071	26.04	3513	28.4	3899	25.47	3809	20.03	2931	22.45	3172
100351343	SLC39A2	mRNA	0	0	0	0	0.03	1	0	0	0	0	0.03	1	0.03	1	0.28	9	0	0
100349539	PDCD5	mRNA	1.6	14	2.38	20	2.77	24	2.6	22	2.91	24	2.75	23	3.72	33	5.11	45	3.59	30
100339806	MKKS	mRNA	6.93	473	7.56	491	7.09	480	7.27	475	6.11	389	6.95	448	8.29	581	8.52	588	9.56	625
100351344	PLEKHO2	mRNA	26.42	1595	26.46	1544	29.31	1758	29.7	1734	31.13	1755	30.18	1731	25.96	1618	29.98	1831	20.16	1187
100349531	FTSJ3	mRNA	8.73	450	8.79	438	10.37	531	10.65	531	9.64	464	10.49	514	22.2	1181	24.91	1299	26.11	1312
100351337	SKIL	mRNA	25.54	1770	23.4	1568	20.84	1435	27.63	1852	21.1	1365	24.57	1618	27.78	1989	24.42	1712	22.75	1539
100351338	PARL	mRNA	11.04	240	11.87	249	12.1	261	13.94	293	10.27	209	11.2	232	7.79	174	12.93	284	7.4	156
100349532	TDP1	mRNA	6.09	240	6.58	251	5.93	233	6.14	235	4.63	171	5.85	219	4.12	167	4.99	199	3.99	154
100351339	DBR1	mRNA	3.03	138	2.84	125	3.21	145	3.14	138	2.94	125	2.91	126	3.9	183	4.02	185	3.45	153
100349534	DCX	mRNA	0	0	0.01	1	0	0	0	0	0	0	0	0	0.01	1	0.02	2	0	0
100349535	LOC100349535	mRNA	10.29	194.63	12.94	236.15	15.34	287.87	10.13	185.27	11.33	200.87	10.46	188.54	8.55	165.84	11.97	228.87	9.73	178.31
100351340	CYYR1	mRNA	15.89	846	18.33	943	16.36	865	14.1	726	14.62	727	14.83	750	7.5	412	4.16	224	3.58	186
100351335	LOC100351335	mRNA	0.14	2	0.07	1	0.14	2	0.29	4	0	0	0	0	0.14	2	0	0	0.5	7
100339821	LOC100339821	mRNA	1.12	21.01	1	18	1.24	23.01	0.98	17.68	2.46	43.01	1.52	27.01	1.88	36	2.56	48.26	1.44	26.01
100339819	POLR3G	mRNA	1.27	63	1.47	68	0.84	41	1.97	91	1.3	60	1.55	71	1.26	66	1.67	81	1.31	63
100339815	MAGI1	mRNA	12.8	1533	12.49	1476	12.91	1534	16.72	1925	13.62	1557	14.96	1703	7.94	1045	18.36	2341	19.28	2399
100339825	MCM3	mRNA	11.32	574	8.67	424	10.44	525	9.24	453	6.44	305	7.2	347	6.52	341	7.41	380	4.98	246
100349581	DCP1A	mRNA	13.65	741	13.19	692	14.3	771	14.94	784	13.91	705	14.37	741	40.65	2277	33.67	1848	34.77	1840
100339824	SPATS1	mRNA	0.4	10	0.88	21	0.49	12	1.29	30	0	0	0.36	8	0.09	2	0.32	7	0.29	6
100349582	NDC80	mRNA	2.05	74	1.43	50	1.53	55	1.55	54	0.98	33	1.19	41	1.05	39	1.26	46	1.11	39
100339823	EYS	mRNA	458.7	2176.93	446.46	2195.67	416.44	2006.42	485.97	2246.66	451.91	2170.04	495.84	2288.42	393.14	1892.41	395.29	1848.79	323.19	1489.23
100349574	APOBR	mRNA	6.33	394	3.57	215	7.99	494	8.51	512	11.53	670	9.83	581	4.3	276	14.73	927	9.11	553
100349575	TMEM139	mRNA	5.61	107	6.66	121	8.42	158	6.4	117	6.22	110	6.39	114	3.12	61	2.91	57	5.08	92
100349576	MEST	mRNA	0.12	5	0.18	7	0.3	12	0.2	8	0.05	2	0	0	0.19	8	0.17	7	0.1	4
100349579	WNT5B	mRNA	1.64	36	1.84	39	2.15	46	0.7	15	1.41	29	1.64	34	0.61	13	0.34	7	0.3	6
100349571	C5H19orf33	mRNA	3.01	18	0.7	4	1.53	9	1.04	6	1.24	7	1.04	6	0.17	1	2.83	17	0.53	3
100349572	WDR59	mRNA	5.11	302	5.09	291	5.5	323	5.51	315	5.05	279	5.05	284	3.54	216	4.43	265	3.45	199
100349573	DCTN5	mRNA	19.89	1002	19.96	994	18.7	900	16.77	850	17.25	805	19.19	940	16.42	877	13.52	684	17.87	900
108176842	LOC108176842	mRNA	0.36	10	0.68	18	0.84	23	0.64	17	0.62	16	0.5	13	0.18	5	0.29	8	0.45	12
100339814	IFRD2	mRNA	19.32	603	21.41	645	18.85	584	24.79	748	22.52	657	23.44	696	28.79	925	37.56	1185	30.91	938
100339812	ADAMTS20	mRNA	0.35	40	0.55	61	0.3	34	0.21	23	0.54	58	0.31	34	0.4	47	0.52	60	0.19	21
108176835	LOC108176835	mRNA	0.41	3	1	7	1.11	8	1	7	0.87	6	1.15	8	0.68	5	0.96	7	1.16	8
100351373	PAX5	mRNA	1.09	63	0.75	42	1.08	62	0.52	29	0.59	32	0.56	31	1.07	64	0.89	52	1.5	85
100349567	CLVS1	mRNA	0.02	1	0.11	5	0.06	3	0.11	5	0.04	2	0.13	6	0.02	1	0	0	0.02	1
100351374	PRPF31	mRNA	8.72	247	7.87	215	7.36	207	8.33	228	7.55	200	8.39	226	7.41	216	7.51	215	8.18	225
100349568	MAPRE1	mRNA	30.6	1298	27.46	1125	26.21	1104	29.92	1227	24.75	981	28.81	1161	36.72	1606	43.83	1880	33.51	1385
100349569	ZC3H10	mRNA	5.58	341	5.39	330	6.23	389	5.54	335	5.61	336	6.1	363	7.12	466	7.44	477	6.39	394
100351375	NXNL2	mRNA	4.03	74	2.43	43	3.02	55	4.06	72	2.21	38	2.97	52	0.8	15	0.38	7	0.68	12
100349570	NAV3	mRNA	1.31	218	2.17	348	1.3	215	0.92	148	1.14	177	1.09	172	0.93	160	0.8	135	0.85	138
100349560	SMTNL1	mRNA	0	0	0	0	0.03	1	0	0	0	0	0	0	0	0	0.09	3	0.1	3
100351366	CLTCL1	mRNA	5.72	522	6.27	553	4.8	435	5.2	459	2.58	220	4	347	2.33	220	1.51	139	1.17	104
100351367	DGCR6L	mRNA	11.29	184	13.16	208	11.33	183	15.23	241	15.3	232	12.84	200	5.08	85	6.36	103	3.74	59
100349561	APIP	mRNA	2.28	44	3.33	62	2.45	47	2.3	43	1.55	28	1.63	30	2.42	48	4.72	92	1.87	35
100349565	SIX2	mRNA	0	0	0.04	1	0	0	0.04	1	0.04	1	0	0	0	0	0	0	0	0
100351370	CADM4	mRNA	0.45	15	0.56	18	0.45	15	0.43	14	0.51	16	0.35	11	0.06	2	0.32	11	0.03	1
100349566	SNCAIP	mRNA	4.48	251	5.41	293	4.04	225	3.34	181	3.34	175	3.25	173	2.9	168	2.12	120	2.23	122
100351363	LOC100351363	mRNA	0.35	15.8	0.02	1.01	0.39	17.18	0.14	5.95	0.17	6.97	0.24	10.01	0.11	4.97	0.17	7.76	0.14	6
100351364	LOC100351364	mRNA	0.87	15	3.8	63	0.7	12	2.71	45	0.06	1	0.92	15	0.85	15	0.52	9	1.26	21
100349557	PARD6G	mRNA	2.56	83	3.26	102	2.21	71	2.59	81	1.55	47	1.92	59	2.19	73	1.62	53	1.21	38
100349558	AMBRA1	mRNA	18.49	1810	18.09	1709	17.24	1673	18.88	1772	20.25	1842	18.65	1731	15.77	1597	19.43	1926	14.89	1427
108176852	LOC108176852	mRNA	0	0	0.32	2	0	0	0	0	0	0	0	0	0	0	0	0	0	0
108176851	CD302	mRNA	31.37	506	37.37	581	43.25	692	34.69	541	23.6	357	26.52	408	97.64	1613	78.01	1271	70.21	1095
108176848	LOC108176848	mRNA	1.12	11	1.17	11	0.82	8	0.95	9	1.08	10	1.28	12	1.1	11	0.71	7	1.06	10
100354483	TMEM119	mRNA	30.19	802	34.12	875	28.55	753	34.84	895	21.44	533	27.09	685	10.58	289	13.41	360	8.56	221
100352639	LOC100352639	mRNA	0.03	0.82	0.46	11.37	0.26	6.51	0.13	3.15	0.35	8.29	0.06	1.54	0.26	6.81	0.18	4.71	0	0
100354482	LOC100354482	mRNA	0.07	3	0.1	4	0.02	1	0.05	2	0	0	0	0	0.02	1	0.07	3	0	0
100352641	CD37	mRNA	46.39	906	36.48	687	53.25	1033	58.28	1099	69.29	1268	60.8	1129	35.58	713	60.09	1184	43.45	821
100354485	LGI3	mRNA	41.72	2384	27.38	1512	40.29	2287	40.77	2253	45.52	2429	41.57	2257	8.99	530	17.44	1008	16.58	924
100352640	LOC100352640	mRNA	0.33	6	0.11	2	0.27	5	0.39	7	0.06	1	0.29	5	0.05	1	0.11	2	0.39	7
100354479	XRCC3	mRNA	3.02	206	3.04	200	2.64	179	2.69	177	2.2	140	2.47	160	1.59	112	1.7	117	1.91	127
100352633	KLHDC4	mRNA	5.32	141	4.47	113	5.45	143	5.72	146	6.59	162	5.01	125	5.42	147	5.5	146	5.86	150
100352632	DIRAS2	mRNA	2.67	175	2.08	131	1.85	119	6.58	415	2.38	144	4.32	266	3.49	233	3.54	233	2.93	185
100354478	YTHDC2	mRNA	12.35	1199	9.22	866	10.54	1017	13.84	1300	9.65	875	11.67	1076	11.68	1172	12.05	1184	11.53	1094
100354481	SNAPC2	mRNA	3.38	97	3.21	89	2.42	69	3.67	102	3.2	86	2.92	80	3.96	117	4.41	128	4.44	124
100352636	SEC14L5	mRNA	0.3	17	0.45	25	0.23	13	0.33	18	0.63	34	0.48	26	0.12	7	0.14	8	0.2	11
100354480	RNF225	mRNA	0.48	16	0.25	8	0.67	22	0.5	16	0.87	27	0.51	16	1.35	46	1.02	34	0.62	20
100354476	SLC12A5	mRNA	0.19	18	0.12	11	0.17	16	0.15	14	0.06	5	0.15	14	0.08	8	0.11	11	0.03	3
100352628	LOC100352628	mRNA	0	0	0	0	0	0	0	0	0	0	0	0	0.3	5	0	0	0.19	3
100354475	DDB1	mRNA	77.39	5486	74.67	5117	76.71	5403	69.62	4773	55.5	3673	62.51	4209.6	68.15	4990	73.69	5284.52	61.84	4278
100354474	TEX13C	mRNA	0.04	2	0	0	0	0	0.04	2	0.02	1	0.02	1	0	0	0	0	0	0
100352627	LOC100352627	mRNA	0.41	10.19	0.29	6.99	0.16	4	0.17	4	0.13	3	0.34	8	0.37	9.52	0.36	8.99	0.46	11
100352630	PPP6R2	mRNA	10.27	589	7.79	432	8.4	479	10.83	601	10.28	551	9.41	513	5.1	302	6.82	396	5.5	308
100354470	NRXN3	mRNA	3.27	1088.2	3.2	1045.31	2.63	938.45	3.44	1239.15	2.73	991.83	3.34	1177.14	2.06	787.19	2.31	888.38	2.74	827.1
100352623	CPXM2	mRNA	0.41	23	0.66	36	0.39	22	0.53	29	2.08	110	1.56	84	0.31	18	0.21	12	0.05	3
100354469	PLEKHH1	mRNA	3.96	319	3.12	243	5.11	409	5.95	464	4.13	311	4.77	365	3.14	262	12.41	1012	6.37	501
100352620	PRSS36	mRNA	0.65	28	0.91	39	0.57	25	0.75	32	0.68	28	0.62	27	0.11	5	0.19	8	0.13	6
100354472	POLA1	mRNA	19.38	667.06	12.6	607.9	24.95	637.09	26.25	669.24	15.94	570.95	23.42	626.78	15.3	645.96	25.12	598.83	20.01	558.04
100352626	TOPORS	mRNA	24.11	1035	23.24	943	23.67	985	23.64	1098	21.71	956	22.98	1064	24.26	1264	21.67	1108	20.68	1054
100352625	PAPOLB	mRNA	1.12	79	1.11	76	0.78	55	0.8	55	0.92	61	1.03	69	0.15	11	0.22	16	0.2	14
100354471	WAS	mRNA	11.14	325	8.46	238	14.13	409	13.23	373	16.4	447	13.91	386	9.46	284	19.14	564	18.84	534
100352617	CHRND	mRNA	0.02	1	0.02	1	0.02	1	0	0	0	0	0	0	0	0	0.02	1	0	0
100354466	MMP28	mRNA	5.48	193	6.05	209	2.72	96	4.75	162	2.98	98	3.95	132	0.36	12	0.25	8	0.2	7
100354465	CTC1	mRNA	2.86	193	2.83	185	3.14	211	2.2	144	2.25	142	2.37	152	1.75	122	2.19	150	2.17	143
100352618	KIAA2013	mRNA	21.69	737	21.67	710	19.07	642	26.06	856	21.87	694	22.77	735	18.52	646	18.49	634	13.45	443
100354467	RPL27	mRNA	71.45	592.99	49.37	393.41	54.05	443.93	0.93	7.48	28.25	221.04	19.77	157.28	48.41	407.08	151.81	1270	1.59	12.6
100354463	DLG5	mRNA	6.96	803	8.05	898	7.3	837	8.94	997	6.73	724	7.4	811	5.9	704	6.21	725	6.04	681
100354462	ZNF518A	mRNA	5.65	704	6.17	741	5.33	658	4.74	574	6.07	703	5.1	604	3.76	488	4.66	589	5.98	726
100354464	ZFYVE27	mRNA	13.98	645	13.74	610	13.78	630	17.31	772	17.01	732	17.96	782	12.98	618	17.22	804	14.34	644
100350854	KHDRBS1	mRNA	30	847	28.11	766	27.4	768	29.34	801	25.33	669	27.02	726	17.94	521	23.27	664	17.35	476
100354520	RPGRIP1L	mRNA	2.32	273	3.14	357	2.19	256	3.1	352	2.24	246	2.66	297	3.1	376	2.07	246	2.6	298
100352669	ELP2	mRNA	8.5	405	8.04	370	7.38	349	8.32	383	8.65	385	8.22	372	9.89	486	9.4	451	9.37	435
100352668	ESCO1	mRNA	8.48	633	9.85	711	10.62	788	9.32	673	11.29	787	10.83	768	12.15	937	9.79	739	15	1093
100350855	LOC100350855	mRNA	0	0	18.67	138.36	0	0	0	0	0	0	10.98	81.36	31.9	249.19	18.44	143.52	27.89	205.46
100354519	NUAK1	mRNA	12.49	400	13.22	409	12.39	394	12.33	382	9.18	275	10.27	313	10.85	358	4.82	156	4.43	138
100350857	MTM1	mRNA	6.2	345	6.26	344	6.19	344	6.67	361	5.42	284	5.88	312	4.74	268	4.9	276	4.36	239
100352671	EFHC1	mRNA	2.33	77	3.2	102	1.83	60	2.16	69	0.49	15	1.27	40	0.56	19	1.14	38	1.25	40
100352670	NRSN1	mRNA	0.34	12	0.36	12	0.43	15	0.5	17	0.24	8	0.48	16	0	0	0.06	2	0.06	2
100354521	DUS2	mRNA	4.66	148	5.02	153	5.23	172	5.27	162	4.32	135	4.58	138	3.67	122	4.14	137	4.03	126
100350858	HJURP	mRNA	1.37	47	0.72	24	1	34	1.42	47	0.84	27	0.74	24	0.37	13	0.69	24	0.54	18
100352663	LOC100352663	mRNA	0.02	0.23	0.23	2.9	0	0	0	0	0.03	0.39	0.1	1.2	0.08	1.01	0.34	4.44	0	0
100354515	REM1	mRNA	14.3	359	16.76	407	15.64	390	18.06	444	9.41	224	12.72	308	2.5	64	3.08	79	5.34	131
100350850	MED12	mRNA	21.24	2496	21.56	2450	20.45	2388	20.15	2290	18.07	1981	18.91	2110	19.28	2343	19.08	2269	18.46	2119
100354514	SNTB1	mRNA	23.58	1643	22.64	1525	23	1592	25.78	1737	27.45	1785	26.83	1776	9.98	718	9.79	690	14.25	969
100352662	FSIP2	mRNA	0	0	0.02	6	0.02	7	0	0	0	0	0	0	0	0	0.01	3	0	0
100352666	SLITRK6	mRNA	8.55	613	14.43	1000	7.2	513	6.74	467	5.78	387	5.64	384	2.15	159	0.44	32	1.64	115
100354517	CRADD	mRNA	4.31	58	4.66	55	3.94	51.03	3.08	50	2.95	44	4.84	58	2.75	47	3.9	57	3.2	53
100350851	PCDH11X	mRNA	0.04	5	0.01	1	0	0	0.06	6	0.02	2	0.04	4	0.04	4	0.02	2	0.04	4
100350852	MMGT1	mRNA	8.18	666	9.02	710	7.78	629	8.04	633	6.44	489	7.42	574	6.86	577	6.42	529	7.02	558
100352665	IPO5	mRNA	50.98	3515	44.23	2948	44.02	3016	44.57	2972	39.83	2564	43.06	2821	40.85	2909	46.02	3210	34.29	2307
100354509	SELENOI	mRNA	5.76	303	4.88	248	5.97	312	6.78	345	5.23	257	6.36	318	9.04	491	8.55	455	9.47	486
100354512	EIF4E1B	mRNA	0	0	0.08	1	0	0	0	0	0	0	0	0	0	0	0	0	0	0
100352661	SMO	mRNA	12.87	915	15.93	1095	10.94	773	11.3	777	7.38	490	8.77	592	6.88	505	6.05	435	5.03	349
100350848	BMX	mRNA	0.76	29	1.12	41	1.01	39	1.76	66	3.34	121	2.47	91	0.89	35	3.38	134	0.86	33
100354511	PCDH12	mRNA	32.34	2381	37.09	2640	27.35	2001	29.73	2117	24.49	1683	27.51	1924	14.63	1113	14.8	1102	4.62	332
100352660	TMTC2	mRNA	29.8	1913	35.71	2211	26.17	1658	25.54	1578	20.36	1213	22.51	1372	32.91	2182	22.15	1436	23.34	1458
100352658	KRT5	mRNA	0.08	3	0.03	0.97	0.07	2.5	0.09	3.48	0.03	1	0.12	4.29	0.03	1.1	0	0	0.3	11.17
100354504	ISG15	mRNA	6.11	72	11.1	124	12.17	143	36.8	415	7.88	90	23.61	267	116.39	1393	150.53	1782	88.15	996
100352653	UBE2V2	mRNA	18.85	900.68	19.63	887.94	21.37	1006.81	19.14	875.63	16.89	740.3	17.78	801.56	24.67	1222.37	23.09	1114.58	28.12	1285.88
100354503	ACSL1	mRNA	9.67	183	8.48	155	10.48	196	11.06	200	8.09	141	10.05	179	20.52	394	29.08	549	17.24	312
100352651	SLU7	mRNA	14.29	469	14.64	464	15.68	511	13.96	443	13.13	403	14.16	442	17.99	608	15.13	502	14.6	466
100352657	FOXA2	mRNA	9.33	323.01	14.34	479.86	13.95	479.72	14.87	498	17.63	570.93	14.28	470.39	11.1	396	13.39	469.06	12.07	406.86
100354508	AHSA2P	mRNA	4.45	136	6.45	189	5.13	154	4.02	118	3.6	102	3.97	117	10.6	334	4.5	137	17.81	523
100354505	KLB	mRNA	0.02	2	0	0	0.03	3	0.01	1	0	0	0	0	0	0	0.02	2	0	0
100352656	CTNNBL1	mRNA	11.47	317	10.05	268	11.48	315	13.51	361	11.57	299	12.89	339	8.55	243	11.38	318	9.16	246
100354500	SIRT3	mRNA	5.37	113	4.29	87	3.93	82	4.72	96	4.42	87	4.79	96	2.68	58	4.37	93	3.33	68
100352648	LOC100352648	mRNA	0.13	2	0.07	1	0	0	0	0	0.21	3.01	0.21	3	0.13	2	0	0	0.27	4
100352647	LOC100352647	mRNA	0.07	1	0	0	0	0	0	0	0	0	0	0	0	0	0	0	0	0
100354497	MPPED1	mRNA	1.6	50	3.15	95	1.64	51	2.08	63	0.82	24	1.14	34	0.28	9	0.22	7	0.16	5
100352650	AGBL5	mRNA	8.71	420	11.08	532	8.95	450	8.81	427	7.44	344	8.45	404	6.51	334	6.2	310	6.5	309
100354502	PPP6R1	mRNA	45.8	2096	45.86	2028	48.83	2220	53.73	2378	48.6	2078	49.55	2156	47.55	2245	54.48	2522	47.38	2113
100354501	CCS	mRNA	2.85	45	3.22	49	2.55	40	3.53	54	2.16	32	2.72	41	2.1	34	2.38	38	2.36	36
100352649	TTC7A	mRNA	35.02	2126	27.67	1639	34.26	2090	38.09	2293	32.76	1897	34.27	2032	15.31	971	23	1421	18.65	1133
100354496	SOX10	mRNA	0.02	1	0	0	0.07	3	0.07	3	0	0	0	0	0	0	0.02	1	0.07	3
100352646	BRSK1	mRNA	0.8	23	1.15	32	1.01	29	0.86	24	0.33	9	0.69	19	0.37	11	0.72	21	0.71	20
100354495	TFDP1	mRNA	13.34	519	12.95	487	13.09	506	15.6	587	9.92	361	13.29	492	8.67	348	10.85	427	7.89	299
100352644	ACP2	mRNA	27.26	882	27.55	859	27.15	870	28.86	903	26.3	794	25.06	773	14.92	494	20.81	679	17.32	537
100354487	TEX28	mRNA	0.08	2	0.3	7	0.13	3	0	0	0.18	4	0.18	4	0.12	3	0.08	2	0	0
100352643	LOC100352643	mRNA	2.8	120.61	3.06	127.13	3.41	145.95	2.51	104.56	2.88	115.67	2.47	100.93	2.44	108.27	2.65	115.5	2.97	124.65
100354426	CALCRL	mRNA	445.88	29615	467.69	30062	432.63	24178	316.66	19423	308.73	16913	295.61	18119	33.37	2091	27.64	1447	25.74	1290
100354425	LOC100354425	mRNA	0.07	1	0.08	1	0	0	0.15	2	0.16	2	0.08	1	0.07	1	0.15	2	0	0
100354428	AOX4	mRNA	0.17	11	0.26	17	0.18	12	0.2	13	0.14	9	0.21	13	0.2	14	0.16	11	0.12	8
100354427	C7H2orf76	mRNA	5	97	6.2	116	5.14	99	5.06	95	4.36	79	4.39	81	7.76	154	4.22	83	8.9	168
100354423	NTS	mRNA	0.05	1	1.7	34	0.34	7	0.9	18	0.1	2	0.25	5	0	0	0.14	3	0	0
100354457	CASC4	mRNA	36.28	2137	41.43	2357	35.89	2097	34.61	1971	30.34	1669	33.43	1870	24.54	1498	22.26	1329	20	1148
100354456	PLD5	mRNA	1.53	169	1.03	110	1.26	138	1.42	151	0.58	60	0.98	102	0.77	88	0.28	31	0.44	47
100354460	DDHD1	mRNA	85.4	1266.73	78.32	803.53	76.42	1119.24	93.27	1206.32	93.76	1407.09	104.82	1376.6	54.02	968.61	97.32	2215.82	59.94	1638.32
100354458	MIS18BP1	mRNA	2.25	151	2.17	141	2.31	153	2.01	129	2.11	133	2.35	148	1.61	111	2	135	2.23	145
100354452	SCOC	mRNA	14.17	419	17.79	507	14.29	419	17.52	500	16.91	468	18.13	510	15.2	462	12.23	366	17.12	490
100354455	IKBKE	mRNA	11.53	498	8	334	13.34	572	13.55	566	15.22	614	12.84	527	12.96	577	23.65	1033	19.35	814
100354454	SGMS2	mRNA	7.93	711	6.94	602	6.92	617	10.4	902	9.38	785	10.65	907	12.47	1156	13.26	1203	12.3	1077
100354445	HES2	mRNA	0.06	3	0.18	9	0.12	6	0.08	4	0	0	0.02	1	0.04	2	0.02	1	0	0
100354444	TMEM269	mRNA	0.25	6	0.13	3	0.33	7	0.39	8	0.36	8	0.51	12	0.33	8	0.13	3	0.68	16
100354450	MYH15	mRNA	0.02	2	0.01	2	0.02	3	0.02	3	0.04	6	0.1	15	0.01	1	0.06	9	0.04	5
100354448	RBP1	mRNA	11.56	103	14.95	128	9.18	81	9.99	86	10.36	87	9.84	84	5.64	51	3.34	30	1.41	12
100354439	GLO1	mRNA	21.09	381	22.67	395	18.24	327	18.78	328	15.18	257	18.58	320	13.93	258	16.54	302	11.43	200
100354438	SNRPC	mRNA	29.22	366	24.71	301	29.73	374	25.15	309	20.81	247	20.29	246	38.02	491	39.76	507	39.82	486
100354442	CDC40	mRNA	15.08	873	14.91	833.99	15.69	902.25	14.84	830.72	13.54	731.99	14.58	802	16.99	1015.35	14.74	863	16	903.23
100354441	SF3B5	mRNA	18.01	192	14.44	148	13.07	138	16.01	165	12.77	128	14.22	145	18.7	203	19.71	212	20.02	205
100354436	LOC100354436	mRNA	0.85	22	1.6	40	1.36	35	2.04	51	0.3	6	1.42	35	0.23	6	0.27	7	0.52	13
100354435	LOC100354435	mRNA	28.36	1180.06	10.61	426.53	9.42	389.15	5.47	219.9	4.01	155.71	4.63	183.25	47.07	2019.37	21.12	888.61	211.43	8568.33
100354434	DSP	mRNA	22.68	3053	18.73	2476	20.94	2827	24.14	3183	25.34	3264	25.08	3237	17.17	2466	16.42	2352	19.95	2805
100354430	TM9SF2	mRNA	75.3	3755	74.17	3574	75.18	3724	75.3	3631	57.58	2682	67.11	3181	81.96	4217	65.19	3288	66.29	3222
100354429	APOLD1	mRNA	8.04	214	5.65	144	4.91	129	12.38	313	6.64	161	9.41	230	13.38	365	14.23	371	7.27	187
100354432	TTC21A	mRNA	1	66	1.74	111	0.83	54	1.94	122	0.2	12	0.83	51	0.59	40	0.89	59	0.71	45
100354431	GPR180	mRNA	5.01	302	4.07	237	4.71	282	5.4	315	3.23	182	4.62	265	2.86	178	3.44	210	3.67	216
100346472	LOC100346472	mRNA	4	56	3.56	48	3.1	43.11	2.88	39	2.21	29	2.22	29.71	1.89	27	1.06	15	0.59	8
100346470	AP4B1	mRNA	5.7	260	5.48	254	5.58	258	5.46	248	7.22	314	7.22	320	3.42	167	3.95	185	3.44	161
100346475	MRAP	mRNA	0.39	6	0.34	5	0.33	5	0.75	11	0	0	0.41	6	0.77	12	0.2	3	0.2	3
100346474	MFN1	mRNA	16.86	935	15.52	830	17.2	946	17.68	948	17.7	916	17.54	925	16.79	960	19.55	1097	14.2	768
100346469	TMEM53	mRNA	6.5	190	6.31	178	7.24	210	7.26	205	7.14	195	7.98	222	1.76	53	2.61	77	3.13	89
100346468	DNM3	mRNA	12.37	705	12.08	682	13.29	737	11.59	629	13.42	735	12.48	685	6.18	343	5.31	283	7.53	397
100346467	LOC100346467	mRNA	15.9	619	11.39	438	19.41	767.68	18.41	748	11.34	427.01	15.55	614.02	111.6	4556	63.09	2524	49.22	1897
100346464	RNF217	mRNA	7.08	782	7.32	782	6.87	754	7.34	784	8.02	826	7.06	740	5.13	585	6.67	745	5.9	636
100346463	KCNK17	mRNA	1.46	36	2.19	52	1.51	37	0.88	21	1.13	26	0.73	17	0.32	8	0.12	3	0.33	8
100346466	CKS1B	mRNA	11.28	135	8.77	101	12.39	147	8.9	103	4.71	53	6.21	71	6.06	74	7.37	89	7.81	90
100346465	BVES	mRNA	1.72	142	1.49	119	1.12	92	0.48	38	0.35	27	0.47	37	0.56	48	0.67	56	0.39	31
100346489	SYNE2	mRNA	25.46	8698	29.09	9759	26.79	8771	23.35	7810	29.53	9367	27.92	8996	23.94	8545	19.7	6554	24.21	8072
100346493	LOC100346493	mRNA	0	0	0	0	0	0	0.08	1	0	0	0	0	0	0	0.08	1	0	0
100346488	KLHL10	mRNA	0	0	0	0	0	0	0	0	0	0	0	0	0.03	1	0.03	1	0	0
100346486	PTGES3L	mRNA	0.81	15	1.01	18	1.42	26	1.45	26	0.46	8	0.96	17	0.74	14	0.43	8	1.23	22
100346484	LTB4R	mRNA	0.72	44	1.14	62.5	1.07	65.28	1.59	84	2.74	125.71	2.57	109.84	2.45	115	1.66	72	1.28	72.02
100346479	FAM72A	mRNA	1.46	45	0.71	21	1.14	35	1.58	47	1.11	32	0.89	26	0.91	29	1	31	1.07	32
100346477	SLC25A31	mRNA	0.03	1	0.04	1	0.03	1	0	0	0.04	1	0.04	1	0	0	0	0	0	0
100346482	RFX7	mRNA	18.15	1483	18.47	1459	18.11	1470	17.3	1367	15.51	1183	15.88	1232	10.25	865	10.79	891	11.06	882
100346480	CNST	mRNA	5.82	455	5.78	437	5.57	433	5.7	431	5.22	381	5.33	396	3.89	314	4.04	320	4.95	378
100344655	CCDC174	mRNA	4.88	111	5.29	116	6.7	151	5.73	126	6.02	128	5.78	125	8.52	199	8.84	203	9.98	220
100346503	CPLANE2	mRNA	3.42	93	3.68	97	3.17	86	4.15	109	2.89	75	3.73	97	3.51	100	4.53	125	2.38	63
100346502	LOC100346502	mRNA	0.11	4	0.17	6	0.2	7	0.03	1	0.39	13	0.23	8	0.38	14	0.14	5	0.68	24
100344656	KIF9	mRNA	0.73	39	2.09	109	1.13	61	1.85	98	0.12	6	0.7	37	0.52	29	0.35	20	0.48	25
100344658	SCRN1	mRNA	7	634	7.85	688	6	540	7.98	699	4.56	386	5.86	504	4.53	424	3.84	352	4.64	411
100346505	ZNF597	mRNA	1.9	65	2.37	78	1.95	66	1.42	47	1.47	47	1.82	59	1.88	66	2.09	72	2.65	88
100344659	RFESD	mRNA	1.92	19	1.06	10	1.06	11	1.6	14	2.67	24	1.55	14	2.11	27	1.81	21	2.43	29
100346504	NEO1	mRNA	26.19	2891	28.41	3033	24.65	2704	23.33	2491	19.7	2029	20.76	2176	15.45	1763	13.53	1511	12.16	1311
100346499	LOC100346499	mRNA	31.96	392.31	10.26	121.24	25.03	304.44	10.16	120.55	8.98	103.5	9.24	108.3	6.08	76.12	14.9	184.55	6.5	76.81
100344653	LOC100344653	mRNA	0.19	5	0.15	3.83	0.16	4.01	0.2	5.06	0.04	1	0.2	4.9	0.04	1.14	0.15	4	0	0
100344654	SLC38A2	mRNA	85.55	6098	75.99	5236	72.55	5138	102.18	7044	105.87	7045	105.66	7155	91.84	6762	99	7139	70.84	4928
100346500	BUD31	mRNA	17.42	235	16.82	218	20.69	267	20.98	258	14.03	164	19.17	232	21.86	288	21.19	288	21.78	253
100346494	IFT52	mRNA	10.49	305	9.9	278	10.61	307	10.99	309	7.91	215	9.22	255	12.41	371	10.72	315	11.06	312
100346498	JAM3	mRNA	17.72	1012	20.2	1115	15.21	849	17.49	961	15.05	802	17.11	915	31.7	1824	37.35	2145	28.15	1571
100346497	UEVLD	mRNA	7.73	291	6.1	257	6.11	231	6	204	3.84	160	5.98	209	3.14	137	2.52	97	3.14	122
100344668	SNAPIN	mRNA	17.79	238	17.23	222	18.02	239	16.93	219	15.53	195	15.11	193	9.8	134	11.33	153	7.83	101
100346517	RBPJ	mRNA	31.66	818	31.6	777	29.59	771	26.64	656	18.7	447	23.53	575	31.47	834	30.34	806	24.43	610
100346516	LOC100346516	mRNA	1.31	14	1.55	16	0.66	7	1.84	19	1.09	11	1.95	20	0.28	3	0.19	2	0.19	2
100344669	PHGDH	mRNA	3.99	117	6.39	181	5.42	158	4.4	125	3.9	107	4.76	133	3.81	115	4.82	143	3.47	99
100346520	LSM14B	mRNA	7.12	257	8.54	299	7.7	278	8.75	307	7.92	267	7.95	272	6.93	256	8.95	326	6.36	221
100344670	PTGFR	mRNA	1.63	71	1.36	57	1.62	70	0.62	26	0.96	39	0.6	25	0.29	13	0.16	7	0.19	8
100344673	LOC100344673	mRNA	4.85	528	5.37	565	4.91	531	10.07	1060	19.68	1998	15.44	1595	4	450	5.24	577	7.79	828
100346518	MRPL20	mRNA	16.69	166.87	14.66	140.88	18.06	178.86	18.03	174.18	16.97	159.67	15.63	149.49	18.7	190.1	21.19	213.67	16.82	161.32
100346510	POGLUT3	mRNA	15.69	458	16.18	456	12.8	371	10.87	307	9.81	268	11.44	318	6.85	206	4.91	145	5.5	156
100346509	LOC100346509	mRNA	0	0	0	0	0	0	0	0	0	0	0	0	0	0	0.05	0.5	0	0
100344664	PSMB9	mRNA	21.31	255	9.29	107	23.02	273	19.28	223	19.03	214	17.66	202	54.31	663	45.12	545	39.4	454
100346514	VRK3	mRNA	4.86	127	5.58	141	5.24	136	5.61	142	6.62	162	6.55	163	3.72	100	5.07	134	2.64	67
100344667	DPM3	mRNA	21.52	122	17.89	97	26.8	150	21.55	118	21.22	114	19.42	106	28.15	160	21.92	125	30.24	162
100346513	C1H11orf49	mRNA	5.76	148	6.41	159	6.08	155	6.97	173	4.29	103	4.25	104	3.41	90	3.27	85	3.41	85
100346507	SH3GL2	mRNA	0.89	41	0.72	32	1.17	54	1.27	57	1.13	49	1.11	49	0.52	25	0.71	33	0.58	26
100344660	LOC100344660	mRNA	11.33	353.41	9.16	275.95	12.57	389.36	9.25	279.09	7.27	212.11	7.21	214.01	7.19	230.77	7.43	234.44	9.85	298.62
100344661	LOC100344661	mRNA	0.19	4.37	0.09	2	0.38	8.88	0.09	2	0.24	4.95	0.24	5.02	0.09	2	0	0	0	0
100346506	TSN	mRNA	15.5	390	13.59	330	13.82	345	13.53	329	12.11	285	13.95	334	18.48	478	15.46	393	15.52	379
100346508	LOC100346508	mRNA	10.8	253.43	15.73	356.18	13.09	304.97	6.7	152	10.88	239.1	8.67	193.83	28.38	684.65	12.04	285.7	55.56	1265.69
100344663	HMGCLL1	mRNA	0.09	2	0.64	14	0.66	15	0.95	21	0.84	18	0.51	11	0.09	2	0.09	2	0.32	7
100346458	CDC20B	mRNA	0.88	25	1.6	44	1.16	33	1.01	28	0	0	0.48	13	0.75	22	0.62	18	0.32	9
100346457	MBLAC2	mRNA	1.89	117	2.06	123	1.63	100	2.36	141	1.87	108	2.09	123	1.43	91	1.23	77	1.59	96
100346462	BAG2	mRNA	9.04	265	9.57	271	9.45	275	9.21	261	7.07	194	7.46	208	7.19	217	8.94	265	11.51	328
100346459	LOC100346459	mRNA	66.42	989.05	67.89	973.91	63.84	942.7	52.79	759.88	39.13	546.7	41.2	585.45	53.1	809.04	46.34	696.81	31.4	451.57
100346581	FANCD2	mRNA	4.4	352	4.92	385	4.01	321	3.88	301	1.65	125	3	230	2.21	183	1.92	154	1.5	117
100344735	ARL15	mRNA	37.18	4557.02	44.06	5110.53	38.56	4686.82	41.05	4571.53	36.87	4484.38	41.65	4538.09	47.43	5649.13	37.26	4866.64	42.06	5555.61
100346580	PDIA6	mRNA	69.76	1929	54.66	1459	78.28	2149	57.89	1548	47.04	1217	52.47	1381	114.76	3265	90.72	2536	117.3	3152
100344738	CHPF2	mRNA	12.73	811	13.01	801	12.15	769	12.97	799	12.91	768	12.27	743	8.47	557	11.16	719	7.72	480
100342898	PLA2G2C	mRNA	0.11	3	0.64	17	0.22	6	0.15	4	0.04	1	0.15	4	0.11	3	0.14	4	0.41	11
100344739	POMGNT1	mRNA	12.41	552	14.04	604	12.1	535	13.54	583	12.01	500	12.12	513	9.56	439	12.77	575	10.75	466
100342899	FETUB	mRNA	0	0	0	0	0	0	0.05	1	0	0	0	0	0.13	3	0	0	0.09	2
100346582	ZNF862	mRNA	4.27	457	5.11	525	4.27	439	3.4	350	3.81	376	3.74	376	3.74	417	2.02	212	3	321
100341051	LOC100341051	mRNA	15.38	1281	13.34	1074	13.66	1131	12.86	1036	13.8	1073	13.07	1034	10.79	929	9.23	778	8.63	702
100341050	LOC100341050	mRNA	0	0	0	0	0	0	0.08	1	0	0	0.16	2	0.15	2	0	0	0	0
100346579	POM121	mRNA	10.72	778	10.53	739	10.63	767	11.77	826	10.99	745	10.47	722	11.59	869	14.27	1048	14.38	1019
100344747	MYNN	mRNA	10.09	551	11.07	584	9.99	541	10.8	570	11.09	564	11.23	581	13.67	768	12.06	668	14.48	769
100342908	EIF4EBP2	mRNA	134.69	14083	160.26	16203	145.17	15083	124.21	12560	136.18	13287	127.12	12622	130.22	14075	101.27	10713	114.82	11726
100341055	LOC100341055	mRNA	9.69	432	9.23	402	11.87	514	11.78	506	10.02	418	11.97	489	5.64	258	6.99	319	6.59	284
100344748	RABL3	mRNA	3.36	56	3.17	51	2.36	39	2.85	46	2.11	33	2.52	40	3.4	58	2.14	36	3.29	53
100346588	ANKS6	mRNA	4.11	258	4.3	261	4.65	290	4.87	296	3.79	222	4.59	274	4.15	269	3.59	228	3.92	240
100342909	MYOF	mRNA	40.57	4658	38.3	4249	29.02	3312	24.28	2695	31.14	3333	28.69	3126	36.66	4355	54.01	6288	43.81	4923
100341053	LOC100341053	mRNA	0.03	1	0	0	0.1	4	0.05	2	0.03	1	0.05	2	0	0	0.1	4	0.08	3
100341052	NHLRC1	mRNA	0.72	16	0.61	13	0.64	14	0.84	18	1.26	26	0.9	19	0.57	13	0.58	13	0.42	9
100341060	LOC100341060	mRNA	0	0	0.08	2.03	0	0	0.07	1.84	0.05	1.11	0.11	2.67	0.03	0.86	0.04	1.1	0	0
100342903	PPA2	mRNA	14.06	268	15.27	280	13.28	252	14.59	269	11.7	209	14.32	260	11.63	225	11.81	228	9.55	176
100346585	ZNF750	mRNA	0.19	11	0.38	21	0.23	13	0.42	23	0.09	5	0.35	19	0.02	1	0.05	3	0.04	2
100344741	NCSTN	mRNA	61.46	2698	56.25	2386	57.56	2510	66.07	2805	48.13	1974	57.6	2404	61.87	2801	75.27	3342	57.33	2452
100341058	LOC100341058	mRNA	13.3	576.56	12.15	508.94	12.81	551.72	10.1	423.33	12.4	502.27	11.24	463.24	10.12	452.7	8.5	372.82	11.64	491.76
100342904	ANXA5	mRNA	259.96	6529	278.02	6740	231.15	5759	230.79	5607	267.8	6297	247.2	5917	254.89	6587	248.44	6312	308.84	7536
100346584	RSRC2	mRNA	16.78	518	15.85	475	17.73	543	17.13	510	16.54	481	17.6	517	18.27	579	21.96	692	21.77	655
100344742	LDLRAD1	mRNA	2.86	98	6.94	230	3.05	104	5.22	173	0.22	7	2.7	88	1.9	67	1.61	56	1.86	62
100346587	LOC100346587	mRNA	6.86	305	6.36	273	8.24	364	6.35	273	7.15	297	6.58	278	8.07	370	6.16	277	10.94	474
100342905	LAMB3	mRNA	20.52	1387	19.63	1283	17.63	1184	13.95	912	17.52	1106	15.93	1023	9.31	650	10.98	751	7.15	472
100341057	UBE2M	mRNA	25.86	603	27.73	624	28.86	668	29.27	660	26.52	579	25.71	571	26.58	637	30.21	712	23.29	527
100344745	TRANK1	mRNA	0.04	7	0.02	3	0.05	8	0.04	6	0.06	9	0.07	12	0.04	8	0.01	2	0.04	6
100342906	LOC100342906	mRNA	1.45	10.85	1.51	10.83	1.64	12.18	2.61	18.89	1.22	8.61	1.71	12.28	2.09	15.78	2.18	16.47	0.92	6.57
100344746	LOC100344746	mRNA	0	0	0	0	0	0	0	0	0	0	0	0	0	0	0	0	0.01	1
100341056	FIP1L1	mRNA	17.09	612	17.71	613	19.89	711	17.09	596	17.11	575	17.65	605	23.23	856	24.49	896	27.33	935
100342914	MAGED2	mRNA	46.85	1580	46.07	1481	34.24	1124	39.07	1276	25.05	789	33.79	1071	13.95	442	14.71	472	11.32	351
100344751	CEP135	mRNA	5.32	448	5.46	445	5.44	455	5.63	459	4.94	388	5.45	436	7.01	610	6.27	534	8.45	695
100342915	TMEM192	mRNA	9.26	257	6.53	175	9.47	261	8.45	227	8	208	8.1	213	12	343	12.27	344	8.94	240
100342916	SYT7	mRNA	1.91	186	2.36	222	1.97	191	1.64	155	2.12	193	1.89	176	0.25	25	0.15	15	0.49	47
100344754	STUM	mRNA	1.66	188	2.93	321	1.4	157	1.79	196	0.85	90	1.33	143	0.46	54	0.32	37	0.74	82
100344755	HERC1	mRNA	20.54	5297	20.66	5155	20.2	5175	21.17	5281	20.87	5019	20.51	5022	19.14	5108	14.71	3839	14.79	3729
100342918	FOXI2	mRNA	0	0	0.01	1	0	0	0	0	0	0	0	0	0	0	0	0	0	0
100341064	PTAR1	mRNA	14.92	2518	16.52	2697	16.62	2789	18.95	3094	16.13	2540	17.39	2787	16.92	2954	12.93	2209	20.09	3315
100341062	FIS1	mRNA	11.51	137	12.57	144	10.6	125	10	115	12.34	138	10.73	122	7.66	93	9.82	118	6.02	69
100341061	FOXR1	mRNA	0.09	2	0.19	4	0.09	2	0.05	1	0	0	0.05	1	0.13	3	0.13	3	0.14	3
100344750	LOC100344750	mRNA	12.25	916	13.39	911	11.93	873	12.04	851	13.74	974	13.09	930	8.33	566	7.09	528	8.29	559
100341070	PCGF3	mRNA	14.52	300	18.21	363	16.58	340	14.46	289	13.74	266	14.37	283	16.78	356	14.27	298	11.83	237
100342924	LHPP	mRNA	5.63	112	5.99	115	5.52	109	5.78	110	7.93	141	6.33	114	3.1	57	5.39	105	3.99	77
100344761	RGS6	mRNA	3.61	119	4.81	151	3.83	127	3.71	121	3.85	117	3.71	119	0.99	34	0.45	15	0.68	21
100341069	LOC100341069	mRNA	12.42	237	12.87	246	12.51	242	16.06	330	14.34	285	13.22	271	9.69	215	17.63	407	9.68	192
100342925	ANKS3	mRNA	5.79	192	5.56	178	7.01	224	7.86	252	5.23	162	7.61	240	6.81	227	7.64	250	8.49	274
100341065	SPIRE2	mRNA	3.63	125	3.88	129	3.04	104	3.18	106	2.33	75	2.78	91	2.45	87	4.56	159	4.2	141
100342919	GTF2H1	mRNA	13.93	692.84	12.76	612.88	13.29	656.39	14.24	687.22	13.34	618.15	13.54	636.43	19.15	985.68	18.13	912.47	17.4	844.1
100344757	CUEDC2	mRNA	26.64	499	27.98	507	25.92	483	20.12	365	20.09	353	21.81	390	20.89	404	20.4	387	13.81	252
100341073	AP5B1	mRNA	6.46	316	5.46	258	7.37	358	7.61	360	9.15	418	8.24	383	4.9	247	7.7	381	4.36	208
100344758	CPN1	mRNA	0	0	0.04	1	0.03	1	0	0	0	0	0	0	0.03	1	0	0	0.14	4
100342921	FBXO22	mRNA	8.96	245	8.79	232	7.85	213	9.23	244	8.84	226	8.5	221	22.16	623	18.71	517	16.8	446
100341071	BCL2L12	mRNA	6.26	97	4.69	70	5.86	90	6.55	98	6.75	98	7.11	105	5.55	88	9.14	143	6.01	90
100344759	KIF1C	mRNA	78.49	5332	84.11	5523	73.28	4946	74.66	4905	82.48	5231	76.03	4907	66.76	4684	51.6	3546	44.71	2964
100344765	GPR174	mRNA	1.23	103	0.79	64	1.72	143	0.82	66	0.82	64	0.86	68	0.54	47	0.87	74	0.76	62
100342928	LRRFIP1	mRNA	26.31	985	22.87	820	29.69	1121	33.75	1212	38.02	1305	38.2	1359	30.56	1190	38.88	1492	32.19	1205
100342929	MIF4GD	mRNA	25.23	622	26.94	640	29.49	702	27.65	660	33.34	725	31.9	741	16.32	410	26.99	655	22.49	518
100344766	CHL1	mRNA	0.05	6	0.06	7	0.06	8	0.03	3	0.01	1	0.03	3	0.02	3	0.02	3	0.03	3
100344768	PITRM1	mRNA	11.3	657	9.95	559	9.85	569	12.15	683	8.95	486	10.56	583	15.1	906	16.28	957	18.1	1026
100342930	HDGFL3	mRNA	17.88	515	17.4	484	16.54	473	15.36	428	12.02	324	13.31	365	18.65	553	11.88	346	9.61	269
100344769	PIP4K2C	mRNA	18.38	820	20.95	903	19.43	861	23.78	1026	23.56	982	22.73	964	16.47	758	22.14	999	27.7	1204
100341076	PBK	mRNA	1.72	56	1.39	44	1.36	42	1.24	39	1.01	30	1.04	32	0.65	22	0.66	22	0.41	13
100341075	DIDO1	mRNA	29.7	1596	30.9	1576	27.22	1560	31.38	1692	30.02	1466	30.55	1573	28.56	1883	26.83	1662	25.77	1527
100344763	YPEL1	mRNA	12.97	591	15.94	702	10.45	473	8.94	394	8.83	376	8.68	376	4.3	202	2.67	123	3.2	142
100344764	PHF8	mRNA	27.1	2646	27.56	2602	28.97	2811	28.37	2679	36.26	3304	32.1	2977	22.04	2224	22.99	2271	21.21	2023
100342927	ZNF205	mRNA	9.43	305	8.48	265	8.65	278	10.25	321	9.74	295	9.11	281	6.75	225	8.8	288	5.37	169
100341074	LOC100341074	mRNA	0.09	1	0.19	2	0	0	0	0	0	0	0	0	0	0	0	0	0	0
100341084	PDE1B	mRNA	5.29	257	5.62	264	5.13	248	4.19	197	3.06	139	3.29	152	4.41	221	4.53	223	5.25	249
100342937	ZNF214	mRNA	4.76	215	4.27	183	5.35	242	5.12	224	5.4	227	5.06	217	14.7	676	8.46	386	11.59	509
100341083	ELOC	mRNA	12.88	301	14.23	321	12.85	298	13.85	313	11.66	255	13.61	303	22.53	541	17.15	405	19.18	435
100341081	SH3TC2	mRNA	0.96	75	1.01	70	1.17	89	0.73	55	0.98	60	0.84	61	0.46	32	0.68	49	0.3	23
100341079	FUT10	mRNA	10.52	330	9.61	291	9.92	309	9.76	296	9.99	293	9.88	295	11.61	375	10.06	319	8.26	252
100342932	MYORG	mRNA	12.82	311	12.48	277	10.6	273	23.4	558	21.8	511	20.9	523	3.83	87	4.25	107	4.63	107
100342934	MFGE8	mRNA	297.55	9371	295.42	8984	272.42	8519	211.52	6442	212.45	6257	206.48	6187	249.05	8076	207.24	6599	173.63	5318
100344771	CREM	mRNA	13.06	157	8.04	95	10.41	135	22.29	257	16.1	182	17.41	211	51.43	687	39.98	523	39.65	509
100342935	LOC100342935	mRNA	0	0	0	0	0	0	0	0	0	0	0	0	0.01	1	0	0	0	0
100344772	ZNF879	mRNA	7.98	375	6.41	299	7.84	367	4.53	198	5.66	244	5.93	258	5.54	270	6.09	283	6	264
100341086	POP7	mRNA	11.51	205	13.39	230	13.47	238	13.88	239	11.26	188	11.89	202	9.31	170	12.11	218	7.13	123
100341085	WASHC3	mRNA	30.82	366	32.73	374	39.43	464	25.36	291	24.64	275	27.67	314	33.76	408	39.47	473	39.47	450
100344773	LOC100344773	mRNA	0	0	0	0	0	0	0	0	0	0	0.03	1	0	0	0	0	0	0
100342936	APOC3	mRNA	0	0	0	0	0	0	0	0	0	0	0	0	0.33	3	0.11	1	0	0
100341088	LOC100341088	mRNA	3.84	104	3.37	88	3.69	99	11.31	296	12.17	308	12.27	316	34.45	959	50.75	1388	29.33	771
100342940	PRR5L	mRNA	4.04	247	3.71	219	3.15	191	2.17	128	3.49	199	2.27	132	3.14	198	2.77	171	2.28	136
100344777	HPCAL1	mRNA	31.26	883	28.57	779	28.95	812	28.41	776	26.04	688	26.86	722	9.01	262	6.86	196	6.48	178
100342942	LUZP2	mRNA	4.16	384	4.34	388	1.62	149	4.58	409	2.12	183	3.15	276	1.68	160	0.27	25	0.72	65
100344778	SWT1	mRNA	9.1	497	8.41	444	8.02	435	10.43	551	9.76	498	9.56	496	7.61	429	6.14	339	7.53	401
100344779	SSPO	mRNA	0.73	191	1.32	335	0.77	200	1.18	299	0.57	139	0.8	200	0.05	14	0.05	12	0.11	27
100344780	ZFP28	mRNA	1.99	171	2.97	246	1.88	160	2.47	205	2.42	194	2.73	222	2.28	202	1.38	120	1.66	139
100342944	WDR1	mRNA	46.38	2059	41.41	1776	48.22	2126	47.61	2044	41.18	1708	44.26	1868	58.21	2665	70.85	3181	52.39	2266
100341093	SUCLG2	mRNA	33.24	1154	34.17	1146	32.1	1107	27.76	932	25.6	831	27.43	906	22.84	817	22.42	787	23.94	809
100344774	TBC1D10B	mRNA	17.21	920	16.95	876	15.89	844	18.14	938	16.52	825	16.57	842	14.44	797	16.77	907	14.64	763
100341092	NPRL2	mRNA	8.55	199	6.1	137	6.76	156	6.05	136	5.42	118	6.23	138	3.01	72	3.19	75	2.44	55
100341091	LRRC63	mRNA	0.05	2	0.05	2	0	0	0	0	0.02	1	0.02	1	0.02	1	0.02	1	0.05	2
100342938	LAMTOR1	mRNA	31.21	496	30.95	474	34.77	548	32.93	506	27.64	412	29.48	447	31.46	512	41.8	671	33.07	508
100342939	ALKBH3	mRNA	3.49	74.66	3.44	73	3.7	80.54	4.01	82.87	3.78	77.12	4.86	100.31	2.19	49.98	2.33	53	1.77	37
100344776	ABHD11	mRNA	5.33	106	4.12	79	5.02	99	6.19	119	5.64	105	6.5	123	4.56	93	8.47	170	5.92	114
100341089	YAF2	mRNA	5.93	205	7.36	253	6.69	231	5.53	186	5.08	162	5.77	189	9.35	332	8.8	311	7.95	275
100341099	GPX6	mRNA	0	0	0	0	0	0	0	0	0	0	0	0	0	0	0	0	0.08	1
100341098	POU5F2	mRNA	2.84	234	3.16	252	2.82	231	3.3	263	3.85	296	3.31	259	2.85	243	3.19	266	3.58	288
100341097	CDH19	mRNA	0.02	1	0.03	2	0.15	9	0.12	7	0	0	0.03	2	0.06	4	0.05	3	0.17	10
100341095	MRO	mRNA	0.07	2	0.09	3	0.21	7	0.03	1	0.1	3	0.04	1	0.04	1	0	0	0.08	2
100344781	MLXIP	mRNA	22.4	1771	22.04	1685	24.59	1932	29.58	2262	26.16	1931	28.59	2147	28.79	2352	33.21	2656	31.59	2438
100342946	DYSF	mRNA	3.33	389	6.58	740	3.03	354	4.51	506	7.59	826	5.85	644	5.64	682	17.55	2074	8.58	972
100344782	TBCD	mRNA	30.2	1756	25.57	1529	24.11	1546	28.92	1579	27.16	1544	25.94	1498	14.68	978	20.72	1255	19.58	1022
100342947	B3GNT2	mRNA	33.79	1508	34.79	1499	39.07	1735	38.96	1683	32.59	1361	36.19	1535	32.56	1499	40.35	1820	29.71	1292
100342948	TP53I3	mRNA	3.23	66	2.74	54	2.36	48	2.32	46	1.46	28	1.64	32	1.9	40	2.13	44	2.27	45
100344783	CD72	mRNA	0.32	8	0.16	4	0.72	18	0.57	14	0.63	15	0.25	6	0.5	13	0.94	24	0.73	18
100341100	LY6G5B	mRNA	1.7	53	1.46	44	2.17	67	2.49	75	1.99	58	2.84	84	2.46	79	2.51	79	3.5	106
100342949	BOD1	mRNA	7.2	181	5.34	129	5.09	126	5.47	133	4.8	113	5.22	125	3.4	88	4.35	110	3.73	91
100344686	LOC100344686	mRNA	0	0	0	0	0	0	0	0	0	0	0	0	0	0	0.07	2	0.04	1
100344687	LOC100344687	mRNA	0	0	0.54	2	0	0	0.77	2.86	0	0	0	0	0.23	0.89	0	0	0	0
100346528	CMTR2	mRNA	4	238	3.47	200	3.79	224	4.65	268	4.24	236	4.79	271	6.77	416	4.71	284	4.06	236
100344688	LOC100344688	mRNA	0	0	0	0	0	0	0	0	0	0	0	0	0.04	1	0	0	0	0
100344691	GFM2	mRNA	10.29	486	9.52	434	7.53	354	7.96	363	6.43	284	7.37	331	11.5	561	9.22	439	8.23	379
100346531	SLC35B4	mRNA	9.55	770	5.48	427	5.7	457	9.81	765	8.55	642	9.33	714	7.43	620	7.81	637	5.21	410
100344679	LOC100344679	mRNA	12.7	240.68	10.89	198.96	7.94	149.31	9.13	167.31	7.63	135.56	8.03	145.01	2.97	57.79	5.11	97.82	5.23	95.98
100346525	PHLDA1	mRNA	27.66	2495	29.03	2532	21.84	1958	20.33	1774	18.54	1561	19.71	1689	39.56	3688	28.07	2562	19.87	1750
100344683	COASY	mRNA	13.59	454	11.37	367	11.57	384	15.01	485	12.23	382	13.72	436	8.08	278	10.42	352	9.07	295
100346527	LOC100346527	mRNA	9.1	458.62	9.67	470.92	8.5	425.88	10.09	491.84	12.45	586.28	10.88	521.13	8.71	452.92	7.11	362.28	9.12	448.32
100344684	ZNF830	mRNA	8.74	210	8.46	196	7.97	190	7.84	182	7.34	165	8.18	187	10.33	255	11.21	272	13.77	321
100344685	ABI3	mRNA	9.3	261	9.78	265	10.51	293	14.44	392	16.45	432	14.63	391	8.86	256	7.89	224	7.37	201
100346526	RTCB	mRNA	17.29	565	15.28	481	13.68	445	17.49	551	12.99	398	15.53	482	18.67	628	18.09	600	15.37	490
100346522	TNFAIP8	mRNA	17.53	478	11.77	310	18.48	499	15.19	398	16.73	426	16.34	427	15.54	440	31.44	873	24.09	643
100344675	BDH2	mRNA	13.88	231	11.66	187	10.73	177	9.77	157	8.77	137	8.25	131	2.87	49	9.58	161	1.12	18
100346521	ANXA6	mRNA	70.51	3271	67.58	3030	68.4	3149	48.48	2175	34.34	1488	42.18	1859	57.26	2738	44.61	2092	38.27	1729
100344676	NUDT6	mRNA	2.82	59	3.22	65	3.27	68	2.77	56	4.18	82	3.61	72	2.28	49	1.23	26	1.77	36
100344678	CDC123	mRNA	24.54	544	28.49	610	25.78	568	25.22	541	22.05	459	21.85	462	21.25	484	20.1	450	18.93	407
100346537	NISCH	mRNA	16.43	1384	18.91	1540	17.76	1487	17.97	1464	15.9	1250	16.22	1298	15.31	1333	18.02	1536	15.54	1278
100342860	LOC100342860	mRNA	1.05	56.65	1.19	62.54	1.27	68.52	1.1	57.82	0.47	23.59	0.83	42.82	0.46	25.77	0.51	28.21	0.67	35.18
100344701	NOL6	mRNA	5.37	454	5.04	412	5.58	469	7.52	615	6.48	511	6.81	547	13.87	1211	15.52	1327	14.7	1213
100346548	GORAB	mRNA	4.22	176	3.63	146	3.73	154	3.8	153	2.97	115	4.04	161	3.38	146	2.64	112	3.31	135
100350975	SPATA4	mRNA	0.1	2	0	0	0.05	1	0.05	1	0	0	0.1	2	0.05	1	0	0	0.1	2
100346547	MRPS14	mRNA	12.25	115	12.42	112	12.48	116	12.68	115	12.22	108	13.13	118	14.26	136	12.78	121	16.45	148
100344702	KIAA2026	mRNA	15.72	1950	17.88	2145	17.46	2152	15.61	1873	20.04	2319	18.07	2128	19.43	2492	15.66	1965	19.7	2388
100350976	LOC100350976	mRNA	8.38	293	7.64	258	8.07	280	7.78	263	10.43	341	8.6	286	7.63	274.73	12.05	426	9.43	321
100350977	TBC1D19	mRNA	6.74	211	9.19	283	5.64	179	6.29	192	4.31	132	4.95	149	5.48	176	3.82	122	5.08	153
100346550	RTCA	mRNA	7.07	165	7.91	179	7.6	175	6.75	151	5.97	132	5.87	131	9.32	224	8.2	193	8.45	194
100344703	MPC1	mRNA	25.11	283	20.93	227	19.16	214	24.97	272	18.31	194	23.57	254	18.72	215	21.8	248	16.42	178
100342862	NELL1	mRNA	0.11	5	0.33	15	0.17	8	0.23	11	0.12	5	0.26	12	0.66	32	0.11	5	0.04	2
100350978	GPAT2	mRNA	0	0	0.02	1	0.07	3	0	0	0.02	1	0.05	2	0	0	0	0	0.02	1
100344704	CREBZF	mRNA	8.54	568	9.91	629	8.79	573	10.31	659	10.86	665	10.81	680	10.07	684	11.23	743	11.15	709
100346549	IGSF9	mRNA	1.28	90	1.56	106	1.32	92	1	68	1.37	90	1.2	80	0.81	59	0.7	50	0.33	23
100344695	LOC100344695	mRNA	55.61	311.47	16.74	89.71	53.02	293.23	26.71	144.5	11.37	60.35	16.29	87.88	6.4	35.91	23.69	133.46	4.37	23.09
100342853	LOC100342853	mRNA	5.01	45	6.49	56	3.49	31	6.45	56	8.39	71	7.09	61	3.07	28	0.66	6	4.77	41
100342855	LOC100342855	mRNA	2.91	88.46	3.45	101.37	2.92	88.4	3.1	91.33	3.31	94.31	3.29	95.17	2.06	64.46	3.94	121.13	4.03	119.2
100344696	MAGOHB	mRNA	4.67	57	4.94	58	4.3	52	4.41	52	2.88	33	2.92	34	6.58	82	5.93	73	6.89	81
100346543	GPX8	mRNA	6.5	293	9.21	396	6.61	292	3.97	173	3.11	131	3.26	140	2.39	112	1.29	59	2.12	94
100344697	TMEM248	mRNA	47.51	3025	50.2	3089	43.49	2751	47.26	2910	41.32	2456	47.25	2858	40.05	2633	35.67	2297	32.15	1997
100342856	SPG7	mRNA	11.42	552	11.22	522	10.34	498	11.67	545	11.69	521	11.65	533	5.38	269	7.63	374	4.7	221
100350973	MED19	mRNA	8.55	191	7.66	165	8.12	180	7.09	153	5.17	108	6.44	137	13.64	313	9.17	207	9.69	210
100346546	LOC100346546	mRNA	0.14	15	0.21	22	0.19	20	0.25	26	0.27	27	0.32	32	0.11	12	0.05	5	0.11	11
100350974	TRMT1	mRNA	3.49	92	3.92	101	4.62	122	4.6	117	4.3	106	3.94	99	6.49	176	6.9	184	6.36	163
100342857	LOC100342857	mRNA	0.38	9	1.72	39	0.99	23	0.53	12	0.14	3	0.13	3	2.52	61	1.72	41	0.39	9
100346545	LOC100346545	mRNA	5.16	770.67	5.6	808.8	5.19	771.4	5.25	758.1	5.41	754.35	5.05	716.26	4.27	660.39	4.13	623.76	4.44	648.75
100344700	HAUS6	mRNA	5.21	352	5.37	349	5.3	345	5.07	322	5.14	327	5.52	364	4.51	308	5.59	379	5.48	353
100350969	RAB22A	mRNA	18.89	2178	20.84	2323	20.36	2333	19.62	2188	19.31	2077	19.72	2159	17.59	2096	15.17	1770	14.19	1598
100350970	SPOUT1	mRNA	5.98	119	5.77	111	6.45	127	6.4	125	6.21	114	6.49	121	8.52	174	9.88	209	8.53	171
100344692	LOC100344692	mRNA	0	0	0	0	0.08	2.03	0	0	0.04	1.01	0	0	0.04	0.98	0	0	0.05	1.13
100344693	PLEKHA7	mRNA	2.68	229	2.37	196	2.29	194	2.4	198	2.66	212	2.68	217	1.09	96	4.65	402	2.5	208
100346535	PCDH9	mRNA	0.6	60	0.32	32	0.33	33	0.25	24	0.19	18	0.32	31	0.15	16	0.06	6	0.06	6
100346552	CMTM6	mRNA	25.57	1361	20.35	1047	19.88	1051	33.16	1707	20.25	1007	27.1	1371	23.97	1317	29.79	1604	24.22	1257
100346557	SLC39A12	mRNA	1.74	12	1.16	10	1.09	4.3	1.49	12	2.69	10	1.02	5	1.33	5.97	1.04	7	0.04	2
100344710	CCDC149	mRNA	1.96	183	1.73	156	1.69	157	1.82	165	1.31	114	1.93	171	0.97	94	1.28	121	1.99	182
100342867	DCTN6	mRNA	9.97	180	15.05	262	14.74	264	12.32	215	9.46	160	8.83	152	10.27	190	11.57	211	10.3	180
100346553	LOC100346553	mRNA	4.27	285	4.66	302	4.66	309	2.48	160	5.36	334	4.01	254	1.37	94	4.92	335	2.42	157
100344712	MRFAP1	mRNA	137.72	2046	125.2	1792	127.68	1881	147.33	2116	174.55	2433	155.68	2207	129.08	1962	158.24	2374	132	1894
100344718	DUSP15	mRNA	0.04	1	0.23	5	0.05	1	0.09	2	0.1	2	0.14	3	0.09	2	0.09	2	0.05	1
100342872	PDGFRB	mRNA	61.58	5745	86.63	7814	61.78	5727	50.62	4567	47.21	4110	46.83	4149	46.68	4501	41.63	3929	27.1	2469
100346564	EPN3	mRNA	6.51	346	6.35	326	6.44	340	7.66	394	10.05	499	9.1	460	1.55	85	2.51	135	2.95	153
100346563	PMP22	mRNA	34.46	653	50.69	926	35.22	662	32.7	599	19.67	349	24.94	450	49.38	960	24.81	475	39.62	727
100342874	LOC100342874	mRNA	23.47	403	21.51	356	23.9	407	23.02	382	21.07	339	22.85	374	31.09	547	37.08	643	38.23	635
100342875	PTPRA	mRNA	28.4	1529	30.55	1585	27.64	1481	27.9	1446	25.43	1272	26.43	1343	26.88	1494	26.37	1426	26.4	1383
100344720	APOF	mRNA	0.06	1	0.06	1	0	0	0	0	0	0	0.06	1	0	0	0.05	1	0.06	1
100342876	GLT8D2	mRNA	3.62	106	5.13	145	4.71	137	3.66	104	2.44	67	3.26	91	1.39	42	0.44	13	0.42	12
100344721	TXN2	mRNA	14.88	257	14.6	243	13.54	232	16.71	279	12.6	204	15.79	260	12.94	229	15.42	269	13.58	227
100346565	LGMN	mRNA	89.45	2823	79.34	2418	78.82	2470	71.79	2191	53.84	1589	62.41	1874	48.8	1586	66.28	2115	29.09	893
100342868	NR1H2	mRNA	19.51	395	18.28	357	18.62	374	19.72	386	19.57	371	21.31	411	19.68	409	18.33	375	16.26	319
100344714	PAPOLG	mRNA	6.7	712	7.98	821	6.35	672	6.3	649	5.79	575	6.41	648	8.05	885	5.98	644	7.1	738
100346560	OGDHL	mRNA	0.23	14	0.21	12	0.27	16	0.27	16	0.09	5	0.3	17	0.02	1	0.05	3	0.09	5
100344715	DNMT3A	mRNA	19.41	1829	22.4	2041	19.13	1791	15.79	1439	12.83	1128	13.72	1228	12.37	1205	12.87	1227	10.21	940
100346558	LOC100346558	mRNA	58.65	699.91	80.52	924.84	38.58	456.31	66.69	769.34	22.45	251.76	35.76	407.86	40.42	492.08	52.74	635.24	49.12	564.34
100342869	YIPF4	mRNA	10.97	412	11.11	403	9.95	371	10.19	370	7.75	272	10.14	362	9.48	367	9.59	364	6.48	237
100346562	TDRD1	mRNA	17.24	1753	7.25	713	9.54	964	15.53	1527	4.84	459	9.73	939	16.66	1751	38.45	3955	63.51	6307
100344716	PGGT1B	mRNA	21.31	1269	24.04	1384	18.71	1107	17.78	1024	16.51	918	17.57	994	16.59	1020	15.31	922	13.94	810
100342870	WNT8A	mRNA	0.38	15	0.29	11	0.28	11	0.39	15	0.68	25	0.29	11	0.32	13	0.3	12	0.44	17
100342871	SPOCK1	mRNA	2.73	207	4.08	299	6.68	503	2.65	194	0.47	33	1.4	101	2.34	183	1.41	108	4.66	345
100346561	LOC100346561	mRNA	80.62	7035.78	77.06	6502.43	86.01	7458.39	87.12	7353.06	75.94	6186.07	81.48	6754.46	103.43	9328.55	75.46	6662.39	80.5	6860.06
100344717	HEY1	mRNA	13.68	500	17.98	635	13.99	508	9.19	325	16.33	558	13.06	454	5.49	207	2.95	109	1.38	49
100344706	MAPK8IP1	mRNA	3.33	110	3.01	96	2.87	94	2.94	94	2.33	72	2.93	92	1.62	55	2.36	79	1.68	54
100342866	KLF1	mRNA	0.58	11	0.22	4	0.32	6	0.49	9	0.06	1	0.22	4	0.41	8	0.1	2	0.16	3
100346567	YDJC	mRNA	0.18	4	0	0	0.14	3	0.09	2	0.15	3	0.14	3	0	0	0.13	3	0	0
100346566	ZFYVE1	mRNA	13.59	940	13.93	931	12.97	892	12	797	11.86	760	11.85	773	9.04	648	10.91	759	7.28	488
100344724	ATXN2L	mRNA	38.14	2307	37.29	2180	45.86	2756	42.31	2475	43.64	2465	39.6	2276	52.68	3290	62.61	3831	67.64	3991
100346570	SUMF1	mRNA	14.45	537	13.01	467	12.22	451	10.97	394	10.48	364	12.42	439	11	421	10.57	397	12.47	451
100344725	SLC13A4	mRNA	0.16	10	0.15	9	0.13	8	0.2	12	0.25	14	0.26	15	0.06	4	0.19	12	0.08	5
100342879	LOC100342879	mRNA	2.44	17	5.83	39	1.45	10	3.56	24	0	0	2.24	15	2.84	20	1.28	9	1.66	11
100346568	GRIPAP1	mRNA	8.59	423	8.34	397	10.45	511	9.91	472	10.59	487	10.43	488	18.07	918	17.33	863	13.88	666
100342882	STRADB	mRNA	21.88	817	25.25	911	28.35	1051	15.06	544	19.11	667	18.38	653	16.81	647	18.03	680	9.16	333
100344726	CERS6	mRNA	2.38	274	1.99	222	2.97	340	1.87	209	3.06	329	2.84	311	1.86	222	3.06	357	3.2	360
100346577	PLEKHD1	mRNA	0.29	15	0.22	11	0.14	7	0.14	7	0.06	3	0.06	3	0.21	11	0.52	27	0.04	2
100344732	CEP76	mRNA	2.65	169	2.59	160	2.74	174	2.34	145	1.95	117	3.01	183	2.56	170	2.52	164	2.39	151
100342893	TMEM217	mRNA	0	0	0.05	1	0.1	2	0	0	0.05	1	0.05	1	0.05	1	0	0	0.11	2
100344733	SUGCT	mRNA	0.52	13	0.58	14	0.39	9	0.45	12	0.46	11	0.55	13	0.08	2	0.09	2	0.22	5
100342894	MED23	mRNA	18.74	1634	18.92	1596	17.75	1538	18.35	1548	16.63	1354	17.46	1447	15.2	1370	15.26	1347	13.75	1171
100346576	DNAJB3	mRNA	0	0	0	0	0	0	0	0	0	0	0.06	1	0	0	0	0	0	0
100342895	TBC1D32	mRNA	4.68	404	4.7	392	3.61	310	3.51	293	4.34	350	3.99	327	2.3	205	1.6	140	2.52	212
100344734	COBL	mRNA	11.12	869	12.66	891	11.75	888	12.77	986	15.47	1066	14.39	1054	10.82	882	9.22	789	6.72	564
100342897	TGFBR3	mRNA	33.65	3495	38.66	3882	32.25	3328	31.11	3125	30.34	2941	31.4	3096	44.37	4761	37.77	3963	30.2	3064
100346572	NR2F2	mRNA	63.09	2120	74.07	2402	62.53	2086	54.2	1740	41.62	1298	47.03	1491	59.35	2021	37.61	1255	38	1217
100342887	SKAP2	mRNA	52.61	3066	57.95	3264	45.96	2661	48.08	2710	40.2	2188	45.31	2509	51.79	3116	45.19	2664	38.69	2199
100344727	GAD1	mRNA	0.34	19	0.32	17	0.29	16	0.11	6	0.1	5	0.32	17	0.12	7	0.23	13	0.13	7
100342888	SLF1	mRNA	3.1	438	3.78	508	3.55	500	3.63	502	4.14	543	3.93	531	3.12	454	2.7	380	3.24	458
100344728	LOC100344728	mRNA	11.9	546	11.78	506	11.26	519	11.87	531	11.71	506	12.47	535	9.43	422	12.51	594	12.47	562
100346571	COL8A2	mRNA	1.29	93	1.57	109	1.33	95	1.06	74	1.01	68	1.07	73	0.67	50	0.76	55	0.19	13
100346575	TBC1D9B	mRNA	49.61	3676	54.38	3907	53.22	3920	50.66	3635	51.23	3544	49.01	3450	44.12	3382	42.91	3222	41.73	3026
100344730	MITF	mRNA	6.35	517	6.01	471	6.58	531	5.26	412	5.67	431	5.21	403	4.33	363	7.44	613	4.3	340
100342890	PRRT1	mRNA	0.17	7	0.1	4	0.05	2	0.15	6	0.05	2	0	0	0.05	2	0	0	0.05	2
100344731	DUSP7	mRNA	19.38	868	17.91	775	18.34	816	23.25	1007	23.64	989	20.88	889	25.42	1174	25.46	1153	27.2	1187
100342891	ENPP5	mRNA	7.52	311	6.37	255	5.76	238	7.72	311	5.19	202	5.92	234	1.59	68	1.95	82	3	122
100346573	CHRM1	mRNA	1.37	58	0.71	29	2.33	98	8.19	335	5.01	198	5.87	236	0.3	13	0.28	12	0.32	13
100342878	CHRM2	mRNA	1.89	215	2.22	244	1.41	159	2.04	224	1.13	120	1.59	172	0.37	44	0.19	22	0.32	36
108178789	LOC108178789	mRNA	0.04	1	0	0	0	0	0	0	0	0	0	0	0.04	1	0.05	1.16	0	0
100341165	CPPED1	mRNA	9.45	175	10.37	185	11.98	220	9.61	172	8.65	150	9.75	172	5.16	98	5.61	105	2.79	50
100341164	FA2H	mRNA	0.17	6	0.12	4	0.11	4	0.18	6	0.24	8	0.09	3	0.08	3	0.06	2	0.15	5
100341163	OSGIN1	mRNA	14.52	291	11.93	252	15.06	263	15.31	290	12.4	215	14.53	288	27.57	450	27.95	434	19.36	288
100341162	LRFN1	mRNA	1.27	59	1.69	76	1.02	47	1	45	0.9	39	0.95	42	0.65	31	0.91	43	0.42	19
100350940	SLIT1	mRNA	0.09	10	0.21	24	0.13	15	0.31	35	0.06	6	0.12	13	0.11	13	0.18	21	0.09	10
100341171	ABCA12	mRNA	0.01	1	0	0	0.01	1	0.02	3	0.01	1	0	0	0	0	0.02	3	0.01	1
100352754	PDILT	mRNA	1.61	53	1.6	50	0.61	20	6.32	202	0	0	2.37	74	0.35	12	0.85	28	0.38	12
100341170	SLC19A3	mRNA	0.93	40	0.55	23	1.14	50	0.72	30	0.87	35	1.07	44	0.38	17	0.5	22	1.07	45
100352752	LOC100352752	mRNA	0	0	0	0	0	0	0	0	0	0	0	0	0	0	0	0	0.04	1
100350941	SCIMP	mRNA	4.01	89	1.31	28	4.22	93	2.89	62	3.03	63	2.37	50	3.03	69	9.9	222	4.88	105
100350942	RHOJ	mRNA	24.02	482	31.1	601	24.73	492	21.88	424	26.74	502	22.53	431	21.86	450	14.9	302	14.37	279
100341167	SLC4A10	mRNA	0.03	2	0.03	2	0.08	7	0.12	11	0	0	0.09	8	0.05	5	0.06	6	0.11	10
100341166	DNAJC2	mRNA	6.3	215	6.61	219	6.9	234	6.71	223	5.7	182	5.33	174	11.03	390	10.48	363	10.95	366
100350934	LTB4R2	mRNA	0.15	8	0.21	10.5	0.31	15.72	0.12	6	0.25	12.29	0.1	5.16	0.3	16	0.27	14	0.36	17.98
100352746	ADAM19	mRNA	22.26	2310	21.58	2166	21.42	2209	22.16	2224	21.4	2072	21.53	2122	15.59	1669	16.97	1778	14.61	1481
100350936	G2E3	mRNA	4.83	403	5.71	449	4.67	381	5.45	425	4.17	324	4.51	351	5.82	495	4.91	407	3.98	316
100352745	LOC100352745	mRNA	5.65	302.22	6.37	328.81	5.24	278.08	6.7	346.35	5.94	296.36	5.04	256.22	12.46	687.41	8.2	443.17	11.34	591.22
100350937	SAV1	mRNA	14.6	679	15.65	709	12.9	612	16.13	738	11.79	499	13.89	631	16.38	803	17.75	846	18.55	852
100352750	NOP56	mRNA	14.31	559	15	566	16.16	627	18.35	693	14.22	519	15.29	568	33.63	1354	41.42	1636	35.02	1332
100352749	LOC100352749	mRNA	2.56	65.44	0	0.03	2.98	75.72	5.42	133.87	4.65	111.17	5.06	123.07	6.46	169.7	5.61	144.92	0.17	4.23
100350938	PELI2	mRNA	11.02	1027	15.01	1352.95	10.43	964.94	7.58	684	7.11	619	6.99	618.91	10.4	1001	5.91	556	7.83	712.96
100352741	TBC1D1	mRNA	21.03	1483	20.99	1426	21.08	1467	18.44	1227	17.29	1120	16.54	1080	26.44	1945	21.75	1523	22.28	1533
100350929	MINDY3	mRNA	8.99	376	8.78	354	8.58	355	9.42	378	9.39	365	9.69	379	9.62	413	9.96	418	9.89	404
100352740	ASMTL	mRNA	6.26	119	5.08	93	6.58	124	8.93	164	8.43	150	7.45	135	3.39	66	5.83	112	2.88	53
100350931	FBN1	mRNA	58.65	9762.01	78.82	12688	52.25	8643	46.19	7436	23.14	3593	34.62	5470	31.92	5496	23.65	3983	20.32	3306
100352744	SNRPG	mRNA	13.57	76	7.28	39	12.66	70	9.8	53	7.72	41	7.23	39	21.91	123	19.88	112	20.98	111
100350932	TRPM7	mRNA	14.27	1697	15.52	1785	15.09	1784	14.97	1722	16.83	1868	16.25	1836	16.04	1973	14.81	1782	16.63	1933
108178746	YY2	mRNA	0.74	39	0.86	44	0.63	33	0.69	35	0.99	49	0.56	28	0.61	33	0.54	29	0.56	29
108178745	LOC108178745	mRNA	12.98	149.12	13.61	150.47	11.21	127.64	8.49	94.36	9.25	99.89	10.15	111.52	2.58	30.26	4.97	57.61	5.73	63.3
100341161	JOSD1	mRNA	13.16	276	12.9	261	10.67	222	14.94	303	12.47	245	14.56	291	11.84	255	13.12	278	10.28	209
100341160	LOC100341160	mRNA	342.9	3806.89	249.82	2668.02	310.4	3414.25	0.76	8.12	302.18	3154.1	164.3	1743.93	94.28	1066.41	565.82	6338.66	191.14	2040.2
108178739	LOC108178739	mRNA	0.17	22	0.3	31	0.35	40	0.86	88	0.16	17	0.58	65	0.23	32	0.25	31	0.24	23
100341183	DPT	mRNA	83.68	2279	124.74	3304	102.6	2794	81.67	2156	49.7	1288	64.65	1681	65.18	1846	37.51	1040	27.97	753
100341181	LOC100341181	mRNA	20.89	493.85	20.27	462.44	24.69	579.37	19.34	442.02	14.22	314.72	16.55	372.54	30.7	745.84	25.36	605.89	27.72	636.1
100341179	RAB44	mRNA	0.44	24	0.28	15	0.18	10	0.54	29	0.35	18	0.57	30	0.33	19	0.61	34	0.28	15
100341177	DNAJC21	mRNA	2.62	89	3.02	99	3	101	3.32	109	3.19	101	3.13	101	5.27	184	5.25	180	6.27	207
100350923	RAB5A	mRNA	26.68	1060	24.02	922	24.4	963	22.69	872	21.03	781	23.53	889	25.88	1060	23.52	945	20.26	784
100341187	BTD	mRNA	0.92	29	1.51	46	1.12	35	0.99	30	1.53	45	0.83	25	0.37	12	0.75	24	0.49	15
100350924	NECTIN3	mRNA	43.68	3615	51.94	4497	43.15	3474	34.91	2752	44.95	3456	38.29	3018	28.4	2308	21.17	1590	25.14	1967
100352735	JMJD4	mRNA	12.09	450	11.35	405	12.57	465	14.98	540	12.64	438	12.69	450	13.57	525	16.75	634	15.98	579
100350927	PDSS1	mRNA	1.84	44	1.69	39	2.78	66	2.46	57	1.7	38	2.19	50	4.02	99	4.63	112	4.05	94
100341186	PBX1	mRNA	54	16891.4	65.92	19442.3	51.36	16033.2	49.38	15949	58.12	18853	54.79	17839.5	34.3	11737.9	34.11	11877.9	29.65	10079.2
100350928	ITPKB	mRNA	51.43	5108	58.63	5631	47.38	4676	50.64	4864	48.53	4498	48.29	4555	35.44	3638	29.82	2997	24.86	2412
100352737	ASNA1	mRNA	25.11	469	25.7	463	26.98	500	23.48	424	20.11	352	21.96	391	23.38	448	26.76	505	25.59	463
100341185	AKIRIN1	mRNA	21.64	287	22.09	282	24.19	318	24.34	312	24.5	305	26.77	339	29.97	406	29.66	397	26.98	345
100352731	LGALS1	mRNA	171.36	1399	153.37	1202	165.38	1336	137.79	1087	97.16	748	114.74	898	104.62	865	139.76	1150	90.15	703
100350917	IL23R	mRNA	0.19	7	0.26	9	0.36	13	0.8	28	0.18	6	0.44	15	0.22	8	0.6	22	0.37	13
100352730	LOC100352730	mRNA	7.48	328	9.35	396	8.45	368	5.47	232	6.4	262	6.24	260	2.5	113	4.71	209	3.84	164
100350918	LOC100350918	mRNA	0.99	6.03	1.37	7.98	0.85	5.1	0.51	3.01	0.42	2.4	0.52	3.02	0.66	4.01	1.31	8.01	0.35	2.01
100352734	GLRX5	mRNA	10.65	164	12.2	181	11.65	178	12.49	186	9.21	133	12.59	185	8.5	134	9.97	155	5.98	89
100350921	MUL1	mRNA	11.58	457	10.93	417	10.24	401	13.32	508	13.57	500	12.62	473	15.53	631	15.81	631	12.72	489
100350922	PLEKHG5	mRNA	14.56	696	16.23	750	13.43	638	17.04	788	12.72	568	13	591	17.36	856	21.26	1028	13.78	642
100352733	HSPB2	mRNA	6.34	90	8.12	111	5.61	79	8.09	111	2.48	33	3.69	50	0.41	6	0.14	2	0.07	1
100352725	GOLGA2	mRNA	15.56	1264.42	13.79	1071.79	15.35	1255.28	17.91	1451.6	13.1	988.92	14.91	1174.88	15.03	1260.56	15.92	1366.14	13.17	1096.23
100350914	LOC100350914	mRNA	1.9	23	2.02	22	2.01	24	2.35	28	1.24	14	2.32	26	1.13	14	0.75	9	0.8	9
100350915	DMAP1	mRNA	10.35	279	9.67	250	10.36	279	11.49	300	11.27	286	10.99	282	8.92	247	8.14	222	7.97	210
100352727	ZNF483	mRNA	0.65	63	0.49	46	0.25	24	0.82	77	0.06	5	0.32	29	0.11	11	0.2	20	0.16	15
100341176	UBE2D4	mRNA	19.68	364	16.04	286	18.1	332	24.78	443	18.87	327	19.86	350	19.25	365	21.52	402	17.14	307
100341175	LOC100341175	mRNA	15.88	302.12	12.88	236.06	19.3	364.21	20.4	375.26	11.94	219.2	14.2	251.89	37.96	742.91	20.63	417.35	22.66	435.6
100341172	KIAA1257	mRNA	1.08	65	1.77	106	0.87	52	1.89	112	0.56	32	0.96	58	1.58	104	1.27	78	1.5	88
100350968	C1H11orf52	mRNA	1.03	18	1.43	24	1.62	28	0.83	14	1.48	24	1.09	18	0.45	8	0.57	10	0.96	16
100350963	OMD	mRNA	0.58	26	1.33	58	0.89	40	1.1	48	0.73	31	0.93	40	0.88	41	0.28	13	0.73	32
100350964	LOC100350964	mRNA	6.81	333	8.05	380	7.97	387	8	378	7.18	328	7.79	362	8.43	425	9.24	457	13.1	624
100350965	ZNF74	mRNA	2.85	132	3.37	151	3.14	144	3.21	143	3.12	135	2.79	122	1.04	50	1.45	68	1.1	49
100350967	LOC100350967	mRNA	0.18	4	0.05	1.01	0.13	3	0.05	1	0.05	1	0	0	0.17	4	0.04	1	0	0
100350958	MRPS33	mRNA	36.15	550	41.41	607	36.99	558	41.34	608	40.64	580	36.31	527	51.13	796	35.15	540	35.38	520
100350959	LOC100350959	mRNA	0.07	1	0	0	0.14	2	0.07	1	0.07	0.99	0	0	0	0	0.14	2	0	0
100350961	SUSD1	mRNA	2.52	134	1.22	61	1.95	105	1.2	63	2.93	142	2.15	108	0.55	31	1.33	71	0.79	39
100350962	PADI3	mRNA	0	0	0	0	0.04	2.03	0.02	1.01	0.08	4.03	0.08	4.05	0.07	3.9	0.04	1.92	0.06	2.93
108178711	LOC108178711	mRNA	0	0	0.51	1.58	0	0	0	0	0	0	0	0	0.45	1.43	0	0	0	0
108178706	LOC108178706	mRNA	0	0	0	0	0	0	0	0	0	0	0	0	0.04	1	0	0	0	0
100350957	LOC100350957	mRNA	0.84	31	0.31	11	1.03	38	1.76	63	1.67	58	1.67	59	1.83	70	2.83	106	1.91	69
108178692	LOC108178692	mRNA	0.78	32.63	0.75	30.13	0.67	27.78	0.66	26.44	0.76	29.5	1	39.44	0.92	39.53	0.91	38.33	1.04	42.26
108178691	LOC108178691	mRNA	0.55	48.13	0.42	35.18	0.48	41.37	0.6	50.5	0.25	20.56	0.24	19.68	0.51	45.42	0.55	48.2	0.64	54.07
100350954	MYO18B	mRNA	0.07	9	0.07	9	0.04	5	0.08	10	0.01	1	0.01	1	0.05	7	0.01	2	0.04	5
100350955	BTNL2	mRNA	0	0	0	0	0	0	0.07	2	0.04	1	0.07	2	0	0	0	0	0	0
100350948	FARS2	mRNA	11.6	282	13.22	328	11.06	277	12.05	291	12.62	293	11.62	277	9.92	253	14.96	364	15.2	346
100350950	RIMS4	mRNA	0.02	2	0.03	2	0	0	0.01	1	0	0	0	0	0	0	0	0	0.01	1
100350951	TNFRSF13C	mRNA	1.09	35	0.58	18	1.98	63	1.03	32	1.37	41	1.38	42	0.97	32	1.48	48	1.89	59
100350952	DNAJA2	mRNA	24.87	1217	25.8	1220	23.87	1160	22.34	1057	20.72	947	20.94	974	30.43	1536	29.97	1483	28.98	1382
100350943	CABP1	mRNA	0.36	37	0.42	40	0.37	28	0.25	24	0.28	25	0.24	27	0.33	46	0.27	25	0.5	67
100350945	MBNL3	mRNA	5.16	388	4.41	368	3.72	309	5.03	391	4.27	347	4.5	365	2.17	168	2.54	216	2.29	218
100350946	LAMP2	mRNA	62.65	3233	65.15	3304	61.43	3165	63.52	3161	46.84	2266	53.6	2649	88.79	4742	68.37	3603	65.75	3358
100350947	PHF19	mRNA	7.33	453	4.96	296	6	368	5.56	332	3.73	215	4.24	249	1.9	121	2.42	151	2.22	134
108178732	LOC108178732	mRNA	2.81	23	2.04	16	2.59	21	4.17	33	3.24	25	3.95	31	1.57	13	1.33	11	2.82	22
108178716	LOC108178716	mRNA	5.99	90.41	6.57	95.56	7.29	109.11	9.87	144.04	9.26	131.07	8.77	126.33	7.38	114.04	2.94	44.88	7.64	111.41
100352700	HECTD1	mRNA	34.98	5884	31.94	5194	36.23	6053	38.37	6242	29.93	4695	34.8	5562	31.48	5479	31.71	5389	25.74	4232
100350882	PANX3	mRNA	0.02	1	0	0	0	0	0	0	0.02	1	0	0	0	0	0	0	0	0
100342956	NIP7	mRNA	6.85	136	5.17	99	5.48	108	6.72	129	5.27	98	6.98	132	11.73	239	13.16	264	9.25	178
100354552	SLC30A10	mRNA	0.73	106	1.03	145	0.87	126	0.57	81	0.91	124	0.66	92	0.19	29	0.15	22	0.15	22
100350883	SMARCB1	mRNA	19.94	389.17	22.03	414.58	23.48	454.54	20.61	388.85	21.66	395.9	18.71	348	20.03	401	21.86	431	25.5	482
100342957	IQCK	mRNA	0.81	21	1.02	25	0.57	11	1.33	29	0.17	3	0.92	20	0.35	9	0.44	11	0.76	16
100352698	EIF3J	mRNA	17.29	515	16.27	468	14.91	441	15.06	434	14.28	398	16.54	469	26.54	814	26.86	809	27.76	804
100342958	TAOK2	mRNA	39.08	2668	39.9	2626	37.41	2536	39.9	2640	37.07	2380	38.76	2518	35.26	2511	35.68	2474	26.26	1772
100350886	CYHR1	mRNA	21.63	382	22.5	383	20.04	351	20.5	350	21.57	357	20.85	351	21.6	391	17.32	309	16.85	288
100342959	CSRNP3	mRNA	0.01	2	0.01	1	0	0	0	0	0.01	1	0.01	2	0	0	0	0	0	0
100341107	GLMP	mRNA	28.24	706	24.2	586	28.53	712	28.8	699	26.61	621	23.1	554	17.4	448	29.05	731	28.33	695
100352695	C16H1orf116	mRNA	27.33	1419	31.39	1575	28.02	1445	35.55	1785	38.77	1880	38.85	1917	17.1	916	17.58	923	12.43	629
100354546	NMD3	mRNA	5.64	277	6.85	325	5.82	284	7.39	351	6.78	311	6.15	287	11.41	578	9.35	464	8.44	404
100342950	VXN	mRNA	0.09	5	0.27	14	0.15	8	0.08	4	0.12	6	0.12	6	0.04	2	0	0	0.06	3
100350879	ID2	mRNA	30.08	449	24.06	346	23.11	342	20.79	300	13.57	190	16.15	230	5.3	81	11.08	167	6.8	98
100341106	LOC100341106	mRNA	0.09	2.99	0.12	4	0.09	3	0.09	3	0.03	1	0.03	1	0.62	21.45	0.95	32.04	0.28	9.24
100352693	KIF5B	mRNA	40.77	3548	38.99	3280	37.63	3254	38.9	3274	39.15	3180	40.04	3309	48.73	4382	42.48	3740	43.72	3715
100342953	IKZF4	mRNA	2.96	284	2.9	275	3.81	361	3.14	300	2.86	268	2.96	280	3.7	362	4.44	422	3.98	371
100354550	AREG	mRNA	1.46	29	0.89	17	0.46	9	1.93	37	2.42	38	2.49	47	1.14	23	1.6	32	4.59	88
100350880	TMEM41B	mRNA	7.93	353	8.58	369	8.69	384	8.25	355	6.57	273	7.28	308	5.95	273	6.84	308	7.7	334
100352697	ZBTB18	mRNA	7.32	696	6.68	614	6.85	647	8.57	788	6.62	587	7.6	686	5.58	548	5.77	555	7.58	704
100352696	SNRPE	mRNA	25.1	190	21.07	153	24.71	185	21.88	160	15.12	108	19.14	139	31.62	242	28.45	217	27.99	202
100342954	ZNF260	mRNA	14.5	1305	17.7	1521	13.53	1203	11.82	1024	11.74	988	12.1	1035	17.41	1641	10.2	952	14.03	1241
100350881	STRA6	mRNA	10.52	392	2.69	96	13.91	510	14.61	525	8.77	302	11.32	396	13.67	520	55.65	2088	47.17	1689
100341104	LOC100341104	mRNA	0	0	0	0	0.07	1	0	0	0	0	0	0	0	0	0	0	0	0
100354549	BBX	mRNA	16.85	2415	19.28	2672	16.95	2415	14.22	1970	14.01	1874	14.13	1923	11.6	1717	10.89	1579	10.27	1439
100341112	NAAA	mRNA	35.12	1029	19.55	553	31.62	920	27.21	771	21.64	593	24.96	696	19.66	593	42.37	1255	20.64	588
100354543	MIER1	mRNA	15.83	1163	16.79	1190	17.68	1288	17.1	1217	18.27	1253	18.06	1260	30.03	2274	29.41	2196	30.04	2142
100352687	PLS1	mRNA	4.89	299	3.13	185	5.2	316	3.8	225	2.31	132	3.39	197	0.49	31	0.99	61	1.32	79
100341111	LOC100341111	mRNA	0	0	0	0	0	0	0	0	0.13	3	0.09	2	0.2	5	0.37	9	0.09	2
100352691	LEF1	mRNA	5.41	313	5.46	305	5.36	308	4.95	278	4.15	219	4.44	244	4.21	250	5.01	290	3.76	207
100354545	RAP2B	mRNA	33.2	768	37.01	826	33.8	776	29.11	651	38.7	838	35.18	775	17.38	413	19.89	465	21.43	481
100341109	ALPL	mRNA	20.98	811	11.7	437	20.55	789	18.91	707	33.93	1226	27.2	1000	40.9	1630	41.48	1622	80.24	3021
100350876	BTG4	mRNA	0.14	3	0.2	4	0.05	1	0.35	7	0	0	0	0	0	0	0.05	1	0.1	2
100352690	KLHL8	mRNA	9.35	500	9.99	515	9.33	500	10.34	534	9.99	498	10.61	534	6.44	356	7.52	406	7.88	414
100354544	XKR8	mRNA	4.13	133	5.89	183	4.57	146	4.75	148	3.69	111	3.98	122	4.13	137	4.73	154	4.09	128
100341108	GLMN	mRNA	1.92	65	1.93	63	2	67	2.2	72	1.71	54	2.3	74	1.72	60	2.08	71	1.73	57
100342960	LOC100342960	mRNA	14.04	718	15.64	773	11.08	563	11.3	559	7.35	351	10.43	507	11.04	583	7.31	378	7.26	362
100342964	SFRP4	mRNA	0.57	19	0.66	21	0.27	9	0.41	13	0.84	26	0.7	22	0.65	22	0.87	29	1.49	48
100342965	MYO1G	mRNA	13.86	725	9.4	475	15.61	811	14.53	735	14.98	732	14.62	727	5.96	322	14.93	790	7.45	380
100354541	ASH1L	mRNA	42.73	6837.99	46.48	6997.02	44.64	7058.28	42.45	6512.28	46.04	6825.46	43.76	6619.6	50.34	8354.01	45.28	7223.01	53.64	8328.47
108178653	LOC108178653	mRNA	2.41	27.2	0.47	5.09	1.46	16.34	0.94	10.26	0.95	10.07	1.1	11.82	0.1	1.16	1	11.4	0.99	10.73
108178652	LOC108178652	mRNA	47.55	295.4	5.87	34.9	29.53	181.24	18.67	112.05	19.61	115.26	20.03	119.67	1.11	6.93	2.83	17.72	13.8	81.27
108178657	TRIAP1	mRNA	11.05	183	9.09	145	9.99	164	9.62	154	8.05	125	9.75	154	11.2	190	9.99	167	12.68	203
108178656	LOC108178656	mRNA	2.41	47	3.51	66	2.17	42	2.07	39	2.85	52	2.8	52	1.6	32	0.86	17	0.58	11
108178646	LOC108178646	mRNA	0.27	9	0.28	9	0.46	16	0.44	15	0.46	15	0.67	22	0.28	10	0.34	12	0.29	10
108178645	LOC108178645	mRNA	0	0	0	0	0.05	1	0	0	0	0	0	0	0	0	0	0	0.11	2
100341119	SSH2	mRNA	23.34	3648	20.95	3163	23.24	3615	27.16	4113	32.04	4683	29.69	4412	15.21	2463	26.16	4151	15.21	2327
100342974	SRRM1	mRNA	29.08	1833	27.34	1656	32.18	2008	31.23	1897	32.54	1911	29.74	1773	34.89	2263	40.44	2568	40.24	2468
100354540	ALDH9A1	mRNA	21.92	719	21.31	675	16.92	551	15.51	492	14.28	438	14.52	453	10.8	365	11.37	377	8.43	269
100352685	SGO1	mRNA	1.59	67	1.08	44	2.29	96	1.15	47	0.81	32	1.17	47	0.92	40	1.34	57	1.41	58
100350868	NFX1	mRNA	13.83	955	11.95	798	12.2	837	13.41	896	12.02	775	12.77	838	17.98	1283	14.86	1038	16.66	1123
100352684	ERRFI1	mRNA	40.31	2108	22.95	1160	29.05	1509	37.85	1914	32.59	1592	33.48	1664	103.89	5607	126.08	6669	92.99	4741
100341116	OIT3	mRNA	0.24	9	0.27	10	0.29	11	0.24	9	0.17	6	0.14	5	0.23	9	0.1	4	0.38	14
100342976	LOC100342976	mRNA	0.19	3.01	0	0	0.13	2	0.07	1	0.07	1	0.07	1	0	0	0	0	0	0
100350869	ZNF576	mRNA	6.04	180	6.71	193	5.54	164	6	173	6.5	181	5.64	160	2.97	91	2.59	78	2.28	66
100354537	TAAR9	mRNA	0	0	0	0	0	0	0	0	0.07	1	0	0	0	0	0.06	1	0	0
100350870	LOC100350870	mRNA	11.93	627	12.87	650.49	12.4	654	13.2	666.01	14.3	706	14.35	724	13.48	721	12.28	649	17.26	878
100341114	PRDM5	mRNA	3.44	208	3.85	225	3.55	213	2.93	171	3.19	180	3.08	177	2.12	132	1.54	94	2.09	123
100352686	KLHL6	mRNA	5.75	235	2.51	99	5.96	242	4.61	182	5.74	219	4.79	186	2.49	105	5.3	219	3.22	128
100342978	LOC100342978	mRNA	0	0	0.11	1.35	0.15	2	0	0	0.08	1.01	0.08	1	0	0	0.08	1.06	0	0
100352679	LOC100352679	mRNA	0	0	0	0	0	0	0	0	0	0	0	0	0	0	0	0	0.02	1
100354533	CHD1	mRNA	13.01	1423	12.89	1363	13.7	1489	14.19	1501	13.67	1395	13.86	1440	29.16	3297	24.85	2750	24.79	2649
100350863	LOC100350863	mRNA	0.07	1	0	0	0	0	0	0	0	0	0	0	0	0	0	0	0	0
100341125	FAM169A	mRNA	0.15	15	0.3	29	0.15	15	0.22	21	0.04	4	0.09	9	0.06	6	0.02	2	0.01	1
100352677	ARTN	mRNA	0.26	9	0.24	8	0.15	5	0.21	7	0.06	2	0.09	3	0.73	26	0.2	7	0.15	5
100342968	RHBDL2	mRNA	0.39	9	0.32	7	0.44	10	0.76	17	0.51	11	0.54	12	0.25	6	0.3	7	0.45	10
100350864	DGCR2	mRNA	27.28	1244	29.85	1315	26.67	1208	29.8	1314	25.91	1104	27.27	1182	24.47	1151	23.83	1099	20.95	931
100354532	MPLKIP	mRNA	8.35	113	7.66	100	8.45	114	7.37	97	6.43	82	6.32	81	11.02	151	9.08	123	9.03	118
100350866	SPTAN1	mRNA	112.48	14429	128.07	15883	112.85	14383	104.9	13005	129.33	15500	117.76	14345	64.67	8595	52.95	6875	49.12	6154
100341121	LRRC59	mRNA	33.19	1520	27.95	1237	32.46	1477	34.63	1534	26.2	1121	30.52	1329	50.84	2402	46.5	2154	49.27	2199
100352683	MICOS10	mRNA	37.46	274	34.07	239	34.14	247	30.56	216	26.78	185	28.77	202	23.68	175	20.49	151	22.1	154
100342970	LEXM	mRNA	0.1	2	0.05	1	0	0	0	0	0	0	0	0	0.1	2	0	0	0.05	1
100354535	RNF180	mRNA	5.9	199	8.14	265	4.87	163	5.28	172	9.01	284	7.02	225	3.2	111	2.99	102	2.1	69
100350867	LOC100350867	mRNA	0.35	9	0.53	13	0.04	1	0.24	6	0.04	1	0.25	6	0.27	7	0	0	0	0
100354534	KIF2A	mRNA	14.25	890	15.72	949	14.98	929	13.4	809	12.19	711	12.51	742	15.73	1014	15.1	954	13.4	816
100342973	FAM78B	mRNA	0.75	58	1.05	79	0.61	47	0.79	59	0.15	11	0.33	24	0.29	23	0.14	11	0.25	19
100341120	KRT15	mRNA	0	0	0.04	1	0	0	0	0	0	0	0	0	0	0	0	0	0	0
100354523	HSPB1	mRNA	213.14	2627	258.02	3061	208.26	2544	197.34	2351	158.92	1840	163.4	1924	613.53	7717	164.78	2050	609.29	7233
100352672	LOC100352672	mRNA	9.97	297	4.59	132	11.93	353	7.01	202	5.02	140	5.61	159	1.73	53	8.63	260	2.59	75
100354522	OTOA	mRNA	0	0	0	0	0	0	0.01	1	0	0	0.05	3	0.06	4	0	0	0.03	2
100341129	CIB2	mRNA	4.48	66	5.64	80	3.63	53	4.99	71	2.39	33	3.2	45	2.32	35	2.15	32	2.04	29
100354529	NME6	mRNA	1.92	36	2.1	33	1.6	27	1.61	33	1.41	22	2.14	32	1.09	22	1.62	29	1.3	24
100341127	RUFY1	mRNA	10.62	429	9.98	390	13.04	523	11.97	467	9.76	369	11.13	428	7.96	332	10.09	412	6.57	259
100350861	ARMC5	mRNA	10.16	634	10.76	649	11.28	699	11.46	691	9.92	578	10.73	636	13.59	875	11.43	721	10.73	653
100350862	NSUN2	mRNA	13.94	586	15.69	637	16.07	671	17.71	720	16.04	630	17.62	704	25.38	1100	30.07	1278	28.31	1159
100352675	HIVEP2	mRNA	29.2	4060.95	32.34	4184.9	28.53	3837.9	32.03	4273.21	31.66	3598.3	28.16	3900.48	65.36	10422	37.13	5307.26	42.85	6589.82
100354524	CNTNAP2	mRNA	0.36	47	0.41	51	0.19	24	0.25	31	0.16	19	0.19	23	0.01	1	0.06	8	0.1	12
100341126	FANK1	mRNA	1.13	17	1.42	24	1.38	24	1.77	29	0.32	4	1.6	23	1.02	15	0.94	11	0.47	5
100342982	RNPEP	mRNA	10.79	368	8.35	275	8.92	302	9.49	313	7.34	234	7.28	236	3.79	133	5.19	179	5.4	179
108178670	OAS1	mRNA	8.58	207	13.27	309	13.48	323	17.23	402	12.57	284	13.97	321	14.15	351	40.54	989	24.84	582
100350859	LOC100350859	mRNA	3.92	88	4.15	90	3.36	75	3.41	74	2.9	61	3.41	73	4.51	104	4.93	112	4.17	91
108178662	LOC108178662	mRNA	72.18	600.4	18.08	145.01	35.82	297.41	15.91	129.68	28.65	226.67	18.8	151.52	3.4	28.91	22.69	191.88	23.13	185
100341136	LOC100341136	mRNA	8.8	303.68	6.34	227	8.79	304.99	7.41	260.94	7.73	252.99	7.66	255.87	6.24	229.74	5.78	197	2.69	92
100342989	CUTC	mRNA	3.68	74	3.07	59	3.03	60	3.61	69	3.11	59	3.28	63	4.58	94	2.41	49	3.7	71
100341132	LARP6	mRNA	3.97	109	3.77	100	3.41	93	3.42	91	3.07	79	2.94	77	1.38	39	2.92	81	1.12	30
100342990	RNF167	mRNA	54.6	1573	50.78	1417	51.16	1466	54.54	1526	56.76	1538	57.4	1576	54.68	1630	55.28	1614	49.88	1373
100342991	MSI2	mRNA	24.71	1263	26.36	1309	27.06	1300	23.95	1158	22.63	1100	23.53	1064	19.93	967	19.28	923	19.02	1020
100341131	PNPLA6	mRNA	10.56	776	13.03	926	11.79	861	14.6	1038	13.86	951	13.56	947	7.81	593	11.17	831	11.9	854
100341130	RGMA	mRNA	2.09	76	2.7	95	2.35	85	1.88	66	1.26	43	1.42	49	1.92	72	1.03	38	1.5	53
100342992	GOSR2	mRNA	14.28	663	12.73	570	16.46	759	14.82	662	15.22	660	13.92	615	20.52	984	18.59	874	20.02	906
100342984	CHRM5	mRNA	0.03	2	0	0	0	0	0.09	5	0.47	25	0.17	9	0	0	0.05	3	0	0
100350905	DENND5B	mRNA	10.27	1391	9.94	1303	10.44	1406	6.8	891	10.2	1289	8.98	1155	5.32	745	4.55	624	4.6	609
100341141	HIPK4	mRNA	0.9	50	1.03	55	1.51	83	2.33	125	1.33	69	1.77	93	0.28	16	0.3	17	0.76	41
100352722	NOTCH3	mRNA	45.26	5905	52.55	6630	40.79	5289	34.89	4402	21.66	2637	26.66	3302	11.96	1613	6.92	914	9.78	1247
100350906	WNK1	mRNA	59.74	9734	67.17	10835	65.51	10626	53.62	8502	67.22	10221	58.08	9077	65.09	10978	58.93	9611	58.1	9454
100342985	DCAF11	mRNA	28.09	1176	26.99	1092	29.66	1233	33.04	1337	34.99	1368	33.31	1327	24.93	1075	33.38	1412	27.67	1127
100341140	EXOSC3	mRNA	4.48	77	3.86	64	5.16	88	3.85	64	2.73	44	4.45	73	6.81	120	5.35	93	5.71	95
100352721	RBM42	mRNA	26.93	697	28.33	707	30.69	788	27.79	694	25.29	610	28.48	701	32.93	874	35.44	927	29.15	733
100350907	LOC100350907	mRNA	2.12	92	1.64	69	2.32	100	5.67	238	6.75	274	6.3	260	1.36	61	8.79	386	1.91	81
100342986	CHRNA7	mRNA	0.8	26	0.77	24	0.71	23	1.08	34	1.75	53	1.3	40	0.45	15	1.01	33	0.98	31
100341138	RAMAC	mRNA	17.89	322	17.75	308	16.97	303	15.57	271	11.38	192	14.86	255	19.51	360	17.82	324	17.16	299
100352724	LOC100352724	mRNA	1.68	213	2.78	342	1.59	201	1.89	232	6.75	801	4.25	513	0.65	85	0.58	75	0.96	119
100341137	RAB4A	mRNA	12.64	493	13.21	508	10.86	437	8.83	351	10.79	382	11.19	417	7.76	321	5.78	227	5.33	206
100352723	TMEM160	mRNA	7.89	73	4.39	39	5.68	52	7.05	63	4.94	43	5.87	52	3.19	30	4.29	40	3.27	29
100350909	CCDC13	mRNA	0.92	89	2.45	223	1.27	118	2.76	248	0.26	23	1.35	120	1.01	101	0.95	90	1.57	139
100352717	LOC100352717	mRNA	6.61	436	7.8	497	5.65	370	5.03	321	5.59	344	4.92	308	6.84	466	4.02	268	8.29	533
100350900	MRTFB	mRNA	26.57	3720	31.56	4285	26.62	3752	24.35	3336	33.47	4410	28.9	3900	19.66	2872	21.01	3031	18.05	2479
100350901	ATP6V1FNB	mRNA	1.06	17	1.95	30	1.33	21	0.97	15	1.74	26	1.31	20	0.86	14	0.99	16	1.42	22
100352720	LOC100352720	mRNA	1.6	62	1.36	51	1.01	39	1.04	39	1.41	51	1.44	53	1.45	58	1.25	49	0.74	28
100350903	PLCL1	mRNA	2.33	248	2.48	255	1.92	203	1.73	178	1.45	144	1.78	180	1.43	157	1.04	112	1.16	121
100341143	LOC100341143	mRNA	0	0	0.08	2.64	0.12	4.22	0	0	0.8	26.29	0.51	16.92	0	0	0.16	5.79	0.05	1.88
100350904	CTDSP1	mRNA	52.54	1642	49.91	1508	49.65	1545	45.75	1385	61.05	1785	54.86	1634	34.9	1127	39.37	1244	22.46	684
100352718	NDUFA7	mRNA	9.03	63	5.98	40	7.1	49	8.75	59	10.17	67	9.11	61	4.83	34	9.11	64	11.76	78
100341142	LOC100341142	mRNA	0.05	4	0.24	20.07	0.11	9.19	0.1	8.31	0.04	3	0.11	9.06	1.38	123.38	0.22	18.89	0.33	28.07
100342993	LOC100342993	mRNA	0.12	2	0	0	0	0	0	0	0	0	0	0	0	0	0	0	0	0
100352714	ACO2	mRNA	50.48	2258	47.82	2067	51.56	2291	50.32	2177	49.15	2054	45.69	1943	37.69	1739	42.99	1945	38.61	1683
100352713	SYS1	mRNA	18.91	507	17.39	445	17.23	461	20.61	538	19.82	489.03	19.75	493.02	30.32	845	32.12	886	26.12	695
100350899	PARD6A	mRNA	2.46	52	2.25	46	2.09	44	3.91	80	2.57	51	3.22	65	3.63	79	5.98	128	3.51	72
100342983	RAB27A	mRNA	21.65	724.24	19.03	625.09	19.05	761.52	21.8	716.17	22.81	681.89	25.52	744.63	22.74	924.38	29.31	1211.81	22.95	979
100341151	LOC100341151	mRNA	5.55	296	6.65	343	5.34	283	5	258	4.16	207	4.24	215	7.83	431	3.85	208	7.77	404
100350896	ADIG	mRNA	0.96	27	0.94	23	0.41	18	1.2	22	1.06	26	1.1	27	1.47	33	1.74	43	0.57	12
100352712	FADS2	mRNA	27.21	1284	31.97	1458	22.38	1049	19.89	908	13.06	576	17.36	779	20.29	988	16.13	770	10.59	487
100341148	ELF5	mRNA	1.5	34	1.63	40	1.07	27	2.15	53	0.19	4	0.77	21	0.44	11	0.8	22	0.41	13
[truncated: 15,759 more rows]
