# Supplementary material for: The Profiles of Long Non-coding RNA and mRNA Transcriptome Reveals the Genes and Pathway Potentially Involved in Pasteurella multocida Infection of New Zealand Rabbits
Source: Front Vet Sci. 2021 May 5;8:591273. doi: 10.3389/fvets.2021.591273 (PMC8131872; doi:10.3389/fvets.2021.591273)
Supplement: Supplementary Data Sheet 3 — Detailed information of the DE lncRNAs. [file Data_Sheet_3.xls]

## Sheet: Sheet1
Gene ID	Gene Symbol	Type	log2 (P3/P0)	Qvalue (P0-vs-P3)	log2 (P1/P0)	Qvalue (P0-vs-P1)	log2 (P1/P3)	Qvalue (P3-vs-P1)
100346492	APLN	lncRNA	-2.31369	1.51156e-16	-1.06541	0.000205841	1.25068	8.01874e-14
BGIG9986_24373	BGIG9986_24373	lncRNA	0.240886	0.316461	0.559193	3.77638e-05	0.32022	0.168773
BGIG9986_24369	BGIG9986_24369	lncRNA	0.638082	0.0695328	-0.382772	0.722271	-1.02079	0.0131256
BGIG9986_24368	BGIG9986_24368	lncRNA	1.02592	1.07523e-05	-0.0184168	0.994937	-1.04212	2.9012e-07
BGIG9986_24355	BGIG9986_24355	lncRNA	0.706876	0.00427057	0.00286394	0.996457	-0.701933	0.00597488
BGIG9986_24347	BGIG9986_24347	lncRNA	-1.15964	0.0143536	0.585329	0.441299	1.74869	1.31022e-14
BGIG9986_24343	BGIG9986_24343	lncRNA	-2.05218	0.0320978	0.649377	0.789883	2.70355	0.00124622
BGIG9986_24322	BGIG9986_24322	lncRNA	1.93601	1.04614e-05	1.29953	0.0048953	-0.633968	0.316273
BGIG9986_24308	BGIG9986_24308	lncRNA	0.544798	0.0480506	-0.0673251	0.976702	-0.60987	0.000277959
BGIG9986_24307	BGIG9986_24307	lncRNA	0.0766005	0.857869	0.397596	0.0368031	0.322846	0.214638
BGIG9986_24285	BGIG9986_24285	lncRNA	-0.55836	0.0024323	-0.130571	0.72926	0.429067	0.0317632
BGIG9986_24279	BGIG9986_24279	lncRNA	-0.894814	0.000167381	-0.226255	0.497414	0.671183	0.00436014
BGIG9986_24277	BGIG9986_24277	lncRNA	-0.963084	0.000964389	-0.326929	0.582826	0.63913	0.0517984
BGIG9986_24272	BGIG9986_24272	lncRNA	-1.09547	0.00543161	-0.0896438	0.976702	1.00938	0.00821121
BGIG9986_24270	BGIG9986_24270	lncRNA	0.707027	0.0298456	-0.308599	0.577249	-1.01393	0.000845926
BGIG9986_24262	BGIG9986_24262	lncRNA	-0.0985614	0.552417	0.287444	0.0687676	0.388112	0.00887956
BGIG9986_24247	BGIG9986_24247	lncRNA	-2.1717	0.030874	-0.85458	0.729751	1.31906	0.405819
BGIG9986_24233	BGIG9986_24233	lncRNA	-6.24336	0.000460649	0.453209	0.976702	6.70034	0.000940637
BGIG9986_24230	BGIG9986_24230	lncRNA	0.594101	0.0334136	-0.106438	0.976702	-0.698248	0.00692393
BGIG9986_24214	BGIG9986_24214	lncRNA	-0.719849	0.15523	0.297266	0.837832	1.0183	0.0067154
BGIG9986_24211	BGIG9986_24211	lncRNA	1.12817	0.031229	0.0467387	0.994937	-1.07909	0.0480022
BGIG9986_24210	BGIG9986_24210	lncRNA	-7.01398	3.91117e-05	0.774394	0.976702	7.79083	0.0311476
BGIG9986_24190	BGIG9986_24190	lncRNA	-0.292947	0.0561102	0.12566	0.669681	0.420942	0.00150016
BGIG9986_24186	BGIG9986_24186	lncRNA	-0.52053	0.175196	0.356031	0.61379	0.878791	0.0104377
BGIG9986_24185	BGIG9986_24185	lncRNA	-0.253536	0.35781	0.22854	0.513743	0.48494	0.0424632
BGIG9986_24153	BGIG9986_24153	lncRNA	-0.483494	0.00447345	-0.0336795	0.976702	0.452231	0.00070938
BGIG9986_24145	BGIG9986_24145	lncRNA	-2.19499	1.69399e-06	0.203479	0.861241	2.40252	4.68143e-08
BGIG9986_24144	BGIG9986_24144	lncRNA	2.03232	5.35879e-05	-0.157474	0.976702	-2.18937	9.13495e-05
BGIG9986_24117	BGIG9986_24117	lncRNA	-0.184712	0.626793	0.377161	0.308682	0.563938	0.036313
BGIG9986_24102	BGIG9986_24102	lncRNA	-4.52155	8.28176e-06	0.65573	0.832831	5.18875	0.000105536
BGIG9986_24099	BGIG9986_24099	lncRNA	0.208807	0.363695	0.564102	0.0271565	0.357478	0.217793
BGIG9986_24095	BGIG9986_24095	lncRNA	0.950475	0.000113642	0.21388	0.401311	-0.734625	0.00334856
BGIG9986_24087	BGIG9986_24087	lncRNA	-1.53761	0.00167311	-0.446876	0.729624	1.09435	0.0401644
BGIG9986_24084	BGIG9986_24084	lncRNA	-3.27944	0.00119256	-0.820178	0.670881	2.46197	0.0784399
BGIG9986_24083	BGIG9986_24083	lncRNA	4.98276	6.85905e-05	0.75161	0.976702	-4.22676	0.000666587
BGIG9986_24082	BGIG9986_24082	lncRNA	-0.247079	0.455192	0.354478	0.430569	0.603819	0.0061292
BGIG9986_24075	BGIG9986_24075	lncRNA	-0.784364	0.0464608	0.120352	0.976702	0.90748	0.0146375
BGIG9986_24073	BGIG9986_24073	lncRNA	-0.534504	0.0303285	-0.179673	0.766094	0.357431	0.183078
BGIG9986_24070	BGIG9986_24070	lncRNA	-0.79352	0.635277	1.16965	0.486596	1.96909	0.0261769
BGIG9986_24066	BGIG9986_24066	lncRNA	1.0643	0.000438553	0.158142	0.879402	-0.903986	0.00419582
BGIG9986_24065	BGIG9986_24065	lncRNA	1.11464	0.000652026	0.265076	0.0891001	-0.84624	0.00986849
BGIG9986_24064	BGIG9986_24064	lncRNA	1.2265	0.000740442	0.254603	0.131371	-0.968236	0.00860656
BGIG9986_24061	BGIG9986_24061	lncRNA	-0.1354	0.718398	0.422549	0.0167811	0.559479	0.0251287
BGIG9986_24054	BGIG9986_24054	lncRNA	-1.4485	1.53299e-06	-0.351186	0.546338	1.0995	0.000719714
BGIG9986_24051	BGIG9986_24051	lncRNA	1.12079	0.0104191	-0.450662	0.176132	-1.57072	0.0002512
BGIG9986_24041	BGIG9986_24041	lncRNA	0.959578	0.0340798	0.611536	0.0566371	-0.346616	0.607605
BGIG9986_24040	BGIG9986_24040	lncRNA	-0.494363	0.244513	0.477701	0.662972	0.975198	0.0397551
BGIG9986_24034	BGIG9986_24034	lncRNA	0.849597	0.0285261	0.399098	0.41035	-0.44898	0.338161
BGIG9986_24029	BGIG9986_24029	lncRNA	-0.20216	0.45694	0.249327	0.0899529	0.454114	0.0299275
BGIG9986_24027	BGIG9986_24027	lncRNA	-0.297977	0.160396	0.14609	0.873129	0.44664	0.0440864
BGIG9986_24023	BGIG9986_24023	lncRNA	-3.19649	2.15533e-10	-0.409953	0.705527	2.78908	4.34754e-10
BGIG9986_24019	BGIG9986_24019	lncRNA	0.559791	0.00157823	0.287032	0.53167	-0.270134	0.336699
BGIG9986_24018	BGIG9986_24018	lncRNA	1.57491	0.211361	-2.17943	0.755504	-3.76774	0.0382898
BGIG9986_24015	BGIG9986_24015	lncRNA	-1.38509	0.0111057	-0.134122	0.976702	1.25408	0.0398304
BGIG9986_24011	BGIG9986_24011	lncRNA	2.13519	0.0019455	0.301205	0.976702	-1.82868	0.0087542
BGIG9986_24010	BGIG9986_24010	lncRNA	-1.20891	0.00244689	0.129897	0.879402	1.34112	0.000928804
BGIG9986_24006	BGIG9986_24006	lncRNA	-0.446204	0.0286347	0.222552	0.486596	0.670854	0.000514047
BGIG9986_23979	BGIG9986_23979	lncRNA	-0.523487	0.0643482	0.338713	0.120811	0.864593	0.00042289
BGIG9986_23968	BGIG9986_23968	lncRNA	-1.72913	0.0352464	-0.435309	0.920267	1.29529	0.163248
BGIG9986_23961	BGIG9986_23961	lncRNA	-0.475979	0.520196	0.809297	0.20446	1.2877	0.0164532
BGIG9986_23956	BGIG9986_23956	lncRNA	1.05587	0.0150654	-0.0701561	0.982549	-1.12342	0.0114012
BGIG9986_23952	BGIG9986_23952	lncRNA	-2.20205	0.035568	-0.289787	0.976702	1.9234	0.177562
BGIG9986_23951	BGIG9986_23951	lncRNA	-0.322182	0.0573806	0.194342	0.391053	0.518545	0.000780045
BGIG9986_23947	BGIG9986_23947	lncRNA	-0.955612	0.00229465	-0.079595	0.976702	0.878013	0.00874955
BGIG9986_23943	BGIG9986_23943	lncRNA	-0.657063	0.00293465	-0.0965418	0.95608	0.562139	0.0186915
BGIG9986_23939	BGIG9986_23939	lncRNA	-0.382123	0.539853	1.03031	0.116774	1.41461	0.0105816
BGIG9986_23922	BGIG9986_23922	lncRNA	1.29602	1.07642e-06	-0.0655389	0.976702	-1.35864	2.49091e-07
BGIG9986_23911	BGIG9986_23911	lncRNA	-1.32843	3.39411e-05	-1.21916	0.00900612	0.109938	0.906861
BGIG9986_23906	BGIG9986_23906	lncRNA	3.66448	2.17732e-16	1.10904	0.249716	-2.55161	8.77737e-12
BGIG9986_23903	BGIG9986_23903	lncRNA	0.708418	0.000128997	-0.0700086	0.964673	-0.776246	2.24567e-06
BGIG9986_23902	BGIG9986_23902	lncRNA	1.59876	1.29997e-07	0.114919	0.965361	-1.48148	3.99044e-08
BGIG9986_23901	BGIG9986_23901	lncRNA	0.86478	7.4926e-06	0.129911	0.955439	-0.732851	0.00158937
BGIG9986_23875	BGIG9986_23875	lncRNA	-1.02012	0.0253623	0.212879	0.953818	1.23807	0.0146373
BGIG9986_23861	BGIG9986_23861	lncRNA	-0.167146	0.557061	0.46108	0.114536	0.630316	0.00657943
108178964	LOC108178964	lncRNA	0.464244	0.0686509	0.550739	0.00530132	0.0895213	0.843132
108178951	LOC108178951	lncRNA	-0.66038	0.451329	0.906015	0.374985	1.56953	0.0014347
108178948	LOC108178948	lncRNA	-0.217246	0.900595	1.46441	0.124851	1.68325	0.00581647
108178927	LOC108178927	lncRNA	1.32807	0.00816816	-0.919328	0.473202	-2.24389	0.000170725
108178915	LOC108178915	lncRNA	-5.7139	0.015151	-7.96352	0.118606	-2.24839	0.543886
108178848	LOC108178848	lncRNA	-1.37632	0.00548825	-0.7606	0.134215	0.617184	0.302152
108178841	LOC108178841	lncRNA	4.90582	0.00842834	-0.858991	0.976702	-5.76445	0.00395079
108178834	LOC108178834	lncRNA	0.969107	2.6447e-05	0.282746	0.403481	-0.684336	0.00417896
108178822	LOC108178822	lncRNA	-0.151256	0.497226	0.249554	0.229793	0.403103	0.025515
108178799	LOC108178799	lncRNA	-1.35171	2.41426e-08	-0.0551182	0.976702	1.29891	2.43285e-09
108178743	LOC108178743	lncRNA	1.29921	1.79411e-06	0.0590415	0.976907	-1.23825	1.79529e-05
108178724	LOC108178724	lncRNA	-0.370812	0.242594	0.234351	0.375843	0.607615	0.0293784
108178658	LOC108178658	lncRNA	2.7463	1.71513e-10	0.745648	0.716238	-1.99536	6.11798e-05
108178568	LOC108178568	lncRNA	4.02911	0.0409689	1.57959	0.976702	-2.45137	0.259492
108178548	LOC108178548	lncRNA	2.33438	0.00745775	-0.0406458	0.994937	-2.37305	0.0307952
108178538	LOC108178538	lncRNA	1.42901	0.0176603	-0.335569	0.884428	-1.76212	0.00508276
108178536	LOC108178536	lncRNA	0.791857	0.000181429	0.164384	0.885209	-0.62543	0.0200317
108178511	LOC108178511	lncRNA	4.31503	0.00575348	0.712139	0.976702	-3.61871	0.0117177
108178486	LOC108178486	lncRNA	3.15465	0.00545178	-0.147341	0.994937	-3.30656	0.00709683
108178485	LOC108178485	lncRNA	1.40198	0.112746	-2.23369	0.397579	-3.6358	0.00351544
108178478	LOC108178478	lncRNA	-2.31399	1.09457e-07	-0.326318	0.797933	1.99015	3.91704e-06
108178475	LOC108178475	lncRNA	-1.04642	0.0734166	-1.4746	0.0499513	-0.426658	0.717118
108178464	LOC108178464	lncRNA	1.49877	0.0234669	1.32695	0.454475	-0.172342	0.906861
108178461	LOC108178461	lncRNA	-1.29885	1.23213e-05	-0.149033	0.968384	1.15226	0.000287705
108178421	LOC108178421	lncRNA	-2.16747	1.53812e-14	-0.0772016	0.976702	2.09217	3.85995e-22
108178414	LOC108178414	lncRNA	3.90577	1.4472e-19	0.348241	0.95608	-3.5549	4.65618e-17
108178412	LOC108178412	lncRNA	2.38666	0.0250993	0.434054	0.976702	-1.95366	0.0766423
108178306	LOC108178306	lncRNA	-0.701995	1.01274e-05	-0.0853259	0.976702	0.619277	0.07586
108178280	LOC108178280	lncRNA	1.33496	0.0115201	0.171951	0.976702	-1.16071	0.0110834
108178271	LOC108178271	lncRNA	-1.15696	0.00496394	-0.146708	0.968997	1.01148	0.0262597
108178263	LOC108178263	lncRNA	1.01796	0.0143395	0.247503	0.944115	-0.76761	0.0344634
108178259	LOC108178259	lncRNA	0.546742	0.0147722	0.224836	0.670881	-0.319594	0.288799
108178256	LOC108178256	lncRNA	-2.64596	0.0457338	-0.0311606	0.994937	2.61601	0.0664118
108178250	LOC108178250	lncRNA	-1.29463	0.0126478	-0.0101491	0.994937	1.28719	0.0238489
108178090	LOC108178090	lncRNA	-3.67139	2.01752e-23	-1.21231	0.00119202	2.46148	7.63486e-12
108178085	LOC108178085	lncRNA	0.843101	0.0341223	0.224558	0.974824	-0.616321	0.192943
108178072	LOC108178072	lncRNA	-3.47439	1.80201e-17	-1.03481	0.165372	2.4421	6.28569e-05
108177990	LOC108177990	lncRNA	6.16461	0.000141839	3.2104	0.904089	-2.923	0.0660339
108177989	LOC108177989	lncRNA	-5.77596	0.00315556	-0.259966	0.976702	5.52302	0.0161255
108177972	LOC108177972	lncRNA	1.21957	0.000988461	0.135768	0.976702	-1.08064	0.0038732
108177967	LOC108177967	lncRNA	2.7115	0.000146812	0.111853	0.994937	-2.60142	0.00101909
108177962	LOC108177962	lncRNA	-0.700677	0.181766	0.405048	0.726761	1.11008	0.0271947
108177961	LOC108177961	lncRNA	3.76783	1.0707e-15	0.992052	0.384209	-2.7718	5.649e-11
108177955	LOC108177955	lncRNA	4.92997	2.21965e-09	1.69329	0.61379	-3.23868	5.54387e-08
108177740	LOC108177740	lncRNA	1.32956	1.08843e-10	0.603768	0.00277155	-0.723582	0.000516231
108177738	LOC108177738	lncRNA	1.65136	0.000978144	0.780359	0.566955	-0.868553	0.0716354
108177736	LOC108177736	lncRNA	0.753909	0.373995	-2.09319	0.247259	-2.84781	0.00562321
108177705	LOC108177705	lncRNA	6.19306	0.00297368	1.96407	0.976702	-4.22935	0.031332
108177687	LOC108177687	lncRNA	2.13928	0.0116295	0.622946	0.904663	-1.51352	0.10531
108177681	LOC108177681	lncRNA	2.22682	0.0484159	-0.697596	0.976702	-2.92495	0.025176
108177667	LOC108177667	lncRNA	-1.04806	0.00792712	0.00169476	0.998362	1.05182	0.00470638
108177642	LOC108177642	lncRNA	1.02078	0.0118888	-0.696435	0.259259	-1.71559	8.13394e-09
108177638	LOC108177638	lncRNA	-2.36986	1.59028e-05	0.165115	0.976702	2.53823	1.86916e-06
108177628	LOC108177628	lncRNA	-1.59082	9.91885e-07	-0.244456	0.840111	1.34891	1.22712e-05
108177622	LOC108177622	lncRNA	1.0771	0.0117484	0.502333	0.602538	-0.574644	0.291066
108177474	LOC108177474	lncRNA	-2.1019	0.0185718	0.0434436	0.994937	2.14918	0.00791859
108177285	LOC108177285	lncRNA	2.31107	0.0020359	-0.420841	0.966365	-2.72906	0.000309812
108177231	LOC108177231	lncRNA	-1.10867	0.461955	1.21612	0.450208	2.32644	0.0341454
108177221	LOC108177221	lncRNA	-0.890565	0.00805444	0.0170448	0.994937	0.910669	0.000417336
108177203	LOC108177203	lncRNA	1.12568	0.00870787	0.163818	0.976702	-0.960792	0.019474
108177201	LOC108177201	lncRNA	-0.688635	0.548125	1.66429	0.00941319	2.3534	0.0014568
108177150	LOC108177150	lncRNA	-3.98088	9.20189e-05	0.101924	0.988576	4.09343	0.000461606
108177116	LOC108177116	lncRNA	-0.0762431	0.811183	0.765656	0.0683034	0.844875	0.0141688
108177100	LOC108177100	lncRNA	-1.81174	0.00129609	-0.225373	0.976702	1.59693	0.132993
108177093	LOC108177093	lncRNA	2.82099	0.0232867	1.60662	0.727167	-1.2137	0.246429
108177092	LOC108177092	lncRNA	2.61271	0.000300704	0.0501776	0.994937	-2.56354	0.000149659
108177076	LOC108177076	lncRNA	-1.40791	0.000810629	-0.234183	0.799561	1.17754	0.0116598
108177074	LOC108177074	lncRNA	-2.69283	0.0485061	-0.23265	0.976702	2.46804	0.0851261
108177072	LOC108177072	lncRNA	-1.5521	0.00762974	-0.24695	0.947842	1.30282	0.0623563
108177020	LOC108177020	lncRNA	-1.68459	8.90044e-06	-0.488666	0.479912	1.19914	0.00574839
108176983	LOC108176983	lncRNA	-1.43006	0.00589373	-0.273377	0.862209	1.16011	0.0176904
108176894	LOC108176894	lncRNA	3.95256	1.30293e-46	-0.184386	0.976702	-4.13434	2.30287e-61
108176886	LOC108176886	lncRNA	0.711675	0.000514339	0.265427	0.423553	-0.443998	0.017052
108176879	LOC108176879	lncRNA	-0.826572	0.0103716	0.0968445	0.976702	0.926674	0.0219163
108176871	LOC108176871	lncRNA	1.35991	0.0113653	0.556254	0.661329	-0.800309	0.015792
108176870	LOC108176870	lncRNA	-0.681243	0.00367687	-0.25144	0.558488	0.43283	0.104886
108176853	LOC108176853	lncRNA	-2.18141	7.89774e-05	-1.20396	0.0943525	0.981198	0.228128
108176841	LOC108176841	lncRNA	-2.67949	0.0471687	-0.866526	0.817982	1.80823	0.3426
108176836	LOC108176836	lncRNA	-1.89893	0.0283274	0.534102	0.460709	2.43913	0.00211648
108176827	LOC108176827	lncRNA	-1.75745	0.0717953	0.580486	0.877408	2.3439	0.0223584
108176816	LOC108176816	lncRNA	-2.49621	4.03575e-10	-0.541709	0.420745	1.95849	3.07679e-05
108176812	LOC108176812	lncRNA	1.54329	5.81031e-16	0.478205	0.0481018	-1.06284	2.32098e-10
108176792	LOC108176792	lncRNA	3.74773	2.33689e-06	0.0986847	0.994937	-3.64599	1.48019e-05
108176778	LOC108176778	lncRNA	2.74578	0.000275122	-0.216827	0.976702	-2.95889	0.00013466
108176706	LOC108176706	lncRNA	3.1091	0.0152606	-1.01652	0.938062	-4.12017	0.000303119
108176701	LOC108176701	lncRNA	0.997802	0.0018238	1.22744	0.0015087	0.231222	0.626884
108176661	LOC108176661	lncRNA	1.6871	0.00057554	-0.342353	0.927384	-2.02708	5.37624e-05
108176660	LOC108176660	lncRNA	1.94988	0.000996042	0.0189732	0.994937	-1.9305	0.00131053
108176644	LOC108176644	lncRNA	0.83148	0.00980199	0.373315	0.695708	-0.45673	0.184294
108176574	LOC108176574	lncRNA	1.57011	0.000339097	0.0622192	0.976874	-1.5033	0.000861281
108176536	LOC108176536	lncRNA	5.08353	0.0254899	1.06456	0.976702	-4.01553	0.0867641
108176503	LOC108176503	lncRNA	-0.408162	0.294392	0.345212	0.532967	0.75533	0.0386023
108176496	LOC108176496	lncRNA	1.6152	7.17117e-06	0.549571	0.49647	-1.06323	0.000209202
108176480	LOC108176480	lncRNA	-0.712742	0.00258912	-0.752534	0.00486775	-0.0368876	0.923329
108176478	LOC108176478	lncRNA	0.802584	0.080522	-0.328891	0.602538	-1.12934	0.010453
108176463	LOC108176463	lncRNA	1.85248	7.07258e-06	0.644169	0.392712	-1.2061	9.07131e-07
108176315	LOC108176315	lncRNA	2.01811	4.21121e-05	0.52131	0.496488	-1.49513	0.00197455
108176197	LOC108176197	lncRNA	1.43743	0.0763329	-2.2286	0.248653	-3.65994	0.000262596
108176196	LOC108176196	lncRNA	3.26569	2.41355e-05	-0.806719	0.974824	-4.05395	0.000123888
108176175	LOC108176175	lncRNA	-0.421869	0.0243566	-0.286267	0.476993	0.13739	0.684432
108176131	LOC108176131	lncRNA	1.08666	0.00972675	-0.152502	0.976702	-1.23689	0.00209273
108176078	LOC108176078	lncRNA	-0.192557	0.759226	0.824534	0.135012	1.01914	0.0176418
108176038	LOC108176038	lncRNA	1.28054	0.00893008	2.22627	2.15753e-17	0.947621	0.0342752
108176019	LOC108176019	lncRNA	1.15193	0.0014665	0.327519	0.82693	-0.820567	0.0700544
108175976	LOC108175976	lncRNA	2.99563	8.30256e-14	1.30844	0.0788617	-1.68471	1.0242e-08
108175923	LOC108175923	lncRNA	-2.9652	2.15092e-06	0.160645	0.976702	3.13002	2.5384e-06
108175911	LOC108175911	lncRNA	-0.23856	0.596288	0.441702	0.138961	0.683493	0.0172422
108175901	LOC108175901	lncRNA	1.19952	0.0192623	-0.137836	0.938062	-1.33587	0.00892295
108175897	LOC108175897	lncRNA	1.69115	0.00338173	1.14638	0.260399	-0.541787	0.361363
108175803	LOC108175803	lncRNA	0.624164	0.834374	-3.32537	0.269213	-3.95264	0.0339877
108175687	108175687	lncRNA	2.20596	0.000248758	0.794922	0.332	-1.40782	0.0243581
108175604	LOC108175604	lncRNA	2.57311	0.0140226	-0.365729	0.976702	-2.94281	0.0196305
108175602	LOC108175602	lncRNA	0.541197	0.0112416	0.213089	0.406557	-0.326004	0.198766
108175590	LOC108175590	lncRNA	-0.870032	0.108313	0.103081	0.976702	0.975379	0.0353172
108175524	LOC108175524	lncRNA	5.31129	0.000860691	1.02937	0.976702	-4.30403	0.00421797
108175509	LOC108175509	lncRNA	-3.57015	1.54214e-23	-1.35899	0.000245174	2.21256	6.88776e-14
108175500	LOC108175500	lncRNA	0.861132	0.5874	-1.9972	0.423615	-2.85856	0.0234904
108175485	LOC108175485	lncRNA	3.6947	2.9565e-10	0.132497	0.979859	-3.55878	2.6144e-15
108175431	LOC108175431	lncRNA	0.979768	0.017511	-0.0824969	0.976702	-1.06009	0.0087542
108175390	LOC108175390	lncRNA	-1.62963	0.0119785	-0.0495899	0.994937	1.587	0.0893736
103352423	LOC103352423	lncRNA	-1.20167	0.0277025	0.0702196	0.979383	1.27373	0.0296134
103352365	LOC103352365	lncRNA	-2.35441	0.009175	0.189896	0.976702	2.54534	0.00331246
103352342	LOC103352342	lncRNA	1.49723	0.0163527	0.318739	0.976702	-1.17571	0.123656
103352286	LOC103352286	lncRNA	-3.135	0.0077359	-3.7413	0.00486775	-0.604883	0.74755
103352191	LOC103352191	lncRNA	-1.33529	0.000733334	-1.03764	0.00583475	0.300298	0.612922
103352172	LOC103352172	lncRNA	2.55951	1.89651e-07	0.864842	0.976702	-1.69564	0.601333
103352121	LOC103352121	lncRNA	2.90264	0.0117549	2.11573	0.378144	-0.78655	0.495772
103351959	LOC103351959	lncRNA	-0.608128	0.035568	0.256074	0.696894	0.866687	0.00123596
103351895	LOC103351895	lncRNA	2.34893	0.172457	-2.18708	0.779815	-4.54198	0.0169317
103351842	LOC103351842	lncRNA	-1.47708	0.003053	-0.95147	0.370575	0.525936	0.605528
103351793	LOC103351793	lncRNA	1.10792	0.000336564	0.235931	0.940833	-0.870379	0.0145164
103351717	LOC103351717	lncRNA	0.277253	0.917603	-2.74112	0.046499	-3.01481	0.0194239
103351686	LOC103351686	lncRNA	2.20648	8.35337e-05	0.174387	0.976702	-2.02864	2.99392e-05
103351679	LOC103351679	lncRNA	4.25299	3.11297e-06	-0.0457494	0.994937	-4.29344	8.09878e-19
103351645	LOC103351645	lncRNA	-2.864	0.0193756	-0.258626	0.976702	2.60293	0.0727387
103351602	LOC103351602	lncRNA	2.43346	0.00459274	0.449856	0.976702	-1.97499	0.0422371
103351572	LOC103351572	lncRNA	2.59604	0.00775	-0.076805	0.994937	-2.675	0.00955103
103351504	LOC103351504	lncRNA	1.26803	0.000733334	-0.0563535	0.976702	-1.32279	0.000454942
103351487	LOC103351487	lncRNA	2.57502	0.00143366	-0.433025	0.976702	-3.0059	4.26615e-08
103351478	LOC103351478	lncRNA	-0.824742	0.000340034	0.128534	0.881523	0.955819	3.40495e-08
103351369	LOC103351369	lncRNA	-5.7365	6.3211e-06	-0.354294	0.892157	5.38349	3.37345e-05
103351365	LOC103351365	lncRNA	1.68845	0.00655681	1.29253	0.182613	-0.394323	0.653246
103351327	LOC103351327	lncRNA	-0.174971	0.755741	0.902441	0.000136896	1.07774	0.00188745
103351304	LOC103351304	lncRNA	-1.44128	2.28097e-08	-0.169958	0.892733	1.27349	2.6536e-06
103351281	LOC103351281	lncRNA	-1.93141	0.0237762	-0.878696	0.692486	1.05901	0.46873
103351279	LOC103351279	lncRNA	-0.483356	0.0476656	-0.000921471	0.998393	0.484936	0.0283042
103351262	LOC103351262	lncRNA	-1.6812	0.0196715	-0.749017	0.517509	0.929922	0.379671
103351259	LOC103351259	lncRNA	2.34093	0.0111899	1.53951	0.461203	-0.799079	0.527608
103351182	LOC103351182	lncRNA	-3.08861	0.0276717	-0.313387	0.976702	2.77764	0.0752518
103351179	LOC103351179	lncRNA	-1.98075	0.000471018	-0.400406	0.86121	1.58306	0.0218327
103351136	LOC103351136	lncRNA	-1.65531	0.0344224	0.405754	0.862888	2.06305	0.0137413
103351133	LOC103351133	lncRNA	-1.78303	0.00997151	-1.11841	0.35738	0.662785	0.602335
103351100	LOC103351100	lncRNA	-4.85603	0.0127932	-0.879511	0.877638	3.98168	0.064306
103350997	LOC103350997	lncRNA	1.09896	0.00465553	0.26773	0.900299	-0.830236	0.058609
103350988	LOC103350988	lncRNA	1.90219	0.00013114	0.471455	0.760869	-1.4281	0.00714423
103350905	LOC103350905	lncRNA	-1.31514	0.120182	0.743541	0.155118	2.06347	0.00488951
103350870	LOC103350870	lncRNA	-3.875	1.76124e-17	-0.408199	0.284764	3.46593	2.63263e-11
103350775	LOC103350775	lncRNA	-1.43162	0.0202446	1.61462	0.0346614	3.05136	1.69491e-05
103350713	LOC103350713	lncRNA	0.843404	0.020498	0.290436	0.822482	-0.549381	0.203871
103350594	LOC103350594	lncRNA	-1.95652	0.00197526	-0.169756	0.976702	1.78648	0.00770957
103350566	LOC103350566	lncRNA	-2.27252	9.8843e-05	0.0440922	0.994937	2.31735	0.012913
103350441	LOC103350441	lncRNA	-3.90545	4.8457e-31	-1.42531	8.38337e-06	2.48131	5.61009e-22
103350414	LOC103350414	lncRNA	-2.88036	6.28205e-15	-0.564743	0.392294	2.31892	9.75516e-08
103350404	ZBTB38	lncRNA	1.16348	2.74291e-08	0.17898	0.532056	-0.982399	4.53412e-06
103350367	LOC103350367	lncRNA	1.11305	0.0276149	-0.111419	0.976702	-1.22099	0.0257113
103350335	LOC103350335	lncRNA	3.44865	0.0424434	1.42219	0.930175	-2.02539	0.186999
103350293	LOC103350293	lncRNA	-3.82769	2.33023e-07	0.0167833	0.994937	3.84008	6.5424e-06
103350202	LOC103350202	lncRNA	1.83305	5.00654e-05	-0.29068	0.954541	-2.12073	9.22669e-06
103350201	LOC103350201	lncRNA	-1.64485	1.33282e-05	-0.379471	0.799104	1.26843	0.00462258
103350121	LOC103350121	lncRNA	0.589408	0.00351552	0.297436	0.508478	-0.288712	0.307613
103350093	LOC103350093	lncRNA	-3.89647	0.149524	1.02553	0.815822	4.92757	0.0233534
103350068	LOC103350068	lncRNA	1.01105	0.4501	1.21749	0.0198612	0.209234	0.906861
103349979	LOC103349979	lncRNA	-1.59065	0.000891473	-0.269639	0.926594	1.32435	0.00990561
103349936	LOC103349936	lncRNA	0.653716	7.38021e-05	0.730725	0.0048953	0.0799634	0.865216
103349888	LOC103349888	lncRNA	-0.253481	0.307755	0.190932	0.57647	0.44678	0.041923
103349856	LOC103349856	lncRNA	-0.613938	0.0460255	0.284225	0.647544	0.90069	0.00250228
103349816	LOC103349816	lncRNA	-0.920741	0.000216717	-0.111316	0.943575	0.812377	0.00170112
103349811	LOC103349811	lncRNA	0.715073	0.0278361	0.126239	0.976702	-0.586635	0.155141
103349764	LOC103349764	lncRNA	-0.416481	0.0532927	0.269489	0.431248	0.688786	0.00188528
103349738	LOC103349738	lncRNA	-0.256531	0.307339	0.290755	0.100959	0.549587	0.00795975
103349733	SMCO4	lncRNA	0.677044	0.0177456	0.336771	0.500792	-0.338469	0.305484
103349730	LOC103349730	lncRNA	0.60944	0.0386014	0.479512	0.180894	-0.126784	0.791565
103349704	LOC103349704	lncRNA	-1.03137	0.00273121	-0.497731	0.396532	0.536714	0.182471
103349639	LOC103349639	lncRNA	0.6551	0.0393965	0.507659	0.0690031	-0.144552	0.764936
103349628	LOC103349628	lncRNA	-1.88937	6.00799e-09	-0.248072	0.682511	1.64535	4.24798e-06
103349562	LOC103349562	lncRNA	-2.79241	0.0167913	-0.691887	0.845498	2.10085	0.142636
103349511	LOC103349511	lncRNA	-1.72584	0.263025	1.70108	0.19715	3.42812	0.00187619
103349420	LOC103349420	lncRNA	0.771233	0.0491043	0.735783	0.270751	-0.0332642	0.966071
103349395	LOC103349395	lncRNA	-3.33516	0.00378195	-0.406115	0.952708	2.93276	0.0239968
103349388	LOC103349388	lncRNA	2.84346	1.36004e-17	0.666252	0.174734	-2.17296	1.76691e-10
103349335	LOC103349335	lncRNA	-4.97009	0.00348858	-0.448577	0.976702	4.5203	0.0469006
103349308	LOC103349308	lncRNA	-0.721777	0.64519	1.37279	0.322278	2.09628	0.039766
103349250	LOC103349250	lncRNA	-0.552573	0.0692918	0.290389	0.711223	0.845256	0.000471516
103349249	LOC103349249	lncRNA	-0.456803	0.256718	0.7832	0.0568344	1.24238	0.000651688
103349248	LOC103349248	lncRNA	1.31727	0.0211073	0.557156	0.0262025	-0.759966	0.236637
103349201	LOC103349201	lncRNA	-2.49198	8.70803e-05	-0.366969	0.937744	2.13065	0.00487904
103349200	LOC103349200	lncRNA	-2.23031	0.00783875	0.325229	0.961129	2.55804	0.00713448
103349198	LOC103349198	lncRNA	-4.08952	0.0462819	-0.275973	0.976702	3.82294	0.124091
103349171	LOC103349171	lncRNA	0.500319	0.00880639	-0.105719	0.817638	-0.603575	0.000632716
103349169	LOC103349169	lncRNA	-0.656255	0.0143768	0.19264	0.614385	0.852122	0.00172675
103349147	LOC103349147	lncRNA	-2.24672	0.0155541	-0.127452	0.976702	2.12163	0.0146271
103349136	LOC103349136	lncRNA	-1.83521	0.0420405	-0.299193	0.976702	1.54102	0.173359
103349113	LOC103349113	lncRNA	1.66267	1.65862e-18	0.419271	0.101823	-1.24091	3.15367e-14
103349100	LOC103349100	lncRNA	-0.807115	0.0128905	-0.680455	0.00208865	0.129714	0.827659
103349012	LOC103349012	lncRNA	2.57154	0.0403596	0.788856	0.973464	-1.78106	0.184693
103348951	LOC103348951	lncRNA	-1.04571	0.00308436	-0.465035	0.498528	0.583458	0.210733
103348904	LOC103348904	lncRNA	-0.407909	0.705413	0.889526	0.417577	1.2996	0.0300024
103348900	LOC103348900	lncRNA	-0.993997	0.019306	0.204344	0.924772	1.19828	0.0114925
103348754	LOC103348754	lncRNA	-3.54136	0.000353113	-0.709741	0.712989	2.83329	0.0383984
103348640	LOC103348640	lncRNA	0.837399	0.00540342	0.79299	0.0013045	-0.0418704	0.934
103348530	LOC103348530	lncRNA	-2.22576	0.0151678	0.108598	0.976702	2.33822	0.0141572
103348526	LOC103348526	lncRNA	-0.735574	0.00209194	0.472507	0.0659433	1.21035	1.89424e-09
103348460	LOC103348460	lncRNA	-0.381093	0.289751	0.310701	0.513045	0.694081	0.0456381
103348410	LOC103348410	lncRNA	3.00633	1.37003e-29	0.100181	0.976702	-2.90241	3.65588e-10
103348402	LOC103348402	lncRNA	-1.82823	0.000619229	-0.212087	0.958082	1.61903	0.00370374
103348324	LOC103348324	lncRNA	1.69953	0.000137771	0.148569	0.976702	-1.54692	0.000906328
103348213	LOC103348213	lncRNA	-1.87021	0.0336844	0.161312	0.976702	2.03239	0.0256237
103348182	LOC103348182	lncRNA	1.30537	0.00770224	0.300781	0.916359	-1.00202	0.0549233
103348181	LOC103348181	lncRNA	2.00281	0.00173627	0.614687	0.82693	-1.3852	0.0241644
103348141	LOC103348141	lncRNA	0.738968	0.000308258	0.49883	0.156043	-0.237426	0.465621
103348101	LOC103348101	lncRNA	-1.57989	6.00128e-05	-1.0816	0.00714254	0.499828	0.408805
103348070	LOC103348070	lncRNA	5.10259	4.71859e-26	0.614523	0.953818	-4.49737	7.77925e-19
103347961	LOC103347961	lncRNA	-4.42707	0.049994	-0.796854	0.94173	3.62657	0.294986
103347883	LOC103347883	lncRNA	-1.15699	0.00353844	-0.589279	0.357741	0.569652	0.175027
103347881	LOC103347881	lncRNA	0.746971	0.000257619	0.250341	0.616806	-0.494289	0.0147517
103347486	LOC103347486	lncRNA	0.706649	0.00460422	-0.228594	0.485615	-0.932466	2.02917e-06
103347458	LOC103347458	lncRNA	0.3123	0.361741	-0.335672	0.547714	-0.645588	0.0280278
103347433	LOC103347433	lncRNA	-2.87246	0.000868524	0.0832524	0.993268	2.96281	0.00769493
103347426	LOC103347426	lncRNA	-2.65026	0.0302834	-0.0384378	0.994937	2.61668	0.0558025
103347364	LOC103347364	lncRNA	-0.984674	0.0862608	0.245029	0.953818	1.23111	0.0256652
103347344	LOC103347344	lncRNA	0.479141	0.477838	1.61099	0.00292479	1.13498	0.0240441
103347300	LOC103347300	lncRNA	-4.95814	3.36578e-42	0.0832197	0.976702	5.04333	2.37371e-51
103347188	LOC103347188	lncRNA	-0.989597	0.00246803	-0.136201	0.976702	0.855579	0.00221764
103347168	LOC103347168	lncRNA	1.60544	0.231457	2.90484	0.00486775	1.30105	0.135076
103347156	LOC103347156	lncRNA	0.911826	0.0761696	-0.43645	0.893988	-1.34572	0.0206196
103346939	LOC103346939	lncRNA	0.944378	2.86826e-08	0.374459	0.235906	-0.566992	0.0109182
103346929	LOC103346929	lncRNA	-0.551358	0.010735	-0.0464473	0.976702	0.50709	0.0149008
103346857	LOC103346857	lncRNA	0.341546	0.722086	1.06838	0.00665409	0.729624	0.310362
103346587	LOC103346587	lncRNA	4.38055	0.00217699	-0.795586	0.976702	-5.17225	0.00181846
103346573	LOC103346573	lncRNA	-2.68175	5.04081e-50	0.108293	0.86708	2.79294	1.25819e-48
103346262	LOC103346262	lncRNA	3.14099	0.000707864	-0.899664	0.970852	-4.0333	0.000159955
103346025	LOC103346025	lncRNA	1.97013	0.0171216	-0.156739	0.982339	-2.12821	0.0160387
103345932	LOC103345932	lncRNA	-1.38472	8.4667e-05	-0.121061	0.976702	1.26695	0.00110141
103345795	LOC103345795	lncRNA	3.05852	1.30929e-05	0.683208	0.903552	-2.37518	0.00407734
103345776	LOC103345776	lncRNA	0.468918	0.324424	-0.424251	0.380872	-0.890079	0.00731944
103345729	LOC103345729	lncRNA	-1.19297	0.0162336	-0.123416	0.976702	1.07086	0.0261131
103345725	HIF3A	lncRNA	-1.01133	0.00347849	0.907156	0.00028112	1.92028	4.27926e-11
103345724	LOC103345724	lncRNA	1.75592	0.00131023	-0.799207	0.764764	-2.55126	1.85681e-05
103345651	LOC103345651	lncRNA	1.3049	0.021947	2.22619	1.31518e-05	0.924407	0.00164641
103345625	LOC103345625	lncRNA	3.46809	0.00604071	-0.916614	0.976702	-4.37453	0.00693449
103345605	LOC103345605	lncRNA	1.96571	0.00845382	0.498546	0.924661	-1.46278	0.0411589
103345602	LOC103345602	lncRNA	1.53175	7.94274e-05	-0.0887522	0.976702	-1.61728	0.000140783
103345547	LOC103345547	lncRNA	0.0983104	0.915754	1.14399	0.0424669	1.05113	0.0896532
103345492	LOC103345492	lncRNA	2.94686	0.0380231	0.142601	0.994937	-2.81852	0.0588748
103345393	LOC103345393	lncRNA	1.40646	1.2818e-05	0.457191	0.616806	-0.94664	0.00478194
103345376	LOC103345376	lncRNA	-1.88661	0.00120098	-0.432961	0.820544	1.45433	0.0507131
103345356	LOC103345356	lncRNA	1.9039	0.0391673	0.589308	0.898094	-1.31069	0.228988
103345145	LOC103345145	lncRNA	-1.31487	5.2726e-05	-0.567073	0.417632	0.75014	0.124874
103345140	LOC103345140	lncRNA	-4.31184	0.0666827	0.698421	0.9219	5.01682	0.018314
103345132	LOC103345132	lncRNA	2.37903	5.07743e-08	0.787054	0.502297	-1.58785	0.000126159
100353408	CDC42SE2	lncRNA	0.19171	0.25759	-0.139991	0.678939	-0.329565	0.0226595
100351454	RPS28	lncRNA	-0.642766	0.0131163	-0.301713	0.3213	0.344916	0.236825
