# Supplementary material for: The Profiles of Long Non-coding RNA and mRNA Transcriptome Reveals the Genes and Pathway Potentially Involved in Pasteurella multocida Infection of New Zealand Rabbits
Source: Front Vet Sci. 2021 May 5;8:591273. doi: 10.3389/fvets.2021.591273 (PMC8131872; doi:10.3389/fvets.2021.591273)
Supplement: Supplementary Data Sheet 4 — Detailed information of the DE mRNAs. [file Data_Sheet_4.xls]

## Sheet: Sheet1
Gene ID	Gene Symbol	Type	log2 (P3/P0)	Qvalue (P0-vs-P3)	log2 (P1/P0)	Qvalue (P0-vs-P1)	log2 (P1/P3)	Qvalue (P3-vs-P1)
100352982	ECPAS	mRNA	0.576569	0.00077986	0.154692	0.288402	-0.419208	0.0183937
100354816	NAA25	mRNA	0.983742	1.02086e-11	0.13114	0.696622	-0.850793	6.54285e-09
100352980	LCN2	mRNA	3.66981	1.88186e-18	1.27617	0.0030873	-2.39233	1.619e-18
100354815	RNF43	mRNA	-0.627186	0.0941826	0.457663	0.123594	1.08649	0.000884455
100352986	NOL12	mRNA	1.13245	2.4555e-08	0.206135	0.845682	-0.923332	2.2381e-05
100352985	EML1	mRNA	-1.89551	2.66174e-13	0.0449339	0.976702	1.94297	8.91617e-17
100351155	ST8SIA1	mRNA	-0.860859	0.0175734	-0.103877	0.975748	0.758517	0.0429059
100351144	C3H8orf76	mRNA	0.857313	0.000968446	0.0837837	0.976702	-0.771677	0.00311089
100351145	RALGAPB	mRNA	0.434566	0.000420558	0.0453027	0.970852	-0.386665	0.00324095
100347941	FANCI	mRNA	-1.28335	0.000410048	-0.291044	0.855471	0.994253	0.00950614
100352978	C5AR1	mRNA	0.581074	0.353044	0.866209	0.0188835	0.287052	0.699438
100354812	TRPV2	mRNA	-0.817655	0.0304607	0.104652	0.966045	0.924173	0.0079332
100347944	HSPB6	mRNA	-1.53589	0.00271029	-0.536045	0.0537539	1.00079	0.0958992
100354804	LOC100354804	mRNA	3.19986	5.06034e-22	0.164063	0.95608	-3.03224	6.74088e-37
100352974	ACPP	mRNA	1.31287	0.00844917	0.54956	0.438011	-0.762326	0.0840223
100351142	ST18	mRNA	-3.93406	0.0434575	-0.365181	0.976702	3.57163	0.119252
100347959	SHANK3	mRNA	-0.577912	0.000290969	0.0813919	0.773658	0.662125	8.30246e-06
108178959	MRPS6	mRNA	1.12125	0.00161517	0.0586872	0.976702	-1.06034	0.00492538
100354798	PPP1R8	mRNA	0.532881	0.00134128	-0.121551	0.917542	-0.652091	0.000559789
100347970	G3BP1	mRNA	0.747971	2.84683e-06	0.086792	0.976702	-0.658861	0.0156247
100354803	DCBLD2	mRNA	-0.404776	0.041082	0.0239319	0.99412	0.431305	0.163445
100347968	MRPL33	mRNA	0.570659	0.173666	-0.24122	0.943188	-0.809514	0.0473455
100351138	SUCLG1	mRNA	-0.398036	0.0371198	-0.237613	0.613992	0.162432	0.645134
100352964	DDHD2	mRNA	-0.428	0.0298971	0.0307255	0.976702	0.460987	0.0123494
100351133	CKAP5	mRNA	-0.551859	0.000300302	-0.363132	0.00486775	0.191183	0.310706
100352965	RIPK1	mRNA	0.893841	1.00541e-09	0.251923	0.40645	-0.639284	0.00010642
100347962	LOC100347962	mRNA	-0.811149	0.0965402	0.485902	0.326988	1.29923	0.00180549
100351134	LOC100351134	mRNA	-0.765851	0.0254899	-0.120469	0.976702	0.64667	0.111969
100354795	PHTF1	mRNA	-0.441749	0.0188068	-0.0129371	0.994937	0.43115	0.022275
100352958	PITPNM3	mRNA	-0.982618	0.0192623	0.108079	0.976702	1.09187	0.0061743
100354789	RGS7BP	mRNA	1.41261	0.00082735	-0.249774	0.942225	-1.65792	0.000114409
100347960	LYVE1	mRNA	1.33233	1.60825e-09	0.368672	0.00825937	-0.960267	2.77552e-05
108178966	MAML1	mRNA	0.531652	0.00932619	0.384198	0.198346	-0.144781	0.659513
100351128	LOXL1	mRNA	-1.14964	3.19422e-09	-0.639679	0.0402737	0.51243	0.123258
100347983	CDCP1	mRNA	0.395997	0.178841	0.496791	0.0155064	0.102886	0.819267
100351181	ITGA8	mRNA	-2.67001	1.99949e-07	-0.563579	0.204886	2.11115	0.00888106
100353017	ATF7IP	mRNA	-0.390697	0.0256363	-0.0308477	0.976702	0.362212	0.0475396
100349357	GABRE	mRNA	-1.94551	5.14637e-07	-0.458229	0.545847	1.49123	0.00190315
100353014	NFE2L2	mRNA	1.70845	7.08662e-18	0.0911654	0.920338	-1.61421	5.15628e-17
100349359	FOXF2	mRNA	-1.08381	0.000985804	-0.658232	0.0844206	0.428489	0.332719
100349360	AKR1C1L	mRNA	-1.75846	0.0349307	-0.757401	0.663046	0.998993	0.4279
100347976	IFRD1	mRNA	1.32231	2.14471e-09	0.498562	0.010796	-0.821201	0.000259668
100351178	SLC39A8	mRNA	0.317159	0.0966767	-0.0593701	0.976702	-0.374373	0.0188344
100349354	CSTF1	mRNA	0.427083	0.023863	-0.248109	0.53167	-0.673131	0.000336275
100353013	ZNF783	mRNA	0.770252	0.00704383	-0.0359211	0.976702	-0.804663	0.00495406
100349355	CUNH11orf98	mRNA	1.8135	0.000810323	0.277288	0.976702	-1.53533	1.00297e-07
100347975	MMP15	mRNA	-1.86224	2.52465e-46	-0.284521	0.142664	1.58018	2.42741e-26
100353005	TMEM64	mRNA	-0.407096	0.173107	0.202797	0.65867	0.611999	0.00550375
100349347	ORAI1	mRNA	0.508685	0.0374811	0.160806	0.871122	-0.345407	0.0307469
100354834	PTPN1	mRNA	0.440255	0.0140787	0.0931133	0.937068	-0.344455	0.0836863
100353000	CCT4	mRNA	1.05837	7.32528e-08	-0.286633	0.217572	-1.34318	6.60307e-11
100351167	SLC6A9	mRNA	-1.25709	1.13394e-10	-0.889571	0.00714254	0.368422	0.390048
100349342	NUAK2	mRNA	2.68185	6.94954e-36	0.020508	0.994937	-2.65966	4.71853e-23
100349344	SARM1	mRNA	-1.45627	6.89136e-06	-0.585425	0.171936	0.873244	0.0128057
100351168	LOC100351168	mRNA	6.30053	3.26714e-07	1.05544	0.976702	-5.20693	1.02601e-07
100349345	ZNF652	mRNA	-0.749982	4.78125e-09	-0.0210126	0.976702	0.731381	6.52625e-11
100351159	ZBTB47	mRNA	-1.03553	0.00233011	0.139659	0.70544	1.17879	0.000307059
100349335	CAPZA1	mRNA	0.556428	0.00020528	-0.131719	0.710777	-0.685811	3.07898e-08
100347996	CD101	mRNA	-0.920048	0.234849	0.846199	0.274622	1.76748	0.000235804
100349337	TM4SF19	mRNA	1.15485	0.0089674	0.157278	0.976702	-0.995906	0.0375737
100352992	TNPO2	mRNA	0.410741	0.00741622	-0.00976806	0.994937	-0.417963	0.0269435
100347991	TSPO2	mRNA	0.390005	0.772278	-2.72185	0.0362374	-3.10954	0.00198947
100351164	CEP85L	mRNA	-0.836264	0.000611204	-0.104435	0.962666	0.734712	0.00160078
100349340	CTSO	mRNA	-0.598743	0.0250975	-0.326159	0.354762	0.273832	0.45898
100347995	AQP10	mRNA	-2.70336	0.00658087	-0.349957	0.976702	2.35177	0.0428158
100354822	ANGPTL2	mRNA	-0.606377	0.0471122	-0.618714	0.0518405	-0.00944819	0.994963
100354826	LOC100354826	mRNA	0.896958	3.12137e-09	0.271263	0.338302	-0.623135	0.000477057
100351157	C3AR1	mRNA	1.44646	0.118269	-0.570614	0.77398	-2.0156	0.0125464
100347988	TRIM31	mRNA	3.04817	0.0294129	2.25268	0.398918	-0.792044	0.562106
100347987	HFE	mRNA	-1.22413	1.59385e-06	-0.272372	0.343202	0.952829	0.000203527
100351156	B4GALNT3	mRNA	-1.37858	0.00335605	-0.0981094	0.976702	1.28109	0.00433126
100354750	DOCK8	mRNA	-0.252353	0.449872	0.216505	0.613756	0.470655	0.0429804
100354748	C1H9orf152	mRNA	3.45527	0.000207333	2.38071	0.0908666	-1.07192	0.159174
100338247	PSMA5	mRNA	0.437686	0.111226	-0.178916	0.792768	-0.613826	0.016774
100338251	SLITRK3	mRNA	-5.06289	0.00654674	-1.06233	0.877408	4.00745	0.158779
100338249	PLPP3	mRNA	-0.372816	0.341634	-0.693233	0.00148059	-0.317628	0.361245
100338239	FAM126A	mRNA	-0.859474	0.0102979	0.331863	0.0807818	1.19481	0.000145689
100338238	UBA7	mRNA	0.738926	0.00222637	0.564262	0.422901	-0.173407	0.801672
100352905	IL1R1	mRNA	2.14821	4.08458e-14	0.181444	0.840111	-1.96392	2.79278e-13
100354743	IRAK1	mRNA	0.954502	3.13566e-05	0.378071	0.205376	-0.574104	0.0152054
100352903	PDE9A	mRNA	-2.90303	3.91422e-07	-0.361525	0.813513	2.54366	8.09575e-05
100354737	EVI5L	mRNA	-1.03998	5.8924e-08	-0.139135	0.815822	0.903093	5.03685e-06
100352894	ZNF692	mRNA	0.423536	0.0110349	0.364778	0.137149	-0.0568237	0.890525
100338262	ACIN1	mRNA	0.310902	0.0150654	0.143469	0.614276	-0.165144	0.404718
100338261	SPTSSA	mRNA	-0.595098	0.0171579	-0.532202	0.0408065	0.0646693	0.887146
100338255	ADGRL3	mRNA	-1.23251	6.19696e-06	-0.551684	0.0757854	0.682463	0.00570212
100338256	PRTFDC1	mRNA	-1.57696	2.81278e-10	-0.423219	0.293805	1.15562	4.43956e-05
100352946	YME1L1	mRNA	0.2495	0.134699	-0.131309	0.580711	-0.378357	0.0139214
100351121	ROR2	mRNA	-1.6263	0.0136506	-0.794652	0.599258	0.833524	0.142543
100354787	NUDT12	mRNA	-0.775885	0.00618635	-0.0927095	0.976702	0.685164	0.0341647
100352940	B3GNT5	mRNA	1.3505	1.55428e-08	-0.122476	0.873129	-1.46963	5.80722e-11
100354780	PRKRA	mRNA	-0.784528	0.000625463	0.0878572	0.976702	0.875368	0.0001881
100351118	ARSA	mRNA	-0.497315	0.254746	0.266941	0.699251	0.76651	0.0219232
100338269	PSMD12	mRNA	0.536688	0.000638297	-0.168576	0.540876	-0.70304	1.84744e-06
100338268	GAS7	mRNA	0.750205	0.0020359	0.378676	0.00134709	-0.370019	0.191517
100338273	MSN	mRNA	0.532204	1.52375e-05	-0.0722574	0.846779	-0.601775	1.37429e-06
100338272	ACAD10	mRNA	-0.884275	0.00442678	-0.185517	0.816117	0.702073	0.0369542
100338266	ZWINT	mRNA	-1.57383	0.00903931	0.0148997	0.994937	1.59007	0.0176802
100352937	LOC100352937	mRNA	-1.24566	2.48129e-08	-0.504092	0.10558	0.743371	0.00419872
100347933	SAT1	mRNA	1.41424	4.29264e-08	-0.159974	0.762989	-1.57232	7.9883e-11
100347936	DIAPH2	mRNA	0.401216	0.0110419	0.0657111	0.962305	-0.333093	0.0873745
100352929	FAM184A	mRNA	-0.0282938	0.95843	0.589084	0.125912	0.619705	0.0199081
100347929	TMEM199	mRNA	0.474179	0.0184802	-0.0634699	0.976702	-0.535569	0.00274431
100354760	LOC100354760	mRNA	-0.261522	0.0727114	-0.261901	0.0480132	0.00191734	0.99829
100347930	RPL26	mRNA	-0.647824	8.67845e-06	-0.480615	0.000930607	0.169414	0.397545
100354763	PCYOX1	mRNA	-0.419204	0.0501259	-0.287769	0.0127039	0.134431	0.661953
100352924	CDKAL1	mRNA	1.02005	2.66229e-11	0.257314	0.316738	-0.759982	2.77971e-05
100347938	NDUFA8	mRNA	-0.411988	0.0344758	-0.197467	0.645909	0.216762	0.404791
100347939	THAP1	mRNA	0.858123	0.00996063	-0.21324	0.742675	-1.069	0.00120923
100338276	TCEAL8	mRNA	-0.566865	0.0479989	-0.411634	0.214192	0.158441	0.734196
100338277	SMAD9	mRNA	-1.37676	1.29311e-05	-0.716996	0.0893986	0.662451	0.00770681
100354757	RBM14	mRNA	0.509737	0.0343968	-0.311038	0.0486911	-0.818579	0.00026007
100352920	FARP1	mRNA	-0.536638	0.0229255	-0.0764311	0.973893	0.463064	0.0170089
100348074	MYO10	mRNA	-0.484965	0.0207187	-0.21477	0.422383	0.272436	0.225451
100344959	AQP3	mRNA	-0.0117359	0.984695	0.949176	0.00470852	0.964187	0.0243271
100357806	UCHL1	mRNA	-1.36768	0.00518879	-2.48698	5.52749e-21	-1.11603	0.0465588
100344960	MLANA	mRNA	0.464054	0.714698	-1.31088	0.31314	-1.77444	0.0402788
100344954	RABGEF1	mRNA	0.525258	0.000332776	-0.130908	0.733579	-0.653618	1.28982e-06
100357801	LOC100357801	mRNA	3.09998	0.000121184	-1.19013	0.118513	-4.28569	5.8393e-26
100008654	SRSF6	mRNA	0.351648	0.00873746	0.118925	0.613245	-0.230327	0.0989116
100344953	LOC100344953	mRNA	-4.01438	0.0491928	0.945661	0.918704	4.96471	0.0421744
100357799	CLPTM1	mRNA	0.439436	0.0464666	0.017487	0.986309	-0.419811	0.0793907
100008656	EIF5B	mRNA	0.859364	3.28546e-07	0.0739178	0.965359	-0.783568	4.68143e-08
100008655	ANXA8	mRNA	-0.859083	7.33203e-08	0.186641	0.776075	1.04827	9.38156e-08
100008657	NDEL1	mRNA	0.470639	0.0421314	-0.0667645	0.976702	-0.534907	0.0158935
100344952	LOC100344952	mRNA	-2.01838	0.0109743	-1.31763	0.0839461	0.702372	0.469952
100348072	SP4	mRNA	0.367743	0.0116069	0.0482173	0.976702	-0.316678	0.164793
100348068	MC5R	mRNA	1.87943	0.296111	-2.59259	0.809777	-4.47376	0.036053
100357790	SPHK1	mRNA	3.32421	7.4482e-11	0.941645	0.407869	-2.37958	2.81067e-06
100343134	NCL	mRNA	0.856494	1.99727e-07	0.0990911	0.738508	-0.755685	4.57506e-06
100357791	HMGCR	mRNA	0.513504	0.000960987	0.0269654	0.976874	-0.484381	0.00485372
100357789	SNRPD3	mRNA	0.637982	0.00645673	0.0423723	0.976702	-0.593543	0.00753013
100357785	ZNF382	mRNA	-0.629372	0.00824039	-0.100097	0.976702	0.531661	0.0629427
100344972	FAT1	mRNA	-0.936655	4.70051e-05	-0.411771	0.00618831	0.527572	0.0201724
103345294	PRRT1B	mRNA	-1.62971	0.00168523	0.0712977	0.976702	1.70675	0.00271866
100008638	CCN2	mRNA	-1.15377	3.00828e-07	-0.145414	0.892157	1.01131	1.45172e-06
100008641	NES	mRNA	-0.455278	0.0686095	-0.787064	0.00863599	-0.329243	0.393813
100008640	LOC100008640	mRNA	-1.95903	2.31083e-16	-0.424873	0.118513	1.53658	2.68558e-10
100357780	TRMT61A	mRNA	1.62217	2.80104e-30	0.28999	0.135497	-1.33023	1.57915e-21
100344962	TMEM126A	mRNA	-0.910129	0.00534225	-0.0989471	0.976702	0.813263	0.0185011
100008636	ALDH1A1	mRNA	-0.792569	0.0154858	-0.289475	0.105	0.506596	0.159174
100354729	MAT1A	mRNA	-0.99091	0.381686	0.7886	0.644259	1.78105	0.0341454
100344988	NECAP1	mRNA	0.442797	0.0014505	0.136774	0.675923	-0.303501	0.0479989
100344983	LOC100344983	mRNA	-0.575794	0.0185477	-0.109503	0.925415	0.468506	0.0440568
100344984	NOSTRIN	mRNA	-0.886761	0.011612	0.488583	0.103384	1.37736	1.23182e-05
100344985	GORASP2	mRNA	0.483274	0.0045386	-0.0748172	0.953818	-0.555966	0.00012891
100344986	NABP1	mRNA	2.06374	1.14775e-10	0.193029	0.947529	-1.86773	2.91377e-18
100008682	RAB7A	mRNA	0.619756	0.0021589	-0.103863	0.920577	-0.72064	4.08533e-06
100008681	FGF7	mRNA	1.79342	1.50186e-07	0.378308	0.398918	-1.41445	9.74027e-05
100357826	ADGRG5	mRNA	-1.46755	0.00344645	0.473328	0.589508	1.94438	2.63577e-05
100343136	SUGT1	mRNA	0.802127	0.0344848	-0.152174	0.855624	-0.95333	0.00889727
100344981	PKD1L3	mRNA	-2.3804	4.27839e-07	-1.91371	0.000136896	0.465265	0.689187
100008683	SCP2	mRNA	-0.653777	0.000282452	0.100423	0.891321	0.756479	4.05989e-07
100344982	TUFM	mRNA	0.600742	0.00396535	0.0572433	0.976702	-0.540849	0.00672738
100343141	LOC100343141	mRNA	-1.38836	2.61642e-07	-0.849414	0.07195	0.540884	0.212173
100354722	RND2	mRNA	-1.70059	0.00022135	-0.610429	0.486002	1.09304	0.0848892
100354719	ZZEF1	mRNA	-0.266397	0.0458531	0.246579	0.150349	0.515612	0.000482005
100354717	PHYHIPL	mRNA	3.31065	0.00113713	-1.05997	0.952554	-4.36076	5.72302e-06
100008676	PKM	mRNA	2.13383	1.47877e-31	0.223201	0.583503	-1.90844	3.15081e-34
100008675	SLC4A3	mRNA	-1.9817	2.05545e-11	-0.469473	0.358898	1.51471	3.53751e-05
100354714	LOC100354714	mRNA	-1.24842	0.00755903	-0.748971	0.135368	0.502013	0.251424
100344997	DPP6	mRNA	1.83629	0.0386993	0.270889	0.976702	-1.56712	0.090813
100345003	DPH5	mRNA	0.45617	0.141951	-0.405302	0.691821	-0.858765	0.0277129
100345006	P2RY12	mRNA	-3.53152	8.44758e-07	-0.441012	0.779265	3.09404	8.27614e-05
100343165	TRMT5	mRNA	0.607809	0.0083183	0.00796057	0.994937	-0.597589	0.0291319
100343166	ITIH6	mRNA	-1.77738	0.0314269	-0.183725	0.976702	1.59874	0.10493
100344998	TSPAN1	mRNA	-0.521629	0.308169	0.394218	0.402096	0.915366	0.0498699
100343161	LRRC20	mRNA	-0.76812	0.0972364	0.114976	0.976702	0.885683	0.0495666
100343162	DUSP5	mRNA	1.82704	1.38322e-09	0.15266	0.974824	-1.67162	6.5995e-23
100357821	RRBP1	mRNA	1.07975	1.23403e-07	0.262346	0.507515	-0.815332	5.07824e-05
100008665	LUM	mRNA	-0.618133	0.215025	-0.112325	0.976702	0.506752	0.0320766
100357816	LOC100357816	mRNA	2.06498	0.0177712	0.592538	0.964501	-1.46745	0.112107
100008664	FMOD	mRNA	-1.43174	0.00287656	-0.473254	0.32519	0.962704	0.0424872
100008668	IGF1	mRNA	0.326434	0.378392	-0.45393	0.0679494	-0.777608	0.00547426
100357813	SEPT10	mRNA	0.876118	3.17917e-09	-0.238204	0.299246	-1.11186	1.55365e-18
100008670	OXTR	mRNA	-4.63642	0.0301657	-0.133905	0.9916	4.4986	0.0930288
100344995	LOC100344995	mRNA	0.811128	1.75403e-07	0.00249098	0.996137	-0.806954	3.2582e-06
100343157	GPR137B	mRNA	0.521352	0.0328726	0.230962	0.236292	-0.288496	0.293501
100343158	CAMK1G	mRNA	-4.18688	7.55043e-07	0.584712	0.488654	4.77242	1.37694e-10
100354709	SMARCAD1	mRNA	-0.465343	0.00384884	0.0151421	0.989122	0.483106	0.00170904
100354708	MAML3	mRNA	-1.36649	2.20926e-16	-0.370423	0.0443601	0.999075	6.11232e-10
100008663	BGN	mRNA	-0.893372	0.00162018	-0.354719	0.384933	0.541518	0.0871327
100348020	TAF15	mRNA	0.651743	0.00266561	-0.139481	0.840111	-0.789206	1.98779e-05
100348021	RAB5C	mRNA	0.845889	7.57259e-10	0.0133314	0.990337	-0.82996	1.40744e-12
100348015	STXBP6	mRNA	-2.11854	2.55724e-28	-0.00799634	0.994937	2.11333	1.04129e-26
103345234	AGK	mRNA	-0.49313	0.0240298	0.113797	0.939927	0.609753	0.00349848
100357741	TRIL	mRNA	-1.6111	9.32514e-08	-0.733365	0.000415343	0.878074	0.013952
100357740	LOC100357740	mRNA	1.09688	5.63241e-08	0.496133	0.0262142	-0.597855	0.0182035
103347593	LOC103347593	mRNA	-1.76934	0.000787547	-0.180008	0.976702	1.59308	0.00293531
100357735	PLEKHM3	mRNA	-0.37008	0.0366721	0.268912	0.22295	0.641297	0.000752605
100008705	HTRA1	mRNA	-0.567496	0.0184802	-0.43587	0.0641775	0.134364	0.658975
100008695	INMT	mRNA	-0.649885	0.0149692	-0.30704	0.302532	0.34568	0.290222
100008700	ABCC9	mRNA	1.57206	7.22707e-12	-0.420554	0.263389	-1.99019	4.613e-16
100008701	IL10	mRNA	2.90067	0.000704793	-0.285489	0.976702	-3.18679	0.000552876
100008704	S100A9	mRNA	5.34893	9.93835e-46	1.8915	2.18255e-09	-3.45619	8.19073e-32
100008703	S100A12	mRNA	5.28459	1.81615e-48	2.18929	3.77219e-24	-3.0939	8.02623e-22
100348033	MBLAC1	mRNA	0.853047	0.0163824	0.126301	0.976702	-0.725032	0.0531972
100357729	SAMD4B	mRNA	0.478193	0.00054491	-0.0111006	0.99252	-0.48664	0.000600787
103345214	LOC103345214	mRNA	-3.88167	0.01243	-0.797416	0.832708	3.09701	0.119078
100357727	LTA4H	mRNA	0.525319	0.168704	-0.125244	0.95608	-0.648354	0.0391597
100357719	MS4A1	mRNA	0.511131	0.306671	-0.730953	0.298702	-1.23995	8.96329e-05
100357718	ARL14EP	mRNA	0.521392	0.00105592	-0.100122	0.902542	-0.619392	2.71306e-05
100008694	PRKG1	mRNA	-0.777997	0.00332986	0.00667293	0.994937	0.788331	0.0052517
100348024	ZNF711	mRNA	-1.12983	3.04292e-08	0.141929	0.835582	1.27425	6.56782e-11
100008684	KCNA5	mRNA	-1.87928	7.63045e-06	-0.382382	0.420582	1.50088	0.000431856
100008687	LOC100008687	mRNA	-4.05166	0.0154698	-1.27655	0.660243	2.78139	0.204508
100008686	HNRNPC	mRNA	0.250222	0.158014	-0.209933	0.146859	-0.457751	0.000866349
100008689	TIMP2	mRNA	-0.518648	0.0146315	-0.210529	0.599432	0.310813	0.255157
100008688	CCT6A	mRNA	0.807531	2.54111e-06	-0.345312	0.0704712	-1.15089	1.49044e-11
100348044	SYMPK	mRNA	0.586232	1.80861e-05	0.118211	0.847294	-0.465947	0.00404796
100357778	DDX27	mRNA	0.4303	0.0485055	-0.0015738	0.996869	-0.42971	0.0684318
100344927	IGF2BP2	mRNA	1.1764	3.07389e-05	-0.347024	0.406326	-1.52128	1.59827e-07
100357776	CENPI	mRNA	-1.07276	0.0202446	-0.497481	0.600143	0.57695	0.359684
103345273	SOX7	mRNA	0.974906	1.77001e-08	0.332177	0.141487	-0.639532	0.00069749
100357774	PPP1R3F	mRNA	-0.442074	0.126863	0.233407	0.746994	0.677588	0.0137662
100357769	RGS10	mRNA	-0.658047	0.0321182	-0.379058	0.477767	0.281396	0.482298
100357764	PPP1R15B	mRNA	0.507032	0.00129387	0.259109	0.080435	-0.245015	0.159997
103345262	CCDC85C	mRNA	0.908231	0.000117718	0.624353	0.0493511	-0.280321	0.40806
100348040	ZCCHC7	mRNA	0.816564	0.000749213	0.407581	0.226672	-0.406618	0.168938
100344941	LIG3	mRNA	0.430871	0.0439319	0.0471106	0.976702	-0.382009	0.0707298
100344942	KRT17	mRNA	-2.61823	2.49348e-06	-0.256211	0.924772	2.36166	0.000151194
100357763	RRH	mRNA	1.64709	0.0652366	-0.879452	0.920577	-2.52721	0.022563
100344943	SNAPC1	mRNA	0.380891	0.327766	-0.556845	0.353501	-0.935301	0.0160516
100357761	PCNP	mRNA	0.687949	0.031976	-0.161944	0.934823	-0.847885	0.00604646
100357755	LRRC8C	mRNA	2.08974	2.24237e-26	0.0455281	0.976702	-2.04187	8.07396e-24
100357753	RNF115	mRNA	0.309772	0.0497151	-0.100451	0.87049	-0.407729	0.010141
100344932	SPATA5	mRNA	1.00538	1.66643e-13	0.317401	0.220118	-0.685245	3.66071e-05
100344934	DYRK3	mRNA	0.795528	0.0381146	-0.6923	0.432482	-1.48365	0.00156117
100348059	FCSK	mRNA	-1.7573	5.51093e-08	-0.470503	0.393793	1.28833	0.00317934
100348052	LOC100348052	mRNA	-21.3723	5.96715e-07	-4.8394	0.691375	2.40548	0.771005
100348051	LOC100348051	mRNA	1.30832	0.0219973	0.229535	0.976702	-1.07822	0.0737781
100343227	VEPH1	mRNA	0.654549	0.00706813	0.596534	7.32868e-07	-0.0567854	0.906861
100341382	BCCIP	mRNA	0.597654	0.00233437	0.160269	0.80171	-0.43508	0.0337894
100341378	ACTN1	mRNA	0.816946	4.47828e-06	0.130146	0.668379	-0.684755	4.95482e-05
100357856	HAUS4	mRNA	-1.2893	0.00298447	-0.198398	0.83	1.09379	0.0236888
100341387	ZNF358	mRNA	-0.737632	0.00301397	0.0302357	0.976702	0.771137	0.00209103
100357851	MPP7	mRNA	-0.802489	0.000142185	0.279958	0.335128	1.08503	5.32073e-07
100357852	C16H1orf131	mRNA	0.957039	0.0014591	0.204192	0.827481	-0.750411	0.0161261
103347805	MSH2	mRNA	-0.90885	0.000513786	-0.340984	0.298903	0.569973	0.0648723
100341385	DNAJA4	mRNA	1.0728	0.0508251	-0.528718	0.494079	-1.601	0.00265572
100341383	HNRNPH1	mRNA	0.640288	0.000146553	0.00636369	0.994937	-0.631843	0.000139357
100343236	RSL24D1	mRNA	0.661741	0.0017189	-0.140984	0.916092	-0.800962	7.70956e-05
100341388	LRRC49	mRNA	-0.725083	0.054004	0.0737838	0.976702	0.801605	0.00739817
100343243	TVP23B	mRNA	0.570146	0.0316031	0.0353946	0.976907	-0.532736	0.0619267
100357846	CTBS	mRNA	0.542814	0.109176	-0.143554	0.976702	-0.683589	0.00511601
103345365	CHERP	mRNA	0.62759	0.00217256	0.146334	0.839144	-0.479054	0.033164
100357845	LOC100357845	mRNA	-1.10904	8.59314e-05	-0.276353	0.449098	0.834606	0.00650468
103345364	LOC103345364	mRNA	0.0953535	0.908941	0.763156	0.00907924	0.66969	0.180006
103347731	SOWAHC	mRNA	1.55779	2.79272e-08	-0.341322	0.41035	-1.89495	3.59413e-12
100343242	ABCC2	mRNA	1.42524	0.0116097	-0.15864	0.976702	-1.5809	0.00618268
100341402	TMEM135	mRNA	-0.719425	1.38116e-05	-0.204577	0.45206	0.517336	0.00385163
100341399	NECTIN1	mRNA	0.237538	0.450629	0.798938	1.80741e-05	0.563521	0.0124134
100357841	PIK3R1	mRNA	-0.537981	0.0177032	-0.000171313	0.999544	0.540231	0.0239569
100341398	TRIM58	mRNA	0.373127	0.65913	-1.19522	0.0291281	-1.56557	0.00121325
100341397	USP20	mRNA	-0.625061	5.1602e-05	0.10078	0.85192	0.72788	5.64921e-07
100357837	PTPRG	mRNA	-0.582288	0.000697171	-0.300321	0.12882	0.284555	0.143222
100343252	TXLNA	mRNA	0.377523	0.0124883	0.19354	0.382792	-0.181412	0.237337
100341403	ARAP1	mRNA	-0.696683	0.00612778	0.055998	0.976702	0.754656	0.00524647
100343259	LNX1	mRNA	-1.60453	0.00113653	-0.882254	0.212544	0.72486	0.246623
100341413	HEATR5B	mRNA	-0.418045	0.0130129	-0.022042	0.976702	0.398211	0.0110293
100343256	RNF215	mRNA	-0.801293	0.00577455	-0.205873	0.837405	0.598259	0.0652251
100341412	MDH1	mRNA	0.215222	0.352287	-0.16769	0.805463	-0.38082	0.0434768
100357883	KCNE3	mRNA	-0.397071	0.689873	1.04985	0.0102548	1.44943	0.0311034
100357880	PLEKHA4	mRNA	1.2581	1.07356e-05	-0.0647301	0.976702	-1.32043	1.66396e-06
100341417	BLOC1S1	mRNA	-1.0962	1.98493e-07	-0.0603073	0.976702	1.03823	3.23999e-06
100341415	RNF19A	mRNA	0.978614	2.83645e-10	0.118411	0.613356	-0.857133	1.7906e-08
100357877	C1QTNF6	mRNA	-1.27946	2.60277e-06	-0.656236	0.125326	0.625883	0.13339
100343263	LOC100343263	mRNA	0.564957	0.326856	-0.612409	0.469669	-1.17349	0.021624
100357878	LOC100357878	mRNA	3.62281	3.16755e-10	0.838113	0.891159	-2.77702	0.00066958
103347841	LOC103347841	mRNA	-2.49765	1.11025e-09	-0.742965	0.120811	1.75659	3.51859e-06
100341425	MARS2	mRNA	1.97412	2.22402e-19	0.449713	0.447108	-1.52141	2.17447e-11
100341431	LOC100341431	mRNA	-1.6335	0.017855	0.487372	0.771591	2.11891	0.00675631
100341430	TCTA	mRNA	-0.724235	0.000105027	0.227893	0.515554	0.955187	3.00254e-06
100357872	HEATR3	mRNA	0.45812	0.00472736	0.225725	0.436676	-0.22973	0.287887
100357866	NRK	mRNA	-1.87719	2.31065e-05	-0.27027	0.943796	1.60785	0.0108617
100357868	N4BP2L1	mRNA	-0.13131	0.366197	0.191835	0.362559	0.325679	0.0362093
100341433	LMBRD2	mRNA	-0.284804	0.110207	-0.377691	0.0380031	-0.0907975	0.68907
100357865	ZC4H2	mRNA	-1.91786	4.01434e-05	-0.837505	0.194481	1.08337	0.0623211
103345314	MCEMP1	mRNA	1.27063	0.0242883	0.997038	0.0677126	-0.271976	0.742823
100343170	PTPRE	mRNA	-0.533837	0.00755634	0.233681	0.540731	0.769873	9.60809e-05
100343175	TPM4	mRNA	0.344707	0.0562974	-0.057181	0.964673	-0.399465	0.017635
100345019	LOC100345019	mRNA	0.806647	0.0811794	-0.464235	0.263389	-1.26736	0.00407532
100343176	CHST15	mRNA	1.51475	5.38707e-09	0.738176	0.00742878	-0.773459	0.0274661
100345021	LOC100345021	mRNA	-0.965794	4.73017e-05	-0.144552	0.920267	0.823383	0.00188427
100341338	BLCAP	mRNA	0.4543	0.020777	-0.0469562	0.976702	-0.499479	0.00950024
100343172	ACSS1	mRNA	-1.16147	1.88878e-11	-0.318975	0.195492	0.845064	2.64041e-08
100345017	ERLIN1	mRNA	0.443523	0.0583518	-0.225074	0.455696	-0.66611	0.00083379
100341336	GRPEL2	mRNA	0.57466	0.00183817	0.0522311	0.976702	-0.520733	0.0101927
100008602	IFNG	mRNA	3.58143	1.2311e-05	-2.40703	0.27722	-5.98058	4.5644e-11
100008604	TMEM109	mRNA	-0.387765	0.00410849	0.124178	0.808931	0.514889	0.00151411
100008607	KDR	mRNA	-1.73749	6.44294e-13	-0.30665	0.396532	1.43281	8.83153e-14
100343169	TNPO1	mRNA	0.310119	0.013102	-0.0724577	0.83145	-0.380341	0.0012073
100008606	LOC100008606	mRNA	2.03791	2.01752e-23	0.660301	0.318514	-1.37612	0.000343472
100008609	FAS	mRNA	2.54111	5.24848e-50	0.443701	0.342413	-2.09455	6.5995e-23
100345024	ITM2A	mRNA	-0.719377	0.000834572	-0.519114	0.0137114	0.202823	0.466618
100345026	MRPS15	mRNA	0.425859	0.0806987	-0.116192	0.973893	-0.539978	0.0263738
103347652	WBP1	mRNA	-0.967491	0.000652101	-0.297084	0.482522	0.672694	0.00511025
100345028	DTX3	mRNA	-0.763023	0.0206154	0.104447	0.952447	0.869855	0.00517556
100343182	HACD4	mRNA	-0.947196	0.00115524	0.105327	0.976702	1.05491	0.000153179
100343190	TRAF6	mRNA	0.388575	0.0871804	-0.103357	0.877843	-0.489359	0.0163267
100345035	ODC1	mRNA	0.980289	5.49058e-08	-0.193382	0.555344	-1.1714	3.69787e-12
100341345	SACS	mRNA	0.426584	0.00231323	0.0268425	0.976702	-0.397217	0.0142974
100343183	NUDT2	mRNA	-0.964961	0.0192031	-0.578613	0.480637	0.388237	0.527286
100341352	FAM172A	mRNA	0.285446	0.275467	-0.221404	0.560396	-0.50469	0.0359455
100341351	DSEL	mRNA	0.307414	0.249018	-0.28124	0.215051	-0.5857	0.00353418
100343187	ADAMTS15	mRNA	1.83392	3.98361e-19	0.568304	0.0282411	-1.26282	1.81476e-12
100343180	MRPS7	mRNA	0.914965	6.57471e-05	0.340668	0.386673	-0.571765	0.00472134
100345037	ZNF467	mRNA	-2.20096	5.013e-11	-0.181342	0.923279	2.02109	1.29085e-09
100343196	COMMD1	mRNA	-1.54362	2.57322e-06	-0.0238846	0.994937	1.52167	2.13778e-05
100345039	BCL7A	mRNA	-0.153699	0.70268	0.493456	0.0302163	0.6499	0.0136311
100343198	CPEB4	mRNA	0.382183	0.0183209	0.293154	0.0659715	-0.087064	0.745573
100008623	GPATCH4	mRNA	2.33296	7.84285e-15	0.488005	0.564032	-1.84278	4.13397e-13
100345046	PTCH1	mRNA	-1.11645	1.71811e-06	-0.426739	0.209194	0.692036	0.00155334
100343210	BZW1	mRNA	1.1206	2.28097e-08	0.00863799	0.992915	-1.11041	1.60572e-08
100341357	LOC100341357	mRNA	0.43572	0.0343753	0.193827	0.689457	-0.239527	0.27133
100345041	FAM166B	mRNA	-2.33323	0.00147959	-1.25974	0.67683	1.07049	0.603964
100343200	NCALD	mRNA	-0.895382	0.0224963	-0.386621	0.0673203	0.51209	0.237792
100343201	PLAGL2	mRNA	0.710433	0.000763676	0.387107	0.024948	-0.321389	0.180068
100341361	SMG5	mRNA	0.367951	0.00650288	0.218365	0.196965	-0.147231	0.419511
100343205	KNOP1	mRNA	1.20901	1.27982e-07	0.158733	0.944115	-1.04715	5.40278e-05
100345043	TMEM246	mRNA	-1.10767	0.0352588	-0.0860587	0.976702	1.02498	0.0661646
100341360	LOC100341360	mRNA	2.73788	1.5498e-10	-0.282904	0.911839	-3.01728	6.91001e-12
100008626	HAS2	mRNA	3.63357	1.49117e-16	-0.224232	0.964673	-3.85437	1.36603e-18
100008625	ITIH4	mRNA	-0.869307	0.263765	0.981539	0.00967532	1.85229	0.00176208
100008633	PLAU	mRNA	-1.01392	6.88517e-06	-0.21385	0.68459	0.802224	0.000391365
108176793	LOC108176793	mRNA	-1.35571	0.13294	0.49628	0.854464	1.85539	0.030902
100345051	CLK3	mRNA	0.421207	0.015882	0.165825	0.650257	-0.253121	0.1383
103347693	MTA3	mRNA	-0.688995	0.000498095	-0.363759	0.155629	0.327679	0.171935
100341366	LOC100341366	mRNA	1.78586	9.31085e-17	0.238285	0.396532	-1.54476	2.11129e-13
100341365	LOC100341365	mRNA	-0.410903	0.003593	-0.00900054	0.994937	0.404228	0.0248701
100341364	EIF4G3	mRNA	0.262952	0.0316877	-0.154527	0.307245	-0.415278	0.000211349
100345047	SCN3B	mRNA	1.34515	0.0167705	0.133361	0.976702	-1.20715	0.0243656
103345324	LOC103345324	mRNA	-1.15037	0.520086	0.853586	0.019872	2.01132	0.19134
100345061	RNF149	mRNA	0.907501	3.8929e-06	0.142606	0.777892	-0.761522	0.000149395
103345319	NUGGC	mRNA	2.78611	0.0163203	0.603816	0.971722	-2.17593	0.0745364
100008613	JPH2	mRNA	-3.63607	9.59538e-13	-0.34598	0.820018	3.29192	5.33827e-10
100341375	CORO6	mRNA	-1.17445	0.0016442	0.443075	0.433178	1.61855	2.38988e-05
100343223	LOC100343223	mRNA	-1.28736	1.01654e-05	-0.207799	0.943979	1.08134	0.0107153
100341373	CPEB3	mRNA	-1.12225	3.46523e-05	0.0796643	0.976702	1.20375	1.19005e-07
100345059	C2H2orf68	mRNA	0.55068	0.0136881	0.167793	0.694062	-0.380652	0.0869253
100008615	PPARD	mRNA	0.457764	0.0254612	0.135226	0.892733	-0.319441	0.217035
100008614	CDKL2	mRNA	-0.885585	0.00707143	-0.0789155	0.976702	0.809764	0.0220689
100008617	CD247	mRNA	-1.1586	0.00550427	-0.771528	0.157945	0.389228	0.357499
100008616	CD3E	mRNA	-1.30889	0.0389783	-0.822312	0.356132	0.487754	0.657615
100008619	RGN	mRNA	-2.65542	0.0282422	-0.209373	0.976702	2.45128	0.061882
100008618	GSPT1	mRNA	0.925313	2.27421e-15	-0.0878487	0.845045	-1.01081	6.73419e-23
108176807	LOC108176807	mRNA	1.6927	0.00981688	-0.232691	0.976702	-1.92419	0.0031775
100349439	MINK1	mRNA	-1.13218	1.16691e-06	-0.0234936	0.976702	1.11092	1.03669e-06
100349434	MAPK1IP1L	mRNA	0.81533	2.94485e-08	0.0490804	0.967882	-0.764171	1.67296e-07
100349437	MYBBP1A	mRNA	1.75032	4.10915e-26	0.349228	0.0329228	-1.39898	5.21285e-20
108176754	LOC108176754	mRNA	0.683197	0.000419274	0.148076	0.789883	-0.533002	0.013498
108176765	LOC108176765	mRNA	0.973033	0.0273652	-0.28854	0.914755	-1.26078	0.00866829
108176763	LOC108176763	mRNA	0.57007	0.0136338	0.25538	0.694431	-0.312141	0.271646
100351245	GLB1L	mRNA	-0.943175	5.27089e-05	-0.266483	0.448369	0.677705	0.0124408
100349431	LOC100349431	mRNA	-0.894152	0.0261718	0.0518772	0.976702	0.948991	0.0220056
100351240	CIAO2B	mRNA	0.418505	0.0587553	-0.030856	0.978957	-0.447142	0.0359463
100349424	PAQR3	mRNA	0.520596	0.00455777	0.154157	0.651515	-0.363706	0.0653161
100351242	PTN	mRNA	-2.93932	8.88892e-05	-2.17279	0.0142501	0.77288	0.644796
100349426	NFKB1	mRNA	1.49922	1.07099e-13	-0.0633072	0.976702	-1.55991	3.66382e-15
100351243	CHN1	mRNA	-0.0230308	0.973277	-0.584938	0.0499513	-0.559291	0.113509
100351236	LOC100351236	mRNA	-3.43774	0.0428075	-0.535741	0.964996	2.90086	0.14861
100351238	PTPRR	mRNA	-2.98189	7.81666e-07	0.337236	0.789332	3.32261	5.00992e-09
100349466	FUT4	mRNA	1.13008	2.76e-08	0.171121	0.896723	-0.956073	3.1875e-05
100349467	VASP	mRNA	1.04605	0.0118319	0.0898202	0.976702	-0.953174	0.0128503
100349469	DKK3	mRNA	-1.32682	4.77376e-05	-1.30282	0.0017956	0.0259466	0.981737
100349461	CDKN2D	mRNA	0.755029	0.0012384	0.72502	0.00059293	-0.0270792	0.944361
108176737	DPEP2NB	mRNA	0.918131	0.0176124	0.0673065	0.976702	-0.848562	0.0253049
100349452	TMEM211	mRNA	-3.42189	0.043526	-1.87367	0.490124	1.55141	0.581282
103347599	LOC103347599	mRNA	-0.968517	0.0168473	-0.184372	0.962693	0.786273	0.0887769
100349453	CDV3	mRNA	0.518481	0.000225506	0.152338	0.568202	-0.363878	0.00421797
100349455	TBCB	mRNA	-0.895705	0.000319369	-0.10693	0.964673	0.790573	0.00583856
100349448	EMILIN3	mRNA	-2.51006	0.0112858	-0.671465	0.895478	1.83839	0.147064
100349450	ITFG1	mRNA	-0.820446	4.81346e-06	-0.217708	0.271498	0.605175	0.000868937
108176743	AUH	mRNA	-0.753899	0.00112433	0.0979114	0.976702	0.854774	0.00456356
100341440	MRPS21	mRNA	0.509981	0.108613	-0.187665	0.870051	-0.69599	0.0232748
100341438	L3MBTL3	mRNA	-0.170883	0.550366	-0.471874	0.0233933	-0.298166	0.274584
100353043	C16H1orf115	mRNA	-1.5111	1.33558e-14	0.0159331	0.989261	1.53039	5.22722e-16
100341449	RIOX2	mRNA	0.620333	0.0472186	0.329858	0.578744	-0.288623	0.513199
100351207	CD22	mRNA	1.15307	0.042781	-0.0993097	0.976702	-1.2507	5.7006e-05
100353041	USP16	mRNA	0.516195	0.00740025	0.0478754	0.976702	-0.465862	0.00780569
100353047	SMNDC1	mRNA	0.819347	3.21075e-07	-0.110973	0.880402	-0.927971	4.59015e-11
100349387	SLC27A6	mRNA	-0.526952	0.172419	0.223687	0.836518	0.751269	0.0379608
100341443	SSX2IP	mRNA	-1.28042	9.62183e-05	-0.182082	0.958424	1.09823	0.00754448
100353045	SUPT16H	mRNA	0.39122	0.00214806	-0.0791278	0.877939	-0.468101	0.00013603
100341442	RRAGC	mRNA	0.640204	0.00346263	-0.117908	0.721222	-0.755338	0.000320702
100349376	TMEM143	mRNA	-0.63463	0.0323189	0.0959392	0.976702	0.732456	0.00889987
100353037	HEG1	mRNA	-2.1707	4.44618e-15	-0.0779178	0.924044	2.09613	3.15367e-14
100353036	ETV5	mRNA	0.283593	0.639267	0.601802	0.0111452	0.319878	0.55704
100353033	PIGC	mRNA	-0.406033	0.00770612	-0.169044	0.530263	0.239391	0.150533
100341457	SRGN	mRNA	0.8695	0.0284449	0.715476	1.32777e-05	-0.151494	0.838339
100341454	AP1G2	mRNA	-0.921335	0.0101308	0.37963	0.405932	1.30317	2.30569e-05
100341453	PRTG	mRNA	-1.56117	3.90703e-05	-0.493659	0.523333	1.07005	0.00390434
100341461	DYNLL2	mRNA	-0.56728	0.00980199	-0.0714126	0.967375	0.498426	0.0247025
100349367	CNTFR	mRNA	2.04955	1.25052e-10	-0.168714	0.976702	-2.21577	1.01027e-07
100341460	RPA1	mRNA	-0.500134	0.00303412	-0.178481	0.38865	0.324141	0.0766727
100351192	ARHGAP19	mRNA	-0.663952	0.00379572	-0.0916496	0.976702	0.574403	0.00939456
100341459	ZMYND15	mRNA	2.4383	1.61619e-06	-0.122463	0.980012	-2.56317	4.00943e-09
100353024	NDUFAF2	mRNA	1.11464	2.59641e-05	0.261573	0.843213	-0.85107	0.00164249
100353025	VARS	mRNA	1.5666	4.06511e-12	0.212433	0.713446	-1.35227	5.66159e-14
108176730	NDRG4	mRNA	-1.68027	0.00119184	-0.670326	0.0202833	1.01355	0.082602
100351231	ARID5A	mRNA	2.62319	1.19347e-17	0.419894	0.174734	-2.19961	2.42911e-14
100349415	SV2A	mRNA	-2.40491	0.00022996	-0.798436	0.410495	1.60491	0.0693614
100351233	SGCD	mRNA	-2.80246	6.08481e-11	-0.2507	0.853609	2.5547	1.1294e-07
100351226	STIM2	mRNA	-0.427004	0.00399207	-0.160045	0.442428	0.269626	0.0970096
100349412	TOMM40L	mRNA	0.759368	0.0248864	-0.0654096	0.976702	-0.8222	0.0232784
100351229	KRTCAP3	mRNA	-0.342686	0.570464	0.57695	0.256488	0.920578	0.044566
100349413	COL11A1	mRNA	-1.46734	0.0297957	-1.57616	0.0260291	-0.104476	0.932836
100351224	LOC100351224	mRNA	0.861482	0.0250932	-0.0956281	0.976702	-0.955805	0.0217243
100349407	CGAS	mRNA	1.61076	0.00352311	0.46318	0.875101	-1.14458	0.0266003
100349403	SPCS1	mRNA	0.228388	0.27253	-0.234637	0.506395	-0.460817	0.00770957
100349404	RNF125	mRNA	-1.0417	0.0279379	0.0468514	0.990337	1.09058	0.00311219
100351221	KYAT1	mRNA	0.552662	0.0294218	0.00312778	0.99684	-0.54773	0.0781549
100349405	NARS	mRNA	0.921587	2.23811e-11	0.13373	0.704842	-0.785413	3.59279e-08
100351213	PADI4	mRNA	3.60183	2.97365e-55	1.53412	1.30719e-06	-2.06534	4.3315e-24
100349397	AMMECR1L	mRNA	0.386822	0.0169698	0.117683	0.660096	-0.266629	0.11816
100349398	CCNT2	mRNA	0.501316	0.00116397	0.0779129	0.884428	-0.421212	0.00913331
100351215	SLC9A8	mRNA	-0.198596	0.58796	0.315868	0.349156	0.51699	0.0339877
100349399	ZNF706	mRNA	0.855646	0.00239734	0.0435919	0.976702	-0.808909	0.00136702
100348133	TNFRSF11B	mRNA	2.35728	1.63274e-09	-0.903302	0.000374831	-3.25844	4.5428e-17
100349490	COQ10B	mRNA	0.783303	0.00197509	0.217275	0.851556	-0.56407	0.0382898
100348134	ZNF341	mRNA	1.00967	6.34621e-08	0.350151	0.417632	-0.656964	0.00271866
100349493	GPRC5A	mRNA	-2.21143	1.75289e-61	-0.1346	0.935513	2.07955	7.64069e-20
100351302	LOC100351302	mRNA	-0.553148	0.184354	0.384189	0.578999	0.93956	0.0101039
100348129	LOXL3	mRNA	-0.940015	0.000668499	-0.558473	0.104854	0.384339	0.349001
100351303	SFSWAP	mRNA	0.510015	0.00518291	0.189375	0.459366	-0.318305	0.100697
100349487	CDH11	mRNA	-1.02234	0.000130227	-0.792151	0.0170516	0.232849	0.637683
100351306	B3GNT6	mRNA	4.62432	0.0103932	0.994773	0.976702	-3.63008	0.0523272
100353144	SH3BP5L	mRNA	-0.275667	0.325041	0.287257	0.409653	0.566065	0.0145935
100348126	APLNR	mRNA	-1.90636	0.0001971	0.0919105	0.974824	2.00094	3.23944e-05
100349489	OLA1	mRNA	0.685257	5.00824e-05	-0.018342	0.991293	-0.701602	3.63193e-05
100351308	EI24	mRNA	0.572103	0.021114	0.0291813	0.976702	-0.541421	0.0299559
100353136	LOC100353136	mRNA	1.08081	0.140632	-0.981703	0.558635	-2.05813	0.00696655
100353138	CPT1B	mRNA	0.652491	0.0338596	-0.174595	0.904239	-0.82489	0.00803949
100351300	SIGLEC5	mRNA	1.0728	0.0237248	1.21947	6.32223e-06	0.148641	0.87032
100349485	CPM	mRNA	-1.62548	1.66172e-17	-0.829057	2.97989e-11	0.798543	0.000149395
100351301	NOP14	mRNA	1.03734	9.33817e-08	0.232234	0.689469	-0.803916	0.00021872
100351299	CEACAM1	mRNA	2.0358	6.00172e-07	0.704698	0.183809	-1.32883	1.64004e-05
100353133	FOXK1	mRNA	0.528872	0.000517458	0.143402	0.581722	-0.382636	0.0207373
100351298	LOC100351298	mRNA	1.38554	0.0311737	1.78209	0.000134498	0.400691	0.595115
100353127	LOC100353127	mRNA	-0.874489	0.0155585	-0.429015	0.407102	0.448997	0.155188
100349473	DHX15	mRNA	0.665322	1.22488e-05	0.0485956	0.964673	-0.614322	1.77105e-05
100353126	AGTRAP	mRNA	-0.334158	0.194921	0.197476	0.281262	0.534478	0.0197956
100348140	POLR3E	mRNA	0.777629	0.000248789	0.370244	0.165372	-0.405158	0.0742438
100348141	KIF5C	mRNA	-1.82584	6.43324e-06	-0.504606	0.630629	1.32322	0.000187457
100353125	CEMIP	mRNA	3.91276	2.97151e-15	-0.123672	0.976702	-4.03382	2.99745e-21
100353124	XKR5	mRNA	-2.17629	0.000895014	-0.81653	0.648589	1.35611	0.229271
100351286	EML5	mRNA	-0.71026	0.0394961	0.157969	0.875921	0.870676	0.0140949
100351334	MYO6	mRNA	-1.37776	8.82256e-11	-0.134696	0.787904	1.24571	4.19573e-11
100349529	TADA2A	mRNA	0.56496	0.0018924	0.0944931	0.959907	-0.468266	0.0121963
100348159	SELENON	mRNA	-1.227	2.45521e-12	-0.0730889	0.954541	1.15595	4.51557e-13
100349524	PDCD11	mRNA	0.843387	1.0165e-11	0.168955	0.501387	-0.672272	3.04781e-08
100351330	TRIM7	mRNA	-0.530361	0.0967267	0.289904	0.56185	0.822146	0.00801377
100349525	LZTS2	mRNA	-0.857959	0.00085453	-0.126308	0.802449	0.734388	0.00281999
100351331	RAI14	mRNA	-0.481947	0.00134188	-0.19743	0.539464	0.286709	0.12801
100349527	RSKR	mRNA	1.2107	1.39685e-11	0.328267	0.234948	-0.88073	1.42335e-06
100349520	IRF6	mRNA	0.542061	0.00363696	0.580757	0.000116027	0.0415887	0.906861
100351327	CACNA2D3	mRNA	-1.09766	0.0185718	-0.678253	0.299755	0.425688	0.623333
100349521	RGS1	mRNA	1.26317	0.0374977	-0.31312	0.964673	-1.57443	7.45841e-08
100351328	SLC25A13	mRNA	0.677573	0.00149928	0.272734	0.286788	-0.403154	0.0795502
100353165	KCP	mRNA	-1.26372	0.000676907	0.212892	0.929233	1.47828	0.000822674
100353161	XRN2	mRNA	0.43671	0.00525873	-0.0414312	0.976702	-0.475509	0.00233442
100348152	ROS1	mRNA	-1.09312	0.00115191	-0.232694	0.176132	0.8635	0.0109794
100348150	CUL9	mRNA	-0.299867	0.0812913	0.113361	0.598732	0.41503	0.00927192
100353160	SAMHD1	mRNA	2.65851	1.3853e-18	0.414511	0.428318	-2.24072	8.8575e-30
100349509	TSTD1	mRNA	-0.785888	0.0706697	0.194515	0.955999	0.982701	0.01733
100353159	PIP4P2	mRNA	-1.14702	0.00238512	-0.269842	0.747631	0.880135	0.0158705
100351323	PDK1	mRNA	-0.987725	0.00828089	-0.0811527	0.976702	0.909861	0.0211993
100349513	SMC4	mRNA	-0.408421	0.00644835	-0.220281	0.334607	0.190385	0.36758
100349519	MAP1LC3C	mRNA	0.71933	0.0992785	0.985021	0.0036749	0.267463	0.498165
100348175	C19H17orf49	mRNA	0.606111	0.0004457	0.166078	0.711223	-0.437797	0.0035388
100351317	SP1	mRNA	0.535332	9.58013e-05	-0.0239808	0.976702	-0.556974	1.12528e-05
100353154	MCFD2	mRNA	1.05755	3.35306e-13	0.180614	0.496488	-0.874339	1.31022e-14
100349504	LOC100349504	mRNA	4.47695	4.44598e-56	2.35302	1.14725e-09	-2.12112	1.26099e-12
100348170	ERO1A	mRNA	0.308781	0.110207	-0.0854968	0.851377	-0.392003	0.0378453
100353151	LOC100353151	mRNA	0.522752	0.0228	-0.196943	0.770061	-0.717464	0.00319244
100351313	RELL1	mRNA	1.97986	1.25846e-12	0.0473371	0.976702	-1.92957	1.8988e-17
100351315	THADA	mRNA	0.410725	0.00824303	0.127855	0.708158	-0.280765	0.0566213
100353152	TRMT44	mRNA	0.684222	0.00332516	0.130792	0.966348	-0.551579	0.0416512
100348168	TTC5	mRNA	-0.393981	0.0686432	0.0407133	0.976702	0.436839	0.0251818
100348165	LOC100348165	mRNA	-1.48243	5.22502e-11	-0.237605	0.47372	1.24772	2.00235e-09
100351255	ACOT13	mRNA	-0.159793	0.489008	0.247417	0.378043	0.409644	0.0242894
100353086	TMEM214	mRNA	0.460553	0.00631916	0.115463	0.791939	-0.342933	0.033305
100353088	SIPA1L3	mRNA	-0.386253	0.00266017	0.053667	0.976702	0.442319	0.00383388
100353087	GPR84	mRNA	6.89271	1.05662e-65	1.78165	0.0501175	-5.11314	2.25546e-64
100351250	LOC100351250	mRNA	-0.94523	0.00276666	-0.0757684	0.976702	0.871094	0.011448
100353083	NOC2L	mRNA	1.18731	6.97248e-14	0.116837	0.924722	-1.06885	2.89392e-09
100353077	LOC100353077	mRNA	-1.0778	0.00422832	-0.208856	0.926068	0.870731	0.0439715
100348083	EPHB1	mRNA	-1.3155	8.39646e-05	0.48191	0.095034	1.80182	2.8637e-08
100353075	LRRC32	mRNA	-0.385939	0.178176	0.26284	0.521814	0.650967	0.00824189
100348079	DUSP23	mRNA	1.02678	0.0438626	0.135237	0.930175	-0.890724	0.0945055
100353080	N4BP2	mRNA	0.597818	0.00170813	-0.0199266	0.976702	-0.614934	0.00052433
100348078	BLZF1	mRNA	0.519078	0.0758143	-0.0557772	0.976702	-0.572726	0.0432684
100353073	RECK	mRNA	-1.29285	4.0075e-06	-0.600065	0.0723074	0.695096	0.0334704
100348089	SLC13A5	mRNA	3.19634	2.48792e-06	1.86961	0.801401	-1.32913	0.707007
100348090	SAMD14	mRNA	-2.0036	7.41564e-07	-0.695624	0.335128	1.31227	0.0236675
100348085	NRIP1	mRNA	1.20478	2.27856e-12	-0.260076	0.339885	-1.46227	4.49964e-25
100348087	POLR2B	mRNA	0.224213	0.150913	-0.142061	0.568202	-0.364259	0.0153398
100353069	PDLIM2	mRNA	-0.75986	8.58546e-06	-0.109015	0.689734	0.653314	7.41207e-05
100353118	ULK2	mRNA	-0.794569	0.000384103	-0.193897	0.389333	0.603373	0.00435483
100351283	TUBD1	mRNA	-1.92574	0.00459609	0.0985618	0.976702	2.02533	0.00406808
100348102	EIF4E2	mRNA	0.43192	0.00806955	0.0296044	0.976702	-0.4007	0.0254358
100353119	LRRC46	mRNA	-1.57027	0.00320327	-0.533453	0.950555	1.03627	0.464486
100348099	NRN1	mRNA	-1.88659	0.000919711	-0.210476	0.976702	1.67743	0.0244435
100351285	DDX5	mRNA	0.342903	0.00367532	0.231613	0.0641518	-0.109056	0.506663
100353114	SEMA6D	mRNA	-0.38812	0.0889261	0.261911	0.682645	0.653398	0.0265142
100351279	SHLD2	mRNA	-0.37074	0.310041	0.2161	0.825683	0.589018	0.0433463
100353113	WDR72	mRNA	0.500887	0.0155149	0.701315	0.0017533	0.202728	0.40833
100353116	CRLF3	mRNA	-0.228431	0.390476	0.375837	0.403056	0.607006	0.0245495
100353112	CXCL10	mRNA	6.69604	1.47158e-14	-0.614188	0.650257	-7.30584	1.08137e-65
100348107	MXD4	mRNA	-1.40827	1.74576e-17	-0.167403	0.582072	1.24328	9.69619e-22
100348105	PRELID3B	mRNA	0.653246	0.0154495	-0.326363	0.828992	-0.977266	0.00904725
100353109	DENND2D	mRNA	1.12738	0.000125231	0.00104373	0.998891	-1.12456	9.87571e-08
100351274	RNF150	mRNA	-1.03355	0.0122171	-0.158134	0.957015	0.876573	0.0544532
100351277	PROSER2	mRNA	-0.685613	0.00146913	0.242916	0.567264	0.930511	1.03214e-05
100348118	NCAM1	mRNA	-1.84046	0.000195997	-0.751339	0.615651	1.08692	0.249931
100353104	SENP6	mRNA	0.301808	0.136713	-0.100327	0.833947	-0.399459	0.030004
100351270	PPM1L	mRNA	-1.01762	0.00010822	0.150087	0.799779	1.17077	1.93126e-06
100348115	TMED2	mRNA	0.700375	4.35909e-07	0.0305561	0.976702	-0.667779	1.23075e-06
100353098	ARIH2	mRNA	0.601125	3.79043e-05	0.0935264	0.86284	-0.505257	0.00105944
100348108	LOC100348108	mRNA	0.388728	0.494453	-0.733678	0.229491	-1.12027	0.00494976
100351265	TSPAN2	mRNA	-3.41246	1.22151e-11	-0.624195	0.00291277	2.78836	7.72401e-08
100351256	NRM	mRNA	-0.929051	0.00272358	-0.277832	0.8032	0.652454	0.116294
100351257	BACH2	mRNA	-0.926845	1.09268e-06	-0.16551	0.54363	0.764192	9.26877e-05
100353093	TMTC1	mRNA	-0.783386	0.0069724	0.125667	0.83	0.911735	0.000480823
100351259	ARHGAP18	mRNA	-1.58298	2.52007e-08	-0.213478	0.730622	1.37109	1.64198e-08
100353096	TMEM42	mRNA	-0.506333	0.0484547	0.0864021	0.976702	0.594385	0.0182115
100351261	ESR1	mRNA	-2.08401	1.36437e-07	-0.305174	0.847294	1.78019	6.78975e-05
100343291	LOC100343291	mRNA	0.771618	0.0271169	-0.493764	0.268821	-1.26379	4.51769e-05
100345122	ATG16L1	mRNA	0.0790256	0.791974	0.732874	0.0160741	0.656508	0.0218497
100357961	CCDC9	mRNA	0.804918	0.013813	-0.00939882	0.994937	-0.811526	0.00516948
100357964	PPP4R4	mRNA	-3.04629	0.000164509	-0.279695	0.964673	2.7682	0.000721649
100357958	SLC37A4	mRNA	-1.06887	0.00342051	-0.194506	0.700539	0.87668	0.0196599
100357960	IFT22	mRNA	-1.03148	0.0247597	-0.652155	0.545955	0.382684	0.713806
100345115	PLS3	mRNA	-0.712329	6.00128e-05	-0.300301	0.115327	0.414183	0.016107
100345140	MIGA2	mRNA	-0.913043	0.000123844	0.013039	0.994937	0.928471	0.000418824
100345144	SLC25A37	mRNA	0.995007	6.05966e-09	0.12867	0.815822	-0.864529	5.04148e-07
100343307	LMO7	mRNA	-0.292354	0.108912	0.325695	0.0501175	0.62085	9.15811e-05
100345136	LOC100345136	mRNA	-0.493092	0.448129	1.32436	0.00295077	1.81852	7.62825e-06
100357948	FREM2	mRNA	-1.2873	9.32358e-06	-0.30672	0.151747	0.983925	0.00117439
100343299	LOC100343299	mRNA	8.15163	1.64144e-55	0.360535	0.953818	-7.78968	0
100357947	LOC100357947	mRNA	-1.42539	0.000145885	-0.285227	0.827481	1.14214	0.000633077
100357945	CYSLTR2	mRNA	0.787839	0.0431834	0.534136	0.428051	-0.251623	0.525206
100345130	CLASP1	mRNA	-0.618496	0.000384081	0.0068653	0.994937	0.628497	0.000531719
100357938	LOC100357938	mRNA	0.988952	0.000136558	-0.097774	0.976702	-1.0849	7.43228e-05
100345134	ANOS1	mRNA	-0.785005	0.000918358	-0.0116908	0.994937	0.775728	0.00150559
100345135	ABCA3	mRNA	0.19033	0.568652	0.598279	0.00226499	0.410215	0.0361966
100343297	MCRS1	mRNA	-0.345218	0.154459	0.11414	0.844207	0.462182	0.0404804
100353063	PRAG1	mRNA	-0.851544	4.33635e-07	-0.352734	0.151159	0.500869	0.0128539
100343320	PRPF38B	mRNA	0.349724	0.0220199	0.0535372	0.976702	-0.293643	0.168771
100345154	AVPR1A	mRNA	3.45789	0.00776591	0.733966	0.928841	-2.72772	0.0184895
100341469	RBBP4	mRNA	0.139397	0.543277	-0.413832	0.00941319	-0.55067	0.00144272
100343313	PARP8	mRNA	0.464504	0.00856151	0.333885	0.0820015	-0.128122	0.520783
100345157	EZH2	mRNA	0.493135	0.207021	-0.104193	0.976702	-0.595173	0.0225901
100345148	LCLAT1	mRNA	-0.770278	1.3727e-06	-0.378199	0.077788	0.394302	0.018879
100345149	NRG2	mRNA	-3.63313	1.86216e-05	0.0707906	0.983802	3.70533	7.6704e-06
100343310	ME2	mRNA	0.761276	0.000471747	-0.119708	0.843213	-0.87857	4.57506e-06
100353056	PCYT1B	mRNA	-0.906221	0.0154858	-0.502905	0.580711	0.404007	0.538532
100345174	MARCKS	mRNA	-0.29068	0.141641	-0.462686	0.0273656	-0.169548	0.481624
100341480	GALK1	mRNA	-0.728485	0.0703021	0.119147	0.967603	0.850091	0.0398304
100343337	MYO18A	mRNA	-0.341598	0.017647	-0.0296967	0.976702	0.314053	0.0324753
100343338	MYO1C	mRNA	-0.269851	0.0268734	0.179534	0.257222	0.452113	0.000226092
100341478	GIMAP2	mRNA	1.41746	0.0014505	-0.021869	0.994937	-1.43731	2.77552e-05
100345179	TMCO4	mRNA	-1.45376	5.92829e-05	0.138106	0.901696	1.59331	1.0666e-05
100341487	MAMDC2	mRNA	-3.31668	5.33846e-18	-0.519355	0.50587	2.79897	2.59353e-29
100345168	LOC100345168	mRNA	-0.84199	1.61325e-05	-0.589204	0.011907	0.255656	0.297275
100341484	MPDZ	mRNA	-0.961139	3.8852e-05	-0.309183	0.217615	0.654806	0.00211648
100345171	COL21A1	mRNA	-1.95877	7.84029e-11	-0.0751956	0.976702	1.88527	1.44456e-09
100343335	SLC16A12	mRNA	-3.28691	9.30372e-08	-0.309377	0.87049	2.98148	3.29324e-06
100343336	CEP55	mRNA	0.320248	0.353955	-0.333255	0.640058	-0.651355	0.0181183
100341475	BUD23	mRNA	0.903176	0.000278568	0.190768	0.91515	-0.709832	0.00649649
100341473	PCNX1	mRNA	0.232759	0.291936	-0.20249	0.230713	-0.432625	0.0114393
100345164	FGD5	mRNA	-0.557601	0.00575348	0.0149638	0.9916	0.575432	0.00202022
100343330	ZNF281	mRNA	1.6949	2.5462e-41	0.0720398	0.927384	-1.62032	4.89732e-39
100357913	LOC100357913	mRNA	-1.2281	0.000409749	-0.40998	0.500375	0.820872	0.0468507
100345063	RBM22	mRNA	0.30844	0.108613	-0.0789329	0.928492	-0.385152	0.0319198
100357910	RPF2	mRNA	1.15788	9.28779e-09	-0.170085	0.865478	-1.32562	4.66189e-09
100345064	MYBL1	mRNA	-1.64739	0.000379735	-0.567921	0.666216	1.07918	0.121174
100357908	SLC29A1	mRNA	-1.44823	4.1839e-08	-0.584681	0.0225329	0.864977	0.00541358
100357909	FAXC	mRNA	-1.71142	4.65715e-06	-0.115649	0.976702	1.59731	9.89529e-05
100357902	GJA3	mRNA	-1.19215	0.00407284	-0.505637	0.0939114	0.689812	0.15873
100348177	CIT	mRNA	-1.23775	2.15533e-10	-0.78085	0.000275198	0.459334	0.0949112
100357898	PDLIM7	mRNA	-0.497897	0.10035	-0.411902	0.0214257	0.0873595	0.883117
100345082	ZNF622	mRNA	0.735575	0.00830666	-0.0495038	0.976702	-0.782869	0.0044131
100357899	BCAP29	mRNA	0.558337	0.200484	-0.359436	0.818956	-0.914707	0.0190662
100345083	ANKRD33B	mRNA	2.8721	8.20285e-34	0.907754	8.03904e-05	-1.96189	1.33763e-22
100357897	ADAMTS19	mRNA	-1.09394	0.00216257	-0.541267	0.594591	0.554614	0.302255
100345084	CUL7	mRNA	-0.706335	3.91564e-06	-0.157025	0.688612	0.551487	0.000752614
100357894	RNF122	mRNA	1.07457	0.000356926	0.0503482	0.976702	-1.02049	0.00078625
103345419	FXYD5	mRNA	-0.523832	0.112174	0.142978	0.958089	0.66946	0.0397264
103345418	FXYD3	mRNA	-0.770508	7.94274e-05	0.191493	0.714545	0.965379	3.48876e-06
100345074	ZMYM2	mRNA	-0.506344	0.00178408	-0.228467	0.213633	0.28042	0.0721372
100345077	ZNF445	mRNA	1.2955	9.03252e-12	-0.0190469	0.976702	-1.31176	2.78917e-12
100345067	CRNKL1	mRNA	0.722091	1.10655e-07	-0.0670442	0.953818	-0.786916	3.43508e-09
100345068	ACVR1B	mRNA	1.94989	6.84518e-15	-0.00909444	0.994937	-1.95646	2.86067e-24
100348191	MTMR14	mRNA	-0.194659	0.287594	0.282425	0.232583	0.479686	0.00495406
100348211	SLIT2	mRNA	-1.56886	8.58447e-06	-0.387868	0.306314	1.18452	0.0014253
100357936	SCPEP1	mRNA	-0.912234	5.72501e-05	-0.50971	0.121281	0.404562	0.279386
100345098	SPINT1	mRNA	1.07819	0.00472351	0.451641	0.00358328	-0.625464	0.140797
100357931	ATG14	mRNA	-0.384251	0.0647221	0.0602041	0.976702	0.447713	0.0389282
100357928	PPIP5K1	mRNA	-0.741826	9.28606e-05	-0.015918	0.99412	0.728263	4.65094e-05
100345087	AFG1L	mRNA	-0.897111	0.0652341	0.181539	0.976702	1.08198	0.011042
100345091	ST6GALNAC3	mRNA	-0.761134	0.00555432	0.332059	0.44557	1.09721	0.000109871
100348203	LOC100348203	mRNA	-0.5087	0.65171	1.19071	0.294743	1.70184	0.0128754
100345110	WSB2	mRNA	0.372357	0.00448542	0.0431295	0.976702	-0.326744	0.0122571
100343272	UBE2G2	mRNA	0.645537	1.4974e-05	-0.0420194	0.976702	-0.685351	5.48234e-06
100357920	LOC100357920	mRNA	-6.28756	1.86332e-07	-0.659862	0.45249	5.63006	1.29472e-05
100357924	BMP2K	mRNA	0.28399	0.139993	-0.00504009	0.994937	-0.286923	0.013784
100357918	TCEA3	mRNA	-2.0641	0.0355735	0.565112	0.841558	2.62949	0.00473533
103345447	CXCL17	mRNA	1.63239	3.94178e-06	0.439573	0.0996821	-1.19193	0.000318393
100357917	LOC100357917	mRNA	-1.22866	0.000221843	-0.679203	0.0844206	0.55188	0.264736
103345441	SMIM22	mRNA	-0.985983	0.0891618	0.194568	0.973464	1.18181	0.0423396
100345104	PCGF5	mRNA	0.274348	0.240544	-0.119016	0.686564	-0.390875	0.0492368
100343399	LOC100343399	mRNA	-0.955785	0.000309737	-0.476139	0.0402737	0.482581	0.123522
100343400	NOTCH4	mRNA	-0.570974	0.205357	0.422791	0.0100312	0.996025	0.009042
100358022	GTPBP6	mRNA	0.890207	0.000208904	0.259561	0.634504	-0.629019	0.0158418
100356217	KCTD3	mRNA	-0.596771	0.026889	0.0660405	0.976702	0.665571	0.00770957
100339738	BCLAF1	mRNA	0.443044	0.00355544	0.121912	0.733579	-0.318422	0.0311034
100356218	KDM5B	mRNA	-0.371191	0.0250555	-0.215717	0.17687	0.15793	0.412707
100358018	LOC100358018	mRNA	-1.21549	0.000263618	-0.948104	0.0120411	0.269137	0.683491
100341549	JMJD7	mRNA	0.793011	0.0206154	0.0108081	0.994937	-0.780248	0.0203815
100356215	LARP7	mRNA	0.398541	0.0565028	-0.213806	0.696273	-0.610093	0.00223275
100343396	CD226	mRNA	-1.13643	0.00253024	-0.0545891	0.976874	1.08335	0.00308495
100356216	CELF2	mRNA	-0.511036	3.98611e-05	0.071957	0.875591	0.585373	7.62825e-06
100358019	LOC100358019	mRNA	-1.96755	0.000651594	-0.395822	0.930207	1.5731	0.0627232
100339743	ESYT2	mRNA	0.124594	0.523343	-0.205522	0.298357	-0.327889	0.00531226
100341556	FUOM	mRNA	-1.2245	0.000104913	-0.105555	0.976702	1.12113	0.00114785
100341555	IFIT2	mRNA	2.34184	1.49561e-10	0.176474	0.976702	-2.16359	4.48514e-05
100358015	LRRC8B	mRNA	0.341424	0.0186507	-0.262089	0.0513848	-0.601462	6.08497e-06
103345569	PSTK	mRNA	0.544164	0.108454	-0.113182	0.976702	-0.654852	0.0353126
100341553	C17H14orf28	mRNA	-0.555042	0.0271042	-0.169211	0.877762	0.388657	0.207064
100343403	TBC1D22B	mRNA	0.588528	0.00266566	0.20818	0.409435	-0.377303	0.074656
100358009	SYNCRIP	mRNA	0.634422	8.34439e-08	-0.0151676	0.979383	-0.64733	2.46135e-08
100341559	ALDH6A1	mRNA	-0.47912	0.032134	-0.219117	0.283454	0.262406	0.297398
103345559	ZNF583	mRNA	0.632095	0.00365507	0.0599411	0.976702	-0.57015	0.041958
100341567	RBMX2	mRNA	0.71324	0.0185195	0.110996	0.976702	-0.600234	0.070002
100341564	UPF3B	mRNA	0.658015	0.0279379	0.216631	0.88273	-0.439024	0.155188
100339756	LOC100339756	mRNA	-2.07371	1.92871e-05	-0.708966	0.299818	1.36697	0.034141
100339755	NEK2	mRNA	-0.790474	0.01307	-0.344484	0.796572	0.446129	0.435137
100341572	SLC7A1	mRNA	1.07705	0.000297479	0.123722	0.973464	-0.951601	0.000891946
100341571	NUP153	mRNA	0.721252	1.60033e-08	-0.00519757	0.994937	-0.723921	1.66969e-09
100339754	TAF3	mRNA	0.480496	0.00719632	-0.0379639	0.976702	-0.516369	0.00389568
100357992	INPP1	mRNA	-2.20145	7.3737e-33	-0.236634	0.394487	1.96697	2.74003e-32
103345545	CXCL12	mRNA	-1.62312	0.000124048	-1.03004	0.259302	0.597033	0.363657
100339760	PNN	mRNA	0.755152	0.00793233	0.111067	0.891159	-0.642114	0.0276183
100339759	PPP1R3E	mRNA	-1.32174	1.46631e-06	0.0616865	0.976702	1.38487	5.05321e-07
100341577	MIEF2	mRNA	-0.955363	0.0270062	0.310503	0.827014	1.27065	0.0131056
100339765	AXIN2	mRNA	-0.88192	6.56483e-11	0.0587309	0.976702	0.942964	7.54629e-10
100341583	CEP126	mRNA	-1.0903	0.000625007	-0.394885	0.325148	0.698116	0.0186783
100341582	MUS81	mRNA	0.320748	0.399937	0.518461	0.0485593	0.19978	0.661953
100339762	LIPN	mRNA	2.54405	0.000641816	0.968216	0.733579	-1.57073	0.0292187
100358045	PRAM1	mRNA	1.8737	0.000133787	0.858434	0.105	-1.01336	0.0494255
100356245	PPP3CC	mRNA	-0.553312	0.0177121	-0.0161258	0.994937	0.539678	0.0359455
100341585	DTYMK	mRNA	-1.12763	0.0366449	-0.0644074	0.978957	1.06342	0.0989254
100356244	PAFAH1B3	mRNA	-0.942173	0.000227456	-0.24119	0.65867	0.702754	0.0061292
100358044	RAPGEF1	mRNA	-0.701421	6.1297e-08	0.161397	0.427566	0.864936	5.60205e-16
100358042	CRYZL1	mRNA	-0.702934	0.0108085	0.302013	0.335294	1.00726	0.0001089
100356242	LOC100356242	mRNA	3.61753	5.627e-15	1.21851	0.115691	-2.39636	1.12364e-12
103345604	FLII	mRNA	0.565526	0.0189539	0.168492	0.582072	-0.394367	0.116878
100358037	TMEM47	mRNA	-0.85267	0.00857375	-0.204825	0.681766	0.650762	0.0316127
100356238	CINP	mRNA	0.696314	0.00237315	-0.030064	0.985558	-0.724172	0.00174493
100358035	VASH1	mRNA	1.40036	0.000107199	-0.248769	0.685439	-1.64585	1.14123e-05
100339775	SOX6	mRNA	-1.49099	4.59387e-08	0.131371	0.948463	1.6261	3.64441e-08
100339774	MEGF9	mRNA	0.257145	0.437134	0.51745	0.0348942	0.262518	0.427991
100341589	CFL1	mRNA	0.757341	0.000587714	-0.0109267	0.994937	-0.766471	0.000292276
100341597	PCYOX1L	mRNA	-0.913094	0.000161302	-0.567202	0.00455678	0.346617	0.298575
100339777	MEF2A	mRNA	-0.70934	0.00154741	-0.329403	0.0700411	0.382824	0.144528
100356230	PIM2	mRNA	0.666544	0.0581886	0.175318	0.939956	-0.488839	0.0234904
100339776	UNC45A	mRNA	-0.434262	0.0679758	0.138412	0.714367	0.574627	0.00887243
100356232	CITED1	mRNA	-0.98971	0.0387857	-0.190126	0.845775	0.802223	0.127439
100339785	VCP	mRNA	0.464136	0.00268723	-0.162115	0.651252	-0.623787	7.94891e-06
100358030	BAG3	mRNA	1.84772	4.50056e-05	0.0658471	0.965359	-1.78057	7.38094e-05
100358027	SRP14	mRNA	0.346116	0.213041	-0.204215	0.74044	-0.548243	0.0257624
100356226	AATF	mRNA	0.866997	6.4649e-05	0.083844	0.953818	-0.781118	0.000332582
100358026	KIF14	mRNA	-0.901815	0.041238	-0.161232	0.976702	0.74299	0.0350282
100358023	GAR1	mRNA	1.07219	0.00052928	-0.298422	0.893889	-1.36855	0.000117494
103345585	RENBP	mRNA	-0.419808	0.345711	0.442541	0.210187	0.86397	0.00736903
100356219	PARP16	mRNA	-0.521117	0.0078303	0.135683	0.844207	0.659263	0.000204824
100345180	GFM1	mRNA	0.533808	0.000453027	-0.0346445	0.976702	-0.566423	0.000354589
103345506	ARPC4	mRNA	0.538608	0.00630808	-0.060827	0.976702	-0.59747	0.00167954
100343345	ARMCX2	mRNA	-2.72345	9.48185e-38	-0.615011	0.00714387	2.1118	7.66041e-18
100345182	SCAF4	mRNA	0.726979	1.2453e-05	0.00346803	0.994937	-0.72112	4.01e-06
100341491	CCDC90B	mRNA	0.451419	0.0117549	-0.266482	0.348045	-0.716025	9.52909e-05
103345503	IRAK2	mRNA	2.19998	1.11397e-20	0.583266	0.00327965	-1.61375	2.97199e-12
100345190	LOC100345190	mRNA	1.22985	4.57575e-05	-0.563616	0.403734	-1.7908	3.07252e-11
103347970	KLF4	mRNA	-0.791526	0.090188	0.666999	0.17191	1.46234	1.12559e-06
103345495	ZC3H12D	mRNA	0.20958	0.717446	0.899667	0.00197924	0.691745	0.0635846
100343355	PTPN9	mRNA	0.769214	3.53768e-10	0.0904079	0.814676	-0.676393	2.59036e-08
100345186	KIN	mRNA	0.791532	0.00498279	0.00582487	0.994937	-0.783901	0.00647963
100345187	EIF2D	mRNA	-0.579596	0.0232426	-0.210396	0.479912	0.370815	0.21258
100343349	KCNRG	mRNA	-0.658556	0.0597635	0.0416064	0.97808	0.701933	0.0414861
100345188	BEND7	mRNA	-0.426012	0.0279495	0.163462	0.765489	0.592813	0.01134
100343342	APOO	mRNA	0.546119	0.0477057	-0.173822	0.969728	-0.717549	0.067061
100345196	CDC27	mRNA	0.441491	0.000223941	-0.0659407	0.929301	-0.505172	0.0001089
103345491	LOC103345491	mRNA	-0.472828	0.0221998	0.333361	0.125964	0.808722	1.03711e-05
100341507	CAMK2A	mRNA	-3.10215	2.84377e-08	-0.249903	0.940298	2.85449	8.02146e-06
100343364	MRPL46	mRNA	0.637613	0.00522897	0.222246	0.801838	-0.413496	0.138276
100345205	LOC100345205	mRNA	-1.17534	0.0149714	-0.621646	0.455096	0.555825	0.12048
103345484	LOC103345484	mRNA	-5.77458	0.00243892	-0.0840425	0.994937	5.69736	0.036627
100343365	TBP	mRNA	0.369356	0.0385409	-0.290961	0.347921	-0.658216	0.000356984
100341512	PLCB1	mRNA	-1.40599	0.000217338	-0.220606	0.374985	1.1887	0.0019345
103347941	MED7	mRNA	0.677676	0.00138983	-0.0751052	0.976702	-0.750325	0.000412383
100341510	ZFPM2	mRNA	-1.44216	5.01566e-06	-0.996475	0.00215487	0.447832	0.338633
100341518	AKR1B10	mRNA	-1.00989	0.00843811	-0.232171	0.65093	0.782098	0.0441472
100339709	RAB1A	mRNA	0.304451	0.14676	-0.272741	0.0399275	-0.57467	0.000856085
100339708	FEZ2	mRNA	-0.651794	4.58099e-05	-0.0710087	0.976702	0.583375	0.000529384
100345201	ADI1	mRNA	1.38955	0.00360903	0.255088	0.946407	-1.13409	0.029783
100343360	MLPH	mRNA	-0.806097	0.0024323	0.0902008	0.965359	0.898702	0.000417985
100341516	SLC6A2	mRNA	-6.39425	4.19509e-100	0.447044	0.00910134	6.84383	5.55563e-125
100339704	TENM3	mRNA	-0.85464	0.00108229	0.00139146	0.997788	0.858727	5.25334e-06
100341506	TMEM131	mRNA	0.463282	0.00129314	-0.114352	0.611332	-0.575675	2.64969e-05
100343371	SYT12	mRNA	1.83423	0.044261	0.374951	0.976702	-1.45782	0.167842
100343376	GCDH	mRNA	-0.775111	0.00077952	-0.273042	0.404362	0.504787	0.054498
103348023	SOX17	mRNA	-1.84753	0.000117453	-0.267419	0.859441	1.58208	0.00158123
100357989	ABAT	mRNA	-2.38299	0.00466315	-0.0219708	0.994937	2.36421	0.0012451
100339712	ABLIM3	mRNA	-0.976988	0.000169801	-0.16873	0.669681	0.811396	0.000591529
100341519	PTPRZ1	mRNA	-1.27435	0.110231	0.144117	0.976702	1.42029	0.0402071
103345534	ZNF239	mRNA	1.02346	2.0217e-06	0.106757	0.976702	-0.914006	0.000169222
100343381	GFRA3	mRNA	-1.38602	0.100453	0.203724	0.976702	1.59154	0.0128676
100357984	ELK3	mRNA	-0.828374	1.95129e-08	-0.176996	0.356132	0.654035	1.57373e-05
100341525	DGKH	mRNA	-0.869784	6.21215e-06	0.196187	0.740484	1.06911	6.22868e-06
100357985	SRGAP1	mRNA	0.0307996	0.932825	-0.391362	0.0617176	-0.419298	0.0461797
100339716	DCAF13	mRNA	0.622903	0.000490304	-0.113446	0.920557	-0.734197	1.20376e-05
100357982	LOC100357982	mRNA	4.68146	3.67882e-08	-1.241	0.163164	-5.92241	2.56347e-95
100341523	TEAD4	mRNA	2.25998	3.93548e-24	0.33435	0.118036	-1.92222	8.09878e-19
103348009	CEBPD	mRNA	2.80308	4.80127e-43	0.319163	0.144399	-2.48036	4.74719e-39
103345530	RASGEF1A	mRNA	3.36659	5.1201e-06	0.249522	0.976702	-3.11246	3.02675e-05
100341522	C8H12orf57	mRNA	-0.720642	0.000961296	-0.185287	0.847294	0.537009	0.0616157
100343377	ZNF518B	mRNA	0.518933	0.00150117	-0.0951249	0.836201	-0.611581	5.33474e-05
100339724	KEL	mRNA	0.999442	0.12697	-1.01215	0.475526	-2.00792	0.000280479
100341530	UBE2J1	mRNA	0.413366	0.00186322	-0.0250171	0.976702	-0.436264	0.000239157
100339723	DDX19A	mRNA	0.612826	0.00037992	-0.160043	0.884004	-0.771297	0.000649123
100339720	RASSF9	mRNA	-1.35822	7.59629e-06	-0.430788	0.0877442	0.930051	0.00315558
100341526	MANF	mRNA	1.75727	4.84562e-09	-0.430183	0.317717	-2.18468	6.17047e-16
100341537	CLCC1	mRNA	-0.924355	7.67054e-11	-0.0159348	0.979383	0.910719	7.18921e-12
100357974	MPPED2	mRNA	-1.98895	2.1366e-09	-0.836863	0.0198423	1.15658	0.00927192
100339726	UNC80	mRNA	-0.229941	0.560926	0.359162	0.266175	0.59129	0.0174414
100339725	FAM171B	mRNA	-1.51459	0.00127086	-0.540482	0.18442	0.977313	0.0419913
100357972	THBS2	mRNA	-1.00639	0.00136456	-0.460943	0.206901	0.546774	0.144705
100341531	IL22RA2	mRNA	3.75304	6.3244e-05	0.618898	0.976702	-3.13561	0.000231198
100343384	MYL9	mRNA	-1.266	5.53139e-11	0.0747728	0.976702	1.34317	8.09245e-20
100343394	LRRK2	mRNA	0.0935768	0.902145	0.468838	8.69887e-05	0.376816	0.471416
100339732	HYAL1	mRNA	1.78109	2.88311e-18	0.115078	0.80517	-1.66348	1.3396e-17
100339731	GPALPP1	mRNA	0.417546	0.096225	-0.150496	0.935896	-0.565718	0.0379036
103345512	LOC103345512	mRNA	-0.867361	0.0045701	0.415185	0.241899	1.28516	1.3466e-06
100339728	CLEC12A	mRNA	-0.746473	0.190894	0.572878	0.54945	1.32139	0.00221173
100341540	PDCD6IP	mRNA	0.339397	0.00968028	0.0227509	0.976702	-0.314531	0.0125162
100357968	CARD19	mRNA	1.18674	1.7117e-05	0.390742	0.519976	-0.793509	0.011491
100343389	SYPL1	mRNA	0.24296	0.27266	-0.209297	0.354762	-0.450718	0.0263563
103347986	LOC103347986	mRNA	0.528075	0.0120521	-0.23837	0.623081	-0.763496	0.000403578
100343390	MCM6	mRNA	-0.731135	0.00879944	-0.452025	0.248567	0.281744	0.391402
100341545	NOA1	mRNA	0.411535	0.0385336	0.114037	0.878814	-0.295542	0.152583
100343392	HTR2B	mRNA	-2.11532	0.00503373	-0.0351216	0.994937	2.08463	0.0353126
100341544	SMAD1	mRNA	0.559509	0.000502058	-0.369818	0.0885945	-0.926749	1.44456e-09
100349622	MTHFS	mRNA	0.78309	0.0103716	0.458335	0.242887	-0.320999	0.369329
100349600	IFT20	mRNA	0.897074	0.00117971	0.150195	0.961224	-0.74427	0.0104504
100349602	CATSPERB	mRNA	3.65025	0.00365341	0.386148	0.976702	-3.27025	0.00689035
100349610	FAM167B	mRNA	1.37347	0.00565083	1.97194	0.00605936	0.603262	0.490454
100349599	SLC24A1	mRNA	-1.81189	0.0113181	-0.239908	0.976702	1.57223	0.0450037
103347864	FNIP1	mRNA	0.331656	0.0466635	-0.044745	0.976702	-0.37378	0.0183791
100349597	TMCC2	mRNA	-0.642704	0.0577757	0.516545	0.00101339	1.16212	0.0001089
100349594	BTG3	mRNA	1.28828	1.09444e-08	-0.0177013	0.994937	-1.30326	4.97981e-09
103345473	CYS1	mRNA	-1.34263	0.00290377	-0.189114	0.923279	1.1562	0.0140705
108176897	C7H2orf72	mRNA	-0.69009	0.1157	0.447378	0.469225	1.13912	0.00170011
100348221	DYRK2	mRNA	-0.276816	0.0253097	-0.0681395	0.974824	0.210922	0.307731
103347898	LOC103347898	mRNA	1.0576	1.95287e-05	0.184706	0.760869	-0.870815	0.000496934
100348217	GRIA1	mRNA	-0.962901	0.00187848	-0.33632	0.836201	0.627979	0.250564
103347893	WDR55	mRNA	0.513704	0.0411763	-0.0954446	0.976702	-0.606369	0.0234363
100348229	FGD4	mRNA	1.01928	0.000349911	0.758598	0.00867113	-0.258267	0.426982
108176936	LOC108176936	mRNA	0.2398	0.651153	-0.644451	0.373168	-0.883444	0.00420354
103347888	CXXC5	mRNA	-1.08469	1.90186e-05	-0.322379	0.388763	0.764091	0.00766349
100339791	SMG7	mRNA	0.635746	3.93647e-05	0.102007	0.740484	-0.531627	0.000360778
100339790	LOC100339790	mRNA	4.40449	1.08459e-10	0.920251	0.88898	-3.47975	9.53308e-08
100349544	ZNF713	mRNA	-1.94567	0.000668499	0.220744	0.963079	2.16976	0.000355636
100349545	DNAJC16	mRNA	0.424061	0.00165436	0.14382	0.681766	-0.277722	0.101092
100339797	NTMT1	mRNA	0.806654	0.0144042	0.375165	0.777549	-0.428962	0.343247
100351355	NLGN3	mRNA	-1.69368	8.26421e-05	-0.545247	0.744983	1.14655	0.145657
100351347	UBB	mRNA	0.495789	0.0084809	-0.176559	0.613182	-0.669536	0.000431533
100349542	LOC100349542	mRNA	1.88076	0.0141264	0.0423741	0.994937	-1.83805	0.0630872
108176866	LOC108176866	mRNA	-0.775431	0.0206638	0.860368	0.00787428	1.63845	3.62045e-07
100349540	PIGP	mRNA	-0.929079	0.00568957	-0.313641	0.511563	0.619103	0.137288
100351345	EGR2	mRNA	1.52129	0.000703679	-0.113975	0.976702	-1.63211	1.77703e-13
100339803	GFPT1	mRNA	0.49862	0.00186312	-0.0686757	0.970247	-0.565744	0.00166995
100339802	UNC5D	mRNA	-0.9958	0.106149	-0.707555	0.0281425	0.285735	0.79617
100349536	ZMYM1	mRNA	-0.424715	0.0344758	-0.34776	0.084835	0.0794896	0.834888
100349537	SGCZ	mRNA	-1.99741	0.173504	0.698158	0.870615	2.69709	0.0399168
100351342	CCNI	mRNA	-0.243123	0.173818	-0.360098	0.00810321	-0.114007	0.656131
100339806	MKKS	mRNA	0.444478	0.00765286	-0.0390399	0.976702	-0.481818	0.00484588
100349531	FTSJ3	mRNA	1.55002	1.33269e-21	0.18989	0.603652	-1.35824	1.10922e-21
100351339	DBR1	mRNA	0.480649	0.0427583	0.0333344	0.980613	-0.44472	0.0734469
100351340	CYYR1	mRNA	-1.57031	1.20923e-06	-0.165628	0.607042	1.40867	1.25562e-05
100339815	MAGI1	mRNA	0.486428	0.266379	0.289827	0.0310145	-0.196141	0.759043
100339825	MCM3	mRNA	-0.529791	0.0436278	-0.366432	0.302694	0.16601	0.685329
100349581	DCP1A	mRNA	1.56534	7.66574e-25	0.118774	0.7464	-1.44384	9.6044e-24
100339823	EYS	mRNA	-0.160497	0.432604	0.174995	0.373939	0.338096	0.0319834
100349579	WNT5B	mRNA	-2.09307	0.000194086	-0.52012	0.750269	1.57837	0.047443
100339814	IFRD2	mRNA	0.861781	9.53183e-07	0.298061	0.1042	-0.561788	0.00132519
100351373	PAX5	mRNA	0.40716	0.434227	-0.753083	0.266029	-1.15804	0.00914604
100349568	MAPRE1	mRNA	0.59243	0.000964389	0.0331464	0.976702	-0.557121	0.00121936
100349569	ZC3H10	mRNA	0.462468	0.0132895	0.0681612	0.976702	-0.391968	0.0381458
100351375	NXNL2	mRNA	-2.20426	2.3765e-05	0.00665883	0.996149	2.213	5.70739e-05
100349570	NAV3	mRNA	-0.725403	0.027346	-0.547737	0.279489	0.179506	0.65243
100351366	CLTCL1	mRNA	-1.58462	4.11496e-07	-0.47156	0.340437	1.1159	0.0051445
100351367	DGCR6L	mRNA	-1.09671	0.000131838	0.329335	0.392294	1.4292	4.04805e-07
100349566	SNCAIP	mRNA	-0.780907	0.00391311	-0.43802	0.177945	0.345762	0.274584
108176851	CD302	mRNA	1.28621	7.47912e-09	-0.352249	0.373311	-1.63578	2.491e-14
100354483	TMEM119	mRNA	-1.35924	8.15774e-10	-0.111067	0.95608	1.25031	2.13548e-06
100354485	LGI3	mRNA	-1.19139	0.00036004	0.275549	0.558635	1.46871	3.08536e-07
100354479	XRCC3	mRNA	-0.584815	0.0150706	-0.195542	0.779808	0.390982	0.167743
100352632	DIRAS2	mRNA	0.74298	0.00514683	1.03746	0.0513848	0.296896	0.623281
100352636	SEC14L5	mRNA	-0.948813	0.252662	0.617882	0.745037	1.56908	0.032414
100354481	SNAPC2	mRNA	0.663679	0.0232779	0.171894	0.950046	-0.489148	0.103205
100337990	HEY2	mRNA	-1.62786	1.25629e-05	-0.487764	0.496488	1.14261	0.00172503
100337996	FAM43A	mRNA	1.95978	1.3313e-20	-0.0298197	0.982339	-1.98624	1.14893e-16
100337994	GPD1L	mRNA	0.235694	0.166144	-0.290683	0.0556493	-0.523373	0.00103195
100337985	TOMM7	mRNA	-1.03448	0.00590808	-0.116317	0.976702	0.920434	0.0312106
100337982	SRPRB	mRNA	0.950077	7.40463e-08	-0.114913	0.922529	-1.06319	5.28082e-11
100352630	PPP6R2	mRNA	-0.446539	0.0729616	0.254173	0.496736	0.703422	0.000453556
100354470	NRXN3	mRNA	-0.16551	0.425419	0.248398	0.25118	0.415762	0.00824189
100352623	CPXM2	mRNA	-1.18503	0.17106	1.5882	0.0673221	2.779	0.000513426
100352620	PRSS36	mRNA	-2.14927	0.000825776	0.0182468	0.994937	2.16938	0.00080632
100352626	TOPORS	mRNA	0.338351	0.0304999	0.174694	0.386834	-0.161184	0.382521
100352625	PAPOLB	mRNA	-2.22687	3.13688e-07	-0.0780096	0.976702	2.15099	1.73078e-06
100354466	MMP28	mRNA	-4.08007	2.16083e-16	-0.254882	0.919935	3.82728	1.17789e-18
100338006	SEC23A	mRNA	-0.520246	0.00385768	-0.336832	0.209722	0.185568	0.556936
100338012	INPP5J	mRNA	-2.49362	0.0166424	-0.577954	0.868326	1.91796	0.142549
100338013	SH2B3	mRNA	0.880575	2.95334e-07	0.157055	0.516349	-0.720505	3.45239e-05
100338008	CDC34	mRNA	-0.0868352	0.890786	0.67073	0.0393538	0.76003	0.0113797
100338010	LOC100338010	mRNA	0.833123	0.000556509	0.00534841	0.994937	-0.825266	0.000718857
100338000	ARHGAP21	mRNA	-0.294253	0.167059	0.0890694	0.852746	0.385548	0.0410206
100337999	MAPK10	mRNA	-1.58712	4.71717e-05	0.0419451	0.976702	1.63206	1.49614e-05
100354464	ZFYVE27	mRNA	0.260905	0.222634	0.381032	0.00787428	0.1223	0.671519
100352669	ELP2	mRNA	0.417129	0.0174615	0.124491	0.866068	-0.289915	0.127273
100352671	EFHC1	mRNA	-1.16806	0.0185761	-0.875482	0.4433	0.290745	0.833481
100352670	NRSN1	mRNA	-3.15118	0.00858388	0.163234	0.976702	3.31151	0.00983262
100354515	REM1	mRNA	-1.93597	6.21598e-09	-0.157216	0.94173	1.77814	8.54676e-06
100354514	SNTB1	mRNA	-0.864089	0.000117718	0.259492	0.105859	1.12565	3.47774e-07
100338016	TAF9B	mRNA	-0.735216	0.00141625	-0.355024	0.106807	0.381902	0.15571
100352666	SLITRK6	mRNA	-2.66568	1.42111e-06	-0.684968	0.104914	1.98397	0.000189837
100354509	SELENOI	mRNA	0.862876	2.64032e-06	0.190812	0.754634	-0.669948	0.000261086
100352661	SMO	mRNA	-0.987111	2.99423e-05	-0.491178	0.136251	0.498561	0.0578883
100350848	BMX	mRNA	1.0019	0.200316	1.46697	0.0040848	0.468115	0.654296
100354511	PCDH12	mRNA	-1.35294	0.00285245	-0.197713	0.59852	1.15875	0.00995241
100338023	SEC11A	mRNA	0.339303	0.0827916	-0.276866	0.428318	-0.613991	0.00106641
100338021	BZW2	mRNA	1.49362	9.44645e-12	0.305114	0.306804	-1.18555	1.14303e-08
100338022	MARS	mRNA	0.695903	8.58633e-06	0.0629309	0.976702	-0.630669	0.000195504
100338014	RPS6KA3	mRNA	0.368494	0.00491882	-0.129848	0.615651	-0.495797	0.000131514
100338015	LOC100338015	mRNA	0.7477	0.00755634	-0.340981	0.41035	-1.08654	5.06229e-06
100354504	ISG15	mRNA	3.74004	5.92245e-32	1.25654	0.104831	-2.48214	1.48315e-07
100352653	UBE2V2	mRNA	0.507308	0.00329955	-0.108896	0.819072	-0.614177	0.000115515
100354503	ACSL1	mRNA	1.35647	4.92425e-07	0.0591374	0.976702	-1.29562	2.40764e-06
100354508	AHSA2P	mRNA	1.19972	0.0285579	-0.408538	0.3998	-1.60775	0.00189992
100354497	MPPED1	mRNA	-3.10156	9.33817e-08	-0.617819	0.651139	2.48616	0.000279446
100352650	AGBL5	mRNA	-0.428929	0.0465147	-0.15735	0.820018	0.273624	0.173776
100352649	TTC7A	mRNA	-0.601132	0.0106451	0.188725	0.570392	0.791845	7.6512e-05
100352644	ACP2	mRNA	-0.482022	0.016425	0.0209918	0.976702	0.505197	0.0156144
100354426	CALCRL	mRNA	-3.99416	1.85407e-74	-0.522824	0.000381057	3.47458	1.21077e-71
100337938	EGLN2	mRNA	0.29798	0.02878	0.296663	0.0519687	0.00138813	0.99829
100337931	TMEM35A	mRNA	-2.98356	0.000169364	-1.02538	0.298669	1.95918	0.0750522
100337932	RCBTB1	mRNA	1.14176	1.14871e-05	-0.339698	0.0293835	-1.47818	4.33426e-09
100337929	CXHXorf21	mRNA	-1.53067	0.0499152	1.06458	0.276322	2.59793	9.68131e-05
100337956	SPCS3	mRNA	0.297635	0.0927713	-0.119378	0.764764	-0.414594	0.0119302
100359326	BRIP1	mRNA	-0.833158	0.0193965	-0.6045	0.25118	0.23045	0.690745
100337958	PTCD3	mRNA	0.464744	0.0102876	0.0103155	0.994937	-0.452297	0.0259953
100359323	WDR11	mRNA	-0.411952	0.00895875	0.0564531	0.954541	0.471271	0.00271339
100337947	CARNMT1	mRNA	0.716721	1.2675e-05	-0.0852702	0.976702	-0.8003	1.75831e-05
100359322	PSAP	mRNA	-0.488877	0.0394487	-0.136567	0.839795	0.354899	0.125937
100337941	LOC100337941	mRNA	0.904009	0.0188564	0.609909	0.422875	-0.292262	0.665377
100359320	LOC100359320	mRNA	0.557971	0.103585	-0.149366	0.903807	-0.705122	0.0205418
100359319	RASGRP1	mRNA	-0.906804	0.00498217	-0.567503	0.320904	0.34128	0.450651
100337951	PDE2A	mRNA	-2.21447	1.12678e-18	0.00498774	0.995077	2.2225	6.88954e-17
100354457	CASC4	mRNA	-0.603825	0.000276861	-0.159279	0.516349	0.446944	0.00372052
100354456	PLD5	mRNA	-1.19888	0.0131978	-0.327916	0.840111	0.873578	0.170229
100354455	IKBKE	mRNA	0.920953	0.00619748	0.390973	0.398918	-0.527734	0.0992471
100354454	SGMS2	mRNA	0.961736	6.22211e-12	0.527964	0.000500588	-0.431538	0.00107745
100337966	LOC100337966	mRNA	0.478452	0.0681399	-0.119726	0.973893	-0.596233	0.0252199
100337970	LOC100337970	mRNA	0.043095	0.977141	1.68865	0.0178227	1.64514	0.0316404
100337959	FHL2	mRNA	-1.00981	0.00826586	-1.03013	0.0493511	-0.0177639	0.990322
100337964	ERGIC1	mRNA	-0.1938	0.458502	0.252745	0.381408	0.449045	0.0316971
100354448	RBP1	mRNA	-1.63347	0.00362938	-0.177739	0.951926	1.46016	0.0103833
100354438	SNRPC	mRNA	0.642657	0.000258457	-0.276201	0.464568	-0.916334	7.00891e-08
100354441	SF3B5	mRNA	0.506644	0.0482397	-0.0266604	0.992208	-0.5307	0.019009
100354436	LOC100354436	mRNA	-1.76363	0.00862855	-0.0109227	0.99638	1.7478	0.0952495
100354435	LOC100354435	mRNA	2.70064	0.0291718	-1.73931	0.000537524	-4.43975	2.17213e-05
100337981	BCAT1	mRNA	1.74677	0.0206236	-0.431206	0.976229	-2.17651	0.0127051
100337974	CDH13	mRNA	-1.10107	0.0146252	-0.507416	0.0932275	0.596501	0.286726
100337975	GTF3C1	mRNA	-0.33905	0.0158564	0.06558	0.943979	0.406798	0.00200966
100354429	APOLD1	mRNA	1.04332	0.0056359	0.621727	0.248653	-0.41852	0.383702
100346472	LOC100346472	mRNA	-1.43566	0.0127932	-0.501222	0.59564	0.938697	0.205545
100346470	AP4B1	mRNA	-0.460762	0.0221757	0.300936	0.501387	0.764167	0.00204066
100359289	GLI2	mRNA	-1.45099	8.58447e-06	-0.653583	0.193852	0.79972	0.00433429
103347307	LOC103347307	mRNA	-0.975523	0.0158201	0.144096	0.976702	1.12187	0.00896323
100359287	SEMA3C	mRNA	-1.37415	1.60583e-06	-0.77787	0.000713755	0.599412	0.0163366
100346469	TMEM53	mRNA	-1.26435	3.00345e-05	0.208749	0.70731	1.47458	8.30805e-07
100359286	EPHB4	mRNA	-1.77546	8.60384e-09	0.170204	0.613109	1.94881	1.52149e-11
100346468	DNM3	mRNA	-0.918502	2.2548e-05	0.0559275	0.976702	0.976969	4.63282e-05
100359283	NFKBIB	mRNA	1.47478	8.21133e-12	0.145646	0.900745	-1.32583	6.99046e-10
100346467	LOC100346467	mRNA	2.42147	2.02979e-11	0.0649546	0.976702	-2.35301	5.07171e-12
100359282	GTPBP1	mRNA	0.841637	1.36437e-07	0.164895	0.53746	-0.674253	4.81843e-05
100359281	TBC1D30	mRNA	-0.746332	0.0313498	-0.207545	0.716229	0.540877	0.178756
103347295	LOC103347295	mRNA	1.87421	0.000184631	1.6356	0.000439691	-0.237	0.767711
100346463	KCNK17	mRNA	-2.58653	2.9948e-05	-0.860327	0.308612	1.72954	0.0350244
100346465	BVES	mRNA	-1.26311	0.00062065	-1.69297	6.78004e-06	-0.427523	0.485417
100359279	ASAP1	mRNA	0.631364	0.00125348	-0.111804	0.875921	-0.7413	3.96027e-05
100359276	MLST8	mRNA	-0.271705	0.413971	0.353352	0.117255	0.628398	0.0194502
100359275	SHISA3	mRNA	-1.10234	3.90703e-05	-0.0570658	0.976702	1.04726	4.56072e-06
100359271	EIF3M	mRNA	-0.258406	0.076008	-0.362447	0.00506164	-0.101757	0.624463
100346484	LTB4R	mRNA	0.723757	0.0845141	1.00625	0.0336678	0.285804	0.620338
100346482	RFX7	mRNA	-0.611482	9.47081e-07	-0.121657	0.606026	0.492	0.000205078
100344655	CCDC174	mRNA	0.850661	0.000699289	0.107981	0.976702	-0.740651	0.00134138
100344656	KIF9	mRNA	-1.37391	0.0169462	-0.519334	0.943653	0.855982	0.501374
100344658	SCRN1	mRNA	-0.518791	0.0185123	-0.140175	0.94655	0.380564	0.23262
100346504	NEO1	mRNA	-0.786323	1.98008e-06	-0.267258	0.103125	0.521741	0.00157591
100346499	LOC100346499	mRNA	-1.15475	0.0551349	-1.19675	0.0370481	-0.039621	0.963262
100359315	LSS	mRNA	-0.580231	0.00256539	-0.0833063	0.94154	0.498406	0.0254305
100359314	TMEM45A	mRNA	-1.68112	0.000501698	-0.663499	0.477964	1.02071	0.12248
100344654	SLC38A2	mRNA	0.317557	0.157366	0.471908	0.000419226	0.157263	0.55465
100359312	RAB6B	mRNA	-0.949148	0.0660973	0.224632	0.909691	1.17625	0.0194742
100359311	SEC62	mRNA	0.351072	0.0493615	-0.285513	0.119361	-0.634197	2.06082e-05
100359306	LOC100359306	mRNA	2.07726	3.8589e-07	0.171698	0.976702	-1.90334	2.54717e-09
100346498	JAM3	mRNA	1.02112	2.27685e-07	-0.0536943	0.976702	-1.07272	9.57147e-12
100346497	UEVLD	mRNA	-0.997974	8.11073e-05	-0.344063	0.366514	0.655835	0.0210541
100344668	SNAPIN	mRNA	-0.723979	0.002835	-0.101975	0.95241	0.624846	0.017804
100346517	RBPJ	mRNA	0.0527403	0.883019	-0.400343	0.0721183	-0.450923	0.0485873
100346516	LOC100346516	mRNA	-2.27583	0.035606	0.52618	0.882873	2.80294	0.00456356
100344670	PTGFR	mRNA	-2.69244	8.77123e-09	-1.0251	0.0725179	1.67423	0.0133618
100344673	LOC100344673	mRNA	0.331954	0.398548	1.63776	8.6662e-09	1.30725	0.000630785
100359304	TEAD3	mRNA	0.63626	0.00010773	-0.0249424	0.979679	-0.659157	2.00351e-05
100346510	POGLUT3	mRNA	-1.21343	1.99949e-07	-0.424682	0.096763	0.791189	0.000805524
100344664	PSMB9	mRNA	1.51863	8.19586e-05	0.117193	0.976702	-1.39835	4.68456e-12
100359298	ZNRF2	mRNA	0.827626	0.0075179	-0.0925811	0.976702	-0.917246	0.00443576
100346513	C1H11orf49	mRNA	-0.700058	0.00378195	-0.190163	0.918385	0.512103	0.180006
100359297	PHLPP1	mRNA	-1.71626	6.03572e-14	-0.16172	0.784611	1.55789	4.68926e-12
100346507	SH3GL2	mRNA	-0.466304	0.416932	0.389548	0.755437	0.858176	0.0499053
100346506	TSN	mRNA	0.360085	0.0922854	-0.066525	0.976702	-0.42409	0.035584
100346508	LOC100346508	mRNA	1.44134	0.00958033	-0.532332	0.281433	-1.97139	0.000323897
100344663	HMGCLL1	mRNA	-1.3511	0.379625	0.785464	0.824583	2.14155	0.0385029
100359232	PHLDA3	mRNA	0.987743	3.16417e-05	0.432901	0.281262	-0.552521	0.0677557
103347245	LOC103347245	mRNA	-1.33923	0.00571779	-0.0505381	0.983841	1.2913	0.000118351
100359231	HSPA4L	mRNA	1.43657	0.0292906	-0.761925	0.00529349	-2.19893	0.000375758
100359228	SNCA	mRNA	-0.386004	0.630672	-1.75633	8.51262e-05	-1.36679	0.00422723
103347240	LOC103347240	mRNA	2.17308	1.11311e-13	0.960565	0.00296226	-1.20967	0.00042281
100359227	GASK1B	mRNA	-2.67046	8.63903e-24	-1.16083	4.85121e-10	1.51254	6.52345e-10
103352093	SSUH2	mRNA	-1.70414	0.00426016	0.208664	0.939956	1.91372	0.00158855
103352092	LOC103352092	mRNA	-0.687978	0.00606729	0.271243	0.570449	0.961227	7.91613e-07
100359222	MCL1	mRNA	0.878549	2.62575e-05	0.216362	0.455086	-0.660019	0.000140325
100359218	ACKR1	mRNA	2.67132	2.69036e-19	1.39343	0.0501493	-1.27278	0.0300171
100359217	CTPS1	mRNA	1.67252	0.000287254	0.43039	0.556887	-1.23946	0.00439111
100359216	ELAVL4	mRNA	-3.30459	0.352874	1.32705	0.783797	4.63865	0.0495392
103352096	ARL8B	mRNA	0.758902	9.79204e-07	-0.120362	0.58811	-0.876651	9.23765e-09
100359213	TTK	mRNA	-1.08467	0.000326934	-0.64496	0.392712	0.440189	0.496923
100359212	IER3	mRNA	2.12539	2.91011e-13	0.527113	0.128181	-1.59459	3.06585e-11
103347221	LOC103347221	mRNA	-0.513918	0.38483	-0.891765	7.24415e-09	-0.373498	0.574702
100359210	C6	mRNA	-0.573759	0.453321	0.460988	0.844207	1.03651	0.0188243
103352112	LOC103352112	mRNA	-0.523676	0.171864	0.485373	0.406651	1.01161	0.00805306
100359262	IL15RA	mRNA	2.65692	9.0977e-13	-0.392892	0.914095	-3.0471	3.17118e-10
100359254	LARP4B	mRNA	0.483742	0.0073041	0.157081	0.50333	-0.324751	0.0849193
100359252	ASB7	mRNA	-0.413146	0.0294835	0.0198873	0.986302	0.4355	0.0217243
103347268	LOC103347268	mRNA	0.899192	0.0056359	0.236666	0.837638	-0.659372	0.0628525
103347267	LOC103347267	mRNA	0.583979	0.034916	-0.0828252	0.976702	-0.664187	0.0178395
103349943	GTF2H5	mRNA	0.637149	0.0524671	-0.360578	0.732754	-0.995657	0.00400059
103349944	SOD2	mRNA	0.677014	0.00078096	0.155487	0.578425	-0.519913	0.00667935
100359245	LOC100359245	mRNA	1.10362	0.0236219	-0.296304	0.845086	-1.39761	0.00010109
100359244	DAB2IP	mRNA	-0.525691	0.0306436	-0.148771	0.560935	0.379908	0.12033
100359243	MVB12B	mRNA	-1.28908	2.83004e-08	-0.051236	0.976702	1.24148	2.36554e-06
100346459	LOC100346459	mRNA	-0.448833	0.112809	-0.523435	0.00342804	-0.0717083	0.906861
103347252	PLCD1	mRNA	-1.77494	0.00543161	-0.436722	0.844207	1.34282	0.0785111
100359238	TMEM100	mRNA	-2.51894	1.34257e-25	-0.890034	0.000107939	1.63052	2.58391e-08
103347251	ZNF579	mRNA	-1.27417	1.22852e-06	-0.155753	0.875588	1.12149	4.2311e-05
103347250	LOC103347250	mRNA	-1.13882	3.15138e-06	-0.10798	0.967406	1.03296	1.20996e-05
100346581	FANCD2	mRNA	-1.09681	4.36556e-06	-0.606159	0.24295	0.493066	0.293488
100346580	PDIA6	mRNA	0.827952	0.000343995	-0.317326	0.309239	-1.14288	5.69853e-11
100359341	DDT	mRNA	0.773605	1.69399e-06	0.371119	0.0916818	-0.399861	0.0269607
100359340	ZNF84	mRNA	0.624224	1.76297e-05	0.0558706	0.976702	-0.566284	0.000266132
100341051	LOC100341051	mRNA	-0.405105	0.0347822	-0.0436954	0.976702	0.364634	0.0593104
100346579	POM121	mRNA	0.494105	0.0041666	0.107474	0.809573	-0.384456	0.0432986
100344747	MYNN	mRNA	0.527173	0.00283749	0.136208	0.74834	-0.388598	0.0365062
100359335	DDX31	mRNA	1.19886	2.79123e-09	0.0614433	0.976702	-1.1348	1.02314e-08
100341055	LOC100341055	mRNA	-0.516128	0.0190308	0.168135	0.747949	0.68605	0.000224257
100342909	MYOF	mRNA	0.478017	0.0653278	-0.307135	0.420582	-0.782952	0.000644684
103347359	LOC103347359	mRNA	0.845148	2.24159e-05	0.139076	0.918381	-0.704256	0.00237175
100359329	DIPK2B	mRNA	-1.04616	9.45742e-08	0.214763	0.885209	1.26397	2.65281e-05
103347358	LOC103347358	mRNA	-0.259576	0.861732	-2.19731	0.0048953	-1.93848	0.064176
100346585	ZNF750	mRNA	-2.78178	0.00815838	0.137414	0.976874	2.91711	0.016073
100346584	RSRC2	mRNA	0.457903	0.0122122	0.0763794	0.954784	-0.379479	0.0421592
100344742	LDLRAD1	mRNA	-1.0997	0.0234413	-0.640341	0.966207	0.460754	0.77297
100342905	LAMB3	mRNA	-0.917651	1.91562e-05	-0.23289	0.517509	0.687992	0.00562491
100341056	FIP1L1	mRNA	0.604795	0.00031588	-0.0213012	0.980613	-0.624041	4.9895e-05
100342914	MAGED2	mRNA	-1.60062	1.93415e-14	-0.324305	0.455696	1.27859	2.22283e-09
100344751	CEP135	mRNA	0.582622	0.0053915	0.0288968	0.976702	-0.552056	0.0101821
100342915	TMEM192	mRNA	0.546188	0.0662385	0.00722199	0.994937	-0.536129	0.0247571
100342916	SYT7	mRNA	-2.6399	1.86519e-09	-0.0857843	0.976702	2.55617	3.61976e-08
100344754	STUM	mRNA	-1.80752	9.38666e-05	-0.553157	0.530365	1.25488	0.0101464
103347355	LOC103347355	mRNA	0.740819	0.00286105	0.0506341	0.976702	-0.688184	0.00872334
100344750	LOC100344750	mRNA	-0.577141	7.85722e-05	0.13611	0.802536	0.715761	5.9516e-05
100344761	RGS6	mRNA	-2.37679	7.15397e-10	-0.0516891	0.976702	2.32812	1.45776e-09
100342919	GTF2H1	mRNA	0.612904	1.77443e-05	0.0879998	0.898313	-0.522247	0.000152665
103352258	LOC103352258	mRNA	1.87024	0.00909485	0.821537	0.814676	-1.04433	0.209471
100342921	FBXO22	mRNA	1.32697	1.19912e-11	0.104214	0.950612	-1.21966	1.79266e-10
103352260	LOC103352260	mRNA	1.28163	0.0148332	0.826465	0.521156	-0.452383	0.646721
103352261	LOC103352261	mRNA	-0.287136	0.77478	1.26519	0.0057668	1.55514	0.0169641
100342928	LRRFIP1	mRNA	0.539331	0.0106828	0.512761	0.0178645	-0.0244841	0.936777
100344768	PITRM1	mRNA	0.827925	7.4232e-07	0.069886	0.976702	-0.756287	3.62109e-05
103344935	NPM1	mRNA	0.58143	0.000579643	-0.359128	0.0402737	-0.938493	1.44735e-11
100341076	PBK	mRNA	-1.19158	0.0118155	-0.391949	0.759221	0.802786	0.172548
100344763	YPEL1	mRNA	-1.79242	2.17753e-10	-0.522764	0.0685471	1.27265	3.94412e-07
100344764	PHF8	mRNA	-0.177604	0.215216	0.262596	0.357741	0.442878	0.0226401
103344933	EEF1G	mRNA	-0.626962	4.99501e-05	-0.29398	0.0947501	0.335293	0.0562298
100341084	PDE1B	mRNA	-0.0181209	0.961715	-0.559719	0.0389101	-0.540115	0.0360821
100342937	ZNF214	mRNA	1.42696	3.86212e-07	0.166828	0.854323	-1.2565	3.7129e-06
100341083	ELOC	mRNA	0.714628	0.000514339	0.0200427	0.988694	-0.692456	0.000844549
103347387	LOC103347387	mRNA	1.66558	0.00172481	-0.280607	0.976702	-1.94282	0.000130425
100534635	GNG10	mRNA	0.330612	0.170702	-0.337429	0.287315	-0.665938	0.00123596
100341081	SH3TC2	mRNA	-1.04701	0.0136881	-0.305528	0.767552	0.744907	0.142926
100342932	MYORG	mRNA	-1.38421	1.6717e-10	0.989005	6.01804e-12	2.37566	2.9281e-36
100342934	MFGE8	mRNA	-0.302187	0.188802	-0.4054	0.000137763	-0.0999531	0.771005
100344771	CREM	mRNA	2.28148	1.21315e-19	0.846603	0.0118344	-1.43159	8.69492e-12
100341085	WASHC3	mRNA	0.275543	0.259844	-0.349638	0.249716	-0.623448	0.000777491
103347380	LOC103347380	mRNA	-1.3545	0.00197706	0.0151351	0.994937	1.37319	0.00107499
103350099	C13H1orf162	mRNA	1.10844	0.0234914	1.3716	0.000368899	0.265046	0.611183
100341088	LOC100341088	mRNA	3.54461	7.51993e-43	1.76582	1.00857e-19	-1.77588	8.70864e-13
100344777	HPCAL1	mRNA	-1.83258	9.83798e-21	-0.0768358	0.924772	1.75878	2.81059e-20
100342942	LUZP2	mRNA	-1.75728	0.0136552	-0.00291436	0.997803	1.75869	0.00836264
100344779	SSPO	mRNA	-3.6399	2.09221e-16	-0.104997	0.976702	3.5353	4.0719e-15
100342944	WDR1	mRNA	0.570915	0.00235986	0.0156457	0.986439	-0.552916	0.00137005
100341093	SUCLG2	mRNA	-0.367145	0.00966637	-0.25106	0.095034	0.118242	0.55269
100341092	NPRL2	mRNA	-1.15611	6.42144e-05	-0.22535	0.809777	0.933225	0.000776263
100533991	FPGT	mRNA	-0.733267	0.042816	-0.0215035	0.994937	0.714045	0.0403884
100533972	NME2	mRNA	1.36164	5.44662e-10	0.0287825	0.984989	-1.3306	2.53803e-15
100341089	YAF2	mRNA	0.540426	0.0112032	-0.259937	0.590108	-0.798259	2.23388e-05
100342939	ALKBH3	mRNA	-0.581547	0.108672	0.292452	0.742675	0.876193	0.0141227
100533192	TMED7	mRNA	0.644886	4.66959e-06	0.070728	0.913887	-0.571798	1.61219e-05
100533118	PLA2G4B	mRNA	1.14557	0.00026511	0.181446	0.862209	-0.96225	0.00304567
100533109	AKAP2	mRNA	0.653234	0.00184077	0.197849	0.299246	-0.452241	0.0309959
100344781	MLXIP	mRNA	0.597014	2.00651e-05	0.33532	0.010796	-0.259729	0.0740326
100342946	DYSF	mRNA	1.44664	0.00433762	0.525441	0.495285	-0.919677	0.0680419
100344782	TBCD	mRNA	-0.440346	0.0168473	0.0400491	0.976702	0.482874	0.00652735
100359342	EVPL	mRNA	-2.05903	7.53702e-15	0.163395	0.8461	2.22466	2.50018e-14
100341100	LY6G5B	mRNA	0.823815	0.0298532	0.503647	0.494079	-0.318936	0.510914
100346528	CMTR2	mRNA	0.624491	0.038859	0.32914	0.272612	-0.2921	0.427152
103352141	TRIM13	mRNA	-0.577848	0.022636	0.301355	0.527788	0.881753	0.00108163
100344691	GFM2	mRNA	0.240166	0.45995	-0.282948	0.482939	-0.520337	0.0258927
103352156	GOLGA7	mRNA	0.686753	3.18137e-06	0.133197	0.624598	-0.550545	0.000356984
100344679	LOC100344679	mRNA	-1.10264	0.00248418	-0.293463	0.685439	0.810938	0.0218897
100346525	PHLDA1	mRNA	0.3153	0.437519	-0.375183	0.0725179	-0.686864	0.0234318
103352157	SFRP1	mRNA	2.04522	3.44623e-07	0.377458	0.645909	-1.6664	0.000113544
100344683	COASY	mRNA	-0.251285	0.323278	0.212303	0.582072	0.465614	0.0248039
100344684	ZNF830	mRNA	0.643095	0.00518567	-0.0567512	0.976702	-0.698132	0.00303217
100344685	ABI3	mRNA	-0.138677	0.643907	0.675168	0.000867013	0.816975	5.72989e-05
100346522	TNFAIP8	mRNA	0.736387	0.0480339	0.0673445	0.976702	-0.667134	0.0459417
100346521	ANXA6	mRNA	-0.402044	0.08711	-0.680026	6.32223e-06	-0.275253	0.351715
103350059	PIP5K1A	mRNA	0.565053	0.000118281	0.10863	0.709409	-0.453815	0.00200681
103350065	C13H1orf54	mRNA	-2.38637	2.09173e-12	-0.424533	0.140087	1.96557	6.05803e-09
103350067	LOC103350067	mRNA	0.154847	0.813982	-0.551075	0.270986	-0.703987	0.0238587
100342860	LOC100342860	mRNA	-0.946336	0.0192444	-0.522195	0.630651	0.422876	0.586314
100344701	NOL6	mRNA	1.62057	3.50403e-33	0.425889	0.0131098	-1.19249	6.46604e-20
100346550	RTCA	mRNA	0.364209	0.121956	-0.225569	0.699799	-0.587241	0.010175
100346549	IGSF9	mRNA	-1.00811	0.023863	-0.167107	0.95608	0.84626	0.106222
100344704	CREBZF	mRNA	0.400625	0.0159097	0.282432	0.198346	-0.116064	0.625773
100344695	LOC100344695	mRNA	-1.74216	0.0263766	-1.1622	0.140193	0.581741	0.58672
100346543	GPX8	mRNA	-1.75819	6.76658e-08	-1.04803	6.11528e-05	0.712233	0.0635169
100344696	MAGOHB	mRNA	0.62971	0.053672	-0.394261	0.727167	-1.02147	0.0065385
100342856	SPG7	mRNA	-0.739832	0.00348353	0.127412	0.78023	0.869914	0.000387053
100350973	MED19	mRNA	0.573483	0.044771	-0.331896	0.46504	-0.903084	0.00170904
100346546	LOC100346546	mRNA	-0.893479	0.280753	0.678951	0.558295	1.57462	0.0202739
100350974	TRMT1	mRNA	0.859888	0.000387652	0.133285	0.969728	-0.724211	0.00201434
100342857	LOC100342857	mRNA	0.744945	0.529168	-1.91099	0.218107	-2.65136	0.00949333
100350970	SPOUT1	mRNA	0.762681	0.000842768	0.114161	0.970852	-0.646339	0.00664496
100346535	PCDH9	mRNA	-2.03093	0.0024554	-0.674826	0.577721	1.35942	0.0942164
103347338	LOC103347338	mRNA	0.657272	0.178476	-0.166556	0.976702	-0.822535	0.0487499
100346564	EPN3	mRNA	-1.30343	8.83716e-06	0.528546	0.0393538	1.83392	2.35676e-09
103347329	LOC103347329	mRNA	-2.94559	9.92986e-12	-0.453966	0.299755	2.49662	3.63981e-08
100342872	PDGFRB	mRNA	-0.705407	0.0190851	-0.489423	0.0300653	0.219133	0.532407
100342874	LOC100342874	mRNA	0.778688	1.2217e-05	0.0111718	0.994937	-0.765599	1.1148e-05
100342876	GLT8D2	mRNA	-2.41568	6.94001e-06	-0.473082	0.398603	1.94507	0.00108291
100346560	OGDHL	mRNA	-2.08227	0.0373827	-0.05762	0.994937	2.01861	0.10595
100344715	DNMT3A	mRNA	-0.622866	0.000323471	-0.479719	0.00178365	0.145536	0.554097
100346562	TDRD1	mRNA	1.96244	0.000197096	-0.149167	0.976702	-2.11141	0.000100137
100342871	SPOCK1	mRNA	-0.516583	0.47821	-1.55446	0.0493511	-1.03874	0.200456
100344717	HEY1	mRNA	-2.05894	1.55002e-05	-0.182097	0.924897	1.88247	0.000292276
103350039	LOC103350039	mRNA	0.0767827	0.938396	0.980287	0.00028757	0.905237	0.170097
103352140	ARL11	mRNA	2.69039	2.51332e-09	-0.458312	0.901829	-3.14824	2.31131e-16
100344724	ATXN2L	mRNA	0.750925	6.89953e-05	0.0994608	0.90829	-0.649319	0.000195562
103352138	BBS1	mRNA	-1.03428	0.00969875	-0.106861	0.976702	0.929945	0.0166786
100346568	GRIPAP1	mRNA	1.00422	6.18645e-07	0.225769	0.571848	-0.775642	2.49639e-05
103352139	RHOD	mRNA	-1.74306	0.415614	1.33382	0.613109	3.08048	0.0366757
103347318	LOC103347318	mRNA	-0.792179	0.049994	-0.490361	0.368226	0.304137	0.605528
100342895	TBC1D32	mRNA	-0.855159	0.002835	-0.0817064	0.976702	0.776385	0.00893208
100346572	NR2F2	mRNA	-0.432431	0.149443	-0.449189	0.00894822	-0.0138286	0.984012
100346571	COL8A2	mRNA	-1.2207	0.0344848	-0.365239	0.557566	0.85901	0.204803
100342891	ENPP5	mRNA	-1.42326	1.19302e-05	-0.0112253	0.994937	1.41278	3.82343e-05
100344731	DUSP7	mRNA	0.64657	2.00765e-06	0.334737	0.0658169	-0.309107	0.074199
100346573	CHRM1	mRNA	-2.14834	0.000517458	2.15031	6.42948e-06	4.30241	3.23606e-32
100342878	CHRM2	mRNA	-2.4687	8.23407e-12	-0.172011	0.954876	2.29839	3.13658e-09
100341165	CPPED1	mRNA	-1.07744	0.00217763	-0.130731	0.935781	0.949229	0.00816946
100341163	OSGIN1	mRNA	0.663793	0.00741149	0.0746308	0.976702	-0.586969	0.0293108
100350941	SCIMP	mRNA	1.04481	0.140942	-0.152452	0.976702	-1.19478	0.0307469
100341166	DNAJC2	mRNA	0.874173	2.4031e-07	-0.106779	0.95608	-0.978435	1.71735e-07
100352746	ADAM19	mRNA	-0.31207	0.0233307	0.0437603	0.974824	0.358373	0.00691772
100352745	LOC100352745	mRNA	1.0535	2.09401e-05	0.0837255	0.976702	-0.966732	0.000201825
100352750	NOP56	mRNA	1.43077	1.36458e-20	0.120214	0.864897	-1.3086	1.0625e-15
100350937	SAV1	mRNA	0.453017	0.0070059	-0.00427999	0.994937	-0.455611	0.0230813
100350938	PELI2	mRNA	-0.432244	0.231307	-0.699888	0.0014464	-0.264613	0.478886
100352741	TBC1D1	mRNA	0.321133	0.0864194	-0.250645	0.0964789	-0.568726	0.00101601
100352740	ASMTL	mRNA	-0.417372	0.394691	0.521462	0.169128	0.94184	0.0147063
100350931	FBN1	mRNA	-1.16081	1.30503e-05	-0.830783	0.012028	0.33268	0.417189
100352744	SNRPG	mRNA	1.03626	0.0037081	-0.374306	0.817552	-1.40721	1.92204e-06
100338029	HSDL2	mRNA	-0.201224	0.293268	-0.424338	0.02603	-0.220408	0.257488
108178745	LOC108178745	mRNA	-1.37009	0.000316683	-0.382941	0.43136	0.988393	0.0252986
100338034	LOC100338034	mRNA	1.16039	2.15631e-19	0.107749	0.717426	-1.05013	4.28845e-15
100341183	DPT	mRNA	-1.08628	0.00378195	-0.620198	0.0364689	0.469438	0.301223
100341181	LOC100341181	mRNA	0.502721	0.0128358	-0.346718	0.247065	-0.847158	8.90964e-06
100341177	DNAJC21	mRNA	1.11459	2.03056e-06	0.207468	0.847294	-0.905056	0.000159226
100352735	JMJD4	mRNA	0.527844	0.00350488	0.213286	0.499061	-0.312503	0.133797
100350924	NECTIN3	mRNA	-0.85303	0.000262664	-0.220268	0.665676	0.635675	0.0102677
100350927	PDSS1	mRNA	1.16282	0.000646556	0.0574992	0.984011	-1.10266	0.000452416
100341186	PBX1	mRNA	-0.510192	0.00157314	0.114747	0.898567	0.627463	0.000190668
100350928	ITPKB	mRNA	-0.645348	0.00230396	-0.0462769	0.976702	0.602112	0.00141279
100341185	AKIRIN1	mRNA	0.500083	0.00529194	0.211332	0.593986	-0.286446	0.160507
100352731	LGALS1	mRNA	-0.410155	0.109274	-0.430692	0.0346614	-0.0184893	0.970787
100352730	LOC100352730	mRNA	-1.03904	0.000571934	-0.429229	0.13852	0.611729	0.0834877
100350921	MUL1	mRNA	0.583892	0.00143366	0.319854	0.149809	-0.26096	0.228907
100352733	HSPB2	mRNA	-4.8358	4.02763e-14	-0.455005	0.804311	4.38703	1.73059e-07
100338055	LOC100338055	mRNA	-0.548091	0.0165641	-0.210644	0.675132	0.340005	0.217788
100352727	ZNF483	mRNA	-1.40112	0.026511	-0.20393	0.976702	1.19838	0.320017
100338050	RBM27	mRNA	0.511914	0.000266874	-0.0933051	0.834623	-0.603101	2.83225e-06
100338051	RARS	mRNA	0.548318	0.00596157	-0.188273	0.610651	-0.73446	0.000137277
103350017	F5	mRNA	1.58854	8.24717e-06	1.04151	0.00061053	-0.54438	0.22405
100338049	HSPA4	mRNA	1.10465	5.12555e-05	-0.313205	0.0145755	-1.41612	5.99136e-08
100338053	NYAP1	mRNA	-0.118186	0.842145	-1.07605	0.0062365	-0.954771	0.00551033
103350027	FCER1G	mRNA	2.2014	4.15306e-07	0.408988	0.657833	-1.79018	1.07754e-07
100341175	LOC100341175	mRNA	0.948945	0.0044731	-0.00144088	0.998362	-0.947045	0.00578062
100350964	LOC100350964	mRNA	0.59012	0.0342857	0.0575073	0.976702	-0.531494	0.0564169
100350965	ZNF74	mRNA	-1.22778	1.19917e-05	0.00759604	0.994937	1.23795	2.56289e-05
100338069	IQGAP3	mRNA	-1.24377	0.000527115	-0.591195	0.365318	0.654179	0.138669
100350961	SUSD1	mRNA	-0.95931	0.0785583	0.18773	0.976702	1.15012	0.046918
100338059	RASGRF2	mRNA	-2.32483	0.00672953	-1.9135	0.0238801	0.41535	0.83997
100350957	LOC100350957	mRNA	1.74524	0.00101329	1.27657	0.0871224	-0.466734	0.275635
100338063	DDR1	mRNA	-0.524648	0.00174858	0.311201	0.0737741	0.838477	1.26087e-08
100338061	GFOD1	mRNA	-1.07083	1.51466e-06	0.228272	0.320626	1.30204	8.61297e-10
100338067	NFYC	mRNA	0.213654	0.251304	-0.165355	0.638248	-0.376938	0.0366845
100350952	DNAJA2	mRNA	0.419693	0.000996223	-0.171237	0.386834	-0.588476	6.77647e-07
100350945	MBNL3	mRNA	-0.690549	0.0045381	0.151651	0.816202	0.84418	9.46488e-05
100338084	ADRB1	mRNA	-2.19613	6.36797e-32	0.167284	0.65867	2.36569	4.01291e-44
100350946	LAMP2	mRNA	0.396732	0.0519419	-0.169166	0.574672	-0.563218	0.00665165
100350947	PHF19	mRNA	-1.32749	9.40433e-08	-0.392664	0.401311	0.937157	0.000253149
100338072	TACSTD2	mRNA	-0.613921	0.0821071	0.189981	0.644259	0.80638	0.0091816
100338081	TMOD3	mRNA	-0.533761	0.00100082	0.0324942	0.976702	0.569125	0.00120137
100338079	PLK4	mRNA	-0.743814	0.0173597	-0.464525	0.343009	0.281446	0.497448
100342956	NIP7	mRNA	1.11542	2.19108e-05	0.165249	0.937	-0.947865	0.000270364
100354552	SLC30A10	mRNA	-2.24206	3.05235e-11	-0.232476	0.901829	2.01352	6.63412e-07
100352698	EIF3J	mRNA	0.899898	8.35169e-10	-0.0282954	0.976702	-0.926151	1.10726e-10
100352695	C16H1orf116	mRNA	-0.72435	0.000431022	0.435032	0.00541655	1.16218	1.36605e-09
100354546	NMD3	mRNA	0.831491	0.000136087	0.199317	0.69298	-0.629151	0.00431857
100341106	LOC100341106	mRNA	2.89674	0.00191924	-0.765869	0.973464	-3.65224	0.00122879
100350879	ID2	mRNA	-1.58924	1.48918e-06	-0.564369	0.0800111	1.0261	0.00661735
100352693	KIF5B	mRNA	0.360819	0.0153283	0.0572343	0.946512	-0.300897	0.045075
100342953	IKZF4	mRNA	0.457958	0.0440445	-0.0157177	0.994937	-0.471572	0.0110317
100352696	SNRPE	mRNA	0.453627	0.0503061	-0.278577	0.651139	-0.729848	0.00237278
100354549	BBX	mRNA	-0.536847	0.000238672	-0.277441	0.07195	0.261898	0.0695341
100350881	STRA6	mRNA	2.24897	0.0250504	0.390464	0.967375	-1.85784	0.000191007
100354543	MIER1	mRNA	0.990375	4.22427e-16	0.139424	0.673678	-0.84858	1.71031e-11
100352687	PLS1	mRNA	-2.08247	9.26324e-07	-0.435266	0.500154	1.64719	0.000182691
100341111	LOC100341111	mRNA	4.97021	0.0222805	3.3256	0.808931	-1.65656	0.430113
100354545	RAP2B	mRNA	-0.670938	9.68954e-05	0.043425	0.976702	0.716457	0.00177522
100341109	ALPL	mRNA	1.77143	3.00796e-06	0.647566	0.218107	-1.12197	0.00514044
100352690	KLHL8	mRNA	-0.23392	0.279297	0.149696	0.656784	0.38554	0.0466411
100354541	ASH1L	mRNA	0.326267	0.0468749	0.0390814	0.976702	-0.284759	0.126286
108178656	LOC108178656	mRNA	-1.25157	0.0335498	-0.00967479	0.994937	1.24621	0.0412268
100341119	SSH2	mRNA	-0.0975721	0.843213	0.449639	0.0084052	0.549634	0.0747284
100342974	SRRM1	mRNA	0.540729	0.000721944	0.127059	0.777833	-0.411284	0.0108969
100354540	ALDH9A1	mRNA	-0.819273	0.000207978	-0.390831	0.104854	0.431079	0.0432151
100350868	NFX1	mRNA	0.542269	0.00245776	0.0555791	0.976702	-0.484043	0.00313615
100350869	ZNF576	mRNA	-1.06606	2.3842e-05	0.0408955	0.976702	1.1103	2.26475e-05
100352684	ERRFI1	mRNA	1.96201	2.00569e-14	0.217015	0.7937	-1.74201	1.07795e-28
100341114	PRDM5	mRNA	-0.756963	0.00341324	-0.187014	0.782257	0.572798	0.0526517
100354533	CHD1	mRNA	1.15282	9.41287e-16	0.12293	0.615651	-1.0271	5.68567e-14
100341125	FAM169A	mRNA	-2.59721	0.00837344	-0.72646	0.825432	1.8741	0.193764
100354532	MPLKIP	mRNA	0.390322	0.178896	-0.229823	0.812558	-0.617295	0.031832
100341121	LRRC59	mRNA	0.805263	9.2379e-08	0.00982958	0.994937	-0.793097	1.1277e-07
100352683	MICOS10	mRNA	-0.532791	0.0122356	-0.232766	0.572281	0.302479	0.235858
100354535	RNF180	mRNA	-1.03201	0.00218057	0.232674	0.904961	1.26822	0.000323897
100350866	SPTAN1	mRNA	-0.922145	1.45433e-07	0.0471461	0.976702	0.972348	5.66084e-07
100354534	KIF2A	mRNA	0.134862	0.524479	-0.190679	0.369932	-0.32307	0.0432684
100342973	FAM78B	mRNA	-1.66625	0.000959233	-0.90242	0.51688	0.764385	0.481891
100354523	HSPB1	mRNA	1.18511	0.0212436	-0.332213	0.11642	-1.51469	0.00172675
100341129	CIB2	mRNA	-0.925059	0.0216904	-0.331396	0.86817	0.595962	0.301441
100352675	HIVEP2	mRNA	1.0127	0.000516559	0.0619009	0.928841	-0.947532	0.000878809
100354524	CNTNAP2	mRNA	-2.39565	0.00422832	-0.648549	0.615651	1.74474	0.0770776
100350862	NSUN2	mRNA	1.03049	1.53614e-11	0.217474	0.374308	-0.811229	8.77252e-09
100342982	RNPEP	mRNA	-0.810226	0.001813	-0.172538	0.851377	0.63968	0.0218407
108178670	OAS1	mRNA	1.32033	0.00237991	0.357222	0.507418	-0.962785	0.0253049
100342992	GOSR2	mRNA	0.603846	0.00124677	0.0647376	0.976702	-0.536411	0.000731165
100342984	CHRM5	mRNA	0.700569	0.910118	4.43189	0.0511787	3.73253	0.0314903
100341141	HIPK4	mRNA	-1.19834	0.0520139	0.701268	0.267056	1.89957	0.000454685
100352722	NOTCH3	mRNA	-2.11006	5.1801e-17	-0.695659	0.00275087	1.41707	3.1741e-07
100350905	DENND5B	mRNA	-0.922708	4.12042e-10	-0.184486	0.815725	0.741253	0.00318225
100341140	EXOSC3	mRNA	0.557378	0.0914152	-0.241648	0.907018	-0.797154	0.0257209
100352721	RBM42	mRNA	0.335747	0.0626514	-0.0276926	0.976702	-0.361319	0.0305606
100350907	LOC100350907	mRNA	1.13046	0.165884	1.67309	1.77684e-11	0.54533	0.589176
100341138	RAMAC	mRNA	0.203637	0.356318	-0.28112	0.45249	-0.48277	0.0300158
100352724	LOC100352724	mRNA	-1.30402	0.000483237	1.16078	0.0887766	2.46665	7.27682e-07
100341137	RAB4A	mRNA	-0.806204	0.00103926	-0.217515	0.614276	0.591902	0.0303466
100350900	MRTFB	mRNA	-0.362352	0.0304999	0.0965426	0.964673	0.461565	0.0392829
100350903	PLCL1	mRNA	-0.72791	0.0064149	-0.393235	0.277284	0.336867	0.303078
100350904	CTDSP1	mRNA	-0.499178	0.0769972	0.143898	0.845045	0.646519	0.03268
100341142	LOC100341142	mRNA	2.4644	0.0124983	-0.64269	0.930207	-3.10334	0.00107706
100352713	SYS1	mRNA	0.906865	1.48881e-08	0.207567	0.444178	-0.696561	8.77756e-06
100350899	PARD6A	mRNA	1.09874	0.0038042	0.560064	0.391615	-0.537062	0.249218
100342983	RAB27A	mRNA	0.691118	0.000300971	0.12461	0.817552	-0.564446	0.00206997
100352712	FADS2	mRNA	-0.637315	0.0570823	-0.652784	0.0135203	-0.0127001	0.990352
100341146	RAB38	mRNA	-1.8197	0.000655046	-0.195397	0.976702	1.62792	0.00363581
100341157	C3H5orf24	mRNA	-0.878077	1.9831e-05	-0.38197	0.204886	0.498397	0.00865977
100352708	HNRNPH2	mRNA	1.08416	0.000724185	-0.332149	0.81245	-1.41364	0.000280479
100350892	SLC35A4	mRNA	0.531509	0.00175386	0.0505396	0.976702	-0.478871	0.00136322
100352711	BPHL	mRNA	-0.936	0.000206495	-0.382149	0.494079	0.555454	0.130276
100354566	ATP6V1G1	mRNA	0.715296	0.00420806	-0.271589	0.169128	-0.985608	4.5427e-05
100352710	NSD3	mRNA	0.435499	0.000107758	0.0164505	0.985634	-0.416397	0.00671598
100352704	PIMREG	mRNA	-4.34345	0.000704713	-3.65456	0.011305	0.672939	0.904857
100350887	HSF1	mRNA	0.565355	0.000114001	0.0448675	0.976702	-0.51772	0.00310555
100354555	LOC100354555	mRNA	3.17081	0.0024961	0.419675	0.976702	-2.74593	0.00989562
100354557	PDCD4	mRNA	-1.6327	1.18538e-23	-0.402581	0.0518405	1.23173	6.15736e-13
100341159	FERMT1	mRNA	-1.824	3.16091e-09	0.222709	0.869594	2.04938	1.76441e-12
100354554	AVEN	mRNA	0.695931	0.0281641	0.176072	0.951926	-0.518141	0.104745
100354553	BTG2	mRNA	-0.696725	0.233644	0.237549	0.976702	0.938719	7.70252e-06
100341144	ART5	mRNA	-4.29792	0.00325611	-1.03713	0.7192	3.2518	0.124971
100352808	PDAP1	mRNA	0.689281	0.000580683	0.204461	0.647017	-0.482508	0.0126244
100354655	ACKR3	mRNA	2.59693	4.90793e-14	0.604383	0.289007	-1.98865	1.38958e-11
100350989	PTPRB	mRNA	-4.11028	1.84039e-96	-0.340239	0.163455	3.77284	7.91608e-117
100352804	MTF1	mRNA	0.69218	0.000332818	0.156136	0.704899	-0.533585	0.00839693
100352802	USPL1	mRNA	0.711557	0.000982744	0.153501	0.720011	-0.555205	0.0125784
100352806	ZNF536	mRNA	-1.9214	6.94452e-09	-1.54684	0.000435576	0.375468	0.663137
100352805	LONRF1	mRNA	0.762708	0.000784171	-0.212312	0.59054	-0.972805	5.62897e-06
100338146	BIVM	mRNA	-0.463013	0.0203107	-0.219583	0.531489	0.245663	0.108933
100338147	ABTB1	mRNA	-0.897333	0.0213737	0.848776	0.00328946	1.74955	1.42421e-06
100354649	AK1	mRNA	-2.50332	1.17807e-12	-0.550673	0.320904	1.95646	3.779e-08
100338144	NUP58	mRNA	0.774678	3.11422e-05	-0.103214	0.965527	-0.875735	8.2639e-06
100338151	PTPN2	mRNA	1.60953	1.21175e-13	0.0510363	0.976702	-1.55498	3.41266e-13
100338152	VPS4B	mRNA	0.318005	0.0627238	-0.057553	0.96291	-0.373217	0.0245787
100338148	RUVBL1	mRNA	1.0759	5.6617e-12	-0.122726	0.953818	-1.1962	3.97802e-09
100352799	ZMYM3	mRNA	-1.53102	2.62686e-13	-0.245366	0.207274	1.28766	4.62542e-10
100354647	RTL10	mRNA	0.655321	0.000283287	0.120194	0.817552	-0.532559	0.00945735
100352796	TCTN1	mRNA	-0.526941	0.00782548	-0.440599	0.174286	0.0890015	0.862239
100352794	GNA13	mRNA	1.16095	2.18432e-11	-0.0231896	0.976702	-1.18196	3.41266e-13
100354640	ST13	mRNA	1.36673	8.04635e-07	0.357284	0.31314	-1.00619	4.81843e-05
100352787	MARC2	mRNA	-1.04577	2.34044e-08	-0.0815006	0.94173	0.967335	1.14914e-06
100352791	ADD3	mRNA	-0.865386	1.12218e-05	-0.235567	0.077492	0.632609	0.001565
100354636	PAPPA	mRNA	2.76062	8.43128e-33	-0.595123	0.286896	-3.35457	5.03539e-25
100338153	GARS	mRNA	0.950016	7.23126e-09	0.0820248	0.960296	-0.865519	3.06998e-13
100338155	TMEM170B	mRNA	0.525268	0.0479768	0.159867	0.832708	-0.362618	0.141069
100354633	SEC14L3	mRNA	-1.16317	1.56061e-11	-0.242123	0.332634	0.923762	1.64874e-06
100354632	PCGF2	mRNA	-1.2392	2.2299e-10	-0.162928	0.801838	1.07868	5.47661e-10
100352786	RBM34	mRNA	1.47772	1.79338e-07	0.265499	0.884428	-1.21031	5.3638e-06
100352838	SP3	mRNA	-0.282257	0.0281397	-0.0335879	0.976702	0.250996	0.0801668
100354683	STEAP3	mRNA	2.44984	6.14307e-08	-0.0761002	0.983338	-2.5226	8.70758e-16
100351019	DCUN1D1	mRNA	0.380357	0.0371194	-0.164991	0.532056	-0.542553	0.00192018
100352839	WNT10A	mRNA	-0.87166	0.698431	2.09331	0.343202	2.97039	0.0352529
100354680	SYT17	mRNA	-1.63922	1.2516e-09	-0.28265	0.630629	1.35899	1.88284e-06
100354682	TTC21B	mRNA	-0.850555	9.17303e-06	-0.180376	0.719163	0.672408	2.85495e-05
100354677	SPRYD3	mRNA	0.358272	0.0173785	0.114372	0.804565	-0.241314	0.10448
100352830	RBMS2	mRNA	0.400089	0.00575931	0.400332	0.00292479	0.00291066	0.99829
100351007	PPP1R18	mRNA	1.10834	1.33346e-10	0.49447	0.00698179	-0.611378	0.00326711
100352822	LIAS	mRNA	0.506098	0.0392126	0.0555931	0.976702	-0.448047	0.0821965
100351005	PLK2	mRNA	-1.08396	9.90748e-05	-0.276279	0.115327	0.810769	0.0036104
100352825	KLHL17	mRNA	-0.31539	0.264277	0.317265	0.515615	0.634516	0.0365627
100354665	ASB1	mRNA	-0.276168	0.286275	0.275186	0.602538	0.554024	0.0490951
100350995	NOP58	mRNA	0.671227	1.99298e-06	-0.308425	0.152784	-0.977494	1.02223e-11
100352815	MOCS3	mRNA	0.730652	8.82379e-05	0.0303237	0.976702	-0.6984	0.000309812
100354667	SAFB	mRNA	0.471128	0.00581653	0.0558104	0.976702	-0.413008	0.0221202
100352820	PDE3B	mRNA	-1.12498	4.38664e-11	-0.299455	0.475029	0.827615	0.000115255
100352818	OMP	mRNA	-1.14411	0.0141241	0.113508	0.976702	1.25891	0.00760814
100354666	SLC15A3	mRNA	1.51911	7.0911e-13	0.0667321	0.976702	-1.44928	1.02757e-15
100354663	RASSF10	mRNA	0.425068	0.360242	-0.457974	0.576307	-0.882087	0.0459231
100350990	RBFOX2	mRNA	-0.72933	0.000629555	-0.32073	0.174034	0.41122	0.0313498
100352812	CCAR2	mRNA	0.332628	0.0175864	0.10152	0.851294	-0.228869	0.203914
100354602	CYTIP	mRNA	1.06241	0.000139609	0.342265	0.396762	-0.717711	0.00205578
100354596	UBLCP1	mRNA	0.93974	0.0572796	-0.0139534	0.994937	-0.95373	0.0487919
100338096	LOC100338096	mRNA	0.659371	0.200316	-4.20304	3.08935e-54	-4.85826	1.53512e-23
100338097	IFNAR2	mRNA	1.06496	0.00134188	-0.107592	0.94361	-1.16895	8.38159e-05
100357686	LOC100357686	mRNA	4.25145	0.00877621	2.69743	0.527788	-1.55577	0.184226
100357684	RALGPS1	mRNA	0.701871	1.58659e-05	0.390021	0.0556493	-0.309163	0.0744753
100357680	NLE1	mRNA	1.03164	0.00688468	0.399873	0.747631	-0.62906	0.137768
100338085	GPS2	mRNA	0.574934	0.000558045	0.0234752	0.978957	-0.549269	0.000181637
100357678	NR1D1	mRNA	-2.36211	1.16538e-07	-0.762438	0.248567	1.60235	2.07868e-07
100338091	ARHGEF9	mRNA	-0.911794	0.000296954	-0.341911	0.469225	0.571945	0.048313
100338089	BATF	mRNA	2.45026	1.44661e-08	0.212431	0.976702	-2.236	8.09458e-21
100357676	TOP2A	mRNA	-0.867157	0.005776	-0.716086	0.0902196	0.15288	0.768117
100338090	VEGFD	mRNA	-3.19906	4.14728e-41	-0.50584	0.0214386	2.69555	4.6085e-30
100357677	AKAP1	mRNA	0.907149	1.06395e-10	0.0240368	0.976702	-0.881307	3.6868e-11
100354583	WNT3A	mRNA	-2.27151	3.02559e-08	-0.252098	0.889284	2.02342	7.09796e-06
100338107	ZCCHC24	mRNA	-0.838745	0.000491776	-0.213579	0.615651	0.62789	0.0092889
100338111	ALKBH2	mRNA	-1.229	0.0219326	-0.232504	0.950724	0.997216	0.084801
100357674	LOXL4	mRNA	1.75191	1.22301e-12	-0.447026	0.467791	-2.19573	1.05558e-23
100338110	TDRD7	mRNA	1.1566	5.71257e-09	0.220692	0.475703	-0.93327	6.20339e-06
100357671	ANXA2	mRNA	0.409539	0.0395437	0.0130996	0.994937	-0.39428	0.0212082
100357669	LEO1	mRNA	0.448049	0.0790315	-0.103611	0.973464	-0.549451	0.0249081
100338100	IDH3A	mRNA	0.956159	1.09254e-06	0.262635	0.429521	-0.690884	8.38159e-06
100357661	ELOA	mRNA	0.408978	0.013283	0.0619337	0.976702	-0.344787	0.0327435
100338106	HCFC1R1	mRNA	-0.45207	0.154629	0.189194	0.887836	0.644065	0.0459231
100354580	NEU3	mRNA	-0.979444	5.68908e-05	-0.38234	0.229793	0.598648	0.0335916
100354578	BCAS4	mRNA	-1.01481	0.0206638	-0.0616636	0.976702	0.954703	0.0460451
100352777	ETV3	mRNA	0.392235	0.0061656	-0.0103551	0.994937	-0.400109	0.00124713
100354626	ARHGAP12	mRNA	-0.252657	0.0872976	0.155684	0.690812	0.411105	0.0260372
100354630	PSMD11	mRNA	0.807298	1.94171e-07	-0.153225	0.7464	-0.95873	1.30893e-07
100352775	CDK5	mRNA	-0.972307	9.97113e-05	-0.329411	0.500792	0.644694	0.0312103
100354625	PDE5A	mRNA	-1.9227	5.82825e-13	-0.544128	0.000977444	1.38165	8.03681e-08
100352774	SHH	mRNA	-3.36514	1.87602e-33	-0.857744	0.000927442	2.50921	1.7954e-15
100354624	YTHDC1	mRNA	0.48787	0.00831628	0.0323729	0.976702	-0.452522	0.018817
100338118	BIRC2	mRNA	0.708676	0.00507971	-0.0259878	0.976702	-0.73176	0.00259597
100338119	ABCB9	mRNA	-2.34003	0.00250054	0.0776816	0.98294	2.41914	0.00330481
100338122	WDR4	mRNA	1.88323	1.84312e-08	0.439956	0.799671	-1.4397	2.31822e-05
100338113	LOC100338113	mRNA	1.75747	1.65725e-05	0.384707	0.808679	-1.37075	6.81763e-06
100338117	TECTA	mRNA	3.12495	3.0694e-09	0.727138	0.298357	-2.39707	2.6754e-06
100354619	PALMD	mRNA	-2.41165	1.11804e-06	-0.864484	0.215011	1.5491	0.0109234
100354621	MINDY1	mRNA	-0.864714	2.47592e-05	0.0964957	0.959867	0.963865	1.26694e-07
100354616	GLIS1	mRNA	-2.51977	6.00252e-08	0.0951493	0.976702	2.61602	1.29157e-08
100352763	PTPN23	mRNA	0.537231	0.000834954	0.029807	0.976702	-0.505253	0.00117674
100354614	TRIM10	mRNA	1.10745	0.188821	-0.793043	0.798005	-1.89771	0.0196756
100352759	ICA1L	mRNA	1.64154	0.0255704	-0.0468799	0.994937	-1.68699	0.0252199
100354617	HYI	mRNA	-2.39737	8.67549e-08	-0.85549	0.127473	1.54047	0.00950024
100338132	TRAPPC9	mRNA	-0.538557	0.00903931	0.151904	0.683231	0.692761	0.00027914
100338138	GNAT3	mRNA	-2.54487	0.305309	1.99716	0.167275	4.55717	0.00268741
100338134	DMC1	mRNA	-3.11829	0.0463247	-0.45168	0.974824	2.64786	0.226679
100338135	HNRNPL	mRNA	-0.32153	0.0385079	-0.0749836	0.8083	0.248652	0.139779
100338127	KCTD8	mRNA	-0.960681	0.00798844	-0.376056	0.663046	0.586862	0.141603
100354605	SHISA2	mRNA	-2.07795	3.11097e-07	-1.70799	0.0122539	0.36979	0.756603
100354604	KLHL42	mRNA	0.27311	0.135789	-0.412654	0.00350862	-0.683418	1.73749e-05
100344788	FANCC	mRNA	-0.390944	0.163187	0.215923	0.787714	0.609105	0.0120537
103345065	B3GNT4	mRNA	2.76604	2.35704e-06	-1.11693	0.731799	-3.87386	3.91937e-07
100357623	PPP1R15A	mRNA	0.866541	0.0049162	0.344411	0.166902	-0.51851	0.12048
100357626	POLD3	mRNA	0.685811	0.0083519	0.0201472	0.986302	-0.663039	0.0107683
100357621	GUCY1A2	mRNA	-1.04115	5.76035e-06	-0.281489	0.108289	0.762684	0.000636446
103345061	LOC103345061	mRNA	-0.937074	0.0643267	1.42807	0.148285	2.36684	2.37871e-05
103345057	LOC103345057	mRNA	0.33834	0.786993	2.00858	2.02411e-14	1.67122	0.0177321
103345051	SCUBE3	mRNA	-0.0665074	0.922814	-0.812939	0.0280136	-0.7465	0.132088
100357616	TENT4B	mRNA	0.294569	0.158014	-0.152851	0.613756	-0.445152	0.0234318
100357613	RSPO1	mRNA	-1.98948	3.56717e-06	-0.259169	0.564248	1.73455	4.04108e-05
100357610	PBDC1	mRNA	1.32839	0.000172943	-0.278131	0.932799	-1.60339	6.18546e-07
100344809	MYOZ3	mRNA	-1.47396	0.00652279	-1.40606	0.0111098	0.0726171	0.940185
100357607	ARPC3	mRNA	0.0736476	0.90198	-0.452408	0.0168377	-0.524152	0.0960859
103345039	OSBPL5	mRNA	-0.493482	0.0366019	0.124843	0.942055	0.620392	0.0275739
100357605	PECAM1	mRNA	0.765627	0.000669653	0.185752	0.121281	-0.576546	0.0114351
100344797	LOC100344797	mRNA	-0.878433	0.000705895	-0.113994	0.953738	0.767202	0.000193815
100357604	ARHGAP44	mRNA	-0.847648	0.0159007	0.114423	0.924772	0.964187	0.00409039
100354568	SNIP1	mRNA	0.477927	0.0423829	0.0197424	0.990389	-0.455704	0.0638769
100344818	GRM8	mRNA	4.23692	0.00267862	0.458833	0.976702	-3.76879	0.00966934
100344819	GCA	mRNA	1.58631	4.64827e-07	0.354339	0.5643	-1.22981	2.26916e-05
100344821	GJB2	mRNA	4.88224	1.21053e-07	0.407714	0.976702	-4.46972	7.26738e-07
100357657	SLC50A1	mRNA	1.05171	0.0615821	-0.115222	0.976702	-1.16655	0.0272266
100357651	HMGN3	mRNA	-0.629198	0.0366767	-0.0358957	0.986597	0.596107	0.0979646
100344816	TMEM208	mRNA	0.68641	0.00173684	0.129484	0.932054	-0.554402	0.0142359
100344817	ADAMTS18	mRNA	-6.19167	0.000488732	-2.38101	0.263238	3.79949	0.381284
100357647	RELCH	mRNA	-0.214945	0.180724	0.129515	0.709521	0.346833	0.0267336
100357645	NCAPD2	mRNA	-0.760048	8.24512e-05	-0.444228	0.107188	0.317724	0.227048
100344812	DDRGK1	mRNA	0.459819	0.0306155	0.136933	0.879402	-0.320326	0.168143
100344813	RALGAPA2	mRNA	0.687494	0.00264143	0.185938	0.678492	-0.498971	0.026138
100342999	CAV3	mRNA	-4.17273	4.01099e-07	-0.474608	0.635077	3.7024	1.7383e-05
100343001	LOC100343001	mRNA	1.60329	3.00345e-05	0.551581	0.409367	-1.05109	0.00567001
100344838	ZNF683	mRNA	-0.955985	0.428626	-2.06804	0.0455354	-1.10951	0.349713
100357643	SLC38A1	mRNA	0.314172	0.192852	-0.352251	0.0521306	-0.665407	0.00265366
100342997	ALG13	mRNA	-0.841999	0.00485041	-0.195172	0.856916	0.648805	0.0211544
100357637	ANTXR1	mRNA	-0.797862	0.000189272	-0.461854	0.026144	0.338651	0.107898
100357638	ISOC1	mRNA	0.523295	0.130527	0.481405	0.0444839	-0.0406966	0.937086
100357633	SPATA18	mRNA	-0.855669	0.0428419	-0.0243859	0.996149	0.831431	0.75449
100344823	DIAPH3	mRNA	-0.847198	0.010404	-0.433708	0.474052	0.415907	0.352843
103345070	C1QTNF1	mRNA	0.751054	0.00205999	-0.237428	0.809051	-0.985462	7.54383e-06
100344824	PARP3	mRNA	2.33839	1.21892e-28	0.313096	0.44557	-2.0232	1.0813e-31
100357570	RHPN2	mRNA	-1.29319	3.14258e-06	0.337191	0.317556	1.63299	1.21079e-09
103344972	LOC103344972	mRNA	-1.28535	0.00158233	-0.0565501	0.976702	1.2303	0.0024218
103344971	LOC103344971	mRNA	1.11698	0.00335999	0.105774	0.976702	-1.00915	0.00930655
100357564	STK3	mRNA	1.39291	3.03234e-09	0.065162	0.976702	-1.32528	3.50005e-09
103344966	GNAT1	mRNA	3.167	0.000295823	1.43055	0.458134	-1.73119	0.0225312
100357565	RASSF2	mRNA	0.166393	0.587547	0.557703	0.000415343	0.393574	0.136161
103347420	LOC103347420	mRNA	-4.12376	0.00727253	0.349498	0.96521	4.47758	0.00324824
100357562	KCTD16	mRNA	-2.6526	0.000111602	-0.506956	0.854464	2.14957	0.00227812
100357561	RANBP17	mRNA	-1.14081	9.4456e-05	-0.096777	0.976702	1.04641	2.01977e-05
103344955	TRIM11	mRNA	0.450099	0.00396686	0.0702147	0.976702	-0.37729	0.0314483
100357558	PLEKHH2	mRNA	-1.86706	1.0939e-06	-0.747424	0.0394092	1.12391	0.00197068
103347415	LOC103347415	mRNA	0.829023	1.88043e-08	-0.0813337	0.969517	-0.908031	1.893e-08
103344944	P2RY2	mRNA	1.18495	0.00575826	0.445575	0.432482	-0.737013	0.0583915
103347411	NAPRT	mRNA	-0.531814	0.415614	0.497022	0.556352	1.03057	0.0413687
103347410	PALM	mRNA	-2.09718	1.03426e-06	-0.462261	0.522979	1.6382	0.00151626
103344940	YBX1	mRNA	0.811126	3.59135e-05	-0.168439	0.760869	-0.977388	1.8452e-13
100357549	ZC3H18	mRNA	0.849255	3.75714e-05	0.10194	0.953471	-0.744747	3.80477e-05
103344938	RAB2A	mRNA	0.730269	2.69583e-07	-0.216731	0.431248	-0.945364	9.2601e-09
103344936	TAGLN	mRNA	-2.13782	3.01241e-26	-0.379175	0.369932	1.76065	1.3429e-12
103347398	LAMA5	mRNA	-0.385176	0.249445	0.338462	0.369239	0.727343	0.0225312
100357600	RTKN2	mRNA	-2.30743	2.17387e-13	-0.0315563	0.990337	2.27992	9.21226e-10
100357597	ELF3	mRNA	0.98689	0.000137192	0.111356	0.976702	-0.872941	1.57373e-05
100357598	RPGRIP1	mRNA	2.33079	0.0300336	0.436372	0.976702	-1.89566	0.0746929
100357595	LOC100357595	mRNA	0.132756	0.573684	0.484394	0.00978443	0.353519	0.0718508
103345018	LOC103345018	mRNA	1.12081	0.00100094	-0.402469	0.54945	-1.52089	1.47509e-05
100357596	FH	mRNA	0.352835	0.083873	-0.155229	0.884902	-0.505988	0.0359861
100357591	ALG6	mRNA	-0.45089	0.0423829	-0.185881	0.701785	0.26697	0.255483
103345010	TMEM132B	mRNA	0.483796	0.837403	2.73201	0.036963	2.24926	0.0254305
100357593	CRYBG3	mRNA	-0.451625	0.00687214	0.203035	0.840111	0.657445	0.0159747
103347447	LOC103347447	mRNA	-1.36487	1.02673e-12	-0.0101014	0.994937	1.35704	6.99312e-19
100357588	CALHM4	mRNA	-3.19859	0.0249757	-0.800104	0.845775	2.41139	0.230077
103347442	ARFGAP3	mRNA	1.54496	2.5028e-07	0.112787	0.976702	-1.4288	6.24002e-08
103352281	TMEM254	mRNA	-1.09321	0.000827262	-0.3876	0.494079	0.7069	0.02891
100357580	PCDH17	mRNA	-1.50897	1.67059e-14	-0.449248	0.0237707	1.06281	8.69915e-09
103344989	LOC103344989	mRNA	-2.7719	5.51001e-08	-0.261041	0.869594	2.51307	1.08841e-05
103344988	LOC103344988	mRNA	-1.64601	1.11789e-08	-1.48091	3.03662e-09	0.16747	0.795017
103347437	LOC103347437	mRNA	-1.0851	6.75136e-05	-0.0783584	0.976702	1.01005	0.000580056
103344985	C14H3orf38	mRNA	0.752763	0.00209399	0.227807	0.614915	-0.521906	0.0642196
103344983	PAQR4	mRNA	-0.711136	0.000314551	-0.0401072	0.976702	0.673579	0.000501241
100357579	PLEKHA5	mRNA	-1.26945	2.25389e-11	-0.322876	0.103647	0.949177	1.12215e-06
100357573	MOSPD3	mRNA	-0.635428	0.00189997	-0.0514509	0.976702	0.586174	0.0101681
100343055	MAPK4	mRNA	-2.99185	9.33087e-08	0.34942	0.799561	3.3434	1.29915e-08
100343056	RAB27B	mRNA	0.623992	0.0779776	0.598295	0.0030945	-0.0230616	0.972485
100344898	PEX2	mRNA	-0.720121	0.00214108	-0.111523	0.96521	0.611475	0.0198935
100343057	SNRPD1	mRNA	0.872978	4.75163e-05	0.0191705	0.994937	-0.851525	0.000647523
100343058	MRPS30	mRNA	0.795906	0.000104127	-0.10146	0.964673	-0.896132	3.67814e-05
100341220	CLDN3	mRNA	-0.892053	9.12387e-05	0.204744	0.704899	1.0993	4.05975e-12
100344895	UBE2D2	mRNA	0.265552	0.115521	-0.161681	0.53167	-0.424716	0.00342146
100341222	LATS1	mRNA	0.505271	0.00755903	0.0318832	0.976702	-0.47117	0.00864017
103345133	NRG4	mRNA	1.36822	4.41625e-08	0.303837	0.490124	-1.0632	9.3383e-07
103347538	NOP53	mRNA	-0.885873	0.00126369	0.0552744	0.976702	0.943828	0.000246774
100343063	CRYBG1	mRNA	1.63167	2.06492e-20	0.22309	0.560322	-1.40621	4.52107e-26
100344904	HBP1	mRNA	0.0759111	0.841174	-0.252485	0.0488966	-0.325517	0.167338
103347536	LOC103347536	mRNA	-0.872652	0.0497151	0.0338284	0.994937	0.908233	0.04765
100343064	MTHFD1L	mRNA	1.45943	6.2307e-13	0.111536	0.909676	-1.34622	2.53976e-10
100341228	SIGMAR1	mRNA	0.488212	0.033428	0.0596284	0.976702	-0.426481	0.0672735
100344914	LOC100344914	mRNA	-0.202021	0.641194	-0.641501	0.0394397	-0.437346	0.0970869
100343072	FSTL1	mRNA	-1.04899	0.00162609	-0.712986	0.000387914	0.339602	0.429878
100341234	RDX	mRNA	-0.639493	0.00195801	-0.182183	0.479912	0.460098	0.0135198
100341232	LOC100341232	mRNA	1.3105	0.0948709	-1.18577	0.713446	-2.48606	0.00327748
100343069	MAP3K6	mRNA	0.63201	0.00177495	0.501969	0.0481926	-0.127774	0.670072
103347528	LOC103347528	mRNA	0.631581	0.0042781	0.265173	0.65093	-0.36385	0.18115
100343082	NUFIP2	mRNA	0.919477	7.60487e-06	0.0392136	0.974824	-0.87836	1.33443e-05
103345117	NREP	mRNA	-2.68964	7.10421e-25	-0.643748	0.0674315	2.04803	1.04269e-15
103347518	LOC103347518	mRNA	-0.6827	0.0520751	0.384761	0.118938	1.07042	0.000435084
100343076	LTK	mRNA	-0.602438	0.0799974	0.367281	0.507515	0.971641	3.06612e-05
100343080	IFIT5	mRNA	2.17821	1.23785e-10	0.885225	0.593986	-1.29125	0.00528603
100344923	ZSWIM5	mRNA	-0.356048	0.269203	0.197795	0.750621	0.555971	0.0390458
100343087	EBP	mRNA	-0.52506	0.169764	0.165775	0.937	0.693093	0.0155547
100343088	ACOT9	mRNA	0.474087	0.0333817	-0.181148	0.809777	-0.65305	0.00187448
100343091	GPRASP1	mRNA	0.569714	0.00721356	0.222961	0.659934	-0.344525	0.124243
100341249	NCOA1	mRNA	0.849538	0.000550814	0.238105	0.415154	-0.609941	0.0055839
100343083	KDM6B	mRNA	1.76634	3.05103e-34	0.276091	0.0226869	-1.48741	1.87534e-26
100357711	LOC100357711	mRNA	-0.8804	9.17344e-05	-0.065265	0.976702	0.817147	0.000354245
100343085	ASIC2	mRNA	-2.12491	0.0399799	-1.16603	0.420582	0.966905	0.482028
100357709	SERPINA3	mRNA	3.7466	5.15855e-06	-0.370429	0.976874	-4.08266	2.19472e-05
100357705	SLC46A2	mRNA	-2.20501	9.61443e-20	0.22645	0.87683	2.4353	1.92139e-13
100341252	RPS20	mRNA	0.159195	0.836705	-0.717239	0.232866	-0.875188	0.0478978
100357706	DDX24	mRNA	0.579348	1.55947e-05	-0.292481	0.149868	-0.869	4.06308e-09
100343092	SRPX2	mRNA	-2.56144	3.20186e-08	-0.680002	0.0980813	1.88461	0.00020225
100357703	BBC3	mRNA	0.0439927	0.917987	0.597818	0.0540851	0.556744	0.0497974
103347570	LOC103347570	mRNA	0.565874	0.0025092	-0.16383	0.840111	-0.726801	0.00041389
100357704	FPGS	mRNA	0.945884	0.0422386	0.840468	0.015914	-0.102618	0.906861
100343097	CNOT6	mRNA	-0.405857	0.000919711	-0.168814	0.260059	0.239334	0.0662115
100341265	BORA	mRNA	-0.691876	0.00460006	-0.0065922	0.994937	0.687867	0.00666228
100357694	LOC100357694	mRNA	-1.17605	0.0484114	-0.376184	0.976702	0.795995	0.638966
100357696	SEPT1	mRNA	-0.920774	0.0790534	0.00906544	0.994937	0.931945	0.0361176
100357691	NF2	mRNA	-0.413009	0.0196464	-0.0217693	0.976702	0.393823	0.0237028
103347557	LOC103347557	mRNA	0.578422	0.00455786	-0.123182	0.976702	-0.69872	0.0923765
100357692	RANGAP1	mRNA	0.952549	1.38197e-09	0.0505022	0.976702	-0.899639	2.11299e-12
100341267	DOCK3	mRNA	-1.15513	0.0177708	-0.137561	0.976702	1.01592	0.0717119
100341266	AKAP11	mRNA	-0.556746	0.0033576	-0.30029	0.0540784	0.259237	0.210264
100357690	UFM1	mRNA	1.00581	5.68358e-08	-0.177143	0.661815	-1.18194	2.24387e-09
100343109	CEMIP2	mRNA	0.0219596	0.938993	-0.409549	0.00102973	-0.428611	0.0169382
103347550	LOC103347550	mRNA	-1.35278	0.000217384	0.0404489	0.978957	1.3957	1.68602e-05
100357688	ZMAT4	mRNA	-2.7181	0.0344758	-1.17656	0.665625	1.54525	0.427835
100343111	LOC100343111	mRNA	0.150449	0.910014	1.86455	1.40019e-08	1.71681	0.0108856
103347485	NPL	mRNA	-1.04639	0.121956	0.459812	0.686376	1.50906	0.0240954
103347481	LOC103347481	mRNA	3.07914	8.94462e-07	0.165246	0.978957	-2.91599	5.72028e-09
100344854	VPS53	mRNA	0.384158	0.00654887	-0.040499	0.976702	-0.421765	0.0123759
100343006	PDGFRA	mRNA	0.332517	0.401813	-1.04444	3.21879e-10	-1.37356	4.41742e-07
100343007	CASTOR2	mRNA	-0.499845	0.0161646	-0.202118	0.668474	0.300762	0.253241
100344848	LRRK1	mRNA	0.174293	0.588706	0.561221	2.26514e-06	0.388768	0.103205
100344850	TSPAN15	mRNA	1.46496	0.00999458	-0.70664	0.300604	-2.16871	2.27106e-07
103347471	LOC103347471	mRNA	0.330873	0.079663	0.42085	0.0083856	0.0918827	0.723541
100344856	ATP6AP2	mRNA	0.268787	0.142432	-0.196956	0.582072	-0.463201	0.0121539
100343019	C1H11orf87	mRNA	-1.58979	0.0494418	-0.0869152	0.986302	1.50538	0.0446946
103347462	LOC103347462	mRNA	0.726953	1.30113e-06	0.230312	0.218408	-0.494628	0.00111283
100344867	IQGAP1	mRNA	0.516276	0.00156478	0.0962395	0.885957	-0.417662	0.000154547
100343020	LOC100343020	mRNA	-0.94151	1.42011e-05	-0.105417	0.880115	0.839017	0.000168422
100343021	D2HGDH	mRNA	-0.872528	0.0016469	-0.0738584	0.976702	0.801199	0.00796936
100344865	ATP7B	mRNA	-1.18643	5.57087e-05	-0.626779	0.417632	0.561443	0.247689
100343023	PDXK	mRNA	-0.603062	0.0934671	0.212506	0.522983	0.816957	0.0159747
100344870	CSPG4	mRNA	-2.99106	8.28131e-18	-0.628071	0.0449906	2.36668	3.74642e-15
100344873	ICAM3	mRNA	1.20663	6.62463e-07	0.27955	0.675132	-0.925049	2.70654e-05
100341188	SUCNR1	mRNA	1.04242	0.102255	-0.434195	0.953818	-1.47259	0.0429738
103347514	FBXL6	mRNA	0.456884	0.0424621	-0.0306398	0.980908	-0.48593	0.045151
103345099	NCAPD3	mRNA	-0.308728	0.115604	0.0961382	0.845953	0.4067	0.0280598
100341196	UTP25	mRNA	1.04388	9.40433e-08	0.171364	0.845775	-0.869658	1.9413e-06
100343037	IMPAD1	mRNA	0.356265	0.055796	-0.0554221	0.976702	-0.409486	0.00709514
100344881	RNPS1	mRNA	0.463307	0.00658087	0.0380254	0.976702	-0.422504	0.0293497
100343039	LOC100343039	mRNA	-0.344796	0.0214542	-0.346234	0.0142871	0.000623513	0.998875
103345088	FIGNL2	mRNA	-1.3601	0.0135894	0.194501	0.905437	1.55796	0.00234795
100341189	NCEH1	mRNA	-0.844242	0.000113689	-0.0036374	0.994937	0.843191	6.66637e-05
100341202	VPS26A	mRNA	0.470948	0.00012992	-0.122878	0.688802	-0.591595	1.99395e-06
100341201	ZFAND4	mRNA	-0.803823	0.142975	0.327991	0.755528	1.13406	0.0273624
100343033	PLEK	mRNA	3.82805	2.24842e-21	0.835491	0.191338	-2.98934	6.90741e-23
100341200	GABRB3	mRNA	-2.80807	0.000276227	-0.476074	0.688829	2.33571	0.00108543
100341199	NGDN	mRNA	1.13268	2.39239e-06	0.372569	0.514642	-0.757889	0.00135921
100343029	CFAP97	mRNA	0.605382	0.00474333	0.165969	0.840384	-0.436943	0.0112235
108178942	LOC108178942	mRNA	-0.27623	0.648394	0.840714	0.080977	1.11866	0.00385689
100343044	BBS2	mRNA	-0.763587	0.000612064	-0.232476	0.597295	0.533102	0.0312331
100341205	RTN4RL1	mRNA	-1.34233	3.11765e-06	-0.77001	0.00867113	0.574779	0.105507
100343052	UCHL3	mRNA	0.807002	0.00414532	-0.0176028	0.994937	-0.822151	0.00430867
100344893	ATP13A2	mRNA	-0.684819	0.0168819	0.205543	0.473045	0.891881	0.00141946
100341210	UXT	mRNA	0.44237	0.0998571	-0.291683	0.746627	-0.733075	0.0189432
100341209	LTBP2	mRNA	-0.838979	0.0340836	-0.761164	1.31518e-05	0.0819074	0.906861
100343053	DCAF1	mRNA	0.426948	0.000249705	0.0371517	0.976702	-0.387262	0.00111603
100343054	LRRC2	mRNA	2.19129	3.06246e-06	0.251325	0.976702	-1.93637	4.5597e-05
100344889	NPTX1	mRNA	0.510225	0.11715	0.660757	0.0269042	0.1523	0.672334
100341214	CRB2	mRNA	-1.31046	0.194938	1.93598	0.0874934	3.25304	0.000423982
100344890	ADAM28	mRNA	6.53464	2.98518e-32	0.0999582	0.994937	-6.43166	4.16589e-31
100341211	GPR173	mRNA	-1.11054	1.55315e-05	-0.645189	0.138029	0.46768	0.23023
100343050	FGF23	mRNA	7.35271	3.93159e-24	0.632235	0.976702	-6.75756	2.03144e-26
100351101	SPIN4	mRNA	-3.0631	1.22121e-07	-0.554395	0.644259	2.51352	0.000372009
100351096	CALCOCO2	mRNA	1.64583	1.50818e-23	0.294613	0.0762721	-1.34845	2.25639e-22
100351093	WSB1	mRNA	0.538601	0.0391537	0.125869	0.837405	-0.40998	0.114038
100338190	GLIS2	mRNA	-0.989701	5.59849e-08	0.246321	0.186932	1.23857	1.1389e-13
100338193	GOLGA3	mRNA	0.428654	0.000513372	0.0802133	0.862935	-0.345771	0.0127604
100351084	ABCC5	mRNA	-0.51408	0.0260677	-0.238759	0.348373	0.278724	0.32395
100351088	FAM241A	mRNA	1.35543	1.17969e-06	0.0410219	0.98294	-1.31125	5.42632e-06
100351079	GPANK1	mRNA	0.447511	0.0750118	-0.0425762	0.976702	-0.487936	0.0143577
100351083	RUBCN	mRNA	-0.616754	0.00110085	0.04712	0.976702	0.666268	0.000872767
100351075	IGF2BP3	mRNA	0.604906	0.00092366	-0.328199	0.220997	-0.930805	8.65955e-08
100351077	ADAMTS12	mRNA	-1.1002	1.68242e-05	-1.06598	0.000100699	0.0369977	0.944915
100351078	RIPOR2	mRNA	0.641684	0.0715401	0.563014	0.00817435	-0.0768941	0.906861
100338208	FOSL1	mRNA	7.72619	1.04886e-08	2.0021	0.92645	-5.72605	2.45676e-10
100338222	MTERF3	mRNA	1.20835	3.23268e-07	-0.0836356	0.976702	-1.28931	2.70368e-08
100338223	CRLS1	mRNA	0.22426	0.425644	-0.280924	0.479602	-0.503199	0.0403804
100338221	UBR5	mRNA	-0.333018	0.0428416	0.0136591	0.97808	0.349244	0.0273794
100338214	HK2	mRNA	1.37403	5.00654e-05	0.213681	0.788365	-1.15862	6.54472e-05
100351110	LOC100351110	mRNA	0.9561	9.6413e-06	0.146416	0.801838	-0.807836	7.78633e-05
100338234	SERPINE2	mRNA	0.949803	0.062039	-0.740477	0.190345	-1.69012	0.00254976
100351104	PTP4A2	mRNA	0.272571	0.236227	-0.197638	0.536491	-0.468306	0.00197379
100351106	ZFP64	mRNA	-1.2259	6.28208e-05	-0.199585	0.838709	1.02962	0.00226846
100338228	MLYCD	mRNA	-0.263662	0.465954	0.365694	0.300604	0.631507	0.0289168
100338231	RBM28	mRNA	0.502469	0.00331792	-0.0918459	0.952708	-0.59205	0.000832917
100341277	IFI44L	mRNA	1.36583	2.02648e-06	0.415279	0.651896	-0.94837	0.0233484
100352865	HS3ST3B1	mRNA	0.523032	0.00286778	-0.284983	0.392559	-0.805581	1.38052e-06
100343121	LEPROTL1	mRNA	0.449871	0.0390552	-0.190863	0.692486	-0.638851	0.00733998
100341272	BEND3	mRNA	0.799826	0.00734878	0.308433	0.397049	-0.489633	0.1317
100341281	IL1RAP	mRNA	2.78279	2.20883e-49	1.40381	5.64468e-14	-1.37677	1.1803e-13
100352864	EFNB3	mRNA	-3.82148	0.0172303	-0.573795	0.973464	3.24273	0.142348
100351041	PPP1R3B	mRNA	1.2892	4.95421e-07	-0.197303	0.81322	-1.48421	1.95512e-10
100341279	PHACTR4	mRNA	-0.457641	0.0419215	-0.0256777	0.986486	0.434376	0.0776646
100352863	CDK1	mRNA	-1.37862	4.1015e-05	-0.866831	0.154609	0.513927	0.366488
100352855	RCC1	mRNA	0.630483	0.0225283	0.187572	0.832708	-0.440383	0.150242
100351034	MRPL45	mRNA	0.476975	0.0456041	-0.15641	0.918452	-0.631002	0.00658928
100352854	DUSP27	mRNA	0.862225	0.00123421	0.140482	0.964673	-0.718996	0.0477044
100341283	CSTA	mRNA	4.96379	0.0364771	1.99434	0.976702	-2.98551	0.188436
100351029	GLUD1	mRNA	0.315572	0.00980434	-0.161243	0.36714	-0.474494	9.46215e-05
100352852	SPTA1	mRNA	0.793008	0.0447003	-0.756083	0.193207	-1.54683	1.05381e-05
100352851	XPO5	mRNA	0.980412	7.51028e-12	0.0577895	0.965359	-0.920362	5.28082e-11
100354696	STX11	mRNA	1.02939	0.000100509	0.145321	0.89054	-0.881665	0.000632419
100351030	POLL	mRNA	-0.510765	0.0440482	-0.164087	0.817241	0.348353	0.203652
100351032	MAP3K14	mRNA	1.20554	3.56531e-10	0.245633	0.505269	-0.957394	1.20931e-07
100351025	NID1	mRNA	-0.185207	0.761423	-0.665635	2.01879e-05	-0.476232	0.274615
100354693	ZBTB9	mRNA	0.308026	0.167593	-0.179006	0.716813	-0.484352	0.0307856
100351026	AIDA	mRNA	0.252235	0.257893	-0.140157	0.481278	-0.389693	0.046506
100354691	SNRNP48	mRNA	0.854647	0.000947612	0.416646	0.337207	-0.436084	0.170579
100341296	PAOX	mRNA	-0.775368	0.00518567	0.036888	0.976702	0.814207	0.00343249
100352844	IL17RD	mRNA	-0.514504	0.161673	-0.717794	0.00224293	-0.200275	0.665377
100354695	SRF	mRNA	0.580402	0.0062505	0.0155163	0.994739	-0.562307	0.00243894
100352849	ZFR	mRNA	0.558366	0.000268471	-0.0631361	0.926352	-0.618924	1.39396e-05
100351027	NFASC	mRNA	-1.97102	3.82111e-05	-0.353389	0.741359	1.62139	0.000548719
100354694	TAPBP	mRNA	1.64743	1.4312e-17	0.212208	0.682511	-1.43267	1.90249e-27
100351028	ARIH1	mRNA	0.312845	0.162889	-0.149525	0.652541	-0.459665	0.037142
100354687	CLYBL	mRNA	-1.08533	0.000962797	-0.263899	0.838709	0.822549	0.0433402
100351022	PHLDB2	mRNA	-0.942976	5.43837e-06	-0.155605	0.847294	0.790105	4.49461e-05
100354689	GORASP1	mRNA	0.171233	0.39862	0.390117	0.0380707	0.221123	0.239244
100341298	ABCA6	mRNA	2.05964	3.18923e-15	-0.483952	0.0452289	-2.53985	4.63167e-22
100351067	TMEM170A	mRNA	0.704301	0.00148023	0.00129892	0.996869	-0.701594	0.00142929
100351070	RAB3GAP1	mRNA	-0.431657	0.00610675	-0.193498	0.389333	0.240575	0.112912
100351074	ANLN	mRNA	-0.917501	0.00677105	-0.456856	0.58854	0.463389	0.291877
100352889	CA5A	mRNA	5.62416	0.00152142	3.2964	0.685946	-2.33374	0.0837278
100351062	LOC100351062	mRNA	0.508983	0.0497151	0.191161	0.4858	-0.314559	0.266211
100352882	SEC61B	mRNA	0.431593	0.116285	-0.128109	0.961683	-0.557437	0.0233467
108178831	LOC108178831	mRNA	0.423762	0.260003	-0.321902	0.712329	-0.744159	0.000143101
100338161	BCL9	mRNA	0.373328	0.0411275	0.0959124	0.83	-0.275273	0.173271
100338170	CHIT1	mRNA	2.14367	0.000896968	0.396015	0.902977	-1.74381	0.00420803
100338168	FILIP1L	mRNA	-0.437217	0.0623819	-0.772475	5.70634e-06	-0.333812	0.257738
100341301	TPCN1	mRNA	-1.56537	2.54824e-22	-0.355325	0.0393223	1.21253	7.21147e-18
100351053	CAPN5	mRNA	-1.63348	9.33817e-08	0.00803752	0.994937	1.6443	2.40653e-09
100352876	VKORC1	mRNA	-0.809069	0.00181837	-0.669101	0.0300653	0.142421	0.706911
100352873	EFHD1	mRNA	-2.0559	0.00859254	-0.457707	0.896759	1.60231	0.103135
100351048	ADD1	mRNA	-0.415996	0.00919207	-0.0534835	0.976702	0.364831	0.0235835
100352875	ZNF184	mRNA	0.641157	0.00507736	0.0848749	0.976702	-0.55412	0.0107683
100352874	MTHFR	mRNA	-0.815136	0.000124763	-0.0436737	0.976702	0.772983	0.000459561
100352867	SCRN2	mRNA	-2.04331	9.2087e-12	-0.328668	0.576307	1.71616	9.93852e-08
100338174	DPCD	mRNA	-0.733216	0.0062505	-0.0876302	0.976702	0.647661	0.0258305
100338172	LOC100338172	mRNA	0.401438	0.00978933	0.0181399	0.985634	-0.381098	0.0175703
100338178	CLTC	mRNA	0.496863	5.13345e-05	-0.0750209	0.920966	-0.569535	1.0509e-05
100338179	TNS4	mRNA	-1.29787	0.00472351	-0.304243	0.812941	0.99496	0.0327827
100338181	CHST7	mRNA	-2.17432	9.538e-21	0.239855	0.544621	2.41691	5.9008e-26
100341318	HMBS	mRNA	0.482964	0.0288809	0.0434441	0.976702	-0.437726	0.0605125
100354153	TM7SF2	mRNA	-0.808198	0.0246267	0.506327	0.297507	1.31728	8.12706e-05
100355978	ETV1	mRNA	-1.13659	0.000664774	-0.692553	0.00906993	0.447038	0.277721
100339491	DYNLT1	mRNA	-0.468424	0.0427503	-0.274666	0.592333	0.195653	0.586414
100328959	NAT1	mRNA	0.898786	0.000126198	-0.284041	0.709325	-1.18098	4.14989e-06
100339498	CRTAP	mRNA	-1.00748	2.00627e-10	-0.263051	0.348307	0.746723	3.91255e-05
100328946	CYP4A6	mRNA	4.48425	6.59805e-14	3.4098	1.11042e-06	-1.07331	0.0550398
100328952	CTNNA1	mRNA	-0.44279	0.0389542	-0.140809	0.639171	0.304887	0.149641
100355972	SLC39A11	mRNA	-1.09073	0.00060983	0.413081	0.0516736	1.50523	4.95208e-07
100355962	USH2A	mRNA	-2.51784	0.00189997	-0.0219464	0.995349	2.49797	8.38067e-06
100355960	CCSER1	mRNA	-0.495006	0.0395296	0.394528	0.21231	0.891481	0.000443626
100355961	HSPA14	mRNA	0.636732	0.00311659	-0.0556788	0.976702	-0.690055	0.00164299
100355956	SPSB4	mRNA	-2.91386	1.45853e-05	-0.326761	0.919137	2.58927	0.00118873
100337688	GRAMD4	mRNA	0.771879	2.60403e-05	0.387133	0.105625	-0.381853	0.0349752
100339511	LIPK	mRNA	-1.08181	0.0342543	-0.97174	0.486002	0.109748	0.923509
100337689	SLC44A1	mRNA	-0.922221	1.16525e-14	-0.286411	0.247787	0.637676	0.000326396
100339510	KIAA0586	mRNA	-0.357468	0.0287319	0.232737	0.288402	0.592469	0.000134289
100339515	PGF	mRNA	3.41333	9.556e-17	0.722648	0.304842	-2.68719	5.51631e-09
100339513	USP43	mRNA	2.04328	2.01404e-12	0.292096	0.438549	-1.74921	7.82123e-10
100359054	NFKBIE	mRNA	1.25125	0.000123004	0.173512	0.950555	-1.07476	9.25741e-05
100359053	FANCE	mRNA	-1.3455	0.000993161	-0.282399	0.884004	1.06653	0.0382898
100339508	KIAA0391	mRNA	0.901648	7.48398e-10	0.232521	0.338775	-0.666776	7.3277e-06
100328965	EIF4A2	mRNA	0.423965	0.0615904	-0.112287	0.904089	-0.533659	0.0107587
100328961	PITPNA	mRNA	0.424282	0.00708825	-0.110996	0.772222	-0.533312	0.000599968
100339506	SFMBT2	mRNA	0.663856	0.0199307	-0.0803189	0.976702	-0.740689	0.00448773
100359047	C1GALT1	mRNA	1.33586	4.9739e-14	0.059448	0.976702	-1.27424	4.90759e-22
100359046	MTURN	mRNA	-0.09574	0.801236	-0.665052	0.00102498	-0.56713	0.000256033
100328967	LOC100328967	mRNA	1.11153	1.3635e-05	0.485752	0.177945	-0.623642	0.00123024
100359044	LOC100359044	mRNA	-5.59253	0.0021207	0.145657	0.991293	5.73497	0.0309583
100359042	LOC100359042	mRNA	-2.33685	0.581689	-24.7626	8.03322e-08	-8.51025	0.00381488
100359041	ZC3H13	mRNA	0.366249	0.0178893	0.131922	0.690448	-0.231903	0.202718
100355950	PEA15	mRNA	0.575242	1.53201e-05	-0.387306	0.000965162	-0.960246	9.64573e-13
100354181	UBAC2	mRNA	-0.269208	0.45236	0.417956	0.206733	0.69048	0.0197955
100356011	ALDH1A3	mRNA	-1.57597	2.40402e-06	-0.229106	0.935781	1.34991	0.00593065
100354183	CSRNP1	mRNA	3.05985	2.78677e-19	0.694812	0.173722	-2.36117	3.17339e-16
100337706	NUDT14	mRNA	-2.31109	2.78014e-05	-0.1412	0.976702	2.17025	0.000762623
100337707	LOC100337707	mRNA	0.857526	0.00139852	0.0408968	0.980012	-0.814065	0.00943246
100339523	HDDC3	mRNA	-1.38408	0.0388986	0.232909	0.937456	1.61842	0.0116788
100339522	AGMO	mRNA	-0.892186	6.48652e-05	0.0555415	0.976702	0.949996	1.17278e-05
100337711	RRM2B	mRNA	-0.376141	0.161477	0.243677	0.179315	0.622005	0.00773246
100337710	NEURL1B	mRNA	-1.027	0.000501698	-0.881038	0.00301592	0.148009	0.802092
100337703	LOC100337703	mRNA	-1.12873	0.0279874	0.161083	0.976702	1.29249	0.0086024
100337704	IMMT	mRNA	0.214361	0.251836	-0.118546	0.681766	-0.330186	0.049577
100339519	LOC100339519	mRNA	0.781642	0.000644522	-0.121979	0.95608	-0.900856	7.43228e-05
100337700	ZDHHC24	mRNA	-0.393281	0.0617502	0.0160847	0.993002	0.411658	0.0497011
100337702	WDR17	mRNA	-1.59859	6.49004e-05	0.560054	0.374985	2.16231	9.53308e-08
100355998	CEP72	mRNA	-2.37131	7.47289e-06	-0.186895	0.861575	2.18725	0.000107011
100354162	CCDC86	mRNA	2.24936	4.59261e-16	0.707198	0.126366	-1.54038	1.72257e-08
100355991	BID	mRNA	1.51301	0.0006709	0.668186	0.548834	-0.841747	0.0338443
100355992	PLXNB3	mRNA	-1.19307	0.0238123	0.280193	0.924044	1.47482	0.00637281
100354163	RASD2	mRNA	-2.7701	5.76639e-14	-0.618173	0.216864	2.15413	8.13394e-09
100339544	FZD3	mRNA	-0.943125	5.53441e-05	0.222323	0.833947	1.16819	0.0001089
100337719	CFAP20	mRNA	-0.50337	0.0210335	-0.386813	0.224501	0.118908	0.795923
100337721	IL4R	mRNA	2.11223	5.61488e-29	0.327773	0.276322	-1.78169	5.07474e-41
100339543	LOC100339543	mRNA	0.437303	0.0166318	-0.134295	0.835582	-0.569088	0.00328621
100337717	ACSS3	mRNA	-1.63412	0.00063913	0.37868	0.738508	2.01363	9.47326e-06
100337713	SHLD1	mRNA	-0.528893	0.0120521	0.219011	0.70844	0.750219	0.000498293
100337715	FMNL3	mRNA	-0.871729	1.35196e-05	-0.295173	0.157948	0.57835	0.0127553
100355988	CLIP3	mRNA	-0.203418	0.675544	-0.850096	0.0244381	-0.644802	0.108063
100354159	APBB1	mRNA	-0.962845	6.96153e-05	-0.252983	0.504749	0.712001	0.00300192
100342578	TBX3	mRNA	-0.944108	1.36822e-07	-0.122981	0.644259	0.823947	2.73025e-06
100342579	MED14	mRNA	0.957787	7.18017e-10	0.222272	0.413342	-0.732925	2.29195e-05
100342575	CDC42EP4	mRNA	1.80611	1.51204e-18	0.177259	0.263312	-1.62586	2.10682e-16
100342576	DLX4	mRNA	1.81045	0.0142003	-0.238905	0.976702	-2.0486	0.00854214
100342577	SNAP29	mRNA	0.650739	0.014621	0.175632	0.571842	-0.472833	0.0880106
100359008	FBH1	mRNA	-0.443208	0.00785848	-0.0885317	0.924772	0.357375	0.0639294
100359007	SLC24A2	mRNA	-3.62801	0.00157081	-1.51972	0.430528	2.11225	0.151305
103346948	LOC103346948	mRNA	0.200788	0.241234	0.293283	0.0248746	0.0953218	0.702096
100339411	CSGALNACT1	mRNA	0.375436	0.0496966	0.525533	0.000346914	0.152522	0.555166
100359001	KCTD5	mRNA	0.746662	0.00141316	-0.0847882	0.976702	-0.829467	0.00016049
100339419	LOC100339419	mRNA	-1.59401	0.0109598	-0.308751	0.874811	1.28513	0.0784952
100339423	FLVCR2	mRNA	-1.01209	0.0041285	-0.273288	0.448369	0.740959	0.0454777
100339446	LOC100339446	mRNA	-2.69151	4.77778e-05	-0.643537	0.741147	2.05322	0.0339214
100358993	RUNX1	mRNA	1.84535	3.18965e-23	0.161217	0.840111	-1.68184	3.52283e-29
100358990	GLI1	mRNA	-1.45329	7.02742e-06	-0.876892	0.0178227	0.578922	0.239839
100358984	LOC100358984	mRNA	-0.545294	1.52088e-05	-0.0487027	0.974973	0.499192	0.000147652
100339429	A3GALT2	mRNA	-2.79433	1.56126e-19	-0.106329	0.976702	2.6902	2.21072e-18
103346927	ABLIM2	mRNA	-2.94379	0.000853524	-0.255709	0.976702	2.6897	0.00651202
100358982	TGFB3	mRNA	-1.09653	0.0018951	-0.0422443	0.97808	1.05756	0.00889987
100339436	BCR	mRNA	0.569402	0.000144705	0.122852	0.875588	-0.443677	0.0290272
103346926	PTTG1IP	mRNA	0.335948	0.00373071	-0.138081	0.835555	-0.471459	0.0183937
100355949	SHPRH	mRNA	-0.142536	0.568533	0.437973	0.000100699	0.582921	0.000647745
100355947	HMGA1	mRNA	0.963405	0.00491641	-0.286662	0.810572	-1.24713	2.32352e-07
100355944	CFB	mRNA	3.54299	8.02926e-20	0.348009	0.918381	-3.19203	2.22297e-44
100355945	LRRC1	mRNA	-0.822088	0.0213828	0.116995	0.976702	0.942687	0.0293834
100328931	LTA	mRNA	2.46883	2.20847e-06	-0.0939589	0.988187	-2.56086	1.18873e-08
100328928	PVR	mRNA	2.0717	5.42001e-13	0.536169	0.291343	-1.53271	2.28843e-09
100359036	TANC1	mRNA	-0.467376	0.0136506	-0.191111	0.454101	0.278641	0.137398
100328920	AFF4	mRNA	0.407376	0.0129242	-0.0575809	0.927384	-0.462349	0.00311089
100328925	ALDOB	mRNA	-1.40055	0.0192284	-0.478002	0.548797	0.925982	0.204326
100339456	MAT2A	mRNA	0.827955	0.000161552	0.154319	0.488654	-0.671509	0.00329811
100328923	H3F3A	mRNA	-0.340629	0.018371	-0.404659	0.0014961	-0.061658	0.838339
100355942	TMEM243	mRNA	0.700912	0.000129684	0.316315	0.188973	-0.382527	0.0212957
100355934	INSIG2	mRNA	-0.796742	2.84017e-07	-0.083533	0.93001	0.715159	6.22013e-06
100355931	POC1B	mRNA	-0.381466	0.0629079	0.0270084	0.977004	0.411054	0.0448138
100328944	CYP4A7	mRNA	1.02783	0.0338596	1.44305	0.00290008	0.416615	0.295354
100359022	TMEM33	mRNA	0.978544	7.67962e-05	0.00695404	0.994937	-0.970009	0.000197632
100339466	SIMC1	mRNA	0.193711	0.475437	-0.281791	0.376792	-0.473398	0.0103213
100359019	TK1	mRNA	-1.33949	0.00218528	-0.186444	0.964524	1.15539	0.00349585
100339465	LCP2	mRNA	2.04848	2.29475e-09	0.221377	0.865445	-1.82516	4.96139e-12
100359018	RCN1	mRNA	1.79433	2.25589e-22	-0.244396	0.443619	-2.03627	1.53551e-35
100328935	CYP2C30	mRNA	2.17062	0.0267577	0.96191	0.872196	-1.20985	0.394786
100328940	CCR1	mRNA	2.63463	4.22037e-07	1.69729	1.95859e-09	-0.935815	0.0994705
100359016	PRKRIP1	mRNA	0.757002	0.04061	0.421283	0.601067	-0.333458	0.46626
100339469	GPD1	mRNA	-0.251076	0.317751	0.388614	0.427566	0.642295	0.0241889
100359014	MX1	mRNA	2.13657	1.40013e-12	0.765127	0.460865	-1.36921	0.000661527
100358958	CRABP2	mRNA	0.891083	0.328123	-1.2188	0.567678	-2.10414	0.0133618
100358955	CDKN2C	mRNA	-1.43183	2.35773e-10	-0.613597	0.0084052	0.821246	0.00132292
100358951	FLOT1	mRNA	0.431804	0.00726655	0.364076	0.0254918	-0.0645926	0.844794
103346861	LOC103346861	mRNA	0.0761263	0.902145	0.416113	0.0322876	0.341644	0.36652
103349515	LOC103349515	mRNA	-0.627086	0.0424783	-0.481013	0.246745	0.147369	0.814081
103351681	MS4A18	mRNA	4.33573	0.274546	-4.75817	0.480254	-9.09335	0.000933001
100358943	CPNE8	mRNA	0.761717	0.00109794	-0.288254	0.475985	-1.04762	2.72901e-12
100358941	C3H8orf37	mRNA	-1.4054	1.15395e-11	-0.426422	0.129608	0.98118	6.3663e-06
100358940	N4BP3	mRNA	0.943047	3.8848e-05	0.242467	0.635483	-0.697538	0.00280036
100358939	WWC1	mRNA	-0.490259	0.0294835	0.273115	0.108939	0.764983	0.000203645
103351698	GPR68	mRNA	1.3268	0.000268763	-0.119002	0.962305	-1.44256	0.0001089
103346840	LOC103346840	mRNA	0.807041	0.016425	-0.0545328	0.976874	-0.859604	0.0208383
103351690	RIOX1	mRNA	-0.793588	0.00148379	-0.0190163	0.992208	0.77723	0.00441647
100358981	HDAC5	mRNA	-1.30234	1.17384e-12	-0.223718	0.44889	1.08148	6.64156e-11
100358980	PCTP	mRNA	-1.29404	8.7842e-05	-0.777406	0.077492	0.519496	0.122924
103349452	LOC103349452	mRNA	-2.60073	0.0422339	-0.08539	0.992915	2.51686	0.0508878
103346912	LOC103346912	mRNA	-1.43765	0.00371825	-0.0317403	0.994937	1.40841	0.00808465
103346909	LOC103346909	mRNA	1.06945	0.0197419	-0.211239	0.976702	-1.27982	0.0102551
100346177	QDPR	mRNA	-0.832702	0.0503393	0.138054	0.970852	0.973513	0.0295301
100358971	INTU	mRNA	-0.9675	0.000394466	0.148228	0.955439	1.11733	0.000241928
100346179	WDR43	mRNA	1.39942	2.90421e-12	0.192643	0.770061	-1.20436	2.81067e-16
103346887	PACS2	mRNA	-0.573304	0.00573292	0.0691856	0.976702	0.644901	0.00198168
100358960	CRTC2	mRNA	1.17681	8.91307e-09	0.210755	0.682645	-0.963884	3.45724e-07
103351661	LOC103351661	mRNA	0.702963	0.267981	-0.355651	0.94173	-1.05806	0.0311476
100337729	CHD4	mRNA	-0.655801	0.00679745	-0.191291	0.0856293	0.467246	0.0674566
100337732	RAPGEF5	mRNA	0.48874	0.10035	0.463973	0.00582089	-0.0214678	0.964827
103351576	LOC103351576	mRNA	-3.59759	0.00575412	-0.520775	0.900745	3.07386	0.0454738
103351573	CAVIN1	mRNA	-0.00838138	0.976414	0.41178	0.0874148	0.423026	0.0494603
100337736	SMIM8	mRNA	-0.733689	0.0175617	-0.227296	0.815118	0.508746	0.165149
100337734	ZNF131	mRNA	0.343135	0.0216877	0.0252452	0.976702	-0.315401	0.0442812
100337735	MARVELD2	mRNA	-1.00706	3.44502e-05	-0.241804	0.531945	0.766784	0.00176789
100339550	CHD7	mRNA	0.420735	0.00381913	-0.0166397	0.98297	-0.434982	0.00335441
100337740	TCHH	mRNA	2.27375	0.0250555	-0.466628	0.976702	-2.74213	0.0158187
103346779	LOC103346779	mRNA	-1.47481	5.38768e-05	0.308637	0.500792	1.78642	1.22872e-06
100337744	LSG1	mRNA	0.891451	7.47912e-09	-0.0388217	0.976702	-0.928628	1.97995e-05
103346775	LOC103346775	mRNA	-0.932145	0.0015229	-0.168466	0.921909	0.764837	0.00642666
103346773	ABCG1	mRNA	1.47151	0.000122093	0.60105	0.0329779	-0.867223	0.0202982
100337742	STT3B	mRNA	0.414384	0.00086228	-0.00347913	0.994937	-0.415129	0.0010116
103351593	MRC2	mRNA	-1.4282	7.24441e-05	-0.374671	0.476562	1.05734	0.0114925
100337743	MAP6D1	mRNA	1.16958	0.0330189	0.632518	0.407166	-0.537248	0.409485
100337748	PGBD5	mRNA	-4.72867	0.000545694	-1.13263	0.476722	3.58879	0.0470804
100337739	TOR3A	mRNA	1.93023	3.01241e-26	0.287949	0.354498	-1.63982	8.10529e-22
100337753	C17H14orf93	mRNA	-1.00363	3.05877e-05	-0.14711	0.840747	0.859382	0.000440711
100358927	TBC1D16	mRNA	-1.59582	2.27631e-06	-0.17301	0.884428	1.42617	3.23138e-05
100358925	PXDN	mRNA	-0.844577	0.016425	-0.408674	0.195107	0.439337	0.229294
100337758	PITPNC1	mRNA	0.734611	0.00421846	0.118156	0.976702	-0.614646	0.0157437
103351534	PPM1E	mRNA	-0.362875	0.565176	-1.4119	0.00872417	-1.05059	0.0962064
100358924	UBE2I	mRNA	0.43973	0.0219518	-0.239962	0.547773	-0.677679	0.000354245
100358923	RASIP1	mRNA	0.696482	0.0107221	0.304095	0.161298	-0.389015	0.171215
100337757	PIK3R5	mRNA	1.23127	0.000267115	0.638483	0.127245	-0.590563	0.0245045
100337764	SLC25A5	mRNA	-0.773565	0.00013728	-0.444305	0.0530196	0.331149	0.0664139
100337760	PHETA1	mRNA	0.714225	0.00612336	-0.0551272	0.976702	-0.766738	0.00857191
103351543	CA10	mRNA	-3.42699	0.00202079	-3.81347	0.0348338	-0.408282	0.91638
100337761	EIF1AX	mRNA	0.812561	0.00393794	0.219476	0.496382	-0.591774	0.0387198
103349387	ONECUT2	mRNA	1.59562	0.0212074	-0.498556	0.930873	-2.0933	0.000409228
103351550	PRG2	mRNA	2.33419	0.034017	-2.96923	0.568202	-5.29863	0.00250228
103349397	BCL2	mRNA	-0.60378	0.00274511	-0.199747	0.644456	0.40604	0.124091
100344388	LOC100344388	mRNA	0.398094	0.159801	-0.554889	0.0950023	-0.9505	0.000128086
100344390	GALNT14	mRNA	-1.96939	2.54786e-06	-0.799327	0.163164	1.17176	0.0190662
100346247	LOC100346247	mRNA	1.77565	8.34777e-11	-0.112719	0.976702	-1.88615	6.91235e-14
100344400	MYO1B	mRNA	-0.614977	0.0417432	-0.563695	0.00218249	0.0542906	0.906861
100346255	ZNF473	mRNA	0.328616	0.158775	-0.246962	0.665816	-0.572983	0.0145408
100344394	FZD6	mRNA	-1.16062	2.52368e-07	-0.302336	0.761118	0.860407	0.00945916
100346254	LRP4	mRNA	-0.696459	0.0395007	-0.391941	0.00275087	0.307433	0.469763
103351757	LOC103351757	mRNA	-1.97436	7.8402e-05	-0.00345623	0.996983	1.97503	0.000121432
100346260	FAM167A	mRNA	-1.62615	0.00059989	-0.733862	0.227707	0.894429	0.10515
100346263	TNIP1	mRNA	2.53686	2.12928e-24	0.0528049	0.976702	-2.48044	1.60792e-25
100342580	PRDX4	mRNA	0.404267	0.0454891	-0.282213	0.52058	-0.684449	0.00150993
100346262	LPIN1	mRNA	0.65963	0.00138983	0.0976005	0.965365	-0.559805	0.000941116
103351767	C21H12orf49	mRNA	0.880832	0.00430354	0.383157	0.526782	-0.494096	0.12801
100342593	TLE3	mRNA	0.931636	8.06249e-07	0.123988	0.81245	-0.804403	5.08281e-06
100342595	CBL	mRNA	0.48961	0.00500435	0.0797885	0.920966	-0.407468	0.00949413
103351771	PIGA	mRNA	0.989586	3.50395e-13	0.252867	0.267815	-0.734318	5.08205e-08
100342589	AP3B2	mRNA	0.277376	0.624179	-1.03914	0.283643	-1.31369	0.0419849
100346267	HIGD1C	mRNA	3.54016	0.0065896	0.538943	0.976702	-2.98954	0.0417455
100344410	LOC100344410	mRNA	-1.07337	0.00582817	-0.865817	0.115151	0.210035	0.825497
103349644	CENPH	mRNA	-0.818843	0.0190102	-0.0398161	0.984764	0.781511	0.0271988
103349645	AK6	mRNA	0.855654	0.0210934	0.290959	0.885957	-0.563027	0.156355
100346275	LRP2	mRNA	0.869234	0.0530216	2.01623	0.000978214	1.15011	0.0602687
100344417	KRTCAP2	mRNA	0.253089	0.246981	-0.224293	0.354856	-0.475411	0.0110088
100346279	XPC	mRNA	0.512441	0.0217282	0.360803	0.236292	-0.149025	0.589717
100344420	IFI44	mRNA	1.0012	0.00400164	0.498414	0.478022	-0.500947	0.238547
103346994	NR2C2AP	mRNA	1.48163	0.00669438	0.251661	0.976702	-1.22781	0.01433
103346991	INPP5A	mRNA	-0.608641	0.0430183	0.067277	0.976702	0.677931	0.0162725
103346986	LOC103346986	mRNA	-0.488446	0.302048	0.79899	0.0887766	1.28977	1.32057e-05
100346284	SEC61G	mRNA	0.532942	0.0426498	-0.268977	0.709325	-0.799393	0.000997008
103346985	DNAJC4	mRNA	-0.544049	0.0415824	-0.0192274	0.99255	0.526628	0.0346878
100342603	ANKRD11	mRNA	0.552739	4.20546e-07	0.043535	0.969732	-0.506784	2.57734e-06
103346983	FERMT3	mRNA	0.865657	0.0682909	0.947456	0.0447776	0.0843267	0.906861
100346280	SEMA3G	mRNA	-4.9814	3.21158e-29	-0.740763	0.000911278	4.2424	3.32487e-21
100342604	ME3	mRNA	-3.1641	4.03306e-07	-0.00491409	0.99684	3.16784	1.03832e-05
100346283	TWISTNB	mRNA	0.629351	0.000486924	0.153388	0.814676	-0.47339	0.0156365
100346290	NUB1	mRNA	1.34744	7.5528e-09	0.0748538	0.953818	-1.26914	1.20551e-08
100346289	CACYBP	mRNA	1.62317	1.3051e-06	-0.348297	0.150545	-1.96984	5.60954e-10
103346968	WFDC1	mRNA	-0.817731	2.30761e-05	-0.139804	0.805784	0.680475	0.000737983
100344429	YOD1	mRNA	0.921625	0.000195997	0.174342	0.39604	-0.745882	0.00304313
100346285	LOC100346285	mRNA	-1.20452	0.139398	-3.99864	0.00445038	-2.79707	0.0657072
100342622	KCNMB4	mRNA	-1.07661	0.00795487	0.108671	0.976702	1.18891	0.00372058
103346960	TRIP10	mRNA	1.05036	2.72269e-06	0.122614	0.954541	-0.925243	3.98926e-05
100344434	LOC100344434	mRNA	-1.49919	2.46253e-19	0.422782	0.257222	1.92558	3.12707e-14
100346294	CDC14A	mRNA	-0.15955	0.559377	0.569971	0.000123215	0.731887	2.59059e-05
100346296	CMTM8	mRNA	-1.95366	4.34136e-06	-0.0912638	0.976702	1.86525	0.000957178
100352477	WDR83OS	mRNA	-0.702854	0.00430697	-0.0741572	0.976702	0.630908	0.0113636
100346192	RUFY4	mRNA	2.31874	3.89406e-06	1.4859	0.00441732	-0.831316	0.0976198
100346186	CX3CL1	mRNA	5.01551	6.81199e-44	0.0413168	0.977268	-4.9704	1.70519e-51
100352463	HAUS5	mRNA	-0.734474	0.00168288	0.0933443	0.973464	0.82983	0.000401445
100346209	LOC100346209	mRNA	4.58003	5.64575e-39	-0.42962	0.812048	-5.00663	1.02085e-37
100352457	GPT2	mRNA	0.532299	0.0514167	0.843956	7.4417e-08	0.314161	0.340708
100352461	DNAJC13	mRNA	1.25348	6.36776e-15	0.187148	0.401311	-1.06342	1.02057e-11
100352458	PGER4	mRNA	-1.83673	9.31008e-05	-0.414524	0.723046	1.4256	0.0181398
100352455	SDC4	mRNA	2.8383	1.95603e-22	0.481953	0.113013	-2.35351	1.7127e-22
100346195	RBSN	mRNA	-0.373721	0.0121059	0.0629241	0.953818	0.43919	0.000810757
103349534	ATG10	mRNA	-0.911253	0.00833572	-0.0466772	0.977268	0.869043	0.0325309
100346216	LXN	mRNA	-1.09117	9.97113e-05	-1.15681	0.00105869	-0.0626569	0.908006
100344366	LINGO1	mRNA	-2.36432	1.9889e-07	-0.883715	0.186033	1.48119	0.0083837
100346227	NOP9	mRNA	0.555724	0.00858838	0.0385196	0.976702	-0.514841	0.0144366
100346224	ASPM	mRNA	0.0635544	0.906687	-0.616091	0.0656602	-0.677795	0.0131253
100344364	ZNF3	mRNA	-0.387002	0.0257212	0.142493	0.791939	0.532337	0.00660622
100346223	SCCPDH	mRNA	-0.454535	0.028847	-0.193032	0.68736	0.263004	0.325899
100346231	FKBP10	mRNA	-1.72887	2.74716e-09	-0.502586	0.288402	1.22892	0.000236492
100344382	DOLK	mRNA	0.36481	0.0440032	0.0575346	0.976702	-0.30496	0.149919
100346241	LOC100346241	mRNA	-1.08454	0.00508251	-0.535529	0.343009	0.551645	0.0866645
100346243	CHCHD2	mRNA	0.584211	0.0850884	-0.480134	0.263389	-1.06147	0.00174129
100344386	ADAM7	mRNA	5.0718	0.0115893			-4.96724	0.0223736
100344375	LOC100344375	mRNA	-1.94582	0.0808943	0.403136	0.964524	2.35043	0.00621136
100344376	TM9SF3	mRNA	0.396748	0.0017543	-0.195805	0.149868	-0.590181	1.02599e-06
100344381	LOC100344381	mRNA	1.58279	0.0147524	0.288089	0.976702	-1.29094	0.045577
100342683	FJX1	mRNA	-0.789728	0.00618845	-0.070045	0.976702	0.721702	0.00605313
100342686	ATP11A	mRNA	-0.197827	0.482321	0.278429	0.236143	0.478365	0.0110317
100352414	PKHD1	mRNA	-0.664687	0.27207	0.662552	0.00826113	1.32929	0.00608942
100342677	RPS21	mRNA	-0.68788	0.0085277	-0.0470143	0.976702	0.643159	0.00244828
100354259	ZC3H6	mRNA	-0.693314	0.0061179	-0.164707	0.664381	0.531251	0.0455874
100352420	EXTL2	mRNA	-0.78493	0.0105253	-0.339902	0.585284	0.447591	0.26564
100354258	KLHL5	mRNA	-0.569345	0.000672453	-0.345058	0.0191285	0.227231	0.307945
100352412	SLC39A6	mRNA	1.66114	4.36459e-40	-0.189628	0.466802	-1.84871	2.93814e-52
100342694	YWHAZ	mRNA	0.266657	0.177318	-0.241105	0.116774	-0.505072	0.00510813
100342697	NOB1	mRNA	0.846138	3.92482e-06	0.112972	0.926352	-0.730117	0.000132832
100352403	METTL25	mRNA	-0.395245	0.114442	0.296315	0.555464	0.693876	0.00856282
100342698	GABARAPL2	mRNA	-0.611824	0.00435476	-0.317196	0.220997	0.297207	0.27679
100342690	TMEM17	mRNA	-1.13926	0.00108809	-0.275474	0.845775	0.865096	0.0383519
100352398	NBN	mRNA	0.643606	7.8486e-05	0.179179	0.621697	-0.462125	0.00815416
100352402	ARL1	mRNA	0.37332	0.124531	-0.132946	0.900946	-0.504193	0.0485279
100342692	STC2	mRNA	-2.06653	0.00827459	0.0090543	0.996149	2.07676	0.0114186
100342693	RRS1	mRNA	2.54847	3.88084e-29	0.604393	0.193933	-1.94227	1.03618e-17
100354237	POLR3D	mRNA	1.39553	2.31555e-09	0.328128	0.646972	-1.06537	3.92149e-05
100352394	C1QTNF2	mRNA	-1.53452	0.00584346	-0.309995	0.835555	1.22653	0.0411195
100354236	ARHGAP33	mRNA	-0.809266	0.0272776	-0.297426	0.766436	0.511113	0.323386
100352395	PCDHAC2	mRNA	-1.90417	4.23044e-08	-0.582507	0.389289	1.32324	0.00156153
100354233	ADAMTS10	mRNA	-2.26326	1.65077e-38	-0.503789	0.0291182	1.76186	5.29712e-20
100339553	ANO4	mRNA	-1.71824	0.000959233	-0.925332	0.00714387	0.795391	0.235139
100339552	DDX23	mRNA	0.371058	0.0111649	0.13149	0.616806	-0.236884	0.142919
100339551	JAG1	mRNA	1.61327	8.18401e-09	0.227145	0.585212	-1.38341	1.26694e-07
100339560	ADAMTS9	mRNA	3.28414	6.26937e-49	0.773542	0.138419	-2.50818	1.83902e-12
100339559	SEMA3B	mRNA	-0.423567	0.211664	0.262198	0.581387	0.689853	0.0403137
100339557	SINHCAF	mRNA	0.673155	0.00012911	-0.0271945	0.984222	-0.69817	0.00033012
100339554	MEPCE	mRNA	0.452905	0.00423171	0.00270826	0.994937	-0.447666	0.00531177
100339562	EMILIN2	mRNA	0.954029	0.0142916	0.423791	0.365701	-0.527622	0.148211
100342714	NDUFS5	mRNA	-0.563018	0.00885861	-0.127612	0.948572	0.437166	0.127661
100352454	FITM2	mRNA	-0.834011	2.68249e-06	0.281004	0.241381	1.11729	5.55621e-10
100352437	SOX13	mRNA	-1.7925	5.46415e-11	-0.145553	0.573672	1.64956	6.6869e-10
100352441	AP4S1	mRNA	0.531589	0.0516377	-0.123165	0.961129	-0.652656	0.0199081
100352439	GZMH	mRNA	-2.31514	0.0150654	-2.91582	0.036113	-0.602777	0.790773
100339572	RLF	mRNA	0.414147	0.0141215	-0.0226716	0.976702	-0.434301	0.00667935
100342700	TMEM219	mRNA	-0.415326	0.0553755	0.261863	0.299373	0.679034	0.000961569
100342705	ELF1	mRNA	0.292555	0.0454086	0.0453052	0.976702	-0.244387	0.161815
100354276	YWHAG	mRNA	0.581603	0.0270512	-0.231141	0.0704592	-0.811135	0.000960776
100354275	IGSF6	mRNA	1.72	8.50199e-05	0.871027	0.137111	-0.847049	0.00531937
100352426	ENO1	mRNA	0.54648	0.0129845	-0.074339	0.976702	-0.619343	0.00686307
100354274	DDX28	mRNA	0.639376	0.0128265	-0.0976472	0.976702	-0.734643	0.00543451
100354272	CKAP4	mRNA	0.729185	1.33044e-05	0.0754296	0.947842	-0.651842	0.000314818
100339596	ADGRA2	mRNA	-1.41249	6.10184e-09	-0.480294	0.096763	0.935175	0.000233691
100352421	SH3GLB1	mRNA	0.636262	1.24545e-07	0.135783	0.440009	-0.498137	2.0043e-05
100354264	ARAP3	mRNA	-1.05205	0.000892757	0.0387019	0.97808	1.09389	3.98926e-05
100339595	WDFY2	mRNA	-0.268388	0.153403	0.211465	0.394863	0.482126	0.010137
100354266	RAD54B	mRNA	-0.969627	0.0145562	-0.191925	0.95608	0.779224	0.0983528
100354265	SNCB	mRNA	-6.00845	7.19466e-05	-1.89674	0.0661525	4.11422	0.0409323
100339583	TUBGCP5	mRNA	-0.567175	0.159606	0.246067	0.862209	0.81584	0.00238581
100339581	TMOD2	mRNA	-1.86074	4.48613e-06	-0.942038	0.0325048	0.923083	0.0752504
100339592	TSPAN7	mRNA	-2.29151	6.50199e-22	-0.165395	0.841419	2.12996	9.25093e-15
100346302	SDE2	mRNA	0.537371	0.0177708	0.37109	0.384281	-0.16392	0.683863
100344449	UBAP2	mRNA	0.345639	0.0293334	0.017953	0.985634	-0.325133	0.0230678
100342628	STRAP	mRNA	0.576476	0.000471018	-0.035881	0.976702	-0.609695	0.000116501
100356039	DNPEP	mRNA	-0.651247	0.0126635	0.0134681	0.994937	0.667223	0.0119263
100344451	LOC100344451	mRNA	-0.767012	0.0205595	-0.2498	0.579048	0.519634	0.12058
100354210	EGLN3	mRNA	1.44265	7.62146e-08	0.205626	0.599454	-1.23482	7.7731e-06
100346304	C18H10orf53	mRNA	-2.56917	0.03794	-1.19084	0.780504	1.38168	0.593576
100356041	MBNL2	mRNA	0.25926	0.375124	-0.346983	0.0443601	-0.60334	0.00439491
100354203	CLGN	mRNA	-1.25876	0.0192563	0.655522	0.412343	1.91521	2.07259e-08
100356036	WDR33	mRNA	0.47807	0.000198197	-0.0310601	0.976702	-0.506658	0.0001113
100354202	DZIP3	mRNA	-0.360819	0.106473	0.0892193	0.906772	0.452452	0.0464487
100344443	STYK1	mRNA	-1.18451	0.00577147	-0.0228188	0.994937	1.16409	0.00888541
100354205	ANK2	mRNA	0.111609	0.856221	-0.895822	0.012306	-1.00589	0.000649123
100354204	HNRNPD	mRNA	0.526745	0.00935762	-0.113506	0.896561	-0.638225	0.000663921
100356034	ZNF277	mRNA	-0.923956	7.18029e-06	-0.545246	0.000234977	0.381898	0.113926
100354197	LOC100354197	mRNA	-1.79145	0.0576032	0.412539	0.943132	2.2063	0.00717126
100356027	WTIP	mRNA	-0.77442	0.0402588	0.278265	0.789883	1.05592	0.0036486
100342631	COPG1	mRNA	0.358776	0.0116069	-0.0542807	0.976702	-0.410954	0.00879708
100342635	LOC100342635	mRNA	-0.89966	8.55246e-05	-0.52245	0.0725179	0.380071	0.183919
100352343	TMEM131L	mRNA	-0.352755	0.051255	-0.341187	0.0260006	0.0138859	0.967685
100342639	PIM1	mRNA	2.34938	4.09899e-20	0.0671659	0.976702	-2.27971	1.21905e-62
100354193	PTPRF	mRNA	-0.943719	2.08325e-11	0.0899311	0.747631	1.0363	1.57822e-16
100342640	AKAP7	mRNA	1.65822	3.03689e-14	0.106667	0.976702	-1.5493	8.33711e-08
100356023	ADAM33	mRNA	-1.04868	0.0197249	0.26036	0.905133	1.31028	4.96698e-06
100342642	RIT1	mRNA	-0.643275	7.25861e-05	-0.118875	0.823028	0.526601	0.00092218
100352341	TAF12	mRNA	0.623258	0.00564668	-0.337947	0.169128	-0.958524	1.41469e-05
100354196	ERMAP	mRNA	1.77946	0.00221546	-1.17099	0.230713	-2.94536	8.22803e-07
100344467	STAT2	mRNA	1.74452	3.93527e-15	0.0279899	0.987251	-1.71404	4.11752e-27
100356024	CCDC65	mRNA	-1.42802	0.0125182	-0.741542	0.720859	0.686126	0.573465
100352332	XCR1	mRNA	-1.26682	0.000623926	-0.21638	0.915751	1.05366	0.00867378
100354189	PTK7	mRNA	-1.65224	4.11312e-11	-0.464955	0.140087	1.19018	8.89515e-05
100344461	PUS10	mRNA	-0.797149	0.0174615	-0.0844527	0.976702	0.714965	0.0319898
100354188	WDR46	mRNA	1.22175	1.21266e-08	0.242566	0.646761	-0.976579	2.76238e-06
100352331	GXYLT2	mRNA	-1.38128	2.242e-05	-0.177495	0.897817	1.2064	0.000128352
100356022	MTDH	mRNA	0.449436	0.012239	-0.00775335	0.994937	-0.455174	0.00270035
100354191	LTV1	mRNA	1.29082	4.93866e-09	0.0580408	0.976702	-1.23121	1.53119e-10
100342637	CLIC5	mRNA	-0.654228	0.0146347	0.145614	0.644456	0.80315	0.0016502
100342638	ELOVL5	mRNA	0.884614	6.57501e-09	0.0103594	0.994937	-0.871456	1.71454e-10
100356019	PRR16	mRNA	1.11745	1.51443e-05	-0.360191	0.558186	-1.47466	1.35475e-07
100352334	SGCE	mRNA	-1.04415	5.23574e-05	-0.630169	0.0167811	0.416536	0.259175
100354190	SAMD5	mRNA	-2.06876	1.06699e-05	-0.62973	0.382908	1.44179	0.000981256
100342645	TM4SF1	mRNA	1.16001	0.00041384	0.730923	0.119704	-0.425775	0.340483
100344468	FOXRED2	mRNA	-1.70649	3.78527e-11	-0.176586	0.594371	1.53142	3.47577e-09
100344470	HERPUD1	mRNA	1.53475	4.19235e-08	-0.091183	0.94173	-1.62403	1.10409e-09
100342647	PARM1	mRNA	0.442161	0.147011	-0.151463	0.941974	-0.591893	0.00673702
100344471	PMFBP1	mRNA	3.29608	5.01461e-05	0.696871	0.946506	-2.60017	0.00104825
100342648	LOC100342648	mRNA	0.726771	0.0373026	0.34446	0.703437	-0.380037	0.42886
100352388	PDGFA	mRNA	-1.40017	0.0499717	-0.0628162	0.990337	1.3415	0.0750754
100342655	ZNF385C	mRNA	-2.04743	0.0166824	0.0510844	0.994937	2.10235	0.0220063
100344485	ABCF2	mRNA	1.09671	3.64104e-14	0.0120724	0.994937	-1.08161	5.07171e-12
100344486	LURAP1	mRNA	-1.58277	0.00577083	-0.138751	0.976702	1.44564	0.0202603
100344472	LOC100344472	mRNA	0.376361	0.0379301	-0.20177	0.299246	-0.575747	0.000169164
100354229	IDNK	mRNA	-0.296454	0.504037	0.538092	0.403056	0.837688	0.0102094
100356066	OVCA2	mRNA	0.974129	3.02648e-06	0.081194	0.976702	-0.890252	6.22198e-06
100354231	ZFYVE21	mRNA	-0.461423	0.0176942	-0.0257139	0.976874	0.438158	0.0224299
100356063	ABHD4	mRNA	-0.554496	0.0396399	-0.0845392	0.869594	0.472412	0.0958779
100354230	EPB41L4A	mRNA	-0.803731	0.00378144	0.619975	0.227542	1.42421	0.000192463
100356059	DISC1	mRNA	-0.757099	0.0226302	-0.0737513	0.976702	0.687193	0.0446594
100356055	ECT2	mRNA	-0.707471	0.0354918	-0.485346	0.665522	0.223894	0.772668
100342659	GOLGA1	mRNA	0.475975	0.010861	0.221569	0.301165	-0.252296	0.24825
100342661	DAGLA	mRNA	-1.39879	1.82512e-11	-0.00794147	0.994937	1.39298	1.27934e-11
100354222	TBC1D25	mRNA	-0.379047	0.13173	0.272844	0.514642	0.654706	0.00979202
100354221	DIO2	mRNA	-1.76425	0.000248758	0.576932	0.354762	2.34336	5.8434e-07
100344498	SCD5	mRNA	-1.13823	0.0361194	-0.810484	0.0683034	0.332723	0.692479
100342668	FAM53B	mRNA	-0.734117	0.00077986	-0.0102102	0.994937	0.725634	0.000636907
100356052	GSTM3	mRNA	-0.898484	0.000581239	-0.437862	0.420582	0.462813	0.281254
100352377	ARHGAP20	mRNA	0.0829668	0.804905	-0.60017	0.0226765	-0.680126	0.00250984
100352365	BUB3	mRNA	0.420698	0.0404914	-0.0230228	0.976874	-0.441228	0.0206196
100344494	OPA1	mRNA	0.541956	0.000129456	0.133424	0.532967	-0.406347	0.00537665
100356051	PRPF38A	mRNA	0.602269	7.10214e-05	-0.11043	0.905133	-0.710534	5.90519e-05
100344496	EPHA3	mRNA	-2.48345	3.342e-06	-0.844029	0.296241	1.64249	0.0069633
100352372	DENND6B	mRNA	-0.755245	0.00146549	-0.310959	0.414794	0.445801	0.0667403
100342664	MAPK9	mRNA	-0.756748	5.14242e-07	-0.0703997	0.949117	0.689057	4.08049e-06
100354219	ABCA8	mRNA	1.88023	3.57476e-09	-0.0955241	0.976702	-1.97295	7.52276e-09
100354218	RUNDC1	mRNA	0.549609	0.000582637	0.350529	0.0801151	-0.196801	0.264777
100344497	FAM13A	mRNA	-0.932583	9.10562e-08	0.231192	0.473076	1.16621	1.51192e-17
100356046	PLCXD3	mRNA	1.63188	0.110231	-1.79031	0.692448	-3.42565	0.00715048
100354213	ENTPD1	mRNA	-1.58815	1.55096e-15	-0.0816972	0.976702	1.50856	3.54176e-10
100356045	SETBP1	mRNA	0.404958	0.0965402	-0.139046	0.666382	-0.541781	0.0111591
100352363	LOC100352363	mRNA	-1.19034	0.00369208	-1.43694	0.808738	-0.243491	0.928239
100008752	VDAC3	mRNA	0.347866	0.161242	-0.153266	0.66797	-0.498638	0.0293834
100356144	LOC100356144	mRNA	-0.360295	0.0402696	-0.26551	0.121591	0.0971055	0.721051
100354313	CDK12	mRNA	0.467065	0.0269546	0.0635787	0.973464	-0.401501	0.0446946
100356145	DKK4	mRNA	4.6055	0.0117581	0.10279	0.994937	-4.49866	0.0201724
100356143	AFF2	mRNA	1.09577	0.0468683	0.753162	0.609608	-0.34168	0.624459
100354306	ANG	mRNA	0.735898	0.0263816	0.522484	0.222114	-0.210647	0.647383
100008751	VDAC1	mRNA	-0.442586	0.000772491	-0.160014	0.391692	0.284831	0.032933
100354308	FAM13C	mRNA	-3.54565	1.91569e-18	-0.782235	0.080435	2.76424	8.03681e-08
100339668	LOC100339668	mRNA	-1.67331	0.00321655	0.126856	0.976702	1.80339	0.00174493
100339667	TMEM183A	mRNA	0.495943	0.00429951	-0.023204	0.979383	-0.516252	0.00247
100356138	MKS1	mRNA	-0.895784	0.00734058	0.303149	0.717492	1.20071	0.000144521
100008757	ATP11B	mRNA	0.364301	0.0341047	0.0500402	0.976702	-0.311589	0.147439
100008756	ATP1A2	mRNA	0.428324	0.0426498	-0.155628	0.95608	-0.581461	0.10997
100337834	MMD	mRNA	1.93518	6.06294e-14	-0.45706	0.0474666	-2.38794	3.50104e-21
100008760	FLNB	mRNA	0.843881	0.000641816	0.103316	0.58034	-0.738803	0.0028243
100339669	MYZAP	mRNA	-1.66815	1.81585e-16	0.0195408	0.978198	1.69048	5.37083e-19
100337829	EPB42	mRNA	0.270777	0.804905	-1.29021	0.134226	-1.55922	0.019023
100356136	SENP3	mRNA	0.37173	0.0243566	-0.0583513	0.976702	-0.427753	0.00378227
100354305	PRELP	mRNA	0.0204059	0.97331	-0.570599	0.000500588	-0.587834	0.0573916
100354300	SEMA5B	mRNA	-1.58131	0.00117272	0.186671	0.964673	1.76981	0.000537943
100008766	CBS	mRNA	-0.808198	0.0419215	0.323847	0.501577	1.13241	0.00327141
100008765	ADAMTS4	mRNA	7.52023	8.52727e-163	-0.171951	0.976702	-7.6878	3.98244e-84
100008767	ABCB11	mRNA	4.1284	0.00443959	-2.34295	0.964673	-6.46577	0.000397925
100356131	BBS7	mRNA	-0.904762	0.000237139	-0.16647	0.841104	0.741469	0.00416483
100008764	HSPA5	mRNA	1.84287	7.07936e-11	-0.415966	0.0495987	-2.25647	3.55619e-17
100354296	EYA3	mRNA	0.422157	0.00547094	0.050908	0.976702	-0.368863	0.0077795
100339682	CCDC117	mRNA	0.705831	0.103994	-0.259732	0.132515	-0.963712	0.0178815
100339681	TRIM62	mRNA	-1.06167	0.00293678	0.181971	0.850632	1.2463	0.000122383
100337848	TBC1D2B	mRNA	0.428157	0.162134	0.399573	0.00318898	-0.0255659	0.957565
100339678	TAB3	mRNA	0.402152	0.00590533	0.0266583	0.976702	-0.373075	0.0113473
100008769	ENO3	mRNA	1.14553	0.00249537	0.333932	0.893962	-0.809684	0.0654186
100339686	HNRNPF	mRNA	0.783359	6.17162e-12	-0.139642	0.428094	-0.920509	8.77894e-18
100337853	LOC100337853	mRNA	1.30442	5.58238e-10	-0.26304	0.498528	-1.56443	9.68931e-14
100339684	MEGF8	mRNA	-0.594505	0.00601696	-0.160151	0.548797	0.437353	0.0342752
100339683	GTF2I	mRNA	-0.55674	0.00109456	-0.223728	0.259302	0.335255	0.0511305
100339676	JDP2	mRNA	1.93845	9.10525e-21	0.464942	0.0493511	-1.47123	4.68926e-12
100337840	PBX3	mRNA	-0.913651	0.000415431	-0.494387	0.110319	0.421759	0.182757
100354291	VANGL2	mRNA	-0.985478	0.00732249	-0.436137	0.09214	0.553605	0.220297
100356124	L1TD1	mRNA	1.56406	1.72229e-05	0.104133	0.976702	-1.45629	2.34091e-05
100356123	SYDE2	mRNA	-0.821197	0.00351284	0.464894	0.28882	1.28929	0.000141653
100008777	CA12	mRNA	3.86159	0.00624757	-0.171924	0.976702	-4.03511	0.000710129
100008776	SNAP23	mRNA	1.18743	4.84097e-08	0.0291034	0.976702	-1.15542	8.1172e-08
100354340	PALLD	mRNA	-0.799379	7.91394e-08	-0.0577678	0.976702	0.743449	0.00301773
100352505	DAB2	mRNA	1.15834	0.000491073	-0.351705	0.112692	-1.50617	7.48359e-07
[truncated: 5,015 more rows]
