# Supplementary material for: The Profiles of Long Non-coding RNA and mRNA Transcriptome Reveals the Genes and Pathway Potentially Involved in Pasteurella multocida Infection of New Zealand Rabbits
Source: Front Vet Sci. 2021 May 5;8:591273. doi: 10.3389/fvets.2021.591273 (PMC8131872; doi:10.3389/fvets.2021.591273)
Supplement: Supplementary Data Sheet 5 — Detailed information of GO enrichment of DE mRNAs in the P0-vs-P1 group. [file Data_Sheet_5.xls]

## Sheet: biological process
GO_P Term ID	GO_P Term Desc	GO_P Term Level1	GO_P Term Level2	Term Candidate Gene Num	Total Candidate Gene Num	Term Gene Num	Total Gene Num	Rich Ratio	P value	Q value
GO:0006954	inflammatory response	biological_process	response to stimulus	21	627	116	12056	0.181034	4.76199e-07	0.00135907
GO:0048661	positive regulation of smooth muscle cell proliferation	biological_process	biological regulation	8	627	19	12056	0.421053	2.32153e-06	0.00331282
GO:0003148	outflow tract septum morphogenesis	biological_process	developmental process	7	627	16	12056	0.4375	7.5418e-06	0.00717477
GO:0009615	response to virus	biological_process	multi-organism process	12	627	52	12056	0.230769	1.06944e-05	0.00763043
GO:0003197	endocardial cushion development	biological_process	developmental process	5	627	8	12056	0.625	1.83958e-05	0.0105003
GO:0060070	canonical Wnt signaling pathway	biological_process	biological regulation	10	627	41	12056	0.243902	3.48481e-05	0.0142081
GO:0032754	positive regulation of interleukin-5 production	biological_process	biological regulation	4	627	5	12056	0.8	3.47486e-05	0.0142081
GO:0001525	angiogenesis	biological_process	developmental process	17	627	109	12056	0.155963	4.43581e-05	0.0158248
GO:0006935	chemotaxis	biological_process	locomotion	12	627	62	12056	0.193548	6.94722e-05	0.0220304
GO:0008284	positive regulation of cell proliferation	biological_process	biological regulation	30	627	273	12056	0.10989	8.56235e-05	0.024437
GO:0007507	heart development	biological_process	developmental process	19	627	141	12056	0.134752	0.000125117	0.0277051
GO:0030335	positive regulation of cell migration	biological_process	biological regulation	18	627	131	12056	0.137405	0.000145612	0.0277051
GO:0001822	kidney development	biological_process	multicellular organismal process	12	627	66	12056	0.181818	0.000130881	0.0277051
GO:0045778	positive regulation of ossification	biological_process	biological regulation	5	627	11	12056	0.454545	0.000133101	0.0277051
GO:0060686	negative regulation of prostatic bud formation	biological_process	biological regulation	3	627	3	12056	1	0.00014003	0.0277051
GO:0060412	ventricular septum morphogenesis	biological_process	developmental process	7	627	24	12056	0.291667	0.000158363	0.0282481
GO:0045087	innate immune response	biological_process	response to stimulus	15	627	99	12056	0.151515	0.000171824	0.0288463
GO:0001501	skeletal system development	biological_process	developmental process	11	627	59	12056	0.186441	0.000196706	0.0290056
GO:0035987	endodermal cell differentiation	biological_process	cellular process	7	627	25	12056	0.28	0.000210169	0.0290056
GO:0001732	formation of cytoplasmic translation initiation complex	biological_process	cellular component organization or biogenesis	5	627	12	12056	0.416667	0.000218432	0.0290056
GO:0002183	cytoplasmic translational initiation	biological_process	cellular process	5	627	12	12056	0.416667	0.000218432	0.0290056
GO:0040012	regulation of locomotion	biological_process	biological regulation	4	627	7	12056	0.571429	0.000223589	0.0290056
GO:0010595	positive regulation of endothelial cell migration	biological_process	biological regulation	8	627	35	12056	0.228571	0.000344967	0.042806
GO:0045807	positive regulation of endocytosis	biological_process	cellular component organization or biogenesis	5	627	14	12056	0.357143	0.000506098	0.0590965
GO:0003085	negative regulation of systemic arterial blood pressure	biological_process	biological regulation	3	627	4	12056	0.75	0.00053837	0.0590965
GO:0032736	positive regulation of interleukin-13 production	biological_process	biological regulation	3	627	4	12056	0.75	0.00053837	0.0590965
GO:0043066	negative regulation of apoptotic process	biological_process	biological regulation	27	627	268	12056	0.100746	0.000760213	0.060268
GO:0060348	bone development	biological_process	developmental process	8	627	39	12056	0.205128	0.000750405	0.060268
GO:0001755	neural crest cell migration	biological_process	cellular process	6	627	22	12056	0.272727	0.000704096	0.060268
GO:0030282	bone mineralization	biological_process	developmental process	6	627	22	12056	0.272727	0.000704096	0.060268
GO:0071773	cellular response to BMP stimulus	biological_process	cellular process	6	627	22	12056	0.272727	0.000704096	0.060268
GO:2000352	negative regulation of endothelial cell apoptotic process	biological_process	cellular process	6	627	22	12056	0.272727	0.000704096	0.060268
GO:0003323	type B pancreatic cell development	biological_process	cellular process	4	627	9	12056	0.444444	0.000740113	0.060268
GO:0014850	response to muscle activity	biological_process	response to stimulus	4	627	9	12056	0.444444	0.000740113	0.060268
GO:0045603	positive regulation of endothelial cell differentiation	biological_process	biological regulation	4	627	9	12056	0.444444	0.000740113	0.060268
GO:0051145	smooth muscle cell differentiation	biological_process	cellular process	4	627	9	12056	0.444444	0.000740113	0.060268
GO:0007219	Notch signaling pathway	biological_process	cellular process	10	627	60	12056	0.166667	0.000961145	0.074138
GO:1902042	negative regulation of extrinsic apoptotic signaling pathway via death domain receptors	biological_process	biological regulation	5	627	16	12056	0.3125	0.00101236	0.0760337
GO:0006468	protein phosphorylation	biological_process	metabolic process	42	627	496	12056	0.0846774	0.00122475	0.0789303
GO:0030324	lung development	biological_process	developmental process	10	627	62	12056	0.16129	0.00124855	0.0789303
GO:0034446	substrate adhesion-dependent cell spreading	biological_process	biological adhesion	7	627	33	12056	0.212121	0.00129983	0.0789303
GO:0050729	positive regulation of inflammatory response	biological_process	biological regulation	7	627	33	12056	0.212121	0.00129983	0.0789303
GO:0031663	lipopolysaccharide-mediated signaling pathway	biological_process	biological regulation	6	627	24	12056	0.25	0.0011621	0.0789303
GO:0050918	positive chemotaxis	biological_process	locomotion	6	627	24	12056	0.25	0.0011621	0.0789303
GO:0001709	cell fate determination	biological_process	cellular process	4	627	10	12056	0.4	0.00118296	0.0789303
GO:0021957	corticospinal tract morphogenesis	biological_process	cellular component organization or biogenesis	3	627	5	12056	0.6	0.0012938	0.0789303
GO:0045793	positive regulation of cell size	biological_process	biological regulation	3	627	5	12056	0.6	0.0012938	0.0789303
GO:0071353	cellular response to interleukin-4	biological_process	cellular process	5	627	17	12056	0.294118	0.00137336	0.0816576
GO:0009617	response to bacterium	biological_process	multi-organism process	11	627	74	12056	0.148649	0.00144957	0.0834914
GO:0034097	response to cytokine	biological_process	response to stimulus	6	627	25	12056	0.24	0.00146271	0.0834914
GO:0045892	negative regulation of transcription, DNA-templated	biological_process	biological regulation	30	627	324	12056	0.0925926	0.00155991	0.0872936
GO:0010628	positive regulation of gene expression	biological_process	biological regulation	25	627	258	12056	0.0968992	0.00202131	0.0975659
GO:0042127	regulation of cell proliferation	biological_process	biological regulation	14	627	112	12056	0.125	0.00196654	0.0975659
GO:0001843	neural tube closure	biological_process	developmental process	9	627	55	12056	0.163636	0.00195051	0.0975659
GO:0051216	cartilage development	biological_process	developmental process	8	627	46	12056	0.173913	0.00231043	0.0975659
GO:0030177	positive regulation of Wnt signaling pathway	biological_process	biological regulation	6	627	26	12056	0.230769	0.00181908	0.0975659
GO:0043122	regulation of I-kappaB kinase/NF-kappaB signaling	biological_process	biological regulation	4	627	12	12056	0.333333	0.00256511	0.0975659
GO:0048598	embryonic morphogenesis	biological_process	developmental process	4	627	11	12056	0.363636	0.00178288	0.0975659
GO:2000773	negative regulation of cellular senescence	biological_process	biological regulation	4	627	12	12056	0.333333	0.00256511	0.0975659
GO:0003184	pulmonary valve morphogenesis	biological_process	developmental process	3	627	6	12056	0.5	0.00248766	0.0975659
GO:0048245	eosinophil chemotaxis	biological_process	cellular process	3	627	6	12056	0.5	0.00248766	0.0975659
GO:0060484	lung-associated mesenchyme development	biological_process	developmental process	3	627	6	12056	0.5	0.00248766	0.0975659
GO:0002540	leukotriene production involved in inflammatory response	biological_process	multicellular organismal process	2	627	2	12056	1	0.00270067	0.0975659
GO:0030328	prenylcysteine catabolic process	biological_process	cellular process	2	627	2	12056	1	0.00270067	0.0975659
GO:0050711	negative regulation of interleukin-1 secretion	biological_process	biological regulation	2	627	2	12056	1	0.00270067	0.0975659
GO:0051150	regulation of smooth muscle cell differentiation	biological_process	biological regulation	2	627	2	12056	1	0.00270067	0.0975659
GO:0060282	positive regulation of oocyte development	biological_process	biological regulation	2	627	2	12056	1	0.00270067	0.0975659
GO:0060775	planar cell polarity pathway involved in gastrula mediolateral intercalation	biological_process	biological regulation	2	627	2	12056	1	0.00270067	0.0975659
GO:0060849	regulation of transcription involved in lymphatic endothelial cell fate commitment	biological_process	cellular process	2	627	2	12056	1	0.00270067	0.0975659
GO:0060916	mesenchymal cell proliferation involved in lung development	biological_process	cell proliferation	2	627	2	12056	1	0.00270067	0.0975659
GO:0060973	cell migration involved in heart development	biological_process	cellular process	2	627	2	12056	1	0.00270067	0.0975659
GO:0061047	positive regulation of branching involved in lung morphogenesis	biological_process	biological regulation	2	627	2	12056	1	0.00270067	0.0975659
GO:0070488	neutrophil aggregation	biological_process	biological adhesion	2	627	2	12056	1	0.00270067	0.0975659
GO:0071287	cellular response to manganese ion	biological_process	response to stimulus	2	627	2	12056	1	0.00270067	0.0975659
GO:0098907	regulation of SA node cell action potential	biological_process	biological regulation	2	627	2	12056	1	0.00270067	0.0975659
GO:1905244	regulation of modification of synaptic structure	biological_process	biological regulation	2	627	2	12056	1	0.00270067	0.0975659
GO:1905312	positive regulation of cardiac neural crest cell migration involved in outflow tract morphogenesis	biological_process	biological regulation	2	627	2	12056	1	0.00270067	0.0975659
GO:2000098	negative regulation of smooth muscle cell-matrix adhesion	biological_process	biological adhesion	2	627	2	12056	1	0.00270067	0.0975659
GO:2000405	negative regulation of T cell migration	biological_process	biological regulation	2	627	2	12056	1	0.00270067	0.0975659
GO:0001569	branching involved in blood vessel morphogenesis	biological_process	developmental process	5	627	20	12056	0.25	0.00302257	0.106499
GO:0030593	neutrophil chemotaxis	biological_process	cellular process	5	627	20	12056	0.25	0.00302257	0.106499
GO:0060173	limb development	biological_process	developmental process	6	627	29	12056	0.206897	0.00328684	0.114398
GO:0030154	cell differentiation	biological_process	cellular process	13	627	107	12056	0.121495	0.00360993	0.119799
GO:0098609	cell-cell adhesion	biological_process	biological adhesion	10	627	71	12056	0.140845	0.00352758	0.119799
GO:0019221	cytokine-mediated signaling pathway	biological_process	biological regulation	9	627	60	12056	0.15	0.00360171	0.119799
GO:1901223	negative regulation of NIK/NF-kappaB signaling	biological_process	biological regulation	4	627	13	12056	0.307692	0.00355412	0.119799
GO:0018108	peptidyl-tyrosine phosphorylation	biological_process	cellular process	12	627	96	12056	0.125	0.00402073	0.125748
GO:0001666	response to hypoxia	biological_process	response to stimulus	9	627	61	12056	0.147541	0.00403518	0.125748
GO:0007623	circadian rhythm	biological_process	rhythmic process	7	627	40	12056	0.175	0.00413932	0.125748
GO:0050727	regulation of inflammatory response	biological_process	biological regulation	7	627	40	12056	0.175	0.00413932	0.125748
GO:0001945	lymph vessel development	biological_process	developmental process	3	627	7	12056	0.428571	0.00418572	0.125748
GO:0010642	negative regulation of platelet-derived growth factor receptor signaling pathway	biological_process	biological regulation	3	627	7	12056	0.428571	0.00418572	0.125748
GO:0048643	positive regulation of skeletal muscle tissue development	biological_process	biological regulation	3	627	7	12056	0.428571	0.00418572	0.125748
GO:1900272	negative regulation of long-term synaptic potentiation	biological_process	biological regulation	3	627	7	12056	0.428571	0.00418572	0.125748
GO:1905564	positive regulation of vascular endothelial cell proliferation	biological_process	biological regulation	3	627	7	12056	0.428571	0.00418572	0.125748
GO:0030198	extracellular matrix organization	biological_process	cellular component organization or biogenesis	9	627	62	12056	0.145161	0.00450839	0.134031
GO:0001503	ossification	biological_process	multicellular organismal process	7	627	41	12056	0.170732	0.00477261	0.134882
GO:0051928	positive regulation of calcium ion transport	biological_process	biological regulation	4	627	14	12056	0.285714	0.00477333	0.134882
GO:0061036	positive regulation of cartilage development	biological_process	biological regulation	4	627	14	12056	0.285714	0.00477333	0.134882
GO:0090026	positive regulation of monocyte chemotaxis	biological_process	biological regulation	4	627	14	12056	0.285714	0.00477333	0.134882
GO:0099560	synaptic membrane adhesion	biological_process	biological adhesion	4	627	14	12056	0.285714	0.00477333	0.134882
GO:0007155	cell adhesion	biological_process	biological adhesion	20	627	207	12056	0.0966184	0.00561494	0.148826
GO:0008285	negative regulation of cell proliferation	biological_process	biological regulation	20	627	212	12056	0.0943396	0.00727925	0.148826
GO:0001701	in utero embryonic development	biological_process	developmental process	15	627	138	12056	0.108696	0.00537996	0.148826
GO:0051092	positive regulation of NF-kappaB transcription factor activity	biological_process	biological regulation	11	627	88	12056	0.125	0.00576696	0.148826
GO:0030308	negative regulation of cell growth	biological_process	biological regulation	10	627	78	12056	0.128205	0.00695175	0.148826
GO:0007169	transmembrane receptor protein tyrosine kinase signaling pathway	biological_process	biological regulation	8	627	54	12056	0.148148	0.00640242	0.148826
GO:0016525	negative regulation of angiogenesis	biological_process	biological regulation	8	627	54	12056	0.148148	0.00640242	0.148826
GO:0030509	BMP signaling pathway	biological_process	biological regulation	7	627	43	12056	0.162791	0.00625467	0.148826
GO:0003151	outflow tract morphogenesis	biological_process	developmental process	6	627	32	12056	0.1875	0.00549365	0.148826
GO:0007204	positive regulation of cytosolic calcium ion concentration	biological_process	biological regulation	6	627	34	12056	0.176471	0.00746726	0.148826
GO:0019722	calcium-mediated signaling	biological_process	biological regulation	6	627	33	12056	0.181818	0.00642561	0.148826
GO:0045599	negative regulation of fat cell differentiation	biological_process	biological regulation	6	627	32	12056	0.1875	0.00549365	0.148826
GO:0048706	embryonic skeletal system development	biological_process	developmental process	6	627	33	12056	0.181818	0.00642561	0.148826
GO:0050830	defense response to Gram-positive bacterium	biological_process	multi-organism process	6	627	34	12056	0.176471	0.00746726	0.148826
GO:0001837	epithelial to mesenchymal transition	biological_process	cellular process	5	627	23	12056	0.217391	0.00576565	0.148826
GO:0055007	cardiac muscle cell differentiation	biological_process	cellular process	4	627	15	12056	0.266667	0.00624477	0.148826
GO:0010820	positive regulation of T cell chemotaxis	biological_process	biological regulation	3	627	8	12056	0.375	0.00643988	0.148826
GO:0033210	leptin-mediated signaling pathway	biological_process	biological regulation	3	627	8	12056	0.375	0.00643988	0.148826
GO:0043951	negative regulation of cAMP-mediated signaling	biological_process	biological regulation	3	627	8	12056	0.375	0.00643988	0.148826
GO:0045667	regulation of osteoblast differentiation	biological_process	biological regulation	3	627	8	12056	0.375	0.00643988	0.148826
GO:0048384	retinoic acid receptor signaling pathway	biological_process	biological regulation	3	627	8	12056	0.375	0.00643988	0.148826
GO:0048484	enteric nervous system development	biological_process	developmental process	3	627	8	12056	0.375	0.00643988	0.148826
GO:0048513	animal organ development	biological_process	developmental process	3	627	8	12056	0.375	0.00643988	0.148826
GO:0097094	craniofacial suture morphogenesis	biological_process	developmental process	3	627	8	12056	0.375	0.00643988	0.148826
GO:1901222	regulation of NIK/NF-kappaB signaling	biological_process	cellular process	3	627	8	12056	0.375	0.00643988	0.148826
GO:0001956	positive regulation of neurotransmitter secretion	biological_process	biological regulation	2	627	3	12056	0.666667	0.00782195	0.148826
GO:0002292	T cell differentiation involved in immune response	biological_process	cellular process	2	627	3	12056	0.666667	0.00782195	0.148826
GO:0003402	planar cell polarity pathway involved in axis elongation	biological_process	biological regulation	2	627	3	12056	0.666667	0.00782195	0.148826
GO:0030835	negative regulation of actin filament depolymerization	biological_process	biological regulation	2	627	3	12056	0.666667	0.00782195	0.148826
GO:0038091	positive regulation of cell proliferation by VEGF-activated platelet derived growth factor receptor signaling pathway	biological_process	biological regulation	2	627	3	12056	0.666667	0.00782195	0.148826
GO:0042759	long-chain fatty acid biosynthetic process	biological_process	cellular process	2	627	3	12056	0.666667	0.00782195	0.148826
GO:0045630	positive regulation of T-helper 2 cell differentiation	biological_process	biological adhesion	2	627	3	12056	0.666667	0.00782195	0.148826
GO:0048014	Tie signaling pathway	biological_process	biological regulation	2	627	3	12056	0.666667	0.00782195	0.148826
GO:0050793	regulation of developmental process	biological_process	biological regulation	2	627	3	12056	0.666667	0.00782195	0.148826
GO:0051048	negative regulation of secretion	biological_process	biological regulation	2	627	3	12056	0.666667	0.00782195	0.148826
GO:0060157	urinary bladder development	biological_process	developmental process	2	627	3	12056	0.666667	0.00782195	0.148826
GO:0060197	cloacal septation	biological_process	developmental process	2	627	3	12056	0.666667	0.00782195	0.148826
GO:0060298	positive regulation of sarcomere organization	biological_process	cellular component organization or biogenesis	2	627	3	12056	0.666667	0.00782195	0.148826
GO:0060439	trachea morphogenesis	biological_process	developmental process	2	627	3	12056	0.666667	0.00782195	0.148826
GO:0060688	regulation of morphogenesis of a branching structure	biological_process	developmental process	2	627	3	12056	0.666667	0.00782195	0.148826
GO:0060732	positive regulation of inositol phosphate biosynthetic process	biological_process	biological regulation	2	627	3	12056	0.666667	0.00782195	0.148826
GO:0060762	regulation of branching involved in mammary gland duct morphogenesis	biological_process	biological regulation	2	627	3	12056	0.666667	0.00782195	0.148826
GO:0060769	positive regulation of epithelial cell proliferation involved in prostate gland development	biological_process	biological regulation	2	627	3	12056	0.666667	0.00782195	0.148826
GO:0060836	lymphatic endothelial cell differentiation	biological_process	cellular process	2	627	3	12056	0.666667	0.00782195	0.148826
GO:0071340	skeletal muscle acetylcholine-gated channel clustering	biological_process	cellular component organization or biogenesis	2	627	3	12056	0.666667	0.00782195	0.148826
GO:0098910	regulation of atrial cardiac muscle cell action potential	biological_process	localization	2	627	3	12056	0.666667	0.00782195	0.148826
GO:0099545	trans-synaptic signaling by trans-synaptic complex	biological_process	cellular process	2	627	3	12056	0.666667	0.00782195	0.148826
GO:1904694	negative regulation of vascular smooth muscle contraction	biological_process	biological regulation	2	627	3	12056	0.666667	0.00782195	0.148826
GO:2000669	negative regulation of dendritic cell apoptotic process	biological_process	biological regulation	2	627	3	12056	0.666667	0.00782195	0.148826
GO:0032331	negative regulation of chondrocyte differentiation	biological_process	biological regulation	4	627	16	12056	0.25	0.00798891	0.150002
GO:0034394	protein localization to cell surface	biological_process	localization	4	627	16	12056	0.25	0.00798891	0.150002
GO:0043065	positive regulation of apoptotic process	biological_process	biological regulation	16	627	159	12056	0.100629	0.00860247	0.160467
GO:0000122	negative regulation of transcription by RNA polymerase II	biological_process	biological regulation	37	627	476	12056	0.0777311	0.00934192	0.16357
GO:0071222	cellular response to lipopolysaccharide	biological_process	cellular process	9	627	69	12056	0.130435	0.00913828	0.16357
GO:0002089	lens morphogenesis in camera-type eye	biological_process	developmental process	3	627	9	12056	0.333333	0.00928977	0.16357
GO:0003180	aortic valve morphogenesis	biological_process	developmental process	3	627	9	12056	0.333333	0.00928977	0.16357
GO:0033630	positive regulation of cell adhesion mediated by integrin	biological_process	biological adhesion	3	627	9	12056	0.333333	0.00928977	0.16357
GO:0042308	negative regulation of protein import into nucleus	biological_process	biological regulation	3	627	9	12056	0.333333	0.00928977	0.16357
GO:0043116	negative regulation of vascular permeability	biological_process	biological regulation	3	627	9	12056	0.333333	0.00928977	0.16357
GO:0045745	positive regulation of G protein-coupled receptor signaling pathway	biological_process	biological regulation	3	627	9	12056	0.333333	0.00928977	0.16357
GO:0060020	Bergmann glial cell differentiation	biological_process	cellular process	3	627	9	12056	0.333333	0.00928977	0.16357
GO:0060068	vagina development	biological_process	developmental process	3	627	9	12056	0.333333	0.00928977	0.16357
GO:0042493	response to drug	biological_process	response to stimulus	8	627	58	12056	0.137931	0.00984134	0.169289
GO:0050731	positive regulation of peptidyl-tyrosine phosphorylation	biological_process	biological regulation	8	627	58	12056	0.137931	0.00984134	0.169289
GO:0010811	positive regulation of cell-substrate adhesion	biological_process	biological adhesion	5	627	26	12056	0.192308	0.00991205	0.169289
GO:0048015	phosphatidylinositol-mediated signaling	biological_process	biological regulation	5	627	26	12056	0.192308	0.00991205	0.169289
GO:0043552	positive regulation of phosphatidylinositol 3-kinase activity	biological_process	metabolic process	4	627	17	12056	0.235294	0.0100245	0.169289
GO:0048167	regulation of synaptic plasticity	biological_process	biological regulation	4	627	17	12056	0.235294	0.0100245	0.169289
GO:0016310	phosphorylation	biological_process	cellular process	26	627	317	12056	0.0820189	0.0144424	0.193324
GO:0007156	homophilic cell adhesion via plasma membrane adhesion molecules	biological_process	biological adhesion	9	627	73	12056	0.123288	0.0130419	0.193324
GO:0001568	blood vessel development	biological_process	developmental process	6	627	38	12056	0.157895	0.0128654	0.193324
GO:0001938	positive regulation of endothelial cell proliferation	biological_process	biological regulation	6	627	39	12056	0.153846	0.0145551	0.193324
GO:0030326	embryonic limb morphogenesis	biological_process	developmental process	6	627	39	12056	0.153846	0.0145551	0.193324
GO:0001657	ureteric bud development	biological_process	developmental process	5	627	28	12056	0.178571	0.0135979	0.193324
GO:0007193	adenylate cyclase-inhibiting G protein-coupled receptor signaling pathway	biological_process	cellular process	5	627	28	12056	0.178571	0.0135979	0.193324
GO:0030199	collagen fibril organization	biological_process	cellular component organization or biogenesis	5	627	28	12056	0.178571	0.0135979	0.193324
GO:0030501	positive regulation of bone mineralization	biological_process	biological regulation	5	627	27	12056	0.185185	0.0116563	0.193324
GO:0045596	negative regulation of cell differentiation	biological_process	biological regulation	5	627	27	12056	0.185185	0.0116563	0.193324
GO:0048286	lung alveolus development	biological_process	developmental process	5	627	27	12056	0.185185	0.0116563	0.193324
GO:0007159	leukocyte cell-cell adhesion	biological_process	biological adhesion	4	627	19	12056	0.210526	0.0150353	0.193324
GO:0007585	respiratory gaseous exchange	biological_process	multicellular organismal process	4	627	18	12056	0.222222	0.0123683	0.193324
GO:0032526	response to retinoic acid	biological_process	response to stimulus	4	627	18	12056	0.222222	0.0123683	0.193324
GO:0035024	negative regulation of Rho protein signal transduction	biological_process	biological regulation	4	627	18	12056	0.222222	0.0123683	0.193324
GO:0035116	embryonic hindlimb morphogenesis	biological_process	developmental process	4	627	19	12056	0.210526	0.0150353	0.193324
GO:0042476	odontogenesis	biological_process	developmental process	4	627	19	12056	0.210526	0.0150353	0.193324
GO:0097192	extrinsic apoptotic signaling pathway in absence of ligand	biological_process	biological regulation	4	627	18	12056	0.222222	0.0123683	0.193324
GO:0014002	astrocyte development	biological_process	cellular process	3	627	10	12056	0.3	0.0127641	0.193324
GO:0030539	male genitalia development	biological_process	developmental process	3	627	10	12056	0.3	0.0127641	0.193324
GO:0048714	positive regulation of oligodendrocyte differentiation	biological_process	biological regulation	3	627	10	12056	0.3	0.0127641	0.193324
GO:0050863	regulation of T cell activation	biological_process	biological regulation	3	627	10	12056	0.3	0.0127641	0.193324
GO:0002523	leukocyte migration involved in inflammatory response	biological_process	cellular process	2	627	4	12056	0.5	0.0151055	0.193324
GO:0002830	positive regulation of type 2 immune response	biological_process	biological regulation	2	627	4	12056	0.5	0.0151055	0.193324
GO:0003198	epithelial to mesenchymal transition involved in endocardial cushion formation	biological_process	cellular process	2	627	4	12056	0.5	0.0151055	0.193324
GO:0006527	arginine catabolic process	biological_process	cellular process	2	627	4	12056	0.5	0.0151055	0.193324
GO:0006691	leukotriene metabolic process	biological_process	cellular process	2	627	4	12056	0.5	0.0151055	0.193324
GO:0006778	porphyrin-containing compound metabolic process	biological_process	cellular process	2	627	4	12056	0.5	0.0151055	0.193324
GO:0007182	common-partner SMAD protein phosphorylation	biological_process	biological regulation	2	627	4	12056	0.5	0.0151055	0.193324
GO:0007442	hindgut morphogenesis	biological_process	developmental process	2	627	4	12056	0.5	0.0151055	0.193324
GO:0010882	regulation of cardiac muscle contraction by calcium ion signaling	biological_process	biological regulation	2	627	4	12056	0.5	0.0151055	0.193324
GO:0014706	striated muscle tissue development	biological_process	developmental process	2	627	4	12056	0.5	0.0151055	0.193324
GO:0021938	smoothened signaling pathway involved in regulation of cerebellar granule cell precursor cell proliferation	biological_process	biological regulation	2	627	4	12056	0.5	0.0151055	0.193324
GO:0022405	hair cycle process	biological_process	multicellular organismal process	2	627	4	12056	0.5	0.0151055	0.193324
GO:0033014	tetrapyrrole biosynthetic process	biological_process	cellular process	2	627	4	12056	0.5	0.0151055	0.193324
GO:0033088	negative regulation of immature T cell proliferation in thymus	biological_process	biological adhesion	2	627	4	12056	0.5	0.0151055	0.193324
GO:0035583	sequestering of TGFbeta in extracellular matrix	biological_process	biological regulation	2	627	4	12056	0.5	0.0151055	0.193324
GO:0035791	platelet-derived growth factor receptor-beta signaling pathway	biological_process	biological regulation	2	627	4	12056	0.5	0.0151055	0.193324
GO:0035860	glial cell-derived neurotrophic factor receptor signaling pathway	biological_process	biological regulation	2	627	4	12056	0.5	0.0151055	0.193324
GO:0038094	Fc-gamma receptor signaling pathway	biological_process	immune system process	2	627	4	12056	0.5	0.0151055	0.193324
GO:0048341	paraxial mesoderm formation	biological_process	developmental process	2	627	4	12056	0.5	0.0151055	0.193324
GO:0048570	notochord morphogenesis	biological_process	developmental process	2	627	4	12056	0.5	0.0151055	0.193324
GO:0051155	positive regulation of striated muscle cell differentiation	biological_process	biological regulation	2	627	4	12056	0.5	0.0151055	0.193324
GO:0055012	ventricular cardiac muscle cell differentiation	biological_process	cellular process	2	627	4	12056	0.5	0.0151055	0.193324
GO:0055119	relaxation of cardiac muscle	biological_process	multicellular organismal process	2	627	4	12056	0.5	0.0151055	0.193324
GO:0060438	trachea development	biological_process	developmental process	2	627	4	12056	0.5	0.0151055	0.193324
GO:0060442	branching involved in prostate gland morphogenesis	biological_process	developmental process	2	627	4	12056	0.5	0.0151055	0.193324
GO:0060684	epithelial-mesenchymal cell signaling	biological_process	cellular process	2	627	4	12056	0.5	0.0151055	0.193324
GO:0070166	enamel mineralization	biological_process	developmental process	2	627	4	12056	0.5	0.0151055	0.193324
GO:0070234	positive regulation of T cell apoptotic process	biological_process	biological regulation	2	627	4	12056	0.5	0.0151055	0.193324
GO:0071219	cellular response to molecule of bacterial origin	biological_process	cellular process	2	627	4	12056	0.5	0.0151055	0.193324
GO:0072201	negative regulation of mesenchymal cell proliferation	biological_process	biological regulation	2	627	4	12056	0.5	0.0151055	0.193324
GO:2000391	positive regulation of neutrophil extravasation	biological_process	biological regulation	2	627	4	12056	0.5	0.0151055	0.193324
GO:2001135	regulation of endocytic recycling	biological_process	biological regulation	2	627	4	12056	0.5	0.0151055	0.193324
GO:0045893	positive regulation of transcription, DNA-templated	biological_process	biological regulation	31	627	401	12056	0.0773067	0.017644	0.193771
GO:0035556	intracellular signal transduction	biological_process	biological regulation	21	627	248	12056	0.0846774	0.0190896	0.193771
GO:0007275	multicellular organism development	biological_process	developmental process	15	627	167	12056	0.0898204	0.0274877	0.193771
GO:0008283	cell proliferation	biological_process	cell proliferation	12	627	126	12056	0.0952381	0.0309387	0.193771
GO:0070374	positive regulation of ERK1 and ERK2 cascade	biological_process	biological regulation	12	627	117	12056	0.102564	0.0184856	0.193771
GO:0001934	positive regulation of protein phosphorylation	biological_process	biological regulation	10	627	103	12056	0.0970874	0.0414506	0.193771
GO:0016477	cell migration	biological_process	cellular process	10	627	104	12056	0.0961538	0.043825	0.193771
GO:0007411	axon guidance	biological_process	cellular component organization or biogenesis	9	627	85	12056	0.105882	0.0320934	0.193771
GO:0043123	positive regulation of I-kappaB kinase/NF-kappaB signaling	biological_process	biological regulation	9	627	92	12056	0.0978261	0.0494183	0.193771
GO:0045766	positive regulation of angiogenesis	biological_process	biological regulation	9	627	84	12056	0.107143	0.0300208	0.193771
GO:0051091	positive regulation of DNA-binding transcription factor activity	biological_process	biological regulation	9	627	80	12056	0.1125	0.0226635	0.193771
GO:0090090	negative regulation of canonical Wnt signaling pathway	biological_process	biological regulation	9	627	80	12056	0.1125	0.0226635	0.193771
GO:0001764	neuron migration	biological_process	cellular process	8	627	78	12056	0.102564	0.0491586	0.193771
GO:0007264	small GTPase mediated signal transduction	biological_process	biological regulation	8	627	71	12056	0.112676	0.0304591	0.193771
GO:0016055	Wnt signaling pathway	biological_process	biological regulation	8	627	74	12056	0.108108	0.0377456	0.193771
GO:0043524	negative regulation of neuron apoptotic process	biological_process	biological regulation	8	627	78	12056	0.102564	0.0491586	0.193771
GO:0000209	protein polyubiquitination	biological_process	cellular process	7	627	59	12056	0.118644	0.0325558	0.193771
GO:0002376	immune system process	biological_process	immune system process	7	627	52	12056	0.134615	0.0173918	0.193771
GO:0032088	negative regulation of NF-kappaB transcription factor activity	biological_process	biological regulation	7	627	51	12056	0.137255	0.0157332	0.193771
GO:0042742	defense response to bacterium	biological_process	multi-organism process	7	627	63	12056	0.111111	0.0442977	0.193771
GO:0051897	positive regulation of protein kinase B signaling	biological_process	biological regulation	7	627	56	12056	0.125	0.0252597	0.193771
GO:0000165	MAPK cascade	biological_process	biological regulation	6	627	50	12056	0.12	0.0440248	0.193771
GO:0001649	osteoblast differentiation	biological_process	cellular process	6	627	47	12056	0.12766	0.0338518	0.193771
GO:0006413	translational initiation	biological_process	cellular process	6	627	44	12056	0.136364	0.0253381	0.193771
GO:0006919	activation of cysteine-type endopeptidase activity involved in apoptotic process	biological_process	biological regulation	6	627	42	12056	0.142857	0.0205368	0.193771
GO:0007050	cell cycle arrest	biological_process	negative regulation of biological process	6	627	46	12056	0.130435	0.0308337	0.193771
GO:0014068	positive regulation of phosphatidylinositol 3-kinase signaling	biological_process	biological regulation	6	627	46	12056	0.130435	0.0308337	0.193771
GO:0030900	forebrain development	biological_process	developmental process	6	627	48	12056	0.125	0.0370545	0.193771
GO:0032092	positive regulation of protein binding	biological_process	biological regulation	6	627	48	12056	0.125	0.0370545	0.193771
GO:1901224	positive regulation of NIK/NF-kappaB signaling	biological_process	biological regulation	6	627	44	12056	0.136364	0.0253381	0.193771
GO:0001570	vasculogenesis	biological_process	cellular process	5	627	38	12056	0.131579	0.0455139	0.193771
GO:0007267	cell-cell signaling	biological_process	cellular process	5	627	33	12056	0.151515	0.0265603	0.193771
GO:0007596	blood coagulation	biological_process	biological regulation	5	627	39	12056	0.128205	0.0500667	0.193771
GO:0009953	dorsal/ventral pattern formation	biological_process	developmental process	5	627	29	12056	0.172414	0.0157461	0.193771
GO:0032720	negative regulation of tumor necrosis factor production	biological_process	biological regulation	5	627	31	12056	0.16129	0.0206946	0.193771
GO:0048146	positive regulation of fibroblast proliferation	biological_process	biological regulation	5	627	34	12056	0.147059	0.0298521	0.193771
GO:0050679	positive regulation of epithelial cell proliferation	biological_process	biological regulation	5	627	36	12056	0.138889	0.0371775	0.193771
GO:0060395	SMAD protein signal transduction	biological_process	biological regulation	5	627	29	12056	0.172414	0.0157461	0.193771
GO:0065003	protein-containing complex assembly	biological_process	cellular component organization or biogenesis	5	627	36	12056	0.138889	0.0371775	0.193771
GO:0071230	cellular response to amino acid stimulus	biological_process	cellular process	5	627	35	12056	0.142857	0.0333899	0.193771
GO:1901998	toxin transport	biological_process	localization	5	627	29	12056	0.172414	0.0157461	0.193771
GO:0000186	activation of MAPKK activity	biological_process	biological regulation	4	627	25	12056	0.16	0.0384108	0.193771
GO:0001656	metanephros development	biological_process	developmental process	4	627	25	12056	0.16	0.0384108	0.193771
GO:0001958	endochondral ossification	biological_process	developmental process	4	627	22	12056	0.181818	0.0250952	0.193771
GO:0001974	blood vessel remodeling	biological_process	multicellular organismal process	4	627	20	12056	0.2	0.0180385	0.193771
GO:0005977	glycogen metabolic process	biological_process	metabolic process	4	627	24	12056	0.166667	0.033602	0.193771
GO:0006096	glycolytic process	biological_process	cellular process	4	627	27	12056	0.148148	0.0491465	0.193771
GO:0007162	negative regulation of cell adhesion	biological_process	biological adhesion	4	627	20	12056	0.2	0.0180385	0.193771
GO:0009954	proximal/distal pattern formation	biological_process	developmental process	4	627	21	12056	0.190476	0.0213888	0.193771
GO:0030155	regulation of cell adhesion	biological_process	biological adhesion	4	627	24	12056	0.166667	0.033602	0.193771
GO:0030178	negative regulation of Wnt signaling pathway	biological_process	biological regulation	4	627	27	12056	0.148148	0.0491465	0.193771
GO:0030513	positive regulation of BMP signaling pathway	biological_process	biological regulation	4	627	24	12056	0.166667	0.033602	0.193771
GO:0030522	intracellular receptor signaling pathway	biological_process	biological regulation	4	627	21	12056	0.190476	0.0213888	0.193771
GO:0030901	midbrain development	biological_process	developmental process	4	627	23	12056	0.173913	0.0291645	0.193771
GO:0031623	receptor internalization	biological_process	cellular process	4	627	24	12056	0.166667	0.033602	0.193771
GO:0034504	protein localization to nucleus	biological_process	localization	4	627	20	12056	0.2	0.0180385	0.193771
GO:0035108	limb morphogenesis	biological_process	developmental process	4	627	21	12056	0.190476	0.0213888	0.193771
GO:0043086	negative regulation of catalytic activity	biological_process	biological regulation	4	627	27	12056	0.148148	0.0491465	0.193771
GO:0043507	positive regulation of JUN kinase activity	biological_process	biological regulation	4	627	26	12056	0.153846	0.0435924	0.193771
GO:0043536	positive regulation of blood vessel endothelial cell migration	biological_process	biological regulation	4	627	25	12056	0.16	0.0384108	0.193771
GO:0045071	negative regulation of viral genome replication	biological_process	biological regulation	4	627	20	12056	0.2	0.0180385	0.193771
GO:0045597	positive regulation of cell differentiation	biological_process	biological regulation	4	627	21	12056	0.190476	0.0213888	0.193771
GO:0045736	negative regulation of cyclin-dependent protein serine/threonine kinase activity	biological_process	metabolic process	4	627	21	12056	0.190476	0.0213888	0.193771
GO:0048469	cell maturation	biological_process	cellular process	4	627	24	12056	0.166667	0.033602	0.193771
GO:0048514	blood vessel morphogenesis	biological_process	developmental process	4	627	23	12056	0.173913	0.0291645	0.193771
GO:0048568	embryonic organ development	biological_process	developmental process	4	627	21	12056	0.190476	0.0213888	0.193771
GO:0051281	positive regulation of release of sequestered calcium ion into cytosol	biological_process	biological regulation	4	627	20	12056	0.2	0.0180385	0.193771
GO:0060828	regulation of canonical Wnt signaling pathway	biological_process	biological regulation	4	627	25	12056	0.16	0.0384108	0.193771
GO:0060976	coronary vasculature development	biological_process	developmental process	4	627	25	12056	0.16	0.0384108	0.193771
GO:0070098	chemokine-mediated signaling pathway	biological_process	biological regulation	4	627	26	12056	0.153846	0.0435924	0.193771
GO:1902895	positive regulation of pri-miRNA transcription by RNA polymerase II	biological_process	biological regulation	4	627	22	12056	0.181818	0.0250952	0.193771
GO:0001502	cartilage condensation	biological_process	cell aggregation	3	627	14	12056	0.214286	0.0331693	0.193771
GO:0001702	gastrulation with mouth forming second	biological_process	developmental process	3	627	13	12056	0.230769	0.0270845	0.193771
GO:0001708	cell fate specification	biological_process	cellular process	3	627	12	12056	0.25	0.0216544	0.193771
GO:0001944	vasculature development	biological_process	developmental process	3	627	16	12056	0.1875	0.0472647	0.193771
GO:0002027	regulation of heart rate	biological_process	biological regulation	3	627	15	12056	0.2	0.0399005	0.193771
GO:0002063	chondrocyte development	biological_process	cellular process	3	627	16	12056	0.1875	0.0472647	0.193771
GO:0002755	MyD88-dependent toll-like receptor signaling pathway	biological_process	biological regulation	3	627	11	12056	0.272727	0.0168821	0.193771
GO:0006865	amino acid transport	biological_process	localization	3	627	13	12056	0.230769	0.0270845	0.193771
GO:0010759	positive regulation of macrophage chemotaxis	biological_process	biological regulation	3	627	12	12056	0.25	0.0216544	0.193771
GO:0010824	regulation of centrosome duplication	biological_process	biological regulation	3	627	12	12056	0.25	0.0216544	0.193771
GO:0014032	neural crest cell development	biological_process	cellular process	3	627	16	12056	0.1875	0.0472647	0.193771
GO:0019933	cAMP-mediated signaling	biological_process	biological regulation	3	627	13	12056	0.230769	0.0270845	0.193771
GO:0021983	pituitary gland development	biological_process	developmental process	3	627	15	12056	0.2	0.0399005	0.193771
GO:0030574	collagen catabolic process	biological_process	metabolic process	3	627	12	12056	0.25	0.0216544	0.193771
GO:0031589	cell-substrate adhesion	biological_process	biological adhesion	3	627	13	12056	0.230769	0.0270845	0.193771
GO:0031641	regulation of myelination	biological_process	biological regulation	3	627	12	12056	0.25	0.0216544	0.193771
GO:0032332	positive regulation of chondrocyte differentiation	biological_process	biological regulation	3	627	14	12056	0.214286	0.0331693	0.193771
GO:0032689	negative regulation of interferon-gamma production	biological_process	biological regulation	3	627	12	12056	0.25	0.0216544	0.193771
GO:0032693	negative regulation of interleukin-10 production	biological_process	biological regulation	3	627	12	12056	0.25	0.0216544	0.193771
GO:0033627	cell adhesion mediated by integrin	biological_process	biological adhesion	3	627	12	12056	0.25	0.0216544	0.193771
GO:0034612	response to tumor necrosis factor	biological_process	response to stimulus	3	627	16	12056	0.1875	0.0472647	0.193771
GO:0042326	negative regulation of phosphorylation	biological_process	metabolic process	3	627	14	12056	0.214286	0.0331693	0.193771
GO:0043277	apoptotic cell clearance	biological_process	localization	3	627	13	12056	0.230769	0.0270845	0.193771
GO:0045671	negative regulation of osteoclast differentiation	biological_process	immune system process	3	627	13	12056	0.230769	0.0270845	0.193771
GO:0045987	positive regulation of smooth muscle contraction	biological_process	biological regulation	3	627	11	12056	0.272727	0.0168821	0.193771
GO:0048566	embryonic digestive tract development	biological_process	developmental process	3	627	14	12056	0.214286	0.0331693	0.193771
GO:0048593	camera-type eye morphogenesis	biological_process	developmental process	3	627	16	12056	0.1875	0.0472647	0.193771
GO:0050718	positive regulation of interleukin-1 beta secretion	biological_process	biological regulation	3	627	14	12056	0.214286	0.0331693	0.193771
GO:0050770	regulation of axonogenesis	biological_process	biological regulation	3	627	11	12056	0.272727	0.0168821	0.193771
GO:0050900	leukocyte migration	biological_process	cellular process	3	627	16	12056	0.1875	0.0472647	0.193771
GO:0050919	negative chemotaxis	biological_process	locomotion	3	627	16	12056	0.1875	0.0472647	0.193771
GO:0051056	regulation of small GTPase mediated signal transduction	biological_process	biological regulation	3	627	12	12056	0.25	0.0216544	0.193771
GO:0055010	ventricular cardiac muscle tissue morphogenesis	biological_process	developmental process	3	627	15	12056	0.2	0.0399005	0.193771
GO:0055117	regulation of cardiac muscle contraction	biological_process	multicellular organismal process	3	627	12	12056	0.25	0.0216544	0.193771
GO:0060322	head development	biological_process	developmental process	3	627	14	12056	0.214286	0.0331693	0.193771
GO:0060425	lung morphogenesis	biological_process	developmental process	3	627	13	12056	0.230769	0.0270845	0.193771
GO:0060441	epithelial tube branching involved in lung morphogenesis	biological_process	developmental process	3	627	12	12056	0.25	0.0216544	0.193771
GO:0061053	somite development	biological_process	developmental process	3	627	13	12056	0.230769	0.0270845	0.193771
GO:0061077	chaperone-mediated protein folding	biological_process	cellular process	3	627	15	12056	0.2	0.0399005	0.193771
GO:0061844	antimicrobial humoral immune response mediated by antimicrobial peptide	biological_process	immune system process	3	627	13	12056	0.230769	0.0270845	0.193771
GO:0090050	positive regulation of cell migration involved in sprouting angiogenesis	biological_process	biological regulation	3	627	16	12056	0.1875	0.0472647	0.193771
GO:0099175	regulation of postsynapse organization	biological_process	biological regulation	3	627	12	12056	0.25	0.0216544	0.193771
GO:1901216	positive regulation of neuron death	biological_process	biological regulation	3	627	16	12056	0.1875	0.0472647	0.193771
GO:2000179	positive regulation of neural precursor cell proliferation	biological_process	cellular process	3	627	15	12056	0.2	0.0399005	0.193771
GO:2000484	positive regulation of interleukin-8 secretion	biological_process	biological regulation	3	627	12	12056	0.25	0.0216544	0.193771
GO:0000027	ribosomal large subunit assembly	biological_process	cellular component organization or biogenesis	2	627	6	12056	0.333333	0.0352262	0.193771
GO:0001768	establishment of T cell polarity	biological_process	cellular process	2	627	5	12056	0.4	0.0243133	0.193771
GO:0001881	receptor recycling	biological_process	biological regulation	2	627	7	12056	0.285714	0.0476424	0.193771
GO:0001893	maternal placenta development	biological_process	developmental process	2	627	6	12056	0.333333	0.0352262	0.193771
GO:0001946	lymphangiogenesis	biological_process	developmental process	2	627	7	12056	0.285714	0.0476424	0.193771
GO:0002028	regulation of sodium ion transport	biological_process	biological regulation	2	627	7	12056	0.285714	0.0476424	0.193771
GO:0002221	pattern recognition receptor signaling pathway	biological_process	biological regulation	2	627	6	12056	0.333333	0.0352262	0.193771
GO:0002320	lymphoid progenitor cell differentiation	biological_process	cellular process	2	627	6	12056	0.333333	0.0352262	0.193771
GO:0003100	regulation of systemic arterial blood pressure by endothelin	biological_process	biological regulation	2	627	5	12056	0.4	0.0243133	0.193771
GO:0003139	secondary heart field specification	biological_process	developmental process	2	627	7	12056	0.285714	0.0476424	0.193771
GO:0003149	membranous septum morphogenesis	biological_process	developmental process	2	627	5	12056	0.4	0.0243133	0.193771
GO:0003337	mesenchymal to epithelial transition involved in metanephros morphogenesis	biological_process	multicellular organismal process	2	627	5	12056	0.4	0.0243133	0.193771
GO:0003376	sphingosine-1-phosphate receptor signaling pathway	biological_process	biological regulation	2	627	6	12056	0.333333	0.0352262	0.193771
GO:0006265	DNA topological change	biological_process	cellular component organization or biogenesis	2	627	7	12056	0.285714	0.0476424	0.193771
GO:0006977	DNA damage response, signal transduction by p53 class mediator resulting in cell cycle arrest	biological_process	biological regulation	2	627	5	12056	0.4	0.0243133	0.193771
GO:0008347	glial cell migration	biological_process	cellular process	2	627	5	12056	0.4	0.0243133	0.193771
GO:0010586	miRNA metabolic process	biological_process	cellular process	2	627	7	12056	0.285714	0.0476424	0.193771
GO:0010738	regulation of protein kinase A signaling	biological_process	biological regulation	2	627	6	12056	0.333333	0.0352262	0.193771
GO:0010827	regulation of glucose transmembrane transport	biological_process	biological regulation	2	627	5	12056	0.4	0.0243133	0.193771
GO:0010863	positive regulation of phospholipase C activity	biological_process	biological regulation	2	627	5	12056	0.4	0.0243133	0.193771
GO:0010881	regulation of cardiac muscle contraction by regulation of the release of sequestered calcium ion	biological_process	cellular process	2	627	5	12056	0.4	0.0243133	0.193771
GO:0010955	negative regulation of protein processing	biological_process	biological regulation	2	627	6	12056	0.333333	0.0352262	0.193771
GO:0014037	Schwann cell differentiation	biological_process	cellular process	2	627	6	12056	0.333333	0.0352262	0.193771
GO:0014824	artery smooth muscle contraction	biological_process	biological regulation	2	627	6	12056	0.333333	0.0352262	0.193771
GO:0014911	positive regulation of smooth muscle cell migration	biological_process	biological regulation	2	627	7	12056	0.285714	0.0476424	0.193771
GO:0014912	negative regulation of smooth muscle cell migration	biological_process	biological regulation	2	627	7	12056	0.285714	0.0476424	0.193771
GO:0019370	leukotriene biosynthetic process	biological_process	cellular process	2	627	7	12056	0.285714	0.0476424	0.193771
GO:0019953	sexual reproduction	biological_process	reproduction	2	627	7	12056	0.285714	0.0476424	0.193771
GO:0021799	cerebral cortex radially oriented cell migration	biological_process	cellular process	2	627	7	12056	0.285714	0.0476424	0.193771
GO:0021978	telencephalon regionalization	biological_process	developmental process	2	627	5	12056	0.4	0.0243133	0.193771
GO:0022414	reproductive process	biological_process	reproduction	2	627	5	12056	0.4	0.0243133	0.193771
GO:0030195	negative regulation of blood coagulation	biological_process	biological regulation	2	627	7	12056	0.285714	0.0476424	0.193771
GO:0030239	myofibril assembly	biological_process	cellular component organization or biogenesis	2	627	5	12056	0.4	0.0243133	0.193771
GO:0030323	respiratory tube development	biological_process	developmental process	2	627	6	12056	0.333333	0.0352262	0.193771
GO:0031065	positive regulation of histone deacetylation	biological_process	biological regulation	2	627	6	12056	0.333333	0.0352262	0.193771
GO:0031638	zymogen activation	biological_process	metabolic process	2	627	6	12056	0.333333	0.0352262	0.193771
GO:0032355	response to estradiol	biological_process	response to stimulus	2	627	7	12056	0.285714	0.0476424	0.193771
GO:0033234	negative regulation of protein sumoylation	biological_process	biological regulation	2	627	6	12056	0.333333	0.0352262	0.193771
GO:0033629	negative regulation of cell adhesion mediated by integrin	biological_process	biological adhesion	2	627	5	12056	0.4	0.0243133	0.193771
GO:0034383	low-density lipoprotein particle clearance	biological_process	biological regulation	2	627	7	12056	0.285714	0.0476424	0.193771
GO:0035065	regulation of histone acetylation	biological_process	biological regulation	2	627	7	12056	0.285714	0.0476424	0.193771
GO:0035385	Roundabout signaling pathway	biological_process	biological regulation	2	627	7	12056	0.285714	0.0476424	0.193771
GO:0035457	cellular response to interferon-alpha	biological_process	cellular process	2	627	7	12056	0.285714	0.0476424	0.193771
GO:0035810	positive regulation of urine volume	biological_process	biological regulation	2	627	7	12056	0.285714	0.0476424	0.193771
GO:0042129	regulation of T cell proliferation	biological_process	biological regulation	2	627	7	12056	0.285714	0.0476424	0.193771
GO:0042158	lipoprotein biosynthetic process	biological_process	cellular process	2	627	6	12056	0.333333	0.0352262	0.193771
GO:0044320	cellular response to leptin stimulus	biological_process	cellular process	2	627	5	12056	0.4	0.0243133	0.193771
GO:0044321	response to leptin	biological_process	response to stimulus	2	627	6	12056	0.333333	0.0352262	0.193771
GO:0045591	positive regulation of regulatory T cell differentiation	biological_process	biological regulation	2	627	5	12056	0.4	0.0243133	0.193771
GO:0045661	regulation of myoblast differentiation	biological_process	biological regulation	2	627	6	12056	0.333333	0.0352262	0.193771
GO:0046600	negative regulation of centriole replication	biological_process	biological regulation	2	627	5	12056	0.4	0.0243133	0.193771
GO:0046632	alpha-beta T cell differentiation	biological_process	cellular process	2	627	6	12056	0.333333	0.0352262	0.193771
GO:0048251	elastic fiber assembly	biological_process	cellular component organization or biogenesis	2	627	6	12056	0.333333	0.0352262	0.193771
GO:0048278	vesicle docking	biological_process	cellular process	2	627	6	12056	0.333333	0.0352262	0.193771
GO:0048387	negative regulation of retinoic acid receptor signaling pathway	biological_process	biological regulation	2	627	5	12056	0.4	0.0243133	0.193771
GO:0048489	synaptic vesicle transport	biological_process	localization	2	627	7	12056	0.285714	0.0476424	0.193771
GO:0048617	embryonic foregut morphogenesis	biological_process	developmental process	2	627	5	12056	0.4	0.0243133	0.193771
GO:0048660	regulation of smooth muscle cell proliferation	biological_process	biological regulation	2	627	7	12056	0.285714	0.0476424	0.193771
GO:0048668	collateral sprouting	biological_process	cellular component organization or biogenesis	2	627	6	12056	0.333333	0.0352262	0.193771
GO:0048681	negative regulation of axon regeneration	biological_process	biological regulation	2	627	7	12056	0.285714	0.0476424	0.193771
GO:0050713	negative regulation of interleukin-1 beta secretion	biological_process	biological regulation	2	627	6	12056	0.333333	0.0352262	0.193771
GO:0050764	regulation of phagocytosis	biological_process	biological regulation	2	627	6	12056	0.333333	0.0352262	0.193771
GO:0050848	regulation of calcium-mediated signaling	biological_process	biological regulation	2	627	7	12056	0.285714	0.0476424	0.193771
GO:0051346	negative regulation of hydrolase activity	biological_process	biological regulation	2	627	5	12056	0.4	0.0243133	0.193771
GO:0051451	myoblast migration	biological_process	cellular process	2	627	7	12056	0.285714	0.0476424	0.193771
GO:0060028	convergent extension involved in axis elongation	biological_process	developmental process	2	627	5	12056	0.4	0.0243133	0.193771
GO:0060038	cardiac muscle cell proliferation	biological_process	cell proliferation	2	627	7	12056	0.285714	0.0476424	0.193771
GO:0060259	regulation of feeding behavior	biological_process	behavior	2	627	5	12056	0.4	0.0243133	0.193771
GO:0060347	heart trabecula formation	biological_process	developmental process	2	627	7	12056	0.285714	0.0476424	0.193771
GO:0060396	growth hormone receptor signaling pathway	biological_process	biological regulation	2	627	7	12056	0.285714	0.0476424	0.193771
GO:0060440	trachea formation	biological_process	developmental process	2	627	6	12056	0.333333	0.0352262	0.193771
GO:0060449	bud elongation involved in lung branching	biological_process	developmental process	2	627	6	12056	0.333333	0.0352262	0.193771
GO:0060674	placenta blood vessel development	biological_process	developmental process	2	627	7	12056	0.285714	0.0476424	0.193771
GO:0060760	positive regulation of response to cytokine stimulus	biological_process	biological regulation	2	627	5	12056	0.4	0.0243133	0.193771
GO:0060840	artery development	biological_process	developmental process	2	627	6	12056	0.333333	0.0352262	0.193771
GO:0061001	regulation of dendritic spine morphogenesis	biological_process	biological regulation	2	627	7	12056	0.285714	0.0476424	0.193771
GO:0061549	sympathetic ganglion development	biological_process	developmental process	2	627	6	12056	0.333333	0.0352262	0.193771
GO:0061626	pharyngeal arch artery morphogenesis	biological_process	developmental process	2	627	6	12056	0.333333	0.0352262	0.193771
GO:0071704	organic substance metabolic process	biological_process	metabolic process	2	627	6	12056	0.333333	0.0352262	0.193771
GO:0072205	metanephric collecting duct development	biological_process	developmental process	2	627	5	12056	0.4	0.0243133	0.193771
GO:0090037	positive regulation of protein kinase C signaling	biological_process	biological regulation	2	627	5	12056	0.4	0.0243133	0.193771
GO:0098962	regulation of postsynaptic neurotransmitter receptor activity	biological_process	biological regulation	2	627	6	12056	0.333333	0.0352262	0.193771
GO:1901016	regulation of potassium ion transmembrane transporter activity	biological_process	cellular process	2	627	7	12056	0.285714	0.0476424	0.193771
GO:1901388	regulation of transforming growth factor beta activation	biological_process	biological regulation	2	627	5	12056	0.4	0.0243133	0.193771
GO:1901642	nucleoside transmembrane transport	biological_process	localization	2	627	6	12056	0.333333	0.0352262	0.193771
GO:1901741	positive regulation of myoblast fusion	biological_process	biological regulation	2	627	7	12056	0.285714	0.0476424	0.193771
GO:1902715	positive regulation of interferon-gamma secretion	biological_process	biological regulation	2	627	5	12056	0.4	0.0243133	0.193771
GO:1904645	response to amyloid-beta	biological_process	response to stimulus	2	627	6	12056	0.333333	0.0352262	0.193771
GO:1904888	cranial skeletal system development	biological_process	developmental process	2	627	6	12056	0.333333	0.0352262	0.193771
GO:1904948	midbrain dopaminergic neuron differentiation	biological_process	cellular process	2	627	6	12056	0.333333	0.0352262	0.193771
GO:2000049	positive regulation of cell-cell adhesion mediated by cadherin	biological_process	biological adhesion	2	627	6	12056	0.333333	0.0352262	0.193771
GO:2000096	positive regulation of Wnt signaling pathway, planar cell polarity pathway	biological_process	biological regulation	2	627	6	12056	0.333333	0.0352262	0.193771
GO:2000279	negative regulation of DNA biosynthetic process	biological_process	biological regulation	2	627	7	12056	0.285714	0.0476424	0.193771
GO:2001223	negative regulation of neuron migration	biological_process	biological regulation	2	627	5	12056	0.4	0.0243133	0.193771
GO:0000117	regulation of transcription involved in G2/M transition of mitotic cell cycle	biological_process	biological regulation	1	627	1	12056	1	0.0520073	0.193771
GO:0001300	chronological cell aging	biological_process	cellular process	1	627	1	12056	1	0.0520073	0.193771
GO:0001560	regulation of cell growth by extracellular stimulus	biological_process	biological regulation	1	627	1	12056	1	0.0520073	0.193771
GO:0001697	histamine-induced gastric acid secretion	biological_process	localization	1	627	1	12056	1	0.0520073	0.193771
GO:0001698	gastrin-induced gastric acid secretion	biological_process	localization	1	627	1	12056	1	0.0520073	0.193771
GO:0001754	eye photoreceptor cell differentiation	biological_process	developmental process	1	627	1	12056	1	0.0520073	0.193771
GO:0001840	neural plate development	biological_process	developmental process	1	627	1	12056	1	0.0520073	0.193771
GO:0001887	selenium compound metabolic process	biological_process	cellular process	1	627	1	12056	1	0.0520073	0.193771
GO:0002194	hepatocyte cell migration	biological_process	cellular process	1	627	1	12056	1	0.0520073	0.193771
GO:0002317	plasma cell differentiation	biological_process	cellular process	1	627	1	12056	1	0.0520073	0.193771
GO:0002323	natural killer cell activation involved in immune response	biological_process	cellular process	1	627	1	12056	1	0.0520073	0.193771
GO:0002333	transitional one stage B cell differentiation	biological_process	cellular process	1	627	1	12056	1	0.0520073	0.193771
GO:0002470	plasmacytoid dendritic cell antigen processing and presentation	biological_process	immune system process	1	627	1	12056	1	0.0520073	0.193771
GO:0002534	cytokine production involved in inflammatory response	biological_process	multicellular organismal process	1	627	1	12056	1	0.0520073	0.193771
GO:0002678	positive regulation of chronic inflammatory response	biological_process	biological regulation	1	627	1	12056	1	0.0520073	0.193771
GO:0002684	positive regulation of immune system process	biological_process	biological regulation	1	627	1	12056	1	0.0520073	0.193771
GO:0002760	positive regulation of antimicrobial humoral response	biological_process	biological regulation	1	627	1	12056	1	0.0520073	0.193771
GO:0002793	positive regulation of peptide secretion	biological_process	biological regulation	1	627	1	12056	1	0.0520073	0.193771
GO:0003252	negative regulation of cell proliferation involved in heart valve morphogenesis	biological_process	biological regulation	1	627	1	12056	1	0.0520073	0.193771
GO:0003290	atrial septum secundum morphogenesis	biological_process	developmental process	1	627	1	12056	1	0.0520073	0.193771
GO:0003340	negative regulation of mesenchymal to epithelial transition involved in metanephros morphogenesis	biological_process	biological regulation	1	627	1	12056	1	0.0520073	0.193771
GO:0003350	pulmonary myocardium development	biological_process	developmental process	1	627	1	12056	1	0.0520073	0.193771
GO:0006148	inosine catabolic process	biological_process	cellular process	1	627	1	12056	1	0.0520073	0.193771
GO:0006550	isoleucine catabolic process	biological_process	cellular process	1	627	1	12056	1	0.0520073	0.193771
GO:0006595	polyamine metabolic process	biological_process	cellular process	1	627	1	12056	1	0.0520073	0.193771
GO:0006638	neutral lipid metabolic process	biological_process	cellular process	1	627	1	12056	1	0.0520073	0.193771
GO:0006679	glucosylceramide biosynthetic process	biological_process	cellular process	1	627	1	12056	1	0.0520073	0.193771
GO:0006738	nicotinamide riboside catabolic process	biological_process	cellular process	1	627	1	12056	1	0.0520073	0.193771
GO:0006766	vitamin metabolic process	biological_process	metabolic process	1	627	1	12056	1	0.0520073	0.193771
GO:0007403	glial cell fate determination	biological_process	cellular process	1	627	1	12056	1	0.0520073	0.193771
GO:0007500	mesodermal cell fate determination	biological_process	cellular process	1	627	1	12056	1	0.0520073	0.193771
GO:0009956	radial pattern formation	biological_process	developmental process	1	627	1	12056	1	0.0520073	0.193771
GO:0010002	cardioblast differentiation	biological_process	cellular process	1	627	1	12056	1	0.0520073	0.193771
GO:0010464	regulation of mesenchymal cell proliferation	biological_process	biological regulation	1	627	1	12056	1	0.0520073	0.193771
GO:0010517	regulation of phospholipase activity	biological_process	biological regulation	1	627	1	12056	1	0.0520073	0.193771
GO:0010522	regulation of calcium ion transport into cytosol	biological_process	biological regulation	1	627	1	12056	1	0.0520073	0.193771
GO:0010749	regulation of nitric oxide mediated signal transduction	biological_process	biological regulation	1	627	1	12056	1	0.0520073	0.193771
GO:0010983	positive regulation of high-density lipoprotein particle clearance	biological_process	biological regulation	1	627	1	12056	1	0.0520073	0.193771
GO:0014041	regulation of neuron maturation	biological_process	biological regulation	1	627	1	12056	1	0.0520073	0.193771
GO:0014048	regulation of glutamate secretion	biological_process	biological regulation	1	627	1	12056	1	0.0520073	0.193771
GO:0014740	negative regulation of muscle hyperplasia	biological_process	biological regulation	1	627	1	12056	1	0.0520073	0.193771
GO:0014806	smooth muscle hyperplasia	biological_process	multicellular organismal process	1	627	1	12056	1	0.0520073	0.193771
GO:0014829	vascular smooth muscle contraction	biological_process	biological regulation	1	627	1	12056	1	0.0520073	0.193771
GO:0014858	positive regulation of skeletal muscle cell proliferation	biological_process	biological regulation	1	627	1	12056	1	0.0520073	0.193771
GO:0014861	regulation of skeletal muscle contraction via regulation of action potential	biological_process	biological regulation	1	627	1	12056	1	0.0520073	0.193771
GO:0015732	prostaglandin transport	biological_process	localization	1	627	1	12056	1	0.0520073	0.193771
GO:0015860	purine nucleoside transmembrane transport	biological_process	localization	1	627	1	12056	1	0.0520073	0.193771
GO:0015864	pyrimidine nucleoside transport	biological_process	localization	1	627	1	12056	1	0.0520073	0.193771
GO:0017055	negative regulation of RNA polymerase II transcriptional preinitiation complex assembly	biological_process	biological regulation	1	627	1	12056	1	0.0520073	0.193771
GO:0019050	suppression by virus of host apoptotic process	biological_process	biological regulation	1	627	1	12056	1	0.0520073	0.193771
GO:0019319	hexose biosynthetic process	biological_process	metabolic process	1	627	1	12056	1	0.0520073	0.193771
GO:0019546	arginine deiminase pathway	biological_process	cellular process	1	627	1	12056	1	0.0520073	0.193771
GO:0021501	prechordal plate formation	biological_process	developmental process	1	627	1	12056	1	0.0520073	0.193771
GO:0021533	cell differentiation in hindbrain	biological_process	cellular process	1	627	1	12056	1	0.0520073	0.193771
GO:0021547	midbrain-hindbrain boundary initiation	biological_process	developmental process	1	627	1	12056	1	0.0520073	0.193771
GO:0021649	vestibulocochlear nerve structural organization	biological_process	developmental process	1	627	1	12056	1	0.0520073	0.193771
GO:0021812	neuronal-glial interaction involved in cerebral cortex radial glia guided migration	biological_process	biological adhesion	1	627	1	12056	1	0.0520073	0.193771
GO:0021859	pyramidal neuron differentiation	biological_process	cellular process	1	627	1	12056	1	0.0520073	0.193771
GO:0021869	forebrain ventricular zone progenitor cell division	biological_process	cell proliferation	1	627	1	12056	1	0.0520073	0.193771
GO:0021891	olfactory bulb interneuron development	biological_process	cellular process	1	627	1	12056	1	0.0520073	0.193771
GO:0021924	cell proliferation in external granule layer	biological_process	cell proliferation	1	627	1	12056	1	0.0520073	0.193771
GO:0030167	proteoglycan catabolic process	biological_process	cellular process	1	627	1	12056	1	0.0520073	0.193771
GO:0030185	nitric oxide transport	biological_process	localization	1	627	1	12056	1	0.0520073	0.193771
GO:0030887	positive regulation of myeloid dendritic cell activation	biological_process	cellular process	1	627	1	12056	1	0.0520073	0.193771
GO:0031000	response to caffeine	biological_process	response to stimulus	1	627	1	12056	1	0.0520073	0.193771
GO:0031583	phospholipase D-activating G protein-coupled receptor signaling pathway	biological_process	biological regulation	1	627	1	12056	1	0.0520073	0.193771
GO:0031644	regulation of neurological system process	biological_process	biological regulation	1	627	1	12056	1	0.0520073	0.193771
GO:0032369	negative regulation of lipid transport	biological_process	biological regulation	1	627	1	12056	1	0.0520073	0.193771
GO:0032621	interleukin-18 production	biological_process	multicellular organismal process	1	627	1	12056	1	0.0520073	0.193771
GO:0032764	negative regulation of mast cell cytokine production	biological_process	biological regulation	1	627	1	12056	1	0.0520073	0.193771
GO:0032769	negative regulation of monooxygenase activity	biological_process	biological regulation	1	627	1	12056	1	0.0520073	0.193771
GO:0032773	positive regulation of monophenol monooxygenase activity	biological_process	metabolic process	1	627	1	12056	1	0.0520073	0.193771
GO:0032912	negative regulation of transforming growth factor beta2 production	biological_process	multicellular organismal process	1	627	1	12056	1	0.0520073	0.193771
GO:0033578	protein glycosylation in Golgi	biological_process	cellular process	1	627	1	12056	1	0.0520073	0.193771
GO:0034276	kynurenic acid biosynthetic process	biological_process	cellular process	1	627	1	12056	1	0.0520073	0.193771
GO:0034356	NAD biosynthesis via nicotinamide riboside salvage pathway	biological_process	cellular process	1	627	1	12056	1	0.0520073	0.193771
GO:0034378	chylomicron assembly	biological_process	biological regulation	1	627	1	12056	1	0.0520073	0.193771
GO:0034418	urate biosynthetic process	biological_process	cellular process	1	627	1	12056	1	0.0520073	0.193771
GO:0035088	establishment or maintenance of apical/basal cell polarity	biological_process	cellular process	1	627	1	12056	1	0.0520073	0.193771
GO:0035409	histone H3-Y41 phosphorylation	biological_process	cellular component organization or biogenesis	1	627	1	12056	1	0.0520073	0.193771
GO:0035437	maintenance of protein localization in endoplasmic reticulum	biological_process	localization	1	627	1	12056	1	0.0520073	0.193771
GO:0035491	positive regulation of leukotriene production involved in inflammatory response	biological_process	biological regulation	1	627	1	12056	1	0.0520073	0.193771
GO:0035564	regulation of kidney size	biological_process	biological regulation	1	627	1	12056	1	0.0520073	0.193771
GO:0035790	platelet-derived growth factor receptor-alpha signaling pathway	biological_process	biological regulation	1	627	1	12056	1	0.0520073	0.193771
GO:0035821	modification of morphology or physiology of other organism	biological_process	multi-organism process	1	627	1	12056	1	0.0520073	0.193771
GO:0035872	nucleotide-binding domain, leucine rich repeat containing receptor signaling pathway	biological_process	biological regulation	1	627	1	12056	1	0.0520073	0.193771
GO:0035886	vascular smooth muscle cell differentiation	biological_process	cellular process	1	627	1	12056	1	0.0520073	0.193771
GO:0035989	tendon development	biological_process	developmental process	1	627	1	12056	1	0.0520073	0.193771
GO:0035990	tendon cell differentiation	biological_process	cellular process	1	627	1	12056	1	0.0520073	0.193771
GO:0036022	limb joint morphogenesis	biological_process	developmental process	1	627	1	12056	1	0.0520073	0.193771
GO:0036037	CD8-positive, alpha-beta T cell activation	biological_process	cellular process	1	627	1	12056	1	0.0520073	0.193771
GO:0036071	N-glycan fucosylation	biological_process	metabolic process	1	627	1	12056	1	0.0520073	0.193771
GO:0036345	platelet maturation	biological_process	cellular process	1	627	1	12056	1	0.0520073	0.193771
GO:0036414	histone citrullination	biological_process	cellular component organization or biogenesis	1	627	1	12056	1	0.0520073	0.193771
GO:0036517	chemoattraction of serotonergic neuron axon	biological_process	cellular component organization or biogenesis	1	627	1	12056	1	0.0520073	0.193771
GO:0038098	sequestering of BMP from receptor via BMP binding	biological_process	biological regulation	1	627	1	12056	1	0.0520073	0.193771
GO:0038129	ERBB3 signaling pathway	biological_process	biological regulation	1	627	1	12056	1	0.0520073	0.193771
GO:0038168	epidermal growth factor receptor signaling pathway via I-kappaB kinase/NF-kappaB cascade	biological_process	biological regulation	1	627	1	12056	1	0.0520073	0.193771
GO:0038172	interleukin-33-mediated signaling pathway	biological_process	biological regulation	1	627	1	12056	1	0.0520073	0.193771
GO:0038178	complement component C5a signaling pathway	biological_process	biological regulation	1	627	1	12056	1	0.0520073	0.193771
GO:0039530	MDA-5 signaling pathway	biological_process	biological regulation	1	627	1	12056	1	0.0520073	0.193771
GO:0039532	negative regulation of viral-induced cytoplasmic pattern recognition receptor signaling pathway	biological_process	biological regulation	1	627	1	12056	1	0.0520073	0.193771
GO:0040017	positive regulation of locomotion	biological_process	biological regulation	1	627	1	12056	1	0.0520073	0.193771
GO:0042092	type 2 immune response	biological_process	immune system process	1	627	1	12056	1	0.0520073	0.193771
GO:0042306	regulation of protein import into nucleus	biological_process	biological regulation	1	627	1	12056	1	0.0520073	0.193771
GO:0042313	protein kinase C deactivation	biological_process	biological regulation	1	627	1	12056	1	0.0520073	0.193771
GO:0042489	negative regulation of odontogenesis of dentin-containing tooth	biological_process	biological regulation	1	627	1	12056	1	0.0520073	0.193771
GO:0042851	L-alanine metabolic process	biological_process	cellular process	1	627	1	12056	1	0.0520073	0.193771
GO:0043112	receptor metabolic process	biological_process	cellular process	1	627	1	12056	1	0.0520073	0.193771
GO:0043179	rhythmic excitation	biological_process	biological regulation	1	627	1	12056	1	0.0520073	0.193771
GO:0043380	regulation of memory T cell differentiation	biological_process	biological regulation	1	627	1	12056	1	0.0520073	0.193771
GO:0043587	tongue morphogenesis	biological_process	developmental process	1	627	1	12056	1	0.0520073	0.193771
GO:0043954	cellular component maintenance	biological_process	cellular component organization or biogenesis	1	627	1	12056	1	0.0520073	0.193771
GO:0044091	membrane biogenesis	biological_process	cellular component organization or biogenesis	1	627	1	12056	1	0.0520073	0.193771
GO:0044093	positive regulation of molecular function	biological_process	biological regulation	1	627	1	12056	1	0.0520073	0.193771
GO:0044546	NLRP3 inflammasome complex assembly	biological_process	cellular component organization or biogenesis	1	627	1	12056	1	0.0520073	0.193771
GO:0044788	modulation by host of viral process	biological_process	multi-organism process	1	627	1	12056	1	0.0520073	0.193771
GO:0044854	plasma membrane raft assembly	biological_process	cellular component organization or biogenesis	1	627	1	12056	1	0.0520073	0.193771
GO:0044861	protein transport into plasma membrane raft	biological_process	cellular component organization or biogenesis	1	627	1	12056	1	0.0520073	0.193771
GO:0045415	negative regulation of interleukin-8 biosynthetic process	biological_process	biological regulation	1	627	1	12056	1	0.0520073	0.193771
GO:0045751	negative regulation of Toll signaling pathway	biological_process	biological regulation	1	627	1	12056	1	0.0520073	0.193771
GO:0045852	pH elevation	biological_process	biological regulation	1	627	1	12056	1	0.0520073	0.193771
GO:0045925	positive regulation of female receptivity	biological_process	behavior	1	627	1	12056	1	0.0520073	0.193771
GO:0046368	GDP-L-fucose metabolic process	biological_process	cellular process	1	627	1	12056	1	0.0520073	0.193771
GO:0046398	UDP-glucuronate metabolic process	biological_process	cellular process	1	627	1	12056	1	0.0520073	0.193771
GO:0046629	gamma-delta T cell activation	biological_process	cellular process	1	627	1	12056	1	0.0520073	0.193771
GO:0046898	response to cycloheximide	biological_process	response to stimulus	1	627	1	12056	1	0.0520073	0.193771
GO:0048006	antigen processing and presentation, endogenous lipid antigen via MHC class Ib	biological_process	immune system process	1	627	1	12056	1	0.0520073	0.193771
GO:0048392	intermediate mesodermal cell differentiation	biological_process	cellular process	1	627	1	12056	1	0.0520073	0.193771
GO:0048619	embryonic hindgut morphogenesis	biological_process	developmental process	1	627	1	12056	1	0.0520073	0.193771
GO:0048850	hypophysis morphogenesis	biological_process	developmental process	1	627	1	12056	1	0.0520073	0.193771
GO:0050428	3'-phosphoadenosine 5'-phosphosulfate biosynthetic process	biological_process	cellular process	1	627	1	12056	1	0.0520073	0.193771
GO:0050653	chondroitin sulfate proteoglycan biosynthetic process, polysaccharide chain biosynthetic process	biological_process	cellular process	1	627	1	12056	1	0.0520073	0.193771
GO:0050701	interleukin-1 secretion	biological_process	cellular process	1	627	1	12056	1	0.0520073	0.193771
GO:0050712	negative regulation of interleukin-1 alpha secretion	biological_process	biological regulation	1	627	1	12056	1	0.0520073	0.193771
GO:0050746	regulation of lipoprotein metabolic process	biological_process	biological regulation	1	627	1	12056	1	0.0520073	0.193771
GO:0050748	negative regulation of lipoprotein metabolic process	biological_process	biological regulation	1	627	1	12056	1	0.0520073	0.193771
GO:0050812	regulation of acyl-CoA biosynthetic process	biological_process	biological regulation	1	627	1	12056	1	0.0520073	0.193771
GO:0050925	negative regulation of negative chemotaxis	biological_process	biological regulation	1	627	1	12056	1	0.0520073	0.193771
GO:0050928	negative regulation of positive chemotaxis	biological_process	biological regulation	1	627	1	12056	1	0.0520073	0.193771
GO:0051088	PMA-inducible membrane protein ectodomain proteolysis	biological_process	metabolic process	1	627	1	12056	1	0.0520073	0.193771
GO:0051089	constitutive protein ectodomain proteolysis	biological_process	metabolic process	1	627	1	12056	1	0.0520073	0.193771
GO:0051284	positive regulation of sequestering of calcium ion	biological_process	biological regulation	1	627	1	12056	1	0.0520073	0.193771
GO:0051585	negative regulation of dopamine uptake involved in synaptic transmission	biological_process	biological regulation	1	627	1	12056	1	0.0520073	0.193771
GO:0051621	regulation of norepinephrine uptake	biological_process	biological regulation	1	627	1	12056	1	0.0520073	0.193771
GO:0051622	negative regulation of norepinephrine uptake	biological_process	biological regulation	1	627	1	12056	1	0.0520073	0.193771
GO:0051714	positive regulation of cytolysis in other organism	biological_process	biological regulation	1	627	1	12056	1	0.0520073	0.193771
GO:0051794	regulation of timing of catagen	biological_process	biological phase	1	627	1	12056	1	0.0520073	0.193771
GO:0051795	positive regulation of timing of catagen	biological_process	biological phase	1	627	1	12056	1	0.0520073	0.193771
GO:0051796	negative regulation of timing of catagen	biological_process	developmental process	1	627	1	12056	1	0.0520073	0.193771
GO:0051884	regulation of timing of anagen	biological_process	biological phase	1	627	1	12056	1	0.0520073	0.193771
GO:0055020	positive regulation of cardiac muscle fiber development	biological_process	biological regulation	1	627	1	12056	1	0.0520073	0.193771
GO:0060010	Sertoli cell fate commitment	biological_process	cellular process	1	627	1	12056	1	0.0520073	0.193771
GO:0060232	delamination	biological_process	biological adhesion	1	627	1	12056	1	0.0520073	0.193771
GO:0060234	neuroblast delamination	biological_process	biological adhesion	1	627	1	12056	1	0.0520073	0.193771
GO:0060300	regulation of cytokine activity	biological_process	biological regulation	1	627	1	12056	1	0.0520073	0.193771
GO:0060330	regulation of response to interferon-gamma	biological_process	biological regulation	1	627	1	12056	1	0.0520073	0.193771
GO:0060401	cytosolic calcium ion transport	biological_process	localization	1	627	1	12056	1	0.0520073	0.193771
GO:0060458	right lung development	biological_process	developmental process	1	627	1	12056	1	0.0520073	0.193771
GO:0060459	left lung development	biological_process	developmental process	1	627	1	12056	1	0.0520073	0.193771
GO:0060479	lung cell differentiation	biological_process	cellular process	1	627	1	12056	1	0.0520073	0.193771
GO:0060503	bud dilation involved in lung branching	biological_process	developmental process	1	627	1	12056	1	0.0520073	0.193771
GO:0060516	primary prostatic bud elongation	biological_process	developmental process	1	627	1	12056	1	0.0520073	0.193771
GO:0060588	negative regulation of lipoprotein lipid oxidation	biological_process	biological regulation	1	627	1	12056	1	0.0520073	0.193771
GO:0060592	mammary gland formation	biological_process	developmental process	1	627	1	12056	1	0.0520073	0.193771
GO:0060606	tube closure	biological_process	developmental process	1	627	1	12056	1	0.0520073	0.193771
GO:0060738	epithelial-mesenchymal signaling involved in prostate gland development	biological_process	cellular process	1	627	1	12056	1	0.0520073	0.193771
GO:0060768	regulation of epithelial cell proliferation involved in prostate gland development	biological_process	biological regulation	1	627	1	12056	1	0.0520073	0.193771
GO:0060782	regulation of mesenchymal cell proliferation involved in prostate gland development	biological_process	biological regulation	1	627	1	12056	1	0.0520073	0.193771
GO:0060783	mesenchymal smoothened signaling pathway involved in prostate gland development	biological_process	biological regulation	1	627	1	12056	1	0.0520073	0.193771
GO:0060809	mesodermal to mesenchymal transition involved in gastrulation	biological_process	cellular process	1	627	1	12056	1	0.0520073	0.193771
GO:0060842	arterial endothelial cell differentiation	biological_process	cellular process	1	627	1	12056	1	0.0520073	0.193771
GO:0060872	semicircular canal development	biological_process	developmental process	1	627	1	12056	1	0.0520073	0.193771
GO:0060901	regulation of hair cycle by canonical Wnt signaling pathway	biological_process	cellular process	1	627	1	12056	1	0.0520073	0.193771
GO:0060912	cardiac cell fate specification	biological_process	cellular process	1	627	1	12056	1	0.0520073	0.193771
GO:0061044	negative regulation of vascular wound healing	biological_process	biological regulation	1	627	1	12056	1	0.0520073	0.193771
GO:0061114	branching involved in pancreas morphogenesis	biological_process	multicellular organismal process	1	627	1	12056	1	0.0520073	0.193771
GO:0061149	BMP signaling pathway involved in ureter morphogenesis	biological_process	biological regulation	1	627	1	12056	1	0.0520073	0.193771
GO:0061151	BMP signaling pathway involved in renal system segmentation	biological_process	biological regulation	1	627	1	12056	1	0.0520073	0.193771
GO:0061155	pulmonary artery endothelial tube morphogenesis	biological_process	developmental process	1	627	1	12056	1	0.0520073	0.193771
GO:0061189	positive regulation of sclerotome development	biological_process	biological regulation	1	627	1	12056	1	0.0520073	0.193771
GO:0061324	canonical Wnt signaling pathway involved in positive regulation of cardiac outflow tract cell proliferation	biological_process	biological regulation	1	627	1	12056	1	0.0520073	0.193771
GO:0061347	planar cell polarity pathway involved in outflow tract morphogenesis	biological_process	biological regulation	1	627	1	12056	1	0.0520073	0.193771
GO:0061348	planar cell polarity pathway involved in ventricular septum morphogenesis	biological_process	biological regulation	1	627	1	12056	1	0.0520073	0.193771
GO:0061349	planar cell polarity pathway involved in cardiac right atrium morphogenesis	biological_process	biological regulation	1	627	1	12056	1	0.0520073	0.193771
GO:0061350	planar cell polarity pathway involved in cardiac muscle tissue morphogenesis	biological_process	biological regulation	1	627	1	12056	1	0.0520073	0.193771
GO:0061354	planar cell polarity pathway involved in pericardium morphogenesis	biological_process	biological regulation	1	627	1	12056	1	0.0520073	0.193771
GO:0061373	mammillary axonal complex development	biological_process	developmental process	1	627	1	12056	1	0.0520073	0.193771
GO:0061537	glycine secretion, neurotransmission	biological_process	biological regulation	1	627	1	12056	1	0.0520073	0.193771
GO:0061550	cranial ganglion development	biological_process	developmental process	1	627	1	12056	1	0.0520073	0.193771
GO:0061888	regulation of astrocyte activation	biological_process	biological regulation	1	627	1	12056	1	0.0520073	0.193771
GO:0070232	regulation of T cell apoptotic process	biological_process	biological regulation	1	627	1	12056	1	0.0520073	0.193771
GO:0070346	positive regulation of fat cell proliferation	biological_process	biological regulation	1	627	1	12056	1	0.0520073	0.193771
GO:0070447	positive regulation of oligodendrocyte progenitor proliferation	biological_process	biological regulation	1	627	1	12056	1	0.0520073	0.193771
GO:0071103	DNA conformation change	biological_process	cellular component organization or biogenesis	1	627	1	12056	1	0.0520073	0.193771
GO:0071329	cellular response to sucrose stimulus	biological_process	cellular process	1	627	1	12056	1	0.0520073	0.193771
GO:0071387	cellular response to cortisol stimulus	biological_process	cellular process	1	627	1	12056	1	0.0520073	0.193771
GO:0071400	cellular response to oleic acid	biological_process	cellular process	1	627	1	12056	1	0.0520073	0.193771
GO:0071475	cellular hyperosmotic salinity response	biological_process	cellular process	1	627	1	12056	1	0.0520073	0.193771
GO:0071830	triglyceride-rich lipoprotein particle clearance	biological_process	biological regulation	1	627	1	12056	1	0.0520073	0.193771
GO:0071831	intermediate-density lipoprotein particle clearance	biological_process	biological regulation	1	627	1	12056	1	0.0520073	0.193771
GO:0071839	apoptotic process in bone marrow	biological_process	cellular process	1	627	1	12056	1	0.0520073	0.193771
GO:0071893	BMP signaling pathway involved in nephric duct formation	biological_process	biological regulation	1	627	1	12056	1	0.0520073	0.193771
GO:0072053	renal inner medulla development	biological_process	developmental process	1	627	1	12056	1	0.0520073	0.193771
GO:0072054	renal outer medulla development	biological_process	developmental process	1	627	1	12056	1	0.0520073	0.193771
GO:0072097	negative regulation of branch elongation involved in ureteric bud branching by BMP signaling pathway	biological_process	biological regulation	1	627	1	12056	1	0.0520073	0.193771
GO:0072101	specification of ureteric bud anterior/posterior symmetry by BMP signaling pathway	biological_process	biological regulation	1	627	1	12056	1	0.0520073	0.193771
GO:0072104	glomerular capillary formation	biological_process	developmental process	1	627	1	12056	1	0.0520073	0.193771
GO:0072125	negative regulation of glomerular mesangial cell proliferation	biological_process	biological regulation	1	627	1	12056	1	0.0520073	0.193771
GO:0072144	glomerular mesangial cell development	biological_process	cellular process	1	627	1	12056	1	0.0520073	0.193771
GO:0072182	regulation of nephron tubule epithelial cell differentiation	biological_process	biological regulation	1	627	1	12056	1	0.0520073	0.193771
GO:0072192	ureter epithelial cell differentiation	biological_process	cellular process	1	627	1	12056	1	0.0520073	0.193771
GO:0072198	mesenchymal cell proliferation involved in ureter development	biological_process	cell proliferation	1	627	1	12056	1	0.0520073	0.193771
GO:0072200	negative regulation of mesenchymal cell proliferation involved in ureter development	biological_process	biological regulation	1	627	1	12056	1	0.0520073	0.193771
GO:0072300	positive regulation of metanephric glomerulus development	biological_process	biological regulation	1	627	1	12056	1	0.0520073	0.193771
GO:0072599	establishment of protein localization to endoplasmic reticulum	biological_process	localization	1	627	1	12056	1	0.0520073	0.193771
GO:0086029	Purkinje myocyte to ventricular cardiac muscle cell signaling	biological_process	biological regulation	1	627	1	12056	1	0.0520073	0.193771
GO:0086070	SA node cell to atrial cardiac muscle cell communication	biological_process	cellular process	1	627	1	12056	1	0.0520073	0.193771
GO:0090135	actin filament branching	biological_process	cellular component organization or biogenesis	1	627	1	12056	1	0.0520073	0.193771
GO:0090194	negative regulation of glomerulus development	biological_process	biological regulation	1	627	1	12056	1	0.0520073	0.193771
GO:0090425	acinar cell differentiation	biological_process	developmental process	1	627	1	12056	1	0.0520073	0.193771
GO:0090650	cellular response to oxygen-glucose deprivation	biological_process	cellular process	1	627	1	12056	1	0.0520073	0.193771
GO:0097039	protein linear polyubiquitination	biological_process	cellular process	1	627	1	12056	1	0.0520073	0.193771
GO:0097156	fasciculation of motor neuron axon	biological_process	cellular component organization or biogenesis	1	627	1	12056	1	0.0520073	0.193771
GO:0097324	melanocyte migration	biological_process	cellular process	1	627	1	12056	1	0.0520073	0.193771
GO:0097577	sequestering of iron ion	biological_process	biological regulation	1	627	1	12056	1	0.0520073	0.193771
GO:0097581	lamellipodium organization	biological_process	cellular component organization or biogenesis	1	627	1	12056	1	0.0520073	0.193771
GO:0099172	presynapse organization	biological_process	cellular component organization or biogenesis	1	627	1	12056	1	0.0520073	0.193771
GO:0106030	neuron projection fasciculation	biological_process	cellular component organization or biogenesis	1	627	1	12056	1	0.0520073	0.193771
GO:0120011	intermembrane sterol transfer	biological_process	cellular component organization or biogenesis	1	627	1	12056	1	0.0520073	0.193771
GO:0120158	positive regulation of collagen catabolic process	biological_process	biological regulation	1	627	1	12056	1	0.0520073	0.193771
GO:0140074	cardiac endothelial to mesenchymal transition	biological_process	cellular process	1	627	1	12056	1	0.0520073	0.193771
GO:1900022	regulation of D-erythro-sphingosine kinase activity	biological_process	biological regulation	1	627	1	12056	1	0.0520073	0.193771
GO:1900169	regulation of glucocorticoid mediated signaling pathway	biological_process	biological regulation	1	627	1	12056	1	0.0520073	0.193771
GO:1900239	regulation of phenotypic switching	biological_process	biological regulation	1	627	1	12056	1	0.0520073	0.193771
GO:1900275	negative regulation of phospholipase C activity	biological_process	biological regulation	1	627	1	12056	1	0.0520073	0.193771
GO:1900402	regulation of carbohydrate metabolic process by regulation of transcription from RNA polymerase II promoter	biological_process	biological regulation	1	627	1	12056	1	0.0520073	0.193771
GO:1900424	regulation of defense response to bacterium	biological_process	biological regulation	1	627	1	12056	1	0.0520073	0.193771
GO:1901003	negative regulation of fermentation	biological_process	biological regulation	1	627	1	12056	1	0.0520073	0.193771
GO:1901202	negative regulation of extracellular matrix assembly	biological_process	biological regulation	1	627	1	12056	1	0.0520073	0.193771
GO:1901228	positive regulation of transcription from RNA polymerase II promoter involved in heart development	biological_process	biological regulation	1	627	1	12056	1	0.0520073	0.193771
GO:1901231	positive regulation of non-canonical Wnt signaling pathway via JNK cascade	biological_process	biological regulation	1	627	1	12056	1	0.0520073	0.193771
GO:1901233	negative regulation of convergent extension involved in axis elongation	biological_process	biological regulation	1	627	1	12056	1	0.0520073	0.193771
GO:1901331	positive regulation of odontoblast differentiation	biological_process	biological regulation	1	627	1	12056	1	0.0520073	0.193771
GO:1901631	positive regulation of presynaptic membrane organization	biological_process	biological regulation	1	627	1	12056	1	0.0520073	0.193771
GO:1901890	positive regulation of cell junction assembly	biological_process	biological regulation	1	627	1	12056	1	0.0520073	0.193771
GO:1901964	positive regulation of cell proliferation involved in outflow tract morphogenesis	biological_process	biological regulation	1	627	1	12056	1	0.0520073	0.193771
GO:1901978	positive regulation of cell cycle checkpoint	biological_process	negative regulation of biological process	1	627	1	12056	1	0.0520073	0.193771
GO:1902068	regulation of sphingolipid mediated signaling pathway	biological_process	biological regulation	1	627	1	12056	1	0.0520073	0.193771
GO:1902167	positive regulation of intrinsic apoptotic signaling pathway in response to DNA damage by p53 class mediator	biological_process	biological regulation	1	627	1	12056	1	0.0520073	0.193771
GO:1902203	negative regulation of hepatocyte growth factor receptor signaling pathway	biological_process	biological regulation	1	627	1	12056	1	0.0520073	0.193771
GO:1902216	positive regulation of interleukin-4-mediated signaling pathway	biological_process	biological regulation	1	627	1	12056	1	0.0520073	0.193771
GO:1902268	negative regulation of polyamine transmembrane transport	biological_process	biological regulation	1	627	1	12056	1	0.0520073	0.193771
GO:1902455	negative regulation of stem cell population maintenance	biological_process	biological regulation	1	627	1	12056	1	0.0520073	0.193771
GO:1902548	negative regulation of cellular response to vascular endothelial growth factor stimulus	biological_process	biological regulation	1	627	1	12056	1	0.0520073	0.193771
GO:1902692	regulation of neuroblast proliferation	biological_process	biological regulation	1	627	1	12056	1	0.0520073	0.193771
GO:1902748	positive regulation of lens fiber cell differentiation	biological_process	biological regulation	1	627	1	12056	1	0.0520073	0.193771
GO:1902803	regulation of synaptic vesicle transport	biological_process	biological regulation	1	627	1	12056	1	0.0520073	0.193771
GO:1902860	propionyl-CoA biosynthetic process	biological_process	cellular process	1	627	1	12056	1	0.0520073	0.193771
GO:1902904	negative regulation of supramolecular fiber organization	biological_process	biological regulation	1	627	1	12056	1	0.0520073	0.193771
GO:1902910	positive regulation of melanosome transport	biological_process	biological regulation	1	627	1	12056	1	0.0520073	0.193771
GO:1903020	positive regulation of glycoprotein metabolic process	biological_process	biological regulation	1	627	1	12056	1	0.0520073	0.193771
GO:1903044	protein localization to membrane raft	biological_process	localization	1	627	1	12056	1	0.0520073	0.193771
GO:1903056	regulation of melanosome organization	biological_process	biological regulation	1	627	1	12056	1	0.0520073	0.193771
GO:1903125	negative regulation of thioredoxin peroxidase activity by peptidyl-threonine phosphorylation	biological_process	biological regulation	1	627	1	12056	1	0.0520073	0.193771
GO:1903141	negative regulation of establishment of endothelial barrier	biological_process	biological regulation	1	627	1	12056	1	0.0520073	0.193771
GO:1903225	negative regulation of endodermal cell differentiation	biological_process	biological regulation	1	627	1	12056	1	0.0520073	0.193771
GO:1903237	negative regulation of leukocyte tethering or rolling	biological_process	biological adhesion	1	627	1	12056	1	0.0520073	0.193771
GO:1903284	positive regulation of glutathione peroxidase activity	biological_process	biological regulation	1	627	1	12056	1	0.0520073	0.193771
GO:1903285	positive regulation of hydrogen peroxide catabolic process	biological_process	biological regulation	1	627	1	12056	1	0.0520073	0.193771
GO:1903422	negative regulation of synaptic vesicle recycling	biological_process	biological regulation	1	627	1	12056	1	0.0520073	0.193771
GO:1903577	cellular response to L-arginine	biological_process	cellular process	1	627	1	12056	1	0.0520073	0.193771
GO:1903712	cysteine transmembrane transport	biological_process	localization	1	627	1	12056	1	0.0520073	0.193771
GO:1903801	L-leucine import across plasma membrane	biological_process	localization	1	627	1	12056	1	0.0520073	0.193771
GO:1903904	negative regulation of establishment of T cell polarity	biological_process	biological adhesion	1	627	1	12056	1	0.0520073	0.193771
GO:1904050	positive regulation of spontaneous neurotransmitter secretion	biological_process	biological regulation	1	627	1	12056	1	0.0520073	0.193771
GO:1904071	presynaptic active zone assembly	biological_process	cellular component organization or biogenesis	1	627	1	12056	1	0.0520073	0.193771
GO:1904501	positive regulation of chromatin-mediated maintenance of transcription	biological_process	biological regulation	1	627	1	12056	1	0.0520073	0.193771
GO:1904528	positive regulation of microtubule binding	biological_process	biological regulation	1	627	1	12056	1	0.0520073	0.193771
GO:1904531	positive regulation of actin filament binding	biological_process	biological regulation	1	627	1	12056	1	0.0520073	0.193771
GO:1904685	positive regulation of metalloendopeptidase activity	biological_process	metabolic process	1	627	1	12056	1	0.0520073	0.193771
GO:1904715	negative regulation of chaperone-mediated autophagy	biological_process	biological regulation	1	627	1	12056	1	0.0520073	0.193771
GO:1904793	regulation of euchromatin binding	biological_process	biological regulation	1	627	1	12056	1	0.0520073	0.193771
GO:1904796	regulation of core promoter binding	biological_process	biological regulation	1	627	1	12056	1	0.0520073	0.193771
GO:1904803	regulation of translation involved in cellular response to UV	biological_process	biological regulation	1	627	1	12056	1	0.0520073	0.193771
GO:1904835	dorsal root ganglion morphogenesis	biological_process	developmental process	1	627	1	12056	1	0.0520073	0.193771
GO:1904864	negative regulation of beta-catenin-TCF complex assembly	biological_process	biological regulation	1	627	1	12056	1	0.0520073	0.193771
GO:1904887	Wnt signalosome assembly	biological_process	cellular component organization or biogenesis	1	627	1	12056	1	0.0520073	0.193771
GO:1904934	negative regulation of cell proliferation in midbrain	biological_process	biological regulation	1	627	1	12056	1	0.0520073	0.193771
GO:1904953	Wnt signaling pathway involved in midbrain dopaminergic neuron differentiation	biological_process	biological regulation	1	627	1	12056	1	0.0520073	0.193771
GO:1905025	negative regulation of membrane repolarization during ventricular cardiac muscle cell action potential	biological_process	biological regulation	1	627	1	12056	1	0.0520073	0.193771
GO:1905049	negative regulation of metallopeptidase activity	biological_process	biological regulation	1	627	1	12056	1	0.0520073	0.193771
GO:1905171	positive regulation of protein localization to phagocytic vesicle	biological_process	biological regulation	1	627	1	12056	1	0.0520073	0.193771
GO:1905279	regulation of retrograde transport, endosome to Golgi	biological_process	biological regulation	1	627	1	12056	1	0.0520073	0.193771
GO:1905314	semi-lunar valve development	biological_process	developmental process	1	627	1	12056	1	0.0520073	0.193771
GO:1905327	tracheoesophageal septum formation	biological_process	developmental process	1	627	1	12056	1	0.0520073	0.193771
GO:1905523	positive regulation of macrophage migration	biological_process	biological regulation	1	627	1	12056	1	0.0520073	0.193771
GO:1905555	positive regulation blood vessel branching	biological_process	biological regulation	1	627	1	12056	1	0.0520073	0.193771
GO:1905653	positive regulation of artery morphogenesis	biological_process	biological regulation	1	627	1	12056	1	0.0520073	0.193771
GO:1905872	negative regulation of protein localization to cell leading edge	biological_process	biological regulation	1	627	1	12056	1	0.0520073	0.193771
GO:1905913	negative regulation of calcium ion export across plasma membrane	biological_process	biological regulation	1	627	1	12056	1	0.0520073	0.193771
GO:1990079	cartilage homeostasis	biological_process	multicellular organismal process	1	627	1	12056	1	0.0520073	0.193771
GO:1990092	calcium-dependent self proteolysis	biological_process	metabolic process	1	627	1	12056	1	0.0520073	0.193771
GO:1990408	calcitonin gene-related peptide receptor signaling pathway	biological_process	biological regulation	1	627	1	12056	1	0.0520073	0.193771
GO:1990927	calcium ion regulated lysosome exocytosis	biological_process	cellular process	1	627	1	12056	1	0.0520073	0.193771
GO:2000005	negative regulation of metanephric S-shaped body morphogenesis	biological_process	biological regulation	1	627	1	12056	1	0.0520073	0.193771
GO:2000007	negative regulation of metanephric comma-shaped body morphogenesis	biological_process	biological regulation	1	627	1	12056	1	0.0520073	0.193771
GO:2000062	negative regulation of ureter smooth muscle cell differentiation	biological_process	biological regulation	1	627	1	12056	1	0.0520073	0.193771
GO:2000063	positive regulation of ureter smooth muscle cell differentiation	biological_process	biological regulation	1	627	1	12056	1	0.0520073	0.193771
GO:2000137	negative regulation of cell proliferation involved in heart morphogenesis	biological_process	biological regulation	1	627	1	12056	1	0.0520073	0.193771
GO:2000210	positive regulation of anoikis	biological_process	biological regulation	1	627	1	12056	1	0.0520073	0.193771
GO:2000357	negative regulation of kidney smooth muscle cell differentiation	biological_process	biological regulation	1	627	1	12056	1	0.0520073	0.193771
GO:2000358	positive regulation of kidney smooth muscle cell differentiation	biological_process	biological regulation	1	627	1	12056	1	0.0520073	0.193771
GO:2000374	regulation of oxygen metabolic process	biological_process	biological regulation	1	627	1	12056	1	0.0520073	0.193771
GO:2000446	regulation of macrophage migration inhibitory factor signaling pathway	biological_process	biological regulation	1	627	1	12056	1	0.0520073	0.193771
GO:2000529	positive regulation of myeloid dendritic cell chemotaxis	biological_process	biological regulation	1	627	1	12056	1	0.0520073	0.193771
GO:2000536	negative regulation of entry of bacterium into host cell	biological_process	biological regulation	1	627	1	12056	1	0.0520073	0.193771
GO:2000565	negative regulation of CD8-positive, alpha-beta T cell proliferation	biological_process	biological adhesion	1	627	1	12056	1	0.0520073	0.193771
GO:2000683	regulation of cellular response to X-ray	biological_process	biological regulation	1	627	1	12056	1	0.0520073	0.193771
GO:2000697	negative regulation of epithelial cell differentiation involved in kidney development	biological_process	biological regulation	1	627	1	12056	1	0.0520073	0.193771
GO:2000739	regulation of mesenchymal stem cell differentiation	biological_process	biological regulation	1	627	1	12056	1	0.0520073	0.193771
GO:2000779	regulation of double-strand break repair	biological_process	biological regulation	1	627	1	12056	1	0.0520073	0.193771
GO:2000807	regulation of synaptic vesicle clustering	biological_process	biological regulation	1	627	1	12056	1	0.0520073	0.193771
GO:2000977	regulation of forebrain neuron differentiation	biological_process	biological regulation	1	627	1	12056	1	0.0520073	0.193771
GO:2000979	positive regulation of forebrain neuron differentiation	biological_process	cellular process	1	627	1	12056	1	0.0520073	0.193771
GO:2001012	mesenchymal cell differentiation involved in renal system development	biological_process	cellular process	1	627	1	12056	1	0.0520073	0.193771
GO:2001015	negative regulation of skeletal muscle cell differentiation	biological_process	biological regulation	1	627	1	12056	1	0.0520073	0.193771
GO:2001037	positive regulation of tongue muscle cell differentiation	biological_process	biological regulation	1	627	1	12056	1	0.0520073	0.193771
GO:2001044	regulation of integrin-mediated signaling pathway	biological_process	biological regulation	1	627	1	12056	1	0.0520073	0.193771
GO:2001107	negative regulation of Rho guanyl-nucleotide exchange factor activity	biological_process	biological regulation	1	627	1	12056	1	0.0520073	0.193771
GO:2001108	positive regulation of Rho guanyl-nucleotide exchange factor activity	biological_process	biological regulation	1	627	1	12056	1	0.0520073	0.193771
GO:2001113	negative regulation of cellular response to hepatocyte growth factor stimulus	biological_process	biological regulation	1	627	1	12056	1	0.0520073	0.193771
GO:2001260	regulation of semaphorin-plexin signaling pathway	biological_process	cellular process	1	627	1	12056	1	0.0520073	0.193771
GO:0006909	phagocytosis	biological_process	localization	4	627	28	12056	0.142857	0.0550713	0.20397
GO:0010718	positive regulation of epithelial to mesenchymal transition	biological_process	biological regulation	4	627	28	12056	0.142857	0.0550713	0.20397
GO:0001816	cytokine production	biological_process	multicellular organismal process	3	627	17	12056	0.176471	0.0552447	0.20397
GO:0002053	positive regulation of mesenchymal cell proliferation	biological_process	biological regulation	3	627	17	12056	0.176471	0.0552447	0.20397
GO:0045453	bone resorption	biological_process	biological regulation	3	627	17	12056	0.176471	0.0552447	0.20397
GO:0051017	actin filament bundle assembly	biological_process	cellular component organization or biogenesis	3	627	17	12056	0.176471	0.0552447	0.20397
GO:1905606	regulation of presynapse assembly	biological_process	biological regulation	3	627	17	12056	0.176471	0.0552447	0.20397
GO:0043547	positive regulation of GTPase activity	biological_process	biological regulation	15	627	185	12056	0.0810811	0.0586342	0.216204
GO:0007399	nervous system development	biological_process	developmental process	8	627	81	12056	0.0987654	0.0590472	0.217446
GO:0045669	positive regulation of osteoblast differentiation	biological_process	biological regulation	5	627	41	12056	0.121951	0.0599456	0.218687
GO:0008217	regulation of blood pressure	biological_process	biological regulation	4	627	29	12056	0.137931	0.0613633	0.218687
GO:0090630	activation of GTPase activity	biological_process	biological regulation	4	627	29	12056	0.137931	0.0613633	0.218687
GO:0001823	mesonephros development	biological_process	developmental process	2	627	8	12056	0.25	0.0613765	0.218687
GO:0003333	amino acid transmembrane transport	biological_process	localization	2	627	8	12056	0.25	0.0613765	0.218687
GO:0006970	response to osmotic stress	biological_process	response to stimulus	2	627	8	12056	0.25	0.0613765	0.218687
GO:0007163	establishment or maintenance of cell polarity	biological_process	cellular process	2	627	8	12056	0.25	0.0613765	0.218687
GO:0007398	ectoderm development	biological_process	developmental process	2	627	8	12056	0.25	0.0613765	0.218687
GO:0010501	RNA secondary structure unwinding	biological_process	cellular process	2	627	8	12056	0.25	0.0613765	0.218687
GO:0031115	negative regulation of microtubule polymerization	biological_process	cellular process	2	627	8	12056	0.25	0.0613765	0.218687
GO:0031529	ruffle organization	biological_process	cellular component organization or biogenesis	2	627	8	12056	0.25	0.0613765	0.218687
GO:0032516	positive regulation of phosphoprotein phosphatase activity	biological_process	biological regulation	2	627	8	12056	0.25	0.0613765	0.218687
GO:0032870	cellular response to hormone stimulus	biological_process	cellular process	2	627	8	12056	0.25	0.0613765	0.218687
GO:0038063	collagen-activated tyrosine kinase receptor signaling pathway	biological_process	biological regulation	2	627	8	12056	0.25	0.0613765	0.218687
GO:0042755	eating behavior	biological_process	behavior	2	627	8	12056	0.25	0.0613765	0.218687
GO:0042789	mRNA transcription by RNA polymerase II	biological_process	cellular process	2	627	8	12056	0.25	0.0613765	0.218687
GO:0043568	positive regulation of insulin-like growth factor receptor signaling pathway	biological_process	cellular process	2	627	8	12056	0.25	0.0613765	0.218687
GO:0045907	positive regulation of vasoconstriction	biological_process	biological regulation	2	627	8	12056	0.25	0.0613765	0.218687
GO:0048333	mesodermal cell differentiation	biological_process	cellular process	2	627	8	12056	0.25	0.0613765	0.218687
GO:0048856	anatomical structure development	biological_process	developmental process	2	627	8	12056	0.25	0.0613765	0.218687
GO:0051085	chaperone cofactor-dependent protein refolding	biological_process	cellular process	2	627	8	12056	0.25	0.0613765	0.218687
GO:0060546	negative regulation of necroptotic process	biological_process	biological regulation	2	627	8	12056	0.25	0.0613765	0.218687
GO:0070233	negative regulation of T cell apoptotic process	biological_process	biological regulation	2	627	8	12056	0.25	0.0613765	0.218687
GO:0090179	planar cell polarity pathway involved in neural tube closure	biological_process	biological regulation	2	627	8	12056	0.25	0.0613765	0.218687
GO:0090279	regulation of calcium ion import	biological_process	biological regulation	2	627	8	12056	0.25	0.0613765	0.218687
GO:2000251	positive regulation of actin cytoskeleton reorganization	biological_process	biological regulation	2	627	8	12056	0.25	0.0613765	0.218687
GO:0002931	response to ischemia	biological_process	response to stimulus	3	627	18	12056	0.166667	0.06382	0.225703
GO:0030833	regulation of actin filament polymerization	biological_process	biological regulation	3	627	18	12056	0.166667	0.06382	0.225703
GO:0045638	negative regulation of myeloid cell differentiation	biological_process	biological regulation	3	627	18	12056	0.166667	0.06382	0.225703
GO:0050715	positive regulation of cytokine secretion	biological_process	biological regulation	3	627	18	12056	0.166667	0.06382	0.225703
GO:0061436	establishment of skin barrier	biological_process	biological regulation	3	627	18	12056	0.166667	0.06382	0.225703
GO:2001243	negative regulation of intrinsic apoptotic signaling pathway	biological_process	biological regulation	3	627	18	12056	0.166667	0.06382	0.225703
GO:0007417	central nervous system development	biological_process	developmental process	5	627	42	12056	0.119048	0.0652711	0.22998
GO:0032922	circadian regulation of gene expression	biological_process	biological regulation	5	627	42	12056	0.119048	0.0652711	0.22998
GO:0071456	cellular response to hypoxia	biological_process	cellular process	5	627	42	12056	0.119048	0.0652711	0.22998
GO:0008542	visual learning	biological_process	behavior	4	627	30	12056	0.133333	0.0680179	0.23848
GO:0043588	skin development	biological_process	developmental process	4	627	30	12056	0.133333	0.0680179	0.23848
GO:0061098	positive regulation of protein tyrosine kinase activity	biological_process	biological regulation	4	627	30	12056	0.133333	0.0680179	0.23848
GO:0120163	negative regulation of cold-induced thermogenesis	biological_process	biological regulation	4	627	30	12056	0.133333	0.0680179	0.23848
GO:0043401	steroid hormone mediated signaling pathway	biological_process	biological regulation	5	627	43	12056	0.116279	0.0708524	0.248114
GO:0046777	protein autophosphorylation	biological_process	cellular process	10	627	117	12056	0.0854701	0.083286	0.252092
GO:0007166	cell surface receptor signaling pathway	biological_process	biological regulation	8	627	91	12056	0.0879121	0.100516	0.252092
GO:0006816	calcium ion transport	biological_process	localization	7	627	73	12056	0.0958904	0.0844244	0.252092
GO:0010951	negative regulation of endopeptidase activity	biological_process	biological regulation	7	627	75	12056	0.0933333	0.0943338	0.252092
GO:0051726	regulation of cell cycle	biological_process	biological regulation	7	627	75	12056	0.0933333	0.0943338	0.252092
GO:0007229	integrin-mediated signaling pathway	biological_process	biological regulation	6	627	60	12056	0.1	0.0905244	0.252092
GO:0001933	negative regulation of protein phosphorylation	biological_process	biological regulation	5	627	46	12056	0.108696	0.089108	0.252092
GO:0042733	embryonic digit morphogenesis	biological_process	developmental process	5	627	44	12056	0.113636	0.0766876	0.252092
GO:0001658	branching involved in ureteric bud morphogenesis	biological_process	developmental process	4	627	33	12056	0.121212	0.0900891	0.252092
GO:0001942	hair follicle development	biological_process	developmental process	4	627	32	12056	0.125	0.0823886	0.252092
GO:0009058	biosynthetic process	biological_process	metabolic process	4	627	33	12056	0.121212	0.0900891	0.252092
GO:0010977	negative regulation of neuron projection development	biological_process	biological regulation	4	627	31	12056	0.129032	0.0750287	0.252092
GO:0021915	neural tube development	biological_process	developmental process	4	627	31	12056	0.129032	0.0750287	0.252092
GO:0030218	erythrocyte differentiation	biological_process	biological regulation	4	627	33	12056	0.121212	0.0900891	0.252092
GO:0030514	negative regulation of BMP signaling pathway	biological_process	biological regulation	4	627	33	12056	0.121212	0.0900891	0.252092
GO:0034613	cellular protein localization	biological_process	localization	4	627	33	12056	0.121212	0.0900891	0.252092
GO:0042475	odontogenesis of dentin-containing tooth	biological_process	developmental process	4	627	33	12056	0.121212	0.0900891	0.252092
GO:0048705	skeletal system morphogenesis	biological_process	developmental process	4	627	34	12056	0.117647	0.0981206	0.252092
GO:0060548	negative regulation of cell death	biological_process	biological regulation	4	627	32	12056	0.125	0.0823886	0.252092
GO:0001819	positive regulation of cytokine production	biological_process	biological regulation	3	627	21	12056	0.142857	0.0928724	0.252092
GO:0007173	epidermal growth factor receptor signaling pathway	biological_process	biological regulation	3	627	21	12056	0.142857	0.0928724	0.252092
GO:0007566	embryo implantation	biological_process	developmental process	3	627	21	12056	0.142857	0.0928724	0.252092
GO:0014065	phosphatidylinositol 3-kinase signaling	biological_process	biological regulation	3	627	21	12056	0.142857	0.0928724	0.252092
GO:0031016	pancreas development	biological_process	developmental process	3	627	20	12056	0.15	0.0826604	0.252092
GO:0032757	positive regulation of interleukin-8 production	biological_process	biological regulation	3	627	19	12056	0.157895	0.0729671	0.252092
GO:0043542	endothelial cell migration	biological_process	cellular process	3	627	21	12056	0.142857	0.0928724	0.252092
GO:0045648	positive regulation of erythrocyte differentiation	biological_process	biological regulation	3	627	21	12056	0.142857	0.0928724	0.252092
GO:0045746	negative regulation of Notch signaling pathway	biological_process	biological regulation	3	627	19	12056	0.157895	0.0729671	0.252092
GO:0048663	neuron fate commitment	biological_process	cellular process	3	627	19	12056	0.157895	0.0729671	0.252092
GO:0048741	skeletal muscle fiber development	biological_process	cellular process	3	627	20	12056	0.15	0.0826604	0.252092
GO:0048754	branching morphogenesis of an epithelial tube	biological_process	developmental process	3	627	20	12056	0.15	0.0826604	0.252092
GO:0090023	positive regulation of neutrophil chemotaxis	biological_process	biological regulation	3	627	19	12056	0.157895	0.0729671	0.252092
GO:0090103	cochlea morphogenesis	biological_process	developmental process	3	627	19	12056	0.157895	0.0729671	0.252092
GO:1904646	cellular response to amyloid-beta	biological_process	response to stimulus	3	627	20	12056	0.15	0.0826604	0.252092
GO:0000302	response to reactive oxygen species	biological_process	response to stimulus	2	627	9	12056	0.222222	0.0762585	0.252092
GO:0001921	positive regulation of receptor recycling	biological_process	biological regulation	2	627	9	12056	0.222222	0.0762585	0.252092
GO:0001935	endothelial cell proliferation	biological_process	cell proliferation	2	627	9	12056	0.222222	0.0762585	0.252092
GO:0002076	osteoblast development	biological_process	cellular process	2	627	10	12056	0.2	0.092132	0.252092
GO:0003203	endocardial cushion morphogenesis	biological_process	developmental process	2	627	9	12056	0.222222	0.0762585	0.252092
GO:0007422	peripheral nervous system development	biological_process	developmental process	2	627	10	12056	0.2	0.092132	0.252092
GO:0010460	positive regulation of heart rate	biological_process	biological regulation	2	627	9	12056	0.222222	0.0762585	0.252092
GO:0010812	negative regulation of cell-substrate adhesion	biological_process	biological adhesion	2	627	10	12056	0.2	0.092132	0.252092
GO:0016242	negative regulation of macroautophagy	biological_process	biological regulation	2	627	10	12056	0.2	0.092132	0.252092
GO:0021795	cerebral cortex cell migration	biological_process	cellular process	2	627	9	12056	0.222222	0.0762585	0.252092
GO:0021819	layer formation in cerebral cortex	biological_process	cellular process	2	627	9	12056	0.222222	0.0762585	0.252092
GO:0021846	cell proliferation in forebrain	biological_process	cell proliferation	2	627	9	12056	0.222222	0.0762585	0.252092
GO:0030225	macrophage differentiation	biological_process	cellular process	2	627	10	12056	0.2	0.092132	0.252092
GO:0030517	negative regulation of axon extension	biological_process	biological regulation	2	627	9	12056	0.222222	0.0762585	0.252092
GO:0031076	embryonic camera-type eye development	biological_process	developmental process	2	627	9	12056	0.222222	0.0762585	0.252092
GO:0032963	collagen metabolic process	biological_process	metabolic process	2	627	10	12056	0.2	0.092132	0.252092
GO:0033690	positive regulation of osteoblast proliferation	biological_process	biological regulation	2	627	9	12056	0.222222	0.0762585	0.252092
GO:0034142	toll-like receptor 4 signaling pathway	biological_process	biological regulation	2	627	9	12056	0.222222	0.0762585	0.252092
GO:0035025	positive regulation of Rho protein signal transduction	biological_process	biological regulation	2	627	10	12056	0.2	0.092132	0.252092
GO:0040037	negative regulation of fibroblast growth factor receptor signaling pathway	biological_process	biological regulation	2	627	10	12056	0.2	0.092132	0.252092
GO:0042246	tissue regeneration	biological_process	developmental process	2	627	9	12056	0.222222	0.0762585	0.252092
GO:0042692	muscle cell differentiation	biological_process	cellular process	2	627	10	12056	0.2	0.092132	0.252092
GO:0043113	receptor clustering	biological_process	localization	2	627	10	12056	0.2	0.092132	0.252092
GO:0045580	regulation of T cell differentiation	biological_process	biological regulation	2	627	9	12056	0.222222	0.0762585	0.252092
GO:0045742	positive regulation of epidermal growth factor receptor signaling pathway	biological_process	biological regulation	2	627	9	12056	0.222222	0.0762585	0.252092
GO:0046039	GTP metabolic process	biological_process	cellular process	2	627	10	12056	0.2	0.092132	0.252092
GO:0046325	negative regulation of glucose import	biological_process	biological regulation	2	627	9	12056	0.222222	0.0762585	0.252092
GO:0046626	regulation of insulin receptor signaling pathway	biological_process	biological regulation	2	627	10	12056	0.2	0.092132	0.252092
GO:0046638	positive regulation of alpha-beta T cell differentiation	biological_process	biological adhesion	2	627	9	12056	0.222222	0.0762585	0.252092
GO:0048265	response to pain	biological_process	multicellular organismal process	2	627	10	12056	0.2	0.092132	0.252092
GO:0050772	positive regulation of axonogenesis	biological_process	biological regulation	2	627	10	12056	0.2	0.092132	0.252092
GO:0050880	regulation of blood vessel size	biological_process	biological regulation	2	627	9	12056	0.222222	0.0762585	0.252092
GO:0060174	limb bud formation	biological_process	developmental process	2	627	10	12056	0.2	0.092132	0.252092
GO:0060306	regulation of membrane repolarization	biological_process	biological regulation	2	627	9	12056	0.222222	0.0762585	0.252092
GO:0060317	cardiac epithelial to mesenchymal transition	biological_process	cellular process	2	627	9	12056	0.222222	0.0762585	0.252092
GO:0060391	positive regulation of SMAD protein signal transduction	biological_process	biological regulation	2	627	9	12056	0.222222	0.0762585	0.252092
GO:0060413	atrial septum morphogenesis	biological_process	developmental process	2	627	10	12056	0.2	0.092132	0.252092
GO:0061024	membrane organization	biological_process	cellular component organization or biogenesis	2	627	10	12056	0.2	0.092132	0.252092
GO:0062009	secondary palate development	biological_process	developmental process	2	627	10	12056	0.2	0.092132	0.252092
GO:0070102	interleukin-6-mediated signaling pathway	biological_process	biological regulation	2	627	9	12056	0.222222	0.0762585	0.252092
GO:0070528	protein kinase C signaling	biological_process	biological regulation	2	627	9	12056	0.222222	0.0762585	0.252092
GO:0071711	basement membrane organization	biological_process	cellular component organization or biogenesis	2	627	9	12056	0.222222	0.0762585	0.252092
GO:0086005	ventricular cardiac muscle cell action potential	biological_process	biological regulation	2	627	10	12056	0.2	0.092132	0.252092
GO:1902230	negative regulation of intrinsic apoptotic signaling pathway in response to DNA damage	biological_process	biological regulation	2	627	10	12056	0.2	0.092132	0.252092
GO:1903364	positive regulation of cellular protein catabolic process	biological_process	biological regulation	2	627	9	12056	0.222222	0.0762585	0.252092
GO:1904469	positive regulation of tumor necrosis factor secretion	biological_process	biological regulation	2	627	10	12056	0.2	0.092132	0.252092
GO:2001256	regulation of store-operated calcium entry	biological_process	biological regulation	2	627	10	12056	0.2	0.092132	0.252092
GO:0000054	ribosomal subunit export from nucleus	biological_process	cellular component organization or biogenesis	1	627	2	12056	0.5	0.101314	0.252092
GO:0000056	ribosomal small subunit export from nucleus	biological_process	cellular component organization or biogenesis	1	627	2	12056	0.5	0.101314	0.252092
GO:0001941	postsynaptic membrane organization	biological_process	cellular component organization or biogenesis	1	627	2	12056	0.5	0.101314	0.252092
GO:0001959	regulation of cytokine-mediated signaling pathway	biological_process	biological regulation	1	627	2	12056	0.5	0.101314	0.252092
GO:0002001	renin secretion into blood stream	biological_process	biological regulation	1	627	2	12056	0.5	0.101314	0.252092
GO:0002276	basophil activation involved in immune response	biological_process	cellular process	1	627	2	12056	0.5	0.101314	0.252092
GO:0003057	regulation of the force of heart contraction by chemical signal	biological_process	biological regulation	1	627	2	12056	0.5	0.101314	0.252092
GO:0003130	BMP signaling pathway involved in heart induction	biological_process	biological regulation	1	627	2	12056	0.5	0.101314	0.252092
GO:0003140	determination of left/right asymmetry in lateral mesoderm	biological_process	developmental process	1	627	2	12056	0.5	0.101314	0.252092
GO:0003220	left ventricular cardiac muscle tissue morphogenesis	biological_process	developmental process	1	627	2	12056	0.5	0.101314	0.252092
GO:0003221	right ventricular cardiac muscle tissue morphogenesis	biological_process	developmental process	1	627	2	12056	0.5	0.101314	0.252092
GO:0003401	axis elongation	biological_process	developmental process	1	627	2	12056	0.5	0.101314	0.252092
GO:0006027	glycosaminoglycan catabolic process	biological_process	metabolic process	1	627	2	12056	0.5	0.101314	0.252092
GO:0006567	threonine catabolic process	biological_process	cellular process	1	627	2	12056	0.5	0.101314	0.252092
GO:0007167	enzyme linked receptor protein signaling pathway	biological_process	biological regulation	1	627	2	12056	0.5	0.101314	0.252092
GO:0007412	axon target recognition	biological_process	cellular process	1	627	2	12056	0.5	0.101314	0.252092
GO:0007418	ventral midline development	biological_process	developmental process	1	627	2	12056	0.5	0.101314	0.252092
GO:0007589	body fluid secretion	biological_process	biological regulation	1	627	2	12056	0.5	0.101314	0.252092
GO:0007638	mechanosensory behavior	biological_process	behavior	1	627	2	12056	0.5	0.101314	0.252092
GO:0008050	female courtship behavior	biological_process	behavior	1	627	2	12056	0.5	0.101314	0.252092
GO:0009649	entrainment of circadian clock	biological_process	biological regulation	1	627	2	12056	0.5	0.101314	0.252092
GO:0009949	polarity specification of anterior/posterior axis	biological_process	developmental process	1	627	2	12056	0.5	0.101314	0.252092
GO:0009991	response to extracellular stimulus	biological_process	response to stimulus	1	627	2	12056	0.5	0.101314	0.252092
GO:0010040	response to iron(II) ion	biological_process	response to stimulus	1	627	2	12056	0.5	0.101314	0.252092
GO:0010526	negative regulation of transposition, RNA-mediated	biological_process	biological regulation	1	627	2	12056	0.5	0.101314	0.252092
GO:0010572	positive regulation of platelet activation	biological_process	biological regulation	1	627	2	12056	0.5	0.101314	0.252092
GO:0010710	regulation of collagen catabolic process	biological_process	biological regulation	1	627	2	12056	0.5	0.101314	0.252092
GO:0010725	regulation of primitive erythrocyte differentiation	biological_process	biological regulation	1	627	2	12056	0.5	0.101314	0.252092
GO:0014718	positive regulation of satellite cell activation involved in skeletal muscle regeneration	biological_process	biological regulation	1	627	2	12056	0.5	0.101314	0.252092
GO:0014846	esophagus smooth muscle contraction	biological_process	multicellular organismal process	1	627	2	12056	0.5	0.101314	0.252092
GO:0014873	response to muscle activity involved in regulation of muscle adaptation	biological_process	biological regulation	1	627	2	12056	0.5	0.101314	0.252092
GO:0014916	regulation of lung blood pressure	biological_process	biological regulation	1	627	2	12056	0.5	0.101314	0.252092
GO:0015840	urea transport	biological_process	localization	1	627	2	12056	0.5	0.101314	0.252092
GO:0015855	pyrimidine nucleobase transport	biological_process	localization	1	627	2	12056	0.5	0.101314	0.252092
GO:0015891	siderophore transport	biological_process	localization	1	627	2	12056	0.5	0.101314	0.252092
GO:0015939	pantothenate metabolic process	biological_process	cellular process	1	627	2	12056	0.5	0.101314	0.252092
GO:0016260	selenocysteine biosynthetic process	biological_process	cellular process	1	627	2	12056	0.5	0.101314	0.252092
GO:0016539	intein-mediated protein splicing	biological_process	metabolic process	1	627	2	12056	0.5	0.101314	0.252092
GO:0017187	peptidyl-glutamic acid carboxylation	biological_process	cellular process	1	627	2	12056	0.5	0.101314	0.252092
GO:0018057	peptidyl-lysine oxidation	biological_process	cellular process	1	627	2	12056	0.5	0.101314	0.252092
GO:0019058	viral life cycle	biological_process	multi-organism process	1	627	2	12056	0.5	0.101314	0.252092
GO:0019062	virion attachment to host cell	biological_process	biological adhesion	1	627	2	12056	0.5	0.101314	0.252092
GO:0021514	ventral spinal cord interneuron differentiation	biological_process	cellular process	1	627	2	12056	0.5	0.101314	0.252092
GO:0021589	cerebellum structural organization	biological_process	developmental process	1	627	2	12056	0.5	0.101314	0.252092
GO:0021784	postganglionic parasympathetic fiber development	biological_process	multicellular organismal process	1	627	2	12056	0.5	0.101314	0.252092
GO:0021828	gonadotrophin-releasing hormone neuronal migration to the hypothalamus	biological_process	cellular process	1	627	2	12056	0.5	0.101314	0.252092
GO:0021849	neuroblast division in subventricular zone	biological_process	cell proliferation	1	627	2	12056	0.5	0.101314	0.252092
GO:0022009	central nervous system vasculogenesis	biological_process	cellular process	1	627	2	12056	0.5	0.101314	0.252092
GO:0023035	CD40 signaling pathway	biological_process	biological regulation	1	627	2	12056	0.5	0.101314	0.252092
GO:0030035	microspike assembly	biological_process	cellular component organization or biogenesis	1	627	2	12056	0.5	0.101314	0.252092
GO:0030201	heparan sulfate proteoglycan metabolic process	biological_process	cellular process	1	627	2	12056	0.5	0.101314	0.252092
GO:0030210	heparin biosynthetic process	biological_process	cellular process	1	627	2	12056	0.5	0.101314	0.252092
GO:0030241	skeletal muscle myosin thick filament assembly	biological_process	cellular component organization or biogenesis	1	627	2	12056	0.5	0.101314	0.252092
GO:0030327	prenylated protein catabolic process	biological_process	cellular process	1	627	2	12056	0.5	0.101314	0.252092
GO:0030852	regulation of granulocyte differentiation	biological_process	biological regulation	1	627	2	12056	0.5	0.101314	0.252092
GO:0030997	regulation of centriole-centriole cohesion	biological_process	biological regulation	1	627	2	12056	0.5	0.101314	0.252092
GO:0031328	positive regulation of cellular biosynthetic process	biological_process	biological regulation	1	627	2	12056	0.5	0.101314	0.252092
GO:0032026	response to magnesium ion	biological_process	response to stimulus	1	627	2	12056	0.5	0.101314	0.252092
GO:0032289	central nervous system myelin formation	biological_process	cellular component organization or biogenesis	1	627	2	12056	0.5	0.101314	0.252092
GO:0032349	positive regulation of aldosterone biosynthetic process	biological_process	biological regulation	1	627	2	12056	0.5	0.101314	0.252092
GO:0032376	positive regulation of cholesterol transport	biological_process	biological regulation	1	627	2	12056	0.5	0.101314	0.252092
GO:0032414	positive regulation of ion transmembrane transporter activity	biological_process	biological regulation	1	627	2	12056	0.5	0.101314	0.252092
GO:0032675	regulation of interleukin-6 production	biological_process	biological regulation	1	627	2	12056	0.5	0.101314	0.252092
GO:0032770	positive regulation of monooxygenase activity	biological_process	metabolic process	1	627	2	12056	0.5	0.101314	0.252092
GO:0032915	positive regulation of transforming growth factor beta2 production	biological_process	biological regulation	1	627	2	12056	0.5	0.101314	0.252092
GO:0032959	inositol trisphosphate biosynthetic process	biological_process	cellular process	1	627	2	12056	0.5	0.101314	0.252092
GO:0033007	negative regulation of mast cell activation involved in immune response	biological_process	biological regulation	1	627	2	12056	0.5	0.101314	0.252092
GO:0033032	regulation of myeloid cell apoptotic process	biological_process	biological regulation	1	627	2	12056	0.5	0.101314	0.252092
GO:0033623	regulation of integrin activation	biological_process	biological regulation	1	627	2	12056	0.5	0.101314	0.252092
GO:0033688	regulation of osteoblast proliferation	biological_process	biological regulation	1	627	2	12056	0.5	0.101314	0.252092
GO:0034112	positive regulation of homotypic cell-cell adhesion	biological_process	biological adhesion	1	627	2	12056	0.5	0.101314	0.252092
GO:0035582	sequestering of BMP in extracellular matrix	biological_process	localization	1	627	2	12056	0.5	0.101314	0.252092
GO:0035606	peptidyl-cysteine S-trans-nitrosylation	biological_process	cellular process	1	627	2	12056	0.5	0.101314	0.252092
GO:0035610	protein side chain deglutamylation	biological_process	cellular process	1	627	2	12056	0.5	0.101314	0.252092
GO:0035722	interleukin-12-mediated signaling pathway	biological_process	biological regulation	1	627	2	12056	0.5	0.101314	0.252092
GO:0035751	regulation of lysosomal lumen pH	biological_process	biological regulation	1	627	2	12056	0.5	0.101314	0.252092
GO:0035759	mesangial cell-matrix adhesion	biological_process	biological adhesion	1	627	2	12056	0.5	0.101314	0.252092
GO:0035799	ureter maturation	biological_process	developmental process	1	627	2	12056	0.5	0.101314	0.252092
GO:0035811	negative regulation of urine volume	biological_process	biological regulation	1	627	2	12056	0.5	0.101314	0.252092
GO:0035815	positive regulation of renal sodium excretion	biological_process	biological regulation	1	627	2	12056	0.5	0.101314	0.252092
GO:0035854	eosinophil fate commitment	biological_process	cellular process	1	627	2	12056	0.5	0.101314	0.252092
GO:0035993	deltoid tuberosity development	biological_process	developmental process	1	627	2	12056	0.5	0.101314	0.252092
GO:0036269	swimming behavior	biological_process	behavior	1	627	2	12056	0.5	0.101314	0.252092
GO:0036413	histone H3-R26 citrullination	biological_process	cellular component organization or biogenesis	1	627	2	12056	0.5	0.101314	0.252092
GO:0036518	chemorepulsion of dopaminergic neuron axon	biological_process	cellular component organization or biogenesis	1	627	2	12056	0.5	0.101314	0.252092
GO:0038044	transforming growth factor-beta secretion	biological_process	cellular process	1	627	2	12056	0.5	0.101314	0.252092
GO:0038189	neuropilin signaling pathway	biological_process	biological regulation	1	627	2	12056	0.5	0.101314	0.252092
GO:0039689	negative stranded viral RNA replication	biological_process	multi-organism process	1	627	2	12056	0.5	0.101314	0.252092
GO:0042094	interleukin-2 biosynthetic process	biological_process	metabolic process	1	627	2	12056	0.5	0.101314	0.252092
GO:0042271	susceptibility to natural killer cell mediated cytotoxicity	biological_process	biological regulation	1	627	2	12056	0.5	0.101314	0.252092
GO:0042373	vitamin K metabolic process	biological_process	metabolic process	1	627	2	12056	0.5	0.101314	0.252092
GO:0042590	antigen processing and presentation of exogenous peptide antigen via MHC class I	biological_process	immune system process	1	627	2	12056	0.5	0.101314	0.252092
GO:0042883	cysteine transport	biological_process	localization	1	627	2	12056	0.5	0.101314	0.252092
GO:0042942	D-serine transport	biological_process	localization	1	627	2	12056	0.5	0.101314	0.252092
GO:0042997	negative regulation of Golgi to plasma membrane protein transport	biological_process	biological regulation	1	627	2	12056	0.5	0.101314	0.252092
GO:0043622	cortical microtubule organization	biological_process	cellular component organization or biogenesis	1	627	2	12056	0.5	0.101314	0.252092
GO:0044154	histone H3-K14 acetylation	biological_process	cellular component organization or biogenesis	1	627	2	12056	0.5	0.101314	0.252092
GO:0044334	canonical Wnt signaling pathway involved in positive regulation of epithelial to mesenchymal transition	biological_process	biological regulation	1	627	2	12056	0.5	0.101314	0.252092
GO:0044336	canonical Wnt signaling pathway involved in negative regulation of apoptotic process	biological_process	biological regulation	1	627	2	12056	0.5	0.101314	0.252092
GO:0044849	estrous cycle	biological_process	multicellular organismal process	1	627	2	12056	0.5	0.101314	0.252092
GO:0045040	protein import into mitochondrial outer membrane	biological_process	cellular component organization or biogenesis	1	627	2	12056	0.5	0.101314	0.252092
GO:0045345	positive regulation of MHC class I biosynthetic process	biological_process	biological regulation	1	627	2	12056	0.5	0.101314	0.252092
GO:0045446	endothelial cell differentiation	biological_process	cellular process	1	627	2	12056	0.5	0.101314	0.252092
GO:0045540	regulation of cholesterol biosynthetic process	biological_process	biological regulation	1	627	2	12056	0.5	0.101314	0.252092
GO:0045715	negative regulation of low-density lipoprotein particle receptor biosynthetic process	biological_process	biological regulation	1	627	2	12056	0.5	0.101314	0.252092
GO:0045870	positive regulation of single stranded viral RNA replication via double stranded DNA intermediate	biological_process	biological regulation	1	627	2	12056	0.5	0.101314	0.252092
GO:0045906	negative regulation of vasoconstriction	biological_process	biological regulation	1	627	2	12056	0.5	0.101314	0.252092
GO:0045976	negative regulation of mitotic cell cycle, embryonic	biological_process	biological regulation	1	627	2	12056	0.5	0.101314	0.252092
GO:0046068	cGMP metabolic process	biological_process	cellular process	1	627	2	12056	0.5	0.101314	0.252092
GO:0046069	cGMP catabolic process	biological_process	cellular process	1	627	2	12056	0.5	0.101314	0.252092
GO:0046294	formaldehyde catabolic process	biological_process	cellular process	1	627	2	12056	0.5	0.101314	0.252092
GO:0046356	acetyl-CoA catabolic process	biological_process	cellular process	1	627	2	12056	0.5	0.101314	0.252092
GO:0046545	development of primary female sexual characteristics	biological_process	developmental process	1	627	2	12056	0.5	0.101314	0.252092
GO:0046546	development of primary male sexual characteristics	biological_process	developmental process	1	627	2	12056	0.5	0.101314	0.252092
GO:0046619	optic placode formation involved in camera-type eye formation	biological_process	multicellular organismal process	1	627	2	12056	0.5	0.101314	0.252092
GO:0046952	ketone body catabolic process	biological_process	cellular process	1	627	2	12056	0.5	0.101314	0.252092
GO:0048022	negative regulation of melanin biosynthetic process	biological_process	biological regulation	1	627	2	12056	0.5	0.101314	0.252092
GO:0048050	post-embryonic eye morphogenesis	biological_process	multicellular organismal process	1	627	2	12056	0.5	0.101314	0.252092
GO:0048592	eye morphogenesis	biological_process	developmental process	1	627	2	12056	0.5	0.101314	0.252092
GO:0048710	regulation of astrocyte differentiation	biological_process	biological regulation	1	627	2	12056	0.5	0.101314	0.252092
GO:0048842	positive regulation of axon extension involved in axon guidance	biological_process	biological regulation	1	627	2	12056	0.5	0.101314	0.252092
GO:0048871	multicellular organismal homeostasis	biological_process	biological regulation	1	627	2	12056	0.5	0.101314	0.252092
GO:0048875	chemical homeostasis within a tissue	biological_process	biological regulation	1	627	2	12056	0.5	0.101314	0.252092
GO:0050906	detection of stimulus involved in sensory perception	biological_process	multicellular organismal process	1	627	2	12056	0.5	0.101314	0.252092
GO:0051124	synaptic growth at neuromuscular junction	biological_process	cellular process	1	627	2	12056	0.5	0.101314	0.252092
GO:0051606	detection of stimulus	biological_process	response to stimulus	1	627	2	12056	0.5	0.101314	0.252092
GO:0051612	negative regulation of serotonin uptake	biological_process	biological regulation	1	627	2	12056	0.5	0.101314	0.252092
GO:0051885	positive regulation of timing of anagen	biological_process	biological phase	1	627	2	12056	0.5	0.101314	0.252092
GO:0055005	ventricular cardiac myofibril assembly	biological_process	cellular component organization or biogenesis	1	627	2	12056	0.5	0.101314	0.252092
GO:0055014	atrial cardiac muscle cell development	biological_process	cellular process	1	627	2	12056	0.5	0.101314	0.252092
GO:0055025	positive regulation of cardiac muscle tissue development	biological_process	biological regulation	1	627	2	12056	0.5	0.101314	0.252092
GO:0060026	convergent extension	biological_process	developmental process	1	627	2	12056	0.5	0.101314	0.252092
GO:0060032	notochord regression	biological_process	developmental process	1	627	2	12056	0.5	0.101314	0.252092
GO:0060066	oviduct development	biological_process	developmental process	1	627	2	12056	0.5	0.101314	0.252092
GO:0060067	cervix development	biological_process	developmental process	1	627	2	12056	0.5	0.101314	0.252092
GO:0060154	cellular process regulating host cell cycle in response to virus	biological_process	biological regulation	1	627	2	12056	0.5	0.101314	0.252092
GO:0060159	regulation of dopamine receptor signaling pathway	biological_process	biological regulation	1	627	2	12056	0.5	0.101314	0.252092
GO:0060214	endocardium formation	biological_process	multicellular organismal process	1	627	2	12056	0.5	0.101314	0.252092
GO:0060297	regulation of sarcomere organization	biological_process	biological regulation	1	627	2	12056	0.5	0.101314	0.252092
GO:0060393	regulation of pathway-restricted SMAD protein phosphorylation	biological_process	biological regulation	1	627	2	12056	0.5	0.101314	0.252092
GO:0060421	positive regulation of heart growth	biological_process	biological regulation	1	627	2	12056	0.5	0.101314	0.252092
GO:0060431	primary lung bud formation	biological_process	developmental process	1	627	2	12056	0.5	0.101314	0.252092
GO:0060433	bronchus development	biological_process	developmental process	1	627	2	12056	0.5	0.101314	0.252092
GO:0060447	bud outgrowth involved in lung branching	biological_process	developmental process	1	627	2	12056	0.5	0.101314	0.252092
GO:0060502	epithelial cell proliferation involved in lung morphogenesis	biological_process	cell proliferation	1	627	2	12056	0.5	0.101314	0.252092
GO:0060523	prostate epithelial cord elongation	biological_process	developmental process	1	627	2	12056	0.5	0.101314	0.252092
GO:0060585	positive regulation of prostaglandin-endoperoxide synthase activity	biological_process	biological regulation	1	627	2	12056	0.5	0.101314	0.252092
GO:0060599	lateral sprouting involved in mammary gland duct morphogenesis	biological_process	developmental process	1	627	2	12056	0.5	0.101314	0.252092
GO:0060638	mesenchymal-epithelial cell signaling	biological_process	cellular process	1	627	2	12056	0.5	0.101314	0.252092
GO:0060675	ureteric bud morphogenesis	biological_process	developmental process	1	627	2	12056	0.5	0.101314	0.252092
GO:0060685	regulation of prostatic bud formation	biological_process	biological regulation	1	627	2	12056	0.5	0.101314	0.252092
GO:0060931	sinoatrial node cell development	biological_process	cellular process	1	627	2	12056	0.5	0.101314	0.252092
GO:0060956	endocardial cell differentiation	biological_process	cellular process	1	627	2	12056	0.5	0.101314	0.252092
GO:0061035	regulation of cartilage development	biological_process	biological regulation	1	627	2	12056	0.5	0.101314	0.252092
GO:0061051	positive regulation of cell growth involved in cardiac muscle cell development	biological_process	biological regulation	1	627	2	12056	0.5	0.101314	0.252092
GO:0061061	muscle structure development	biological_process	developmental process	1	627	2	12056	0.5	0.101314	0.252092
GO:0061101	neuroendocrine cell differentiation	biological_process	cellular process	1	627	2	12056	0.5	0.101314	0.252092
GO:0061146	Peyer's patch morphogenesis	biological_process	developmental process	1	627	2	12056	0.5	0.101314	0.252092
GO:0061198	fungiform papilla formation	biological_process	developmental process	1	627	2	12056	0.5	0.101314	0.252092
GO:0061312	BMP signaling pathway involved in heart development	biological_process	biological regulation	1	627	2	12056	0.5	0.101314	0.252092
GO:0061333	renal tubule morphogenesis	biological_process	developmental process	1	627	2	12056	0.5	0.101314	0.252092
GO:0061589	calcium activated phosphatidylserine scrambling	biological_process	biological regulation	1	627	2	12056	0.5	0.101314	0.252092
GO:0061739	protein lipidation involved in autophagosome assembly	biological_process	cellular component organization or biogenesis	1	627	2	12056	0.5	0.101314	0.252092
GO:0061740	protein targeting to lysosome involved in chaperone-mediated autophagy	biological_process	cellular process	1	627	2	12056	0.5	0.101314	0.252092
GO:0070086	ubiquitin-dependent endocytosis	biological_process	localization	1	627	2	12056	0.5	0.101314	0.252092
GO:0070168	negative regulation of biomineral tissue development	biological_process	biological regulation	1	627	2	12056	0.5	0.101314	0.252092
GO:0070236	negative regulation of activation-induced cell death of T cells	biological_process	biological regulation	1	627	2	12056	0.5	0.101314	0.252092
GO:0070315	G1 to G0 transition involved in cell differentiation	biological_process	cellular process	1	627	2	12056	0.5	0.101314	0.252092
GO:0070495	negative regulation of thrombin-activated receptor signaling pathway	biological_process	biological regulation	1	627	2	12056	0.5	0.101314	0.252092
GO:0070602	regulation of centromeric sister chromatid cohesion	biological_process	biological regulation	1	627	2	12056	0.5	0.101314	0.252092
GO:0070649	formin-nucleated actin cable assembly	biological_process	cellular process	1	627	2	12056	0.5	0.101314	0.252092
GO:0070667	negative regulation of mast cell proliferation	biological_process	biological regulation	1	627	2	12056	0.5	0.101314	0.252092
GO:0070671	response to interleukin-12	biological_process	response to stimulus	1	627	2	12056	0.5	0.101314	0.252092
GO:0070970	interleukin-2 secretion	biological_process	cellular process	1	627	2	12056	0.5	0.101314	0.252092
GO:0071224	cellular response to peptidoglycan	biological_process	cellular process	1	627	2	12056	0.5	0.101314	0.252092
GO:0071472	cellular response to salt stress	biological_process	cellular process	1	627	2	12056	0.5	0.101314	0.252092
GO:0071663	positive regulation of granzyme B production	biological_process	biological regulation	1	627	2	12056	0.5	0.101314	0.252092
GO:0071674	mononuclear cell migration	biological_process	cellular process	1	627	2	12056	0.5	0.101314	0.252092
GO:0071677	positive regulation of mononuclear cell migration	biological_process	biological regulation	1	627	2	12056	0.5	0.101314	0.252092
GO:0072012	glomerulus vasculature development	biological_process	developmental process	1	627	2	12056	0.5	0.101314	0.252092
GO:0072014	proximal tubule development	biological_process	developmental process	1	627	2	12056	0.5	0.101314	0.252092
GO:0072033	renal vesicle formation	biological_process	developmental process	1	627	2	12056	0.5	0.101314	0.252092
GO:0072079	nephron tubule formation	biological_process	developmental process	1	627	2	12056	0.5	0.101314	0.252092
GO:0072107	positive regulation of ureteric bud formation	biological_process	biological regulation	1	627	2	12056	0.5	0.101314	0.252092
GO:0072108	positive regulation of mesenchymal to epithelial transition involved in metanephros morphogenesis	biological_process	cellular process	1	627	2	12056	0.5	0.101314	0.252092
GO:0072126	positive regulation of glomerular mesangial cell proliferation	biological_process	biological regulation	1	627	2	12056	0.5	0.101314	0.252092
GO:0072136	metanephric mesenchymal cell proliferation involved in metanephros development	biological_process	cell proliferation	1	627	2	12056	0.5	0.101314	0.252092
GO:0072138	mesenchymal cell proliferation involved in ureteric bud development	biological_process	cell proliferation	1	627	2	12056	0.5	0.101314	0.252092
GO:0072161	mesenchymal cell differentiation involved in kidney development	biological_process	cellular process	1	627	2	12056	0.5	0.101314	0.252092
GO:0072531	pyrimidine-containing compound transmembrane transport	biological_process	localization	1	627	2	12056	0.5	0.101314	0.252092
GO:0072537	fibroblast activation	biological_process	cellular process	1	627	2	12056	0.5	0.101314	0.252092
GO:0072573	tolerance induction to lipopolysaccharide	biological_process	biological regulation	1	627	2	12056	0.5	0.101314	0.252092
GO:0072697	protein localization to cell cortex	biological_process	localization	1	627	2	12056	0.5	0.101314	0.252092
GO:0086001	cardiac muscle cell action potential	biological_process	biological regulation	1	627	2	12056	0.5	0.101314	0.252092
GO:0086023	adenylate cyclase-activating adrenergic receptor signaling pathway involved in heart process	biological_process	biological regulation	1	627	2	12056	0.5	0.101314	0.252092
GO:0090074	negative regulation of protein homodimerization activity	biological_process	biological regulation	1	627	2	12056	0.5	0.101314	0.252092
GO:0090076	relaxation of skeletal muscle	biological_process	multicellular organismal process	1	627	2	12056	0.5	0.101314	0.252092
GO:0090184	positive regulation of kidney development	biological_process	biological regulation	1	627	2	12056	0.5	0.101314	0.252092
GO:0090272	negative regulation of fibroblast growth factor production	biological_process	biological regulation	1	627	2	12056	0.5	0.101314	0.252092
GO:0090285	negative regulation of protein glycosylation in Golgi	biological_process	biological regulation	1	627	2	12056	0.5	0.101314	0.252092
GO:0097006	regulation of plasma lipoprotein particle levels	biological_process	biological regulation	1	627	2	12056	0.5	0.101314	0.252092
GO:0097050	type B pancreatic cell apoptotic process	biological_process	cellular process	1	627	2	12056	0.5	0.101314	0.252092
GO:0097154	GABAergic neuron differentiation	biological_process	cellular process	1	627	2	12056	0.5	0.101314	0.252092
GO:0097155	fasciculation of sensory neuron axon	biological_process	cellular component organization or biogenesis	1	627	2	12056	0.5	0.101314	0.252092
GO:0097187	dentinogenesis	biological_process	developmental process	1	627	2	12056	0.5	0.101314	0.252092
GO:0097374	sensory neuron axon guidance	biological_process	cellular component organization or biogenesis	1	627	2	12056	0.5	0.101314	0.252092
GO:0098534	centriole assembly	biological_process	cellular component organization or biogenesis	1	627	2	12056	0.5	0.101314	0.252092
GO:0098810	neurotransmitter reuptake	biological_process	biological regulation	1	627	2	12056	0.5	0.101314	0.252092
GO:0098856	intestinal lipid absorption	biological_process	localization	1	627	2	12056	0.5	0.101314	0.252092
GO:0098883	synapse pruning	biological_process	cellular component organization or biogenesis	1	627	2	12056	0.5	0.101314	0.252092
GO:0098904	regulation of AV node cell action potential	biological_process	biological regulation	1	627	2	12056	0.5	0.101314	0.252092
GO:0140009	L-aspartate import across plasma membrane	biological_process	biological regulation	1	627	2	12056	0.5	0.101314	0.252092
GO:0140058	neuron projection arborization	biological_process	cellular process	1	627	2	12056	0.5	0.101314	0.252092
GO:0140059	dendrite arborization	biological_process	cellular component organization or biogenesis	1	627	2	12056	0.5	0.101314	0.252092
GO:1900038	negative regulation of cellular response to hypoxia	biological_process	biological regulation	1	627	2	12056	0.5	0.101314	0.252092
GO:1900221	regulation of amyloid-beta clearance	biological_process	biological regulation	1	627	2	12056	0.5	0.101314	0.252092
GO:1901797	negative regulation of signal transduction by p53 class mediator	biological_process	biological regulation	1	627	2	12056	0.5	0.101314	0.252092
GO:1901896	positive regulation of calcium-transporting ATPase activity	biological_process	biological regulation	1	627	2	12056	0.5	0.101314	0.252092
GO:1902164	positive regulation of DNA damage response, signal transduction by p53 class mediator resulting in transcription of p21 class mediator	biological_process	biological regulation	1	627	2	12056	0.5	0.101314	0.252092
GO:1902186	regulation of viral release from host cell	biological_process	biological regulation	1	627	2	12056	0.5	0.101314	0.252092
GO:1902499	positive regulation of protein autoubiquitination	biological_process	biological regulation	1	627	2	12056	0.5	0.101314	0.252092
GO:1902807	negative regulation of cell cycle G1/S phase transition	biological_process	biological regulation	1	627	2	12056	0.5	0.101314	0.252092
GO:1902947	regulation of tau-protein kinase activity	biological_process	biological regulation	1	627	2	12056	0.5	0.101314	0.252092
GO:1902993	positive regulation of amyloid precursor protein catabolic process	biological_process	biological regulation	1	627	2	12056	0.5	0.101314	0.252092
GO:1903051	negative regulation of proteolysis involved in cellular protein catabolic process	biological_process	biological regulation	1	627	2	12056	0.5	0.101314	0.252092
GO:1903214	regulation of protein targeting to mitochondrion	biological_process	biological regulation	1	627	2	12056	0.5	0.101314	0.252092
GO:1903375	facioacoustic ganglion development	biological_process	developmental process	1	627	2	12056	0.5	0.101314	0.252092
GO:1903706	regulation of hemopoiesis	biological_process	biological regulation	1	627	2	12056	0.5	0.101314	0.252092
GO:1903748	negative regulation of establishment of protein localization to mitochondrion	biological_process	biological regulation	1	627	2	12056	0.5	0.101314	0.252092
GO:1903817	negative regulation of voltage-gated potassium channel activity	biological_process	biological regulation	1	627	2	12056	0.5	0.101314	0.252092
GO:1903974	positive regulation of cellular response to macrophage colony-stimulating factor stimulus	biological_process	biological regulation	1	627	2	12056	0.5	0.101314	0.252092
GO:1903978	regulation of microglial cell activation	biological_process	biological regulation	1	627	2	12056	0.5	0.101314	0.252092
GO:1904339	negative regulation of dopaminergic neuron differentiation	biological_process	biological regulation	1	627	2	12056	0.5	0.101314	0.252092
GO:1904395	positive regulation of skeletal muscle acetylcholine-gated channel clustering	biological_process	cellular component organization or biogenesis	1	627	2	12056	0.5	0.101314	0.252092
GO:1904823	purine nucleobase transmembrane transport	biological_process	localization	1	627	2	12056	0.5	0.101314	0.252092
GO:1905259	negative regulation of nitrosative stress-induced intrinsic apoptotic signaling pathway	biological_process	biological regulation	1	627	2	12056	0.5	0.101314	0.252092
GO:1905289	regulation of CAMKK-AMPK signaling cascade	biological_process	biological regulation	1	627	2	12056	0.5	0.101314	0.252092
GO:1905373	ceramide phosphoethanolamine biosynthetic process	biological_process	cellular process	1	627	2	12056	0.5	0.101314	0.252092
GO:1990051	activation of protein kinase C activity	biological_process	biological regulation	1	627	2	12056	0.5	0.101314	0.252092
GO:2000017	positive regulation of determination of dorsal identity	biological_process	biological regulation	1	627	2	12056	0.5	0.101314	0.252092
GO:2000110	negative regulation of macrophage apoptotic process	biological_process	cellular process	1	627	2	12056	0.5	0.101314	0.252092
GO:2000143	negative regulation of DNA-templated transcription, initiation	biological_process	biological regulation	1	627	2	12056	0.5	0.101314	0.252092
GO:2000195	negative regulation of female gonad development	biological_process	biological regulation	1	627	2	12056	0.5	0.101314	0.252092
GO:2000345	regulation of hepatocyte proliferation	biological_process	biological regulation	1	627	2	12056	0.5	0.101314	0.252092
GO:2000587	negative regulation of platelet-derived growth factor receptor-beta signaling pathway	biological_process	biological regulation	1	627	2	12056	0.5	0.101314	0.252092
GO:2000660	negative regulation of interleukin-1-mediated signaling pathway	biological_process	biological regulation	1	627	2	12056	0.5	0.101314	0.252092
GO:2000729	positive regulation of mesenchymal cell proliferation involved in ureter development	biological_process	biological regulation	1	627	2	12056	0.5	0.101314	0.252092
GO:2000744	positive regulation of anterior head development	biological_process	biological regulation	1	627	2	12056	0.5	0.101314	0.252092
GO:2001257	regulation of cation channel activity	biological_process	biological regulation	1	627	2	12056	0.5	0.101314	0.252092
GO:2001258	negative regulation of cation channel activity	biological_process	regulation of biological process	1	627	2	12056	0.5	0.101314	0.252092
GO:2001271	negative regulation of cysteine-type endopeptidase activity involved in execution phase of apoptosis	biological_process	biological regulation	1	627	2	12056	0.5	0.101314	0.252092
GO:0006869	lipid transport	biological_process	localization	5	627	48	12056	0.104167	0.102504	0.254609
GO:0006874	cellular calcium ion homeostasis	biological_process	cellular process	5	627	48	12056	0.104167	0.102504	0.254609
GO:0001937	negative regulation of endothelial cell proliferation	biological_process	biological regulation	3	627	22	12056	0.136364	0.103574	0.256153
GO:0045786	negative regulation of cell cycle	biological_process	biological regulation	3	627	22	12056	0.136364	0.103574	0.256153
GO:0045880	positive regulation of smoothened signaling pathway	biological_process	biological regulation	3	627	22	12056	0.136364	0.103574	0.256153
GO:0051209	release of sequestered calcium ion into cytosol	biological_process	biological regulation	3	627	22	12056	0.136364	0.103574	0.256153
GO:1901215	negative regulation of neuron death	biological_process	biological regulation	3	627	22	12056	0.136364	0.103574	0.256153
GO:0022008	neurogenesis	biological_process	cellular process	4	627	35	12056	0.114286	0.106473	0.26196
GO:0030838	positive regulation of actin filament polymerization	biological_process	biological regulation	4	627	35	12056	0.114286	0.106473	0.26196
GO:0045785	positive regulation of cell adhesion	biological_process	biological adhesion	4	627	35	12056	0.114286	0.106473	0.26196
GO:0051496	positive regulation of stress fiber assembly	biological_process	biological regulation	4	627	35	12056	0.114286	0.106473	0.26196
GO:0071560	cellular response to transforming growth factor beta stimulus	biological_process	cellular process	4	627	35	12056	0.114286	0.106473	0.26196
GO:1903078	positive regulation of protein localization to plasma membrane	biological_process	biological regulation	4	627	35	12056	0.114286	0.106473	0.26196
GO:0001759	organ induction	biological_process	biological regulation	2	627	11	12056	0.181818	0.108854	0.2644
GO:0005978	glycogen biosynthetic process	biological_process	cellular process	2	627	11	12056	0.181818	0.108854	0.2644
GO:0015693	magnesium ion transport	biological_process	localization	2	627	11	12056	0.181818	0.108854	0.2644
GO:0016578	histone deubiquitination	biological_process	cellular component organization or biogenesis	2	627	11	12056	0.181818	0.108854	0.2644
GO:0030502	negative regulation of bone mineralization	biological_process	biological regulation	2	627	11	12056	0.181818	0.108854	0.2644
GO:0031054	pre-miRNA processing	biological_process	biological regulation	2	627	11	12056	0.181818	0.108854	0.2644
GO:0045670	regulation of osteoclast differentiation	biological_process	biological regulation	2	627	11	12056	0.181818	0.108854	0.2644
GO:0045737	positive regulation of cyclin-dependent protein serine/threonine kinase activity	biological_process	biological regulation	2	627	11	12056	0.181818	0.108854	0.2644
GO:0050707	regulation of cytokine secretion	biological_process	biological regulation	2	627	11	12056	0.181818	0.108854	0.2644
GO:0061564	axon development	biological_process	cellular component organization or biogenesis	2	627	11	12056	0.181818	0.108854	0.2644
GO:0071542	dopaminergic neuron differentiation	biological_process	cellular process	2	627	11	12056	0.181818	0.108854	0.2644
GO:0072001	renal system development	biological_process	developmental process	2	627	11	12056	0.181818	0.108854	0.2644
GO:1902236	negative regulation of endoplasmic reticulum stress-induced intrinsic apoptotic signaling pathway	biological_process	biological regulation	2	627	11	12056	0.181818	0.108854	0.2644
GO:2000406	positive regulation of T cell migration	biological_process	biological regulation	2	627	11	12056	0.181818	0.108854	0.2644
GO:2000772	regulation of cellular senescence	biological_process	biological regulation	2	627	11	12056	0.181818	0.108854	0.2644
GO:0060326	cell chemotaxis	biological_process	cellular process	5	627	49	12056	0.102041	0.109556	0.265878
GO:0006955	immune response	biological_process	immune system process	12	627	156	12056	0.0769231	0.11301	0.274028
GO:0050728	negative regulation of inflammatory response	biological_process	negative regulation of biological process	6	627	64	12056	0.09375	0.114504	0.277415
GO:0071364	cellular response to epidermal growth factor stimulus	biological_process	cellular process	3	627	23	12056	0.130435	0.114735	0.277739
GO:0042531	positive regulation of tyrosine phosphorylation of STAT protein	biological_process	biological regulation	4	627	36	12056	0.111111	0.115135	0.278235
GO:0045727	positive regulation of translation	biological_process	biological regulation	4	627	36	12056	0.111111	0.115135	0.278235
GO:0045666	positive regulation of neuron differentiation	biological_process	biological regulation	5	627	50	12056	0.1	0.116837	0.282109
GO:0006629	lipid metabolic process	biological_process	metabolic process	13	627	176	12056	0.0738636	0.128191	0.288833
GO:0010629	negative regulation of gene expression	biological_process	biological regulation	11	627	145	12056	0.0758621	0.13423	0.288833
GO:0042632	cholesterol homeostasis	biological_process	biological regulation	5	627	53	12056	0.0943396	0.139994	0.288833
GO:0001756	somitogenesis	biological_process	developmental process	4	627	38	12056	0.105263	0.133339	0.288833
GO:0007049	cell cycle	biological_process	cellular process	4	627	38	12056	0.105263	0.133339	0.288833
GO:0007613	memory	biological_process	behavior	4	627	38	12056	0.105263	0.133339	0.288833
GO:0030307	positive regulation of cell growth	biological_process	biological regulation	4	627	39	12056	0.102564	0.142856	0.288833
GO:0045732	positive regulation of protein catabolic process	biological_process	biological regulation	4	627	37	12056	0.108108	0.124094	0.288833
GO:0007281	germ cell development	biological_process	cellular process	3	627	24	12056	0.125	0.126326	0.288833
GO:0010862	positive regulation of pathway-restricted SMAD protein phosphorylation	biological_process	biological regulation	3	627	24	12056	0.125	0.126326	0.288833
GO:0034614	cellular response to reactive oxygen species	biological_process	cellular process	3	627	25	12056	0.12	0.138314	0.288833
GO:0045747	positive regulation of Notch signaling pathway	biological_process	biological regulation	3	627	24	12056	0.125	0.126326	0.288833
GO:0048008	platelet-derived growth factor receptor signaling pathway	biological_process	biological regulation	3	627	25	12056	0.12	0.138314	0.288833
GO:0048812	neuron projection morphogenesis	biological_process	cellular component organization or biogenesis	3	627	24	12056	0.125	0.126326	0.288833
GO:0048873	homeostasis of number of cells within a tissue	biological_process	biological regulation	3	627	25	12056	0.12	0.138314	0.288833
GO:0051262	protein tetramerization	biological_process	cellular component organization or biogenesis	3	627	25	12056	0.12	0.138314	0.288833
GO:0071300	cellular response to retinoic acid	biological_process	cellular process	3	627	24	12056	0.125	0.126326	0.288833
GO:0071363	cellular response to growth factor stimulus	biological_process	cellular process	3	627	24	12056	0.125	0.126326	0.288833
GO:0001516	prostaglandin biosynthetic process	biological_process	cellular process	2	627	13	12056	0.153846	0.144332	0.288833
GO:0001818	negative regulation of cytokine production	biological_process	biological regulation	2	627	13	12056	0.153846	0.144332	0.288833
GO:0001892	embryonic placenta development	biological_process	developmental process	2	627	13	12056	0.153846	0.144332	0.288833
GO:0006826	iron ion transport	biological_process	localization	2	627	13	12056	0.153846	0.144332	0.288833
GO:0007009	plasma membrane organization	biological_process	cellular component organization or biogenesis	2	627	12	12056	0.166667	0.126294	0.288833
GO:0007051	spindle organization	biological_process	cellular component organization or biogenesis	2	627	12	12056	0.166667	0.126294	0.288833
GO:0007405	neuroblast proliferation	biological_process	cell proliferation	2	627	13	12056	0.153846	0.144332	0.288833
GO:0008016	regulation of heart contraction	biological_process	biological regulation	2	627	13	12056	0.153846	0.144332	0.288833
GO:0009948	anterior/posterior axis specification	biological_process	developmental process	2	627	12	12056	0.166667	0.126294	0.288833
GO:0009968	negative regulation of signal transduction	biological_process	biological regulation	2	627	12	12056	0.166667	0.126294	0.288833
GO:0016079	synaptic vesicle exocytosis	biological_process	biological regulation	2	627	13	12056	0.153846	0.144332	0.288833
GO:0021904	dorsal/ventral neural tube patterning	biological_process	developmental process	2	627	12	12056	0.166667	0.126294	0.288833
GO:0030099	myeloid cell differentiation	biological_process	cellular process	2	627	12	12056	0.166667	0.126294	0.288833
GO:0030902	hindbrain development	biological_process	developmental process	2	627	12	12056	0.166667	0.126294	0.288833
GO:0032148	activation of protein kinase B activity	biological_process	biological regulation	2	627	12	12056	0.166667	0.126294	0.288833
GO:0035278	miRNA mediated inhibition of translation	biological_process	biological regulation	2	627	13	12056	0.153846	0.144332	0.288833
GO:0035584	calcium-mediated signaling using intracellular calcium source	biological_process	biological regulation	2	627	13	12056	0.153846	0.144332	0.288833
GO:0042310	vasoconstriction	biological_process	biological regulation	2	627	12	12056	0.166667	0.126294	0.288833
GO:0043153	entrainment of circadian clock by photoperiod	biological_process	biological regulation	2	627	12	12056	0.166667	0.126294	0.288833
GO:0043583	ear development	biological_process	developmental process	2	627	12	12056	0.166667	0.126294	0.288833
GO:0045744	negative regulation of G protein-coupled receptor signaling pathway	biological_process	biological regulation	2	627	13	12056	0.153846	0.144332	0.288833
GO:0046677	response to antibiotic	biological_process	response to stimulus	2	627	13	12056	0.153846	0.144332	0.288833
GO:0048010	vascular endothelial growth factor receptor signaling pathway	biological_process	biological regulation	2	627	13	12056	0.153846	0.144332	0.288833
GO:0048026	positive regulation of mRNA splicing, via spliceosome	biological_process	biological regulation	2	627	13	12056	0.153846	0.144332	0.288833
GO:0048546	digestive tract morphogenesis	biological_process	developmental process	2	627	12	12056	0.166667	0.126294	0.288833
GO:0048557	embryonic digestive tract morphogenesis	biological_process	developmental process	2	627	13	12056	0.153846	0.144332	0.288833
GO:0048646	anatomical structure formation involved in morphogenesis	biological_process	developmental process	2	627	12	12056	0.166667	0.126294	0.288833
GO:0050709	negative regulation of protein secretion	biological_process	biological regulation	2	627	13	12056	0.153846	0.144332	0.288833
GO:0051491	positive regulation of filopodium assembly	biological_process	biological regulation	2	627	13	12056	0.153846	0.144332	0.288833
GO:0060065	uterus development	biological_process	developmental process	2	627	13	12056	0.153846	0.144332	0.288833
GO:0060324	face development	biological_process	developmental process	2	627	13	12056	0.153846	0.144332	0.288833
GO:0070584	mitochondrion morphogenesis	biological_process	cellular component organization or biogenesis	2	627	13	12056	0.153846	0.144332	0.288833
GO:0071360	cellular response to exogenous dsRNA	biological_process	cellular process	2	627	12	12056	0.166667	0.126294	0.288833
GO:1900016	negative regulation of cytokine production involved in inflammatory response	biological_process	biological regulation	2	627	13	12056	0.153846	0.144332	0.288833
GO:1901214	regulation of neuron death	biological_process	biological regulation	2	627	13	12056	0.153846	0.144332	0.288833
GO:1902187	negative regulation of viral release from host cell	biological_process	biological regulation	2	627	12	12056	0.166667	0.126294	0.288833
GO:0000052	citrulline metabolic process	biological_process	cellular process	1	627	3	12056	0.333333	0.14806	0.288833
GO:0000055	ribosomal large subunit export from nucleus	biological_process	cellular component organization or biogenesis	1	627	3	12056	0.333333	0.14806	0.288833
GO:0001667	ameboidal-type cell migration	biological_process	cellular process	1	627	3	12056	0.333333	0.14806	0.288833
GO:0001838	embryonic epithelial tube formation	biological_process	developmental process	1	627	3	12056	0.333333	0.14806	0.288833
GO:0001922	B-1 B cell homeostasis	biological_process	biological regulation	1	627	3	12056	0.333333	0.14806	0.288833
GO:0001951	intestinal D-glucose absorption	biological_process	localization	1	627	3	12056	0.333333	0.14806	0.288833
GO:0002043	blood vessel endothelial cell proliferation involved in sprouting angiogenesis	biological_process	cell proliferation	1	627	3	12056	0.333333	0.14806	0.288833
GO:0002068	glandular epithelial cell development	biological_process	cellular process	1	627	3	12056	0.333333	0.14806	0.288833
GO:0002155	regulation of thyroid hormone mediated signaling pathway	biological_process	biological regulation	1	627	3	12056	0.333333	0.14806	0.288833
GO:0002158	osteoclast proliferation	biological_process	cell proliferation	1	627	3	12056	0.333333	0.14806	0.288833
GO:0002374	cytokine secretion involved in immune response	biological_process	cellular process	1	627	3	12056	0.333333	0.14806	0.288833
GO:0002430	complement receptor mediated signaling pathway	biological_process	biological regulation	1	627	3	12056	0.333333	0.14806	0.288833
GO:0002666	positive regulation of T cell tolerance induction	biological_process	biological regulation	1	627	3	12056	0.333333	0.14806	0.288833
GO:0002674	negative regulation of acute inflammatory response	biological_process	biological regulation	1	627	3	12056	0.333333	0.14806	0.288833
GO:0002768	immune response-regulating cell surface receptor signaling pathway	biological_process	biological regulation	1	627	3	12056	0.333333	0.14806	0.288833
GO:0003150	muscular septum morphogenesis	biological_process	developmental process	1	627	3	12056	0.333333	0.14806	0.288833
GO:0003177	pulmonary valve development	biological_process	developmental process	1	627	3	12056	0.333333	0.14806	0.288833
GO:0003186	tricuspid valve morphogenesis	biological_process	developmental process	1	627	3	12056	0.333333	0.14806	0.288833
GO:0003231	cardiac ventricle development	biological_process	developmental process	1	627	3	12056	0.333333	0.14806	0.288833
GO:0003266	regulation of secondary heart field cardioblast proliferation	biological_process	biological regulation	1	627	3	12056	0.333333	0.14806	0.288833
GO:0003283	atrial septum development	biological_process	developmental process	1	627	3	12056	0.333333	0.14806	0.288833
GO:0003338	metanephros morphogenesis	biological_process	developmental process	1	627	3	12056	0.333333	0.14806	0.288833
GO:0006211	5-methylcytosine catabolic process	biological_process	cellular process	1	627	3	12056	0.333333	0.14806	0.288833
GO:0006642	triglyceride mobilization	biological_process	cellular process	1	627	3	12056	0.333333	0.14806	0.288833
GO:0006686	sphingomyelin biosynthetic process	biological_process	cellular process	1	627	3	12056	0.333333	0.14806	0.288833
GO:0007161	calcium-independent cell-matrix adhesion	biological_process	biological adhesion	1	627	3	12056	0.333333	0.14806	0.288833
GO:0007223	Wnt signaling pathway, calcium modulating pathway	biological_process	biological regulation	1	627	3	12056	0.333333	0.14806	0.288833
GO:0007228	positive regulation of hh target transcription factor activity	biological_process	biological regulation	1	627	3	12056	0.333333	0.14806	0.288833
GO:0007263	nitric oxide mediated signal transduction	biological_process	cellular process	1	627	3	12056	0.333333	0.14806	0.288833
GO:0007494	midgut development	biological_process	developmental process	1	627	3	12056	0.333333	0.14806	0.288833
GO:0007603	phototransduction, visible light	biological_process	biological regulation	1	627	3	12056	0.333333	0.14806	0.288833
GO:0008037	cell recognition	biological_process	cellular process	1	627	3	12056	0.333333	0.14806	0.288833
GO:0008063	Toll signaling pathway	biological_process	biological regulation	1	627	3	12056	0.333333	0.14806	0.288833
GO:0008228	opsonization	biological_process	immune system process	1	627	3	12056	0.333333	0.14806	0.288833
GO:0008366	axon ensheathment	biological_process	cellular process	1	627	3	12056	0.333333	0.14806	0.288833
GO:0008592	regulation of Toll signaling pathway	biological_process	biological regulation	1	627	3	12056	0.333333	0.14806	0.288833
GO:0010159	specification of animal organ position	biological_process	developmental process	1	627	3	12056	0.333333	0.14806	0.288833
GO:0010172	embryonic body morphogenesis	biological_process	developmental process	1	627	3	12056	0.333333	0.14806	0.288833
GO:0010453	regulation of cell fate commitment	biological_process	biological regulation	1	627	3	12056	0.333333	0.14806	0.288833
GO:0010463	mesenchymal cell proliferation	biological_process	cell proliferation	1	627	3	12056	0.333333	0.14806	0.288833
GO:0010573	vascular endothelial growth factor production	biological_process	multicellular organismal process	1	627	3	12056	0.333333	0.14806	0.288833
GO:0010693	negative regulation of alkaline phosphatase activity	biological_process	biological regulation	1	627	3	12056	0.333333	0.14806	0.288833
GO:0010909	positive regulation of heparan sulfate proteoglycan biosynthetic process	biological_process	biological regulation	1	627	3	12056	0.333333	0.14806	0.288833
GO:0014005	microglia development	biological_process	cellular process	1	627	3	12056	0.333333	0.14806	0.288833
GO:0014012	peripheral nervous system axon regeneration	biological_process	cellular component organization or biogenesis	1	627	3	12056	0.333333	0.14806	0.288833
GO:0014031	mesenchymal cell development	biological_process	cellular process	1	627	3	12056	0.333333	0.14806	0.288833
GO:0015825	L-serine transport	biological_process	localization	1	627	3	12056	0.333333	0.14806	0.288833
GO:0015827	tryptophan transport	biological_process	localization	1	627	3	12056	0.333333	0.14806	0.288833
GO:0015858	nucleoside transport	biological_process	localization	1	627	3	12056	0.333333	0.14806	0.288833
GO:0015889	cobalamin transport	biological_process	localization	1	627	3	12056	0.333333	0.14806	0.288833
GO:0015936	coenzyme A metabolic process	biological_process	cellular process	1	627	3	12056	0.333333	0.14806	0.288833
GO:0017121	phospholipid scrambling	biological_process	biological regulation	1	627	3	12056	0.333333	0.14806	0.288833
GO:0019068	virion assembly	biological_process	multi-organism process	1	627	3	12056	0.333333	0.14806	0.288833
GO:0019276	UDP-N-acetylgalactosamine metabolic process	biological_process	cellular process	1	627	3	12056	0.333333	0.14806	0.288833
GO:0019439	aromatic compound catabolic process	biological_process	cellular process	1	627	3	12056	0.333333	0.14806	0.288833
GO:0021554	optic nerve development	biological_process	developmental process	1	627	3	12056	0.333333	0.14806	0.288833
GO:0021696	cerebellar cortex morphogenesis	biological_process	developmental process	1	627	3	12056	0.333333	0.14806	0.288833
GO:0021801	cerebral cortex radial glia guided migration	biological_process	cellular process	1	627	3	12056	0.333333	0.14806	0.288833
GO:0021885	forebrain cell migration	biological_process	cellular process	1	627	3	12056	0.333333	0.14806	0.288833
GO:0021940	positive regulation of cerebellar granule cell precursor proliferation	biological_process	biological regulation	1	627	3	12056	0.333333	0.14806	0.288833
GO:0021943	formation of radial glial scaffolds	biological_process	cellular component organization or biogenesis	1	627	3	12056	0.333333	0.14806	0.288833
GO:0022037	metencephalon development	biological_process	developmental process	1	627	3	12056	0.333333	0.14806	0.288833
GO:0022898	regulation of transmembrane transporter activity	biological_process	biological regulation	1	627	3	12056	0.333333	0.14806	0.288833
GO:0030204	chondroitin sulfate metabolic process	biological_process	cellular process	1	627	3	12056	0.333333	0.14806	0.288833
GO:0030311	poly-N-acetyllactosamine biosynthetic process	biological_process	metabolic process	1	627	3	12056	0.333333	0.14806	0.288833
GO:0030538	embryonic genitalia morphogenesis	biological_process	developmental process	1	627	3	12056	0.333333	0.14806	0.288833
GO:0030947	regulation of vascular endothelial growth factor receptor signaling pathway	biological_process	biological regulation	1	627	3	12056	0.333333	0.14806	0.288833
GO:0030951	establishment or maintenance of microtubule cytoskeleton polarity	biological_process	cellular component organization or biogenesis	1	627	3	12056	0.333333	0.14806	0.288833
GO:0031584	activation of phospholipase D activity	biological_process	biological regulation	1	627	3	12056	0.333333	0.14806	0.288833
GO:0031629	synaptic vesicle fusion to presynaptic active zone membrane	biological_process	biological regulation	1	627	3	12056	0.333333	0.14806	0.288833
GO:0032226	positive regulation of synaptic transmission, dopaminergic	biological_process	biological regulation	1	627	3	12056	0.333333	0.14806	0.288833
GO:0032269	negative regulation of cellular protein metabolic process	biological_process	biological regulation	1	627	3	12056	0.333333	0.14806	0.288833
GO:0032497	detection of lipopolysaccharide	biological_process	response to stimulus	1	627	3	12056	0.333333	0.14806	0.288833
GO:0032651	regulation of interleukin-1 beta production	biological_process	biological regulation	1	627	3	12056	0.333333	0.14806	0.288833
GO:0032717	negative regulation of interleukin-8 production	biological_process	biological regulation	1	627	3	12056	0.333333	0.14806	0.288833
GO:0033092	positive regulation of immature T cell proliferation in thymus	biological_process	biological adhesion	1	627	3	12056	0.333333	0.14806	0.288833
GO:0033262	regulation of nuclear cell cycle DNA replication	biological_process	biological regulation	1	627	3	12056	0.333333	0.14806	0.288833
GO:0033600	negative regulation of mammary gland epithelial cell proliferation	biological_process	biological regulation	1	627	3	12056	0.333333	0.14806	0.288833
GO:0034382	chylomicron remnant clearance	biological_process	biological regulation	1	627	3	12056	0.333333	0.14806	0.288833
GO:0034405	response to fluid shear stress	biological_process	response to stimulus	1	627	3	12056	0.333333	0.14806	0.288833
GO:0034447	very-low-density lipoprotein particle clearance	biological_process	biological regulation	1	627	3	12056	0.333333	0.14806	0.288833
GO:0034695	response to prostaglandin E	biological_process	response to stimulus	1	627	3	12056	0.333333	0.14806	0.288833
GO:0035112	genitalia morphogenesis	biological_process	developmental process	1	627	3	12056	0.333333	0.14806	0.288833
GO:0035809	regulation of urine volume	biological_process	biological regulation	1	627	3	12056	0.333333	0.14806	0.288833
GO:0035948	positive regulation of gluconeogenesis by positive regulation of transcription from RNA polymerase II promoter	biological_process	biological regulation	1	627	3	12056	0.333333	0.14806	0.288833
GO:0036023	embryonic skeletal limb joint morphogenesis	biological_process	developmental process	1	627	3	12056	0.333333	0.14806	0.288833
GO:0036315	cellular response to sterol	biological_process	cellular process	1	627	3	12056	0.333333	0.14806	0.288833
GO:0036336	dendritic cell migration	biological_process	cellular process	1	627	3	12056	0.333333	0.14806	0.288833
GO:0036486	ventral trunk neural crest cell migration	biological_process	cellular process	1	627	3	12056	0.333333	0.14806	0.288833
GO:0038027	apolipoprotein A-I-mediated signaling pathway	biological_process	biological regulation	1	627	3	12056	0.333333	0.14806	0.288833
GO:0038031	non-canonical Wnt signaling pathway via JNK cascade	biological_process	biological regulation	1	627	3	12056	0.333333	0.14806	0.288833
GO:0040001	establishment of mitotic spindle localization	biological_process	cellular component organization or biogenesis	1	627	3	12056	0.333333	0.14806	0.288833
GO:0042063	gliogenesis	biological_process	cellular process	1	627	3	12056	0.333333	0.14806	0.288833
GO:0042089	cytokine biosynthetic process	biological_process	metabolic process	1	627	3	12056	0.333333	0.14806	0.288833
GO:0042117	monocyte activation	biological_process	cellular process	1	627	3	12056	0.333333	0.14806	0.288833
GO:0042136	neurotransmitter biosynthetic process	biological_process	biological regulation	1	627	3	12056	0.333333	0.14806	0.288833
GO:0042159	lipoprotein catabolic process	biological_process	metabolic process	1	627	3	12056	0.333333	0.14806	0.288833
GO:0042403	thyroid hormone metabolic process	biological_process	biological regulation	1	627	3	12056	0.333333	0.14806	0.288833
GO:0042481	regulation of odontogenesis	biological_process	biological regulation	1	627	3	12056	0.333333	0.14806	0.288833
GO:0042985	negative regulation of amyloid precursor protein biosynthetic process	biological_process	biological regulation	1	627	3	12056	0.333333	0.14806	0.288833
GO:0043043	peptide biosynthetic process	biological_process	cellular process	1	627	3	12056	0.333333	0.14806	0.288833
GO:0043114	regulation of vascular permeability	biological_process	biological regulation	1	627	3	12056	0.333333	0.14806	0.288833
GO:0043117	positive regulation of vascular permeability	biological_process	biological regulation	1	627	3	12056	0.333333	0.14806	0.288833
GO:0043306	positive regulation of mast cell degranulation	biological_process	biological regulation	1	627	3	12056	0.333333	0.14806	0.288833
GO:0043369	CD4-positive or CD8-positive, alpha-beta T cell lineage commitment	biological_process	cellular process	1	627	3	12056	0.333333	0.14806	0.288833
GO:0043415	positive regulation of skeletal muscle tissue regeneration	biological_process	biological regulation	1	627	3	12056	0.333333	0.14806	0.288833
GO:0043932	ossification involved in bone remodeling	biological_process	multicellular organismal process	1	627	3	12056	0.333333	0.14806	0.288833
GO:0044597	daunorubicin metabolic process	biological_process	cellular process	1	627	3	12056	0.333333	0.14806	0.288833
GO:0044598	doxorubicin metabolic process	biological_process	cellular process	1	627	3	12056	0.333333	0.14806	0.288833
GO:0044772	mitotic cell cycle phase transition	biological_process	cellular process	1	627	3	12056	0.333333	0.14806	0.288833
GO:0045428	regulation of nitric oxide biosynthetic process	biological_process	biological regulation	1	627	3	12056	0.333333	0.14806	0.288833
GO:0045726	positive regulation of integrin biosynthetic process	biological_process	biological regulation	1	627	3	12056	0.333333	0.14806	0.288833
GO:0045823	positive regulation of heart contraction	biological_process	biological regulation	1	627	3	12056	0.333333	0.14806	0.288833
GO:0046639	negative regulation of alpha-beta T cell differentiation	biological_process	biological adhesion	1	627	3	12056	0.333333	0.14806	0.288833
GO:0046688	response to copper ion	biological_process	response to stimulus	1	627	3	12056	0.333333	0.14806	0.288833
GO:0046903	secretion	biological_process	localization	1	627	3	12056	0.333333	0.14806	0.288833
GO:0048023	positive regulation of melanin biosynthetic process	biological_process	biological regulation	1	627	3	12056	0.333333	0.14806	0.288833
GO:0048133	male germ-line stem cell asymmetric division	biological_process	cellular process	1	627	3	12056	0.333333	0.14806	0.288833
GO:0048263	determination of dorsal identity	biological_process	developmental process	1	627	3	12056	0.333333	0.14806	0.288833
GO:0048294	negative regulation of isotype switching to IgE isotypes	biological_process	biological regulation	1	627	3	12056	0.333333	0.14806	0.288833
GO:0048549	positive regulation of pinocytosis	biological_process	biological regulation	1	627	3	12056	0.333333	0.14806	0.288833
GO:0048732	gland development	biological_process	developmental process	1	627	3	12056	0.333333	0.14806	0.288833
GO:0050798	activated T cell proliferation	biological_process	cell proliferation	1	627	3	12056	0.333333	0.14806	0.288833
GO:0050805	negative regulation of synaptic transmission	biological_process	biological regulation	1	627	3	12056	0.333333	0.14806	0.288833
GO:0051012	microtubule sliding	biological_process	cellular process	1	627	3	12056	0.333333	0.14806	0.288833
GO:0051138	positive regulation of NK T cell differentiation	biological_process	biological adhesion	1	627	3	12056	0.333333	0.14806	0.288833
GO:0051152	positive regulation of smooth muscle cell differentiation	biological_process	biological regulation	1	627	3	12056	0.333333	0.14806	0.288833
GO:0051250	negative regulation of lymphocyte activation	biological_process	biological regulation	1	627	3	12056	0.333333	0.14806	0.288833
GO:0051584	regulation of dopamine uptake involved in synaptic transmission	biological_process	biological regulation	1	627	3	12056	0.333333	0.14806	0.288833
GO:0051771	negative regulation of nitric-oxide synthase biosynthetic process	biological_process	biological regulation	1	627	3	12056	0.333333	0.14806	0.288833
GO:0051891	positive regulation of cardioblast differentiation	biological_process	biological regulation	1	627	3	12056	0.333333	0.14806	0.288833
GO:0051964	negative regulation of synapse assembly	biological_process	biological regulation	1	627	3	12056	0.333333	0.14806	0.288833
GO:0055009	atrial cardiac muscle tissue morphogenesis	biological_process	developmental process	1	627	3	12056	0.333333	0.14806	0.288833
GO:0055118	negative regulation of cardiac muscle contraction	biological_process	biological regulation	1	627	3	12056	0.333333	0.14806	0.288833
GO:0060136	embryonic process involved in female pregnancy	biological_process	developmental process	1	627	3	12056	0.333333	0.14806	0.288833
GO:0060235	lens induction in camera-type eye	biological_process	developmental process	1	627	3	12056	0.333333	0.14806	0.288833
GO:0060355	positive regulation of cell adhesion molecule production	biological_process	biological regulation	1	627	3	12056	0.333333	0.14806	0.288833
GO:0060363	cranial suture morphogenesis	biological_process	developmental process	1	627	3	12056	0.333333	0.14806	0.288833
GO:0060379	cardiac muscle cell myoblast differentiation	biological_process	cellular process	1	627	3	12056	0.333333	0.14806	0.288833
GO:0060397	JAK-STAT cascade involved in growth hormone signaling pathway	biological_process	cellular process	1	627	3	12056	0.333333	0.14806	0.288833
GO:0060414	aorta smooth muscle tissue morphogenesis	biological_process	developmental process	1	627	3	12056	0.333333	0.14806	0.288833
GO:0060452	positive regulation of cardiac muscle contraction	biological_process	biological regulation	1	627	3	12056	0.333333	0.14806	0.288833
GO:0060492	lung induction	biological_process	biological regulation	1	627	3	12056	0.333333	0.14806	0.288833
GO:0060512	prostate gland morphogenesis	biological_process	developmental process	1	627	3	12056	0.333333	0.14806	0.288833
GO:0060676	ureteric bud formation	biological_process	multicellular organismal process	1	627	3	12056	0.333333	0.14806	0.288833
GO:0060687	regulation of branching involved in prostate gland morphogenesis	biological_process	biological regulation	1	627	3	12056	0.333333	0.14806	0.288833
GO:0060742	epithelial cell differentiation involved in prostate gland development	biological_process	cellular process	1	627	3	12056	0.333333	0.14806	0.288833
GO:0060754	positive regulation of mast cell chemotaxis	biological_process	biological regulation	1	627	3	12056	0.333333	0.14806	0.288833
GO:0060789	hair follicle placode formation	biological_process	developmental process	1	627	3	12056	0.333333	0.14806	0.288833
GO:0060841	venous blood vessel development	biological_process	developmental process	1	627	3	12056	0.333333	0.14806	0.288833
GO:0060907	positive regulation of macrophage cytokine production	biological_process	biological regulation	1	627	3	12056	0.333333	0.14806	0.288833
GO:0060982	coronary artery morphogenesis	biological_process	multicellular organismal process	1	627	3	12056	0.333333	0.14806	0.288833
GO:0061156	pulmonary artery morphogenesis	biological_process	multicellular organismal process	1	627	3	12056	0.333333	0.14806	0.288833
GO:0061364	apoptotic process involved in luteolysis	biological_process	cellular process	1	627	3	12056	0.333333	0.14806	0.288833
GO:0061418	regulation of transcription from RNA polymerase II promoter in response to hypoxia	biological_process	biological regulation	1	627	3	12056	0.333333	0.14806	0.288833
GO:0061551	trigeminal ganglion development	biological_process	developmental process	1	627	3	12056	0.333333	0.14806	0.288833
GO:0061588	calcium activated phospholipid scrambling	biological_process	biological regulation	1	627	3	12056	0.333333	0.14806	0.288833
GO:0061590	calcium activated phosphatidylcholine scrambling	biological_process	biological regulation	1	627	3	12056	0.333333	0.14806	0.288833
GO:0061591	calcium activated galactosylceramide scrambling	biological_process	biological regulation	1	627	3	12056	0.333333	0.14806	0.288833
GO:0061738	late endosomal microautophagy	biological_process	cellular process	1	627	3	12056	0.333333	0.14806	0.288833
GO:0061951	establishment of protein localization to plasma membrane	biological_process	localization	1	627	3	12056	0.333333	0.14806	0.288833
GO:0070245	positive regulation of thymocyte apoptotic process	biological_process	biological regulation	1	627	3	12056	0.333333	0.14806	0.288833
GO:0070268	cornification	biological_process	cellular process	1	627	3	12056	0.333333	0.14806	0.288833
GO:0070293	renal absorption	biological_process	multicellular organismal process	1	627	3	12056	0.333333	0.14806	0.288833
GO:0070309	lens fiber cell morphogenesis	biological_process	cellular process	1	627	3	12056	0.333333	0.14806	0.288833
GO:0070779	D-aspartate import across plasma membrane	biological_process	localization	1	627	3	12056	0.333333	0.14806	0.288833
GO:0070858	negative regulation of bile acid biosynthetic process	biological_process	cellular process	1	627	3	12056	0.333333	0.14806	0.288833
GO:0070972	protein localization to endoplasmic reticulum	biological_process	localization	1	627	3	12056	0.333333	0.14806	0.288833
GO:0070997	neuron death	biological_process	cellular process	1	627	3	12056	0.333333	0.14806	0.288833
GO:0071727	cellular response to triacyl bacterial lipopeptide	biological_process	cellular process	1	627	3	12056	0.333333	0.14806	0.288833
GO:0071872	cellular response to epinephrine stimulus	biological_process	cellular process	1	627	3	12056	0.333333	0.14806	0.288833
GO:0071880	adenylate cyclase-activating adrenergic receptor signaling pathway	biological_process	biological regulation	1	627	3	12056	0.333333	0.14806	0.288833
GO:0072193	ureter smooth muscle cell differentiation	biological_process	cellular process	1	627	3	12056	0.333333	0.14806	0.288833
GO:0072318	clathrin coat disassembly	biological_process	cellular component organization or biogenesis	1	627	3	12056	0.333333	0.14806	0.288833
GO:0072574	hepatocyte proliferation	biological_process	cell proliferation	1	627	3	12056	0.333333	0.14806	0.288833
GO:0072602	interleukin-4 secretion	biological_process	cellular process	1	627	3	12056	0.333333	0.14806	0.288833
GO:0072676	lymphocyte migration	biological_process	cellular process	1	627	3	12056	0.333333	0.14806	0.288833
GO:0086011	membrane repolarization during action potential	biological_process	biological regulation	1	627	3	12056	0.333333	0.14806	0.288833
GO:0086013	membrane repolarization during cardiac muscle cell action potential	biological_process	biological regulation	1	627	3	12056	0.333333	0.14806	0.288833
GO:0086036	regulation of cardiac muscle cell membrane potential	biological_process	biological regulation	1	627	3	12056	0.333333	0.14806	0.288833
GO:0090191	negative regulation of branching involved in ureteric bud morphogenesis	biological_process	biological regulation	1	627	3	12056	0.333333	0.14806	0.288833
GO:0090310	negative regulation of methylation-dependent chromatin silencing	biological_process	biological regulation	1	627	3	12056	0.333333	0.14806	0.288833
GO:0090370	negative regulation of cholesterol efflux	biological_process	biological regulation	1	627	3	12056	0.333333	0.14806	0.288833
GO:0097167	circadian regulation of translation	biological_process	biological regulation	1	627	3	12056	0.333333	0.14806	0.288833
GO:0097325	melanocyte proliferation	biological_process	cell proliferation	1	627	3	12056	0.333333	0.14806	0.288833
GO:0097350	neutrophil clearance	biological_process	biological regulation	1	627	3	12056	0.333333	0.14806	0.288833
GO:0097490	sympathetic neuron projection extension	biological_process	cellular component organization or biogenesis	1	627	3	12056	0.333333	0.14806	0.288833
GO:0097491	sympathetic neuron projection guidance	biological_process	cellular component organization or biogenesis	1	627	3	12056	0.333333	0.14806	0.288833
GO:0098792	xenophagy	biological_process	cellular process	1	627	3	12056	0.333333	0.14806	0.288833
GO:0098868	bone growth	biological_process	developmental process	1	627	3	12056	0.333333	0.14806	0.288833
GO:0099151	regulation of postsynaptic density assembly	biological_process	biological regulation	1	627	3	12056	0.333333	0.14806	0.288833
GO:0099502	calcium-dependent activation of synaptic vesicle fusion	biological_process	biological regulation	1	627	3	12056	0.333333	0.14806	0.288833
GO:0106077	histone succinylation	biological_process	cellular process	1	627	3	12056	0.333333	0.14806	0.288833
GO:0150012	positive regulation of neuron projection arborization	biological_process	biological regulation	1	627	3	12056	0.333333	0.14806	0.288833
GO:1900028	negative regulation of ruffle assembly	biological_process	biological regulation	1	627	3	12056	0.333333	0.14806	0.288833
GO:1900034	regulation of cellular response to heat	biological_process	biological regulation	1	627	3	12056	0.333333	0.14806	0.288833
GO:1900222	negative regulation of amyloid-beta clearance	biological_process	biological regulation	1	627	3	12056	0.333333	0.14806	0.288833
GO:1900245	positive regulation of MDA-5 signaling pathway	biological_process	biological regulation	1	627	3	12056	0.333333	0.14806	0.288833
GO:1901020	negative regulation of calcium ion transmembrane transporter activity	biological_process	biological regulation	1	627	3	12056	0.333333	0.14806	0.288833
GO:1901509	regulation of endothelial tube morphogenesis	biological_process	biological regulation	1	627	3	12056	0.333333	0.14806	0.288833
GO:1901727	positive regulation of histone deacetylase activity	biological_process	biological regulation	1	627	3	12056	0.333333	0.14806	0.288833
GO:1902115	regulation of organelle assembly	biological_process	biological regulation	1	627	3	12056	0.333333	0.14806	0.288833
GO:1902285	semaphorin-plexin signaling pathway involved in neuron projection guidance	biological_process	biological regulation	1	627	3	12056	0.333333	0.14806	0.288833
GO:1902309	negative regulation of peptidyl-serine dephosphorylation	biological_process	biological regulation	1	627	3	12056	0.333333	0.14806	0.288833
GO:1902414	protein localization to cell junction	biological_process	localization	1	627	3	12056	0.333333	0.14806	0.288833
GO:1902731	negative regulation of chondrocyte proliferation	biological_process	biological regulation	1	627	3	12056	0.333333	0.14806	0.288833
GO:1902896	terminal web assembly	biological_process	cellular component organization or biogenesis	1	627	3	12056	0.333333	0.14806	0.288833
GO:1903053	regulation of extracellular matrix organization	biological_process	biological regulation	1	627	3	12056	0.333333	0.14806	0.288833
GO:1903215	negative regulation of protein targeting to mitochondrion	biological_process	biological regulation	1	627	3	12056	0.333333	0.14806	0.288833
GO:1903765	negative regulation of potassium ion export across plasma membrane	biological_process	biological regulation	1	627	3	12056	0.333333	0.14806	0.288833
GO:1903825	organic acid transmembrane transport	biological_process	localization	1	627	3	12056	0.333333	0.14806	0.288833
GO:1905337	positive regulation of aggrephagy	biological_process	biological regulation	1	627	3	12056	0.333333	0.14806	0.288833
GO:1990410	adrenomedullin receptor signaling pathway	biological_process	biological regulation	1	627	3	12056	0.333333	0.14806	0.288833
GO:1990791	dorsal root ganglion development	biological_process	developmental process	1	627	3	12056	0.333333	0.14806	0.288833
GO:2000172	regulation of branching morphogenesis of a nerve	biological_process	biological regulation	1	627	3	12056	0.333333	0.14806	0.288833
GO:2000299	negative regulation of Rho-dependent protein serine/threonine kinase activity	biological_process	biological regulation	1	627	3	12056	0.333333	0.14806	0.288833
GO:2000321	positive regulation of T-helper 17 cell differentiation	biological_process	biological adhesion	1	627	3	12056	0.333333	0.14806	0.288833
GO:2000503	positive regulation of natural killer cell chemotaxis	biological_process	biological regulation	1	627	3	12056	0.333333	0.14806	0.288833
GO:2000543	positive regulation of gastrulation	biological_process	developmental process	1	627	3	12056	0.333333	0.14806	0.288833
GO:2000553	positive regulation of T-helper 2 cell cytokine production	biological_process	biological regulation	1	627	3	12056	0.333333	0.14806	0.288833
GO:2000611	positive regulation of thyroid hormone generation	biological_process	biological regulation	1	627	3	12056	0.333333	0.14806	0.288833
GO:2000664	positive regulation of interleukin-5 secretion	biological_process	biological regulation	1	627	3	12056	0.333333	0.14806	0.288833
GO:2000667	positive regulation of interleukin-13 secretion	biological_process	biological regulation	1	627	3	12056	0.333333	0.14806	0.288833
GO:2000721	positive regulation of transcription from RNA polymerase II promoter involved in smooth muscle cell differentiation	biological_process	biological regulation	1	627	3	12056	0.333333	0.14806	0.288833
GO:2000738	positive regulation of stem cell differentiation	biological_process	biological regulation	1	627	3	12056	0.333333	0.14806	0.288833
GO:2001170	negative regulation of ATP biosynthetic process	biological_process	cellular process	1	627	3	12056	0.333333	0.14806	0.288833
GO:2001205	negative regulation of osteoclast development	biological_process	cellular process	1	627	3	12056	0.333333	0.14806	0.288833
GO:0035115	embryonic forelimb morphogenesis	biological_process	developmental process	3	627	26	12056	0.115385	0.150669	0.292923
GO:0042130	negative regulation of T cell proliferation	biological_process	biological adhesion	3	627	26	12056	0.115385	0.150669	0.292923
GO:0050829	defense response to Gram-negative bacterium	biological_process	multi-organism process	3	627	26	12056	0.115385	0.150669	0.292923
GO:0097190	apoptotic signaling pathway	biological_process	biological regulation	3	627	26	12056	0.115385	0.150669	0.292923
GO:2000300	regulation of synaptic vesicle exocytosis	biological_process	biological regulation	3	627	26	12056	0.115385	0.150669	0.292923
GO:0006412	translation	biological_process	cellular process	17	627	249	12056	0.0682731	0.152779	0.296821
GO:0042981	regulation of apoptotic process	biological_process	cellular process	8	627	101	12056	0.0792079	0.154778	0.300501
GO:0035023	regulation of Rho protein signal transduction	biological_process	biological regulation	6	627	70	12056	0.0857143	0.155762	0.302207
GO:0000187	activation of MAPK activity	biological_process	biological regulation	5	627	55	12056	0.0909091	0.156457	0.303143
GO:0120162	positive regulation of cold-induced thermogenesis	biological_process	biological regulation	5	627	55	12056	0.0909091	0.156457	0.303143
GO:0010468	regulation of gene expression	biological_process	biological regulation	11	627	151	12056	0.0728477	0.162933	0.312508
GO:0050680	negative regulation of epithelial cell proliferation	biological_process	biological regulation	4	627	41	12056	0.097561	0.162652	0.312508
GO:0001953	negative regulation of cell-matrix adhesion	biological_process	biological adhesion	2	627	14	12056	0.142857	0.16286	0.312508
GO:0002042	cell migration involved in sprouting angiogenesis	biological_process	cellular process	2	627	14	12056	0.142857	0.16286	0.312508
GO:0003382	epithelial cell morphogenesis	biological_process	cellular component organization or biogenesis	2	627	14	12056	0.142857	0.16286	0.312508
GO:0007528	neuromuscular junction development	biological_process	cellular component organization or biogenesis	2	627	14	12056	0.142857	0.16286	0.312508
GO:0007569	cell aging	biological_process	cellular process	2	627	14	12056	0.142857	0.16286	0.312508
GO:0010613	positive regulation of cardiac muscle hypertrophy	biological_process	biological regulation	2	627	14	12056	0.142857	0.16286	0.312508
GO:0030330	DNA damage response, signal transduction by p53 class mediator	biological_process	biological regulation	2	627	14	12056	0.142857	0.16286	0.312508
GO:0032722	positive regulation of chemokine production	biological_process	biological regulation	2	627	14	12056	0.142857	0.16286	0.312508
GO:0032753	positive regulation of interleukin-4 production	biological_process	biological regulation	2	627	14	12056	0.142857	0.16286	0.312508
GO:0045595	regulation of cell differentiation	biological_process	biological regulation	2	627	14	12056	0.142857	0.16286	0.312508
GO:0050901	leukocyte tethering or rolling	biological_process	biological adhesion	2	627	14	12056	0.142857	0.16286	0.312508
GO:0051291	protein heterooligomerization	biological_process	cellular component organization or biogenesis	2	627	14	12056	0.142857	0.16286	0.312508
GO:1903077	negative regulation of protein localization to plasma membrane	biological_process	localization	2	627	14	12056	0.142857	0.16286	0.312508
GO:0043161	proteasome-mediated ubiquitin-dependent protein catabolic process	biological_process	cellular process	6	627	71	12056	0.084507	0.163205	0.312695
GO:0010634	positive regulation of epithelial cell migration	biological_process	biological regulation	3	627	27	12056	0.111111	0.16336	0.312695
GO:0032755	positive regulation of interleukin-6 production	biological_process	biological regulation	3	627	27	12056	0.111111	0.16336	0.312695
GO:0045944	positive regulation of transcription by RNA polymerase II	biological_process	biological regulation	42	627	700	12056	0.06	0.1844	0.321644
GO:0006508	proteolysis	biological_process	metabolic process	27	627	434	12056	0.062212	0.191212	0.321644
GO:0007283	spermatogenesis	biological_process	multi-organism process	11	627	154	12056	0.0714286	0.178343	0.321644
GO:0007605	sensory perception of sound	biological_process	multicellular organismal process	7	627	88	12056	0.0795455	0.173101	0.321644
GO:0009952	anterior/posterior pattern specification	biological_process	developmental process	6	627	74	12056	0.0810811	0.186403	0.321644
GO:0007160	cell-matrix adhesion	biological_process	biological adhesion	5	627	59	12056	0.0847458	0.191572	0.321644
GO:0042472	inner ear morphogenesis	biological_process	developmental process	4	627	42	12056	0.0952381	0.172902	0.321644
GO:0043433	negative regulation of DNA-binding transcription factor activity	biological_process	biological regulation	4	627	42	12056	0.0952381	0.172902	0.321644
GO:0050852	T cell receptor signaling pathway	biological_process	biological regulation	4	627	43	12056	0.0930233	0.183369	0.321644
GO:0003007	heart morphogenesis	biological_process	developmental process	3	627	29	12056	0.103448	0.189622	0.321644
GO:0007154	cell communication	biological_process	cellular process	3	627	29	12056	0.103448	0.189622	0.321644
GO:0007611	learning or memory	biological_process	behavior	3	627	29	12056	0.103448	0.189622	0.321644
GO:0010508	positive regulation of autophagy	biological_process	biological regulation	3	627	29	12056	0.103448	0.189622	0.321644
GO:0070301	cellular response to hydrogen peroxide	biological_process	cellular process	3	627	28	12056	0.107143	0.176354	0.321644
GO:0086091	regulation of heart rate by cardiac conduction	biological_process	biological regulation	3	627	29	12056	0.103448	0.189622	0.321644
GO:2001244	positive regulation of intrinsic apoptotic signaling pathway	biological_process	biological regulation	3	627	28	12056	0.107143	0.176354	0.321644
GO:0001954	positive regulation of cell-matrix adhesion	biological_process	biological adhesion	2	627	15	12056	0.133333	0.181776	0.321644
GO:0002009	morphogenesis of an epithelium	biological_process	developmental process	2	627	15	12056	0.133333	0.181776	0.321644
GO:0002052	positive regulation of neuroblast proliferation	biological_process	biological regulation	2	627	15	12056	0.133333	0.181776	0.321644
GO:0006904	vesicle docking involved in exocytosis	biological_process	cellular process	2	627	15	12056	0.133333	0.181776	0.321644
GO:0034113	heterotypic cell-cell adhesion	biological_process	biological adhesion	2	627	15	12056	0.133333	0.181776	0.321644
GO:0045216	cell-cell junction organization	biological_process	cellular component organization or biogenesis	2	627	15	12056	0.133333	0.181776	0.321644
GO:0045921	positive regulation of exocytosis	biological_process	biological regulation	2	627	15	12056	0.133333	0.181776	0.321644
GO:0048662	negative regulation of smooth muscle cell proliferation	biological_process	biological regulation	2	627	15	12056	0.133333	0.181776	0.321644
GO:0048844	artery morphogenesis	biological_process	developmental process	2	627	15	12056	0.133333	0.181776	0.321644
GO:0070555	response to interleukin-1	biological_process	response to stimulus	2	627	15	12056	0.133333	0.181776	0.321644
GO:0097150	neuronal stem cell population maintenance	biological_process	multicellular organismal process	2	627	15	12056	0.133333	0.181776	0.321644
GO:2000778	positive regulation of interleukin-6 secretion	biological_process	biological regulation	2	627	15	12056	0.133333	0.181776	0.321644
GO:0000083	regulation of transcription involved in G1/S transition of mitotic cell cycle	biological_process	biological regulation	1	627	4	12056	0.25	0.192378	0.321644
GO:0000103	sulfate assimilation	biological_process	cellular process	1	627	4	12056	0.25	0.192378	0.321644
GO:0000578	embryonic axis specification	biological_process	developmental process	1	627	4	12056	0.25	0.192378	0.321644
GO:0001774	microglial cell activation	biological_process	cellular process	1	627	4	12056	0.25	0.192378	0.321644
GO:0002090	regulation of receptor internalization	biological_process	biological regulation	1	627	4	12056	0.25	0.192378	0.321644
GO:0002138	retinoic acid biosynthetic process	biological_process	biological regulation	1	627	4	12056	0.25	0.192378	0.321644
GO:0002232	leukocyte chemotaxis involved in inflammatory response	biological_process	cellular process	1	627	4	12056	0.25	0.192378	0.321644
GO:0002248	connective tissue replacement involved in inflammatory response wound healing	biological_process	multicellular organismal process	1	627	4	12056	0.25	0.192378	0.321644
GO:0002322	B cell proliferation involved in immune response	biological_process	cell proliferation	1	627	4	12056	0.25	0.192378	0.321644
GO:0002407	dendritic cell chemotaxis	biological_process	cellular process	1	627	4	12056	0.25	0.192378	0.321644
GO:0002467	germinal center formation	biological_process	developmental process	1	627	4	12056	0.25	0.192378	0.321644
GO:0002934	desmosome organization	biological_process	cellular component organization or biogenesis	1	627	4	12056	0.25	0.192378	0.321644
GO:0003091	renal water homeostasis	biological_process	biological regulation	1	627	4	12056	0.25	0.192378	0.321644
GO:0003176	aortic valve development	biological_process	developmental process	1	627	4	12056	0.25	0.192378	0.321644
GO:0003208	cardiac ventricle morphogenesis	biological_process	developmental process	1	627	4	12056	0.25	0.192378	0.321644
GO:0003254	regulation of membrane depolarization	biological_process	biological regulation	1	627	4	12056	0.25	0.192378	0.321644
GO:0003257	positive regulation of transcription from RNA polymerase II promoter involved in myocardial precursor cell differentiation	biological_process	biological regulation	1	627	4	12056	0.25	0.192378	0.321644
GO:0003300	cardiac muscle hypertrophy	biological_process	multicellular organismal process	1	627	4	12056	0.25	0.192378	0.321644
GO:0003344	pericardium morphogenesis	biological_process	developmental process	1	627	4	12056	0.25	0.192378	0.321644
GO:0006029	proteoglycan metabolic process	biological_process	cellular process	1	627	4	12056	0.25	0.192378	0.321644
GO:0006220	pyrimidine nucleotide metabolic process	biological_process	cellular process	1	627	4	12056	0.25	0.192378	0.321644
GO:0006782	protoporphyrinogen IX biosynthetic process	biological_process	cellular process	1	627	4	12056	0.25	0.192378	0.321644
GO:0007006	mitochondrial membrane organization	biological_process	cellular component organization or biogenesis	1	627	4	12056	0.25	0.192378	0.321644
GO:0007158	neuron cell-cell adhesion	biological_process	biological adhesion	1	627	4	12056	0.25	0.192378	0.321644
GO:0007168	receptor guanylyl cyclase signaling pathway	biological_process	biological regulation	1	627	4	12056	0.25	0.192378	0.321644
GO:0008354	germ cell migration	biological_process	cellular process	1	627	4	12056	0.25	0.192378	0.321644
GO:0008595	anterior/posterior axis specification, embryo	biological_process	developmental process	1	627	4	12056	0.25	0.192378	0.321644
GO:0008626	granzyme-mediated apoptotic signaling pathway	biological_process	biological regulation	1	627	4	12056	0.25	0.192378	0.321644
GO:0009253	peptidoglycan catabolic process	biological_process	metabolic process	1	627	4	12056	0.25	0.192378	0.321644
GO:0010807	regulation of synaptic vesicle priming	biological_process	biological regulation	1	627	4	12056	0.25	0.192378	0.321644
GO:0010828	positive regulation of glucose transmembrane transport	biological_process	biological regulation	1	627	4	12056	0.25	0.192378	0.321644
GO:0010870	positive regulation of receptor biosynthetic process	biological_process	biological regulation	1	627	4	12056	0.25	0.192378	0.321644
GO:0010888	negative regulation of lipid storage	biological_process	biological regulation	1	627	4	12056	0.25	0.192378	0.321644
GO:0010936	negative regulation of macrophage cytokine production	biological_process	biological regulation	1	627	4	12056	0.25	0.192378	0.321644
GO:0010996	response to auditory stimulus	biological_process	response to stimulus	1	627	4	12056	0.25	0.192378	0.321644
GO:0014009	glial cell proliferation	biological_process	cellular process	1	627	4	12056	0.25	0.192378	0.321644
GO:0014826	vein smooth muscle contraction	biological_process	biological regulation	1	627	4	12056	0.25	0.192378	0.321644
GO:0015074	DNA integration	biological_process	cellular process	1	627	4	12056	0.25	0.192378	0.321644
GO:0015844	monoamine transport	biological_process	localization	1	627	4	12056	0.25	0.192378	0.321644
GO:0016045	detection of bacterium	biological_process	multi-organism process	1	627	4	12056	0.25	0.192378	0.321644
GO:0016081	synaptic vesicle docking	biological_process	biological regulation	1	627	4	12056	0.25	0.192378	0.321644
GO:0016241	regulation of macroautophagy	biological_process	biological regulation	1	627	4	12056	0.25	0.192378	0.321644
GO:0018101	protein citrullination	biological_process	cellular process	1	627	4	12056	0.25	0.192378	0.321644
GO:0018119	peptidyl-cysteine S-nitrosylation	biological_process	cellular process	1	627	4	12056	0.25	0.192378	0.321644
GO:0018393	internal peptidyl-lysine acetylation	biological_process	cellular process	1	627	4	12056	0.25	0.192378	0.321644
GO:0019441	tryptophan catabolic process to kynurenine	biological_process	cellular process	1	627	4	12056	0.25	0.192378	0.321644
GO:0019896	axonal transport of mitochondrion	biological_process	cellular process	1	627	4	12056	0.25	0.192378	0.321644
GO:0020027	hemoglobin metabolic process	biological_process	cellular process	1	627	4	12056	0.25	0.192378	0.321644
GO:0021545	cranial nerve development	biological_process	developmental process	1	627	4	12056	0.25	0.192378	0.321644
GO:0021587	cerebellum morphogenesis	biological_process	developmental process	1	627	4	12056	0.25	0.192378	0.321644
GO:0021675	nerve development	biological_process	developmental process	1	627	4	12056	0.25	0.192378	0.321644
GO:0021707	cerebellar granule cell differentiation	biological_process	cellular process	1	627	4	12056	0.25	0.192378	0.321644
GO:0021871	forebrain regionalization	biological_process	developmental process	1	627	4	12056	0.25	0.192378	0.321644
GO:0021930	cerebellar granule cell precursor proliferation	biological_process	cell proliferation	1	627	4	12056	0.25	0.192378	0.321644
GO:0022028	tangential migration from the subventricular zone to the olfactory bulb	biological_process	cellular process	1	627	4	12056	0.25	0.192378	0.321644
GO:0022614	membrane to membrane docking	biological_process	cellular process	1	627	4	12056	0.25	0.192378	0.321644
GO:0023014	signal transduction by protein phosphorylation	biological_process	biological regulation	1	627	4	12056	0.25	0.192378	0.321644
GO:0030072	peptide hormone secretion	biological_process	biological regulation	1	627	4	12056	0.25	0.192378	0.321644
GO:0030299	intestinal cholesterol absorption	biological_process	localization	1	627	4	12056	0.25	0.192378	0.321644
GO:0030516	regulation of axon extension	biological_process	biological regulation	1	627	4	12056	0.25	0.192378	0.321644
GO:0030578	PML body organization	biological_process	cellular component organization or biogenesis	1	627	4	12056	0.25	0.192378	0.321644
GO:0030850	prostate gland development	biological_process	developmental process	1	627	4	12056	0.25	0.192378	0.321644
GO:0030851	granulocyte differentiation	biological_process	cellular process	1	627	4	12056	0.25	0.192378	0.321644
GO:0031063	regulation of histone deacetylation	biological_process	biological regulation	1	627	4	12056	0.25	0.192378	0.321644
GO:0031204	posttranslational protein targeting to membrane, translocation	biological_process	localization	1	627	4	12056	0.25	0.192378	0.321644
GO:0032099	negative regulation of appetite	biological_process	biological regulation	1	627	4	12056	0.25	0.192378	0.321644
GO:0032494	response to peptidoglycan	biological_process	multi-organism process	1	627	4	12056	0.25	0.192378	0.321644
GO:0032532	regulation of microvillus length	biological_process	biological regulation	1	627	4	12056	0.25	0.192378	0.321644
GO:0032611	interleukin-1 beta production	biological_process	multicellular organismal process	1	627	4	12056	0.25	0.192378	0.321644
GO:0032747	positive regulation of interleukin-23 production	biological_process	biological regulation	1	627	4	12056	0.25	0.192378	0.321644
GO:0032909	regulation of transforming growth factor beta2 production	biological_process	biological regulation	1	627	4	12056	0.25	0.192378	0.321644
GO:0033081	regulation of T cell differentiation in thymus	biological_process	biological regulation	1	627	4	12056	0.25	0.192378	0.321644
GO:0033141	positive regulation of peptidyl-serine phosphorylation of STAT protein	biological_process	biological regulation	1	627	4	12056	0.25	0.192378	0.321644
GO:0033634	positive regulation of cell-cell adhesion mediated by integrin	biological_process	biological adhesion	1	627	4	12056	0.25	0.192378	0.321644
GO:0033683	nucleotide-excision repair, DNA incision	biological_process	cellular process	1	627	4	12056	0.25	0.192378	0.321644
GO:0034332	adherens junction organization	biological_process	cellular component organization or biogenesis	1	627	4	12056	0.25	0.192378	0.321644
GO:0034498	early endosome to Golgi transport	biological_process	localization	1	627	4	12056	0.25	0.192378	0.321644
GO:0034653	retinoic acid catabolic process	biological_process	biological regulation	1	627	4	12056	0.25	0.192378	0.321644
GO:0035336	long-chain fatty-acyl-CoA metabolic process	biological_process	metabolic process	1	627	4	12056	0.25	0.192378	0.321644
GO:0035356	cellular triglyceride homeostasis	biological_process	biological regulation	1	627	4	12056	0.25	0.192378	0.321644
GO:0036035	osteoclast development	biological_process	cellular process	1	627	4	12056	0.25	0.192378	0.321644
GO:0038127	ERBB signaling pathway	biological_process	biological regulation	1	627	4	12056	0.25	0.192378	0.321644
GO:0038165	oncostatin-M-mediated signaling pathway	biological_process	biological regulation	1	627	4	12056	0.25	0.192378	0.321644
GO:0040020	regulation of meiotic nuclear division	biological_process	biological regulation	1	627	4	12056	0.25	0.192378	0.321644
GO:0040036	regulation of fibroblast growth factor receptor signaling pathway	biological_process	biological regulation	1	627	4	12056	0.25	0.192378	0.321644
GO:0042297	vocal learning	biological_process	behavior	1	627	4	12056	0.25	0.192378	0.321644
GO:0042487	regulation of odontogenesis of dentin-containing tooth	biological_process	biological regulation	1	627	4	12056	0.25	0.192378	0.321644
GO:0042698	ovulation cycle	biological_process	multicellular organismal process	1	627	4	12056	0.25	0.192378	0.321644
GO:0042775	mitochondrial ATP synthesis coupled electron transport	biological_process	cellular process	1	627	4	12056	0.25	0.192378	0.321644
GO:0043268	positive regulation of potassium ion transport	biological_process	localization	1	627	4	12056	0.25	0.192378	0.321644
GO:0043270	positive regulation of ion transport	biological_process	biological regulation	1	627	4	12056	0.25	0.192378	0.321644
GO:0043405	regulation of MAP kinase activity	biological_process	biological regulation	1	627	4	12056	0.25	0.192378	0.321644
GO:0043697	cell dedifferentiation	biological_process	cellular process	1	627	4	12056	0.25	0.192378	0.321644
GO:0045084	positive regulation of interleukin-12 biosynthetic process	biological_process	metabolic process	1	627	4	12056	0.25	0.192378	0.321644
GO:0045199	maintenance of epithelial cell apical/basal polarity	biological_process	cellular process	1	627	4	12056	0.25	0.192378	0.321644
GO:0045602	negative regulation of endothelial cell differentiation	biological_process	biological regulation	1	627	4	12056	0.25	0.192378	0.321644
GO:0045636	positive regulation of melanocyte differentiation	biological_process	biological regulation	1	627	4	12056	0.25	0.192378	0.321644
GO:0045637	regulation of myeloid cell differentiation	biological_process	biological regulation	1	627	4	12056	0.25	0.192378	0.321644
GO:0045650	negative regulation of macrophage differentiation	biological_process	biological regulation	1	627	4	12056	0.25	0.192378	0.321644
GO:0045654	positive regulation of megakaryocyte differentiation	biological_process	biological regulation	1	627	4	12056	0.25	0.192378	0.321644
GO:0045839	negative regulation of mitotic nuclear division	biological_process	biological regulation	1	627	4	12056	0.25	0.192378	0.321644
GO:0045843	negative regulation of striated muscle tissue development	biological_process	biological regulation	1	627	4	12056	0.25	0.192378	0.321644
GO:0045920	negative regulation of exocytosis	biological_process	biological regulation	1	627	4	12056	0.25	0.192378	0.321644
GO:0046339	diacylglycerol metabolic process	biological_process	cellular process	1	627	4	12056	0.25	0.192378	0.321644
GO:0046541	saliva secretion	biological_process	biological regulation	1	627	4	12056	0.25	0.192378	0.321644
GO:0046578	regulation of Ras protein signal transduction	biological_process	biological regulation	1	627	4	12056	0.25	0.192378	0.321644
GO:0046596	regulation of viral entry into host cell	biological_process	biological regulation	1	627	4	12056	0.25	0.192378	0.321644
GO:0046785	microtubule polymerization	biological_process	cellular component organization or biogenesis	1	627	4	12056	0.25	0.192378	0.321644
GO:0046825	regulation of protein export from nucleus	biological_process	biological regulation	1	627	4	12056	0.25	0.192378	0.321644
GO:0046850	regulation of bone remodeling	biological_process	biological regulation	1	627	4	12056	0.25	0.192378	0.321644
GO:0048102	autophagic cell death	biological_process	cellular process	1	627	4	12056	0.25	0.192378	0.321644
GO:0048671	negative regulation of collateral sprouting	biological_process	biological regulation	1	627	4	12056	0.25	0.192378	0.321644
GO:0048708	astrocyte differentiation	biological_process	cellular process	1	627	4	12056	0.25	0.192378	0.321644
GO:0048791	calcium ion-regulated exocytosis of neurotransmitter	biological_process	biological regulation	1	627	4	12056	0.25	0.192378	0.321644
GO:0048845	venous blood vessel morphogenesis	biological_process	developmental process	1	627	4	12056	0.25	0.192378	0.321644
GO:0048859	formation of anatomical boundary	biological_process	developmental process	1	627	4	12056	0.25	0.192378	0.321644
GO:0050994	regulation of lipid catabolic process	biological_process	biological regulation	1	627	4	12056	0.25	0.192378	0.321644
GO:0051101	regulation of DNA binding	biological_process	biological regulation	1	627	4	12056	0.25	0.192378	0.321644
GO:0051223	regulation of protein transport	biological_process	biological regulation	1	627	4	12056	0.25	0.192378	0.321644
GO:0051580	regulation of neurotransmitter uptake	biological_process	biological regulation	1	627	4	12056	0.25	0.192378	0.321644
GO:0051918	negative regulation of fibrinolysis	biological_process	biological regulation	1	627	4	12056	0.25	0.192378	0.321644
GO:0060029	convergent extension involved in organogenesis	biological_process	developmental process	1	627	4	12056	0.25	0.192378	0.321644
GO:0060161	positive regulation of dopamine receptor signaling pathway	biological_process	biological regulation	1	627	4	12056	0.25	0.192378	0.321644
GO:0060244	negative regulation of cell proliferation involved in contact inhibition	biological_process	biological regulation	1	627	4	12056	0.25	0.192378	0.321644
GO:0060350	endochondral bone morphogenesis	biological_process	developmental process	1	627	4	12056	0.25	0.192378	0.321644
GO:0060392	negative regulation of SMAD protein signal transduction	biological_process	biological regulation	1	627	4	12056	0.25	0.192378	0.321644
GO:0060402	calcium ion transport into cytosol	biological_process	biological regulation	1	627	4	12056	0.25	0.192378	0.321644
GO:0060463	lung lobe morphogenesis	biological_process	developmental process	1	627	4	12056	0.25	0.192378	0.321644
GO:0060509	type I pneumocyte differentiation	biological_process	cellular process	1	627	4	12056	0.25	0.192378	0.321644
GO:0060534	trachea cartilage development	biological_process	developmental process	1	627	4	12056	0.25	0.192378	0.321644
GO:0060575	intestinal epithelial cell differentiation	biological_process	cellular process	1	627	4	12056	0.25	0.192378	0.321644
GO:0060591	chondroblast differentiation	biological_process	cellular process	1	627	4	12056	0.25	0.192378	0.321644
GO:0060613	fat pad development	biological_process	developmental process	1	627	4	12056	0.25	0.192378	0.321644
GO:0060628	regulation of ER to Golgi vesicle-mediated transport	biological_process	biological regulation	1	627	4	12056	0.25	0.192378	0.321644
GO:0060664	epithelial cell proliferation involved in salivary gland morphogenesis	biological_process	cell proliferation	1	627	4	12056	0.25	0.192378	0.321644
GO:0060666	dichotomous subdivision of terminal units involved in salivary gland branching	biological_process	developmental process	1	627	4	12056	0.25	0.192378	0.321644
GO:0060744	mammary gland branching involved in thelarche	biological_process	developmental process	1	627	4	12056	0.25	0.192378	0.321644
GO:0060750	epithelial cell proliferation involved in mammary gland duct elongation	biological_process	cell proliferation	1	627	4	12056	0.25	0.192378	0.321644
GO:0061042	vascular wound healing	biological_process	multicellular organismal process	1	627	4	12056	0.25	0.192378	0.321644
GO:0061154	endothelial tube morphogenesis	biological_process	developmental process	1	627	4	12056	0.25	0.192378	0.321644
GO:0061298	retina vasculature development in camera-type eye	biological_process	developmental process	1	627	4	12056	0.25	0.192378	0.321644
GO:0061304	retinal blood vessel morphogenesis	biological_process	developmental process	1	627	4	12056	0.25	0.192378	0.321644
GO:0061817	endoplasmic reticulum-plasma membrane tethering	biological_process	cellular process	1	627	4	12056	0.25	0.192378	0.321644
GO:0070208	protein heterotrimerization	biological_process	cellular component organization or biogenesis	1	627	4	12056	0.25	0.192378	0.321644
GO:0070292	N-acylphosphatidylethanolamine metabolic process	biological_process	cellular process	1	627	4	12056	0.25	0.192378	0.321644
GO:0070345	negative regulation of fat cell proliferation	biological_process	biological regulation	1	627	4	12056	0.25	0.192378	0.321644
GO:0070828	heterochromatin organization	biological_process	cellular component organization or biogenesis	1	627	4	12056	0.25	0.192378	0.321644
GO:0070973	protein localization to endoplasmic reticulum exit site	biological_process	localization	1	627	4	12056	0.25	0.192378	0.321644
GO:0071076	RNA 3' uridylation	biological_process	cellular process	1	627	4	12056	0.25	0.192378	0.321644
GO:0071312	cellular response to alkaloid	biological_process	cellular process	1	627	4	12056	0.25	0.192378	0.321644
GO:0071321	cellular response to cGMP	biological_process	cellular process	1	627	4	12056	0.25	0.192378	0.321644
GO:0071557	histone H3-K27 demethylation	biological_process	cellular component organization or biogenesis	1	627	4	12056	0.25	0.192378	0.321644
GO:0071726	cellular response to diacyl bacterial lipopeptide	biological_process	cellular process	1	627	4	12056	0.25	0.192378	0.321644
GO:0071787	endoplasmic reticulum tubular network formation	biological_process	cellular component organization or biogenesis	1	627	4	12056	0.25	0.192378	0.321644
GO:0072177	mesonephric duct development	biological_process	developmental process	1	627	4	12056	0.25	0.192378	0.321644
GO:0072178	nephric duct morphogenesis	biological_process	developmental process	1	627	4	12056	0.25	0.192378	0.321644
GO:0072577	endothelial cell apoptotic process	biological_process	cellular process	1	627	4	12056	0.25	0.192378	0.321644
GO:0072606	interleukin-8 secretion	biological_process	cellular process	1	627	4	12056	0.25	0.192378	0.321644
GO:0086004	regulation of cardiac muscle cell contraction	biological_process	cellular process	1	627	4	12056	0.25	0.192378	0.321644
GO:0090036	regulation of protein kinase C signaling	biological_process	biological regulation	1	627	4	12056	0.25	0.192378	0.321644
GO:0090131	mesenchyme migration	biological_process	developmental process	1	627	4	12056	0.25	0.192378	0.321644
GO:0097091	synaptic vesicle clustering	biological_process	localization	1	627	4	12056	0.25	0.192378	0.321644
GO:0097104	postsynaptic membrane assembly	biological_process	cellular component organization or biogenesis	1	627	4	12056	0.25	0.192378	0.321644
GO:0097105	presynaptic membrane assembly	biological_process	cellular component organization or biogenesis	1	627	4	12056	0.25	0.192378	0.321644
GO:0097421	liver regeneration	biological_process	developmental process	1	627	4	12056	0.25	0.192378	0.321644
GO:0098696	regulation of neurotransmitter receptor localization to postsynaptic specialization membrane	biological_process	biological regulation	1	627	4	12056	0.25	0.192378	0.321644
GO:0098712	L-glutamate import across plasma membrane	biological_process	biological regulation	1	627	4	12056	0.25	0.192378	0.321644
GO:0098735	positive regulation of the force of heart contraction	biological_process	biological regulation	1	627	4	12056	0.25	0.192378	0.321644
GO:0098909	regulation of cardiac muscle cell action potential involved in regulation of contraction	biological_process	biological regulation	1	627	4	12056	0.25	0.192378	0.321644
GO:0099173	postsynapse organization	biological_process	cellular component organization or biogenesis	1	627	4	12056	0.25	0.192378	0.321644
GO:1900020	positive regulation of protein kinase C activity	biological_process	biological regulation	1	627	4	12056	0.25	0.192378	0.321644
GO:1900041	negative regulation of interleukin-2 secretion	biological_process	biological regulation	1	627	4	12056	0.25	0.192378	0.321644
GO:1900042	positive regulation of interleukin-2 secretion	biological_process	biological regulation	1	627	4	12056	0.25	0.192378	0.321644
GO:1900118	negative regulation of execution phase of apoptosis	biological_process	biological regulation	1	627	4	12056	0.25	0.192378	0.321644
GO:1900242	regulation of synaptic vesicle endocytosis	biological_process	biological regulation	1	627	4	12056	0.25	0.192378	0.321644
GO:1901164	negative regulation of trophoblast cell migration	biological_process	biological regulation	1	627	4	12056	0.25	0.192378	0.321644
GO:1901166	neural crest cell migration involved in autonomic nervous system development	biological_process	cellular process	1	627	4	12056	0.25	0.192378	0.321644
GO:1901387	positive regulation of voltage-gated calcium channel activity	biological_process	biological regulation	1	627	4	12056	0.25	0.192378	0.321644
GO:1901621	negative regulation of smoothened signaling pathway involved in dorsal/ventral neural tube patterning	biological_process	biological regulation	1	627	4	12056	0.25	0.192378	0.321644
GO:1902041	regulation of extrinsic apoptotic signaling pathway via death domain receptors	biological_process	biological regulation	1	627	4	12056	0.25	0.192378	0.321644
GO:1902260	negative regulation of delayed rectifier potassium channel activity	biological_process	biological regulation	1	627	4	12056	0.25	0.192378	0.321644
GO:1902416	positive regulation of mRNA binding	biological_process	biological regulation	1	627	4	12056	0.25	0.192378	0.321644
GO:1903575	cornified envelope assembly	biological_process	cellular component organization or biogenesis	1	627	4	12056	0.25	0.192378	0.321644
GO:1904798	positive regulation of core promoter binding	biological_process	biological regulation	1	627	4	12056	0.25	0.192378	0.321644
GO:1905323	telomerase holoenzyme complex assembly	biological_process	cellular component organization or biogenesis	1	627	4	12056	0.25	0.192378	0.321644
GO:2000052	positive regulation of non-canonical Wnt signaling pathway	biological_process	biological regulation	1	627	4	12056	0.25	0.192378	0.321644
GO:2000562	negative regulation of CD4-positive, alpha-beta T cell proliferation	biological_process	biological adhesion	1	627	4	12056	0.25	0.192378	0.321644
GO:2001171	positive regulation of ATP biosynthetic process	biological_process	biological regulation	1	627	4	12056	0.25	0.192378	0.321644
GO:0030097	hemopoiesis	biological_process	developmental process	4	627	44	12056	0.0909091	0.194037	0.324228
GO:0000079	regulation of cyclin-dependent protein serine/threonine kinase activity	biological_process	biological regulation	2	627	16	12056	0.125	0.200992	0.333313
GO:0002040	sprouting angiogenesis	biological_process	developmental process	2	627	16	12056	0.125	0.200992	0.333313
GO:0009409	response to cold	biological_process	response to stimulus	2	627	16	12056	0.125	0.200992	0.333313
GO:0015986	ATP synthesis coupled proton transport	biological_process	cellular process	2	627	16	12056	0.125	0.200992	0.333313
GO:0021537	telencephalon development	biological_process	developmental process	2	627	16	12056	0.125	0.200992	0.333313
GO:0032728	positive regulation of interferon-beta production	biological_process	biological regulation	2	627	16	12056	0.125	0.200992	0.333313
GO:0042157	lipoprotein metabolic process	biological_process	metabolic process	2	627	16	12056	0.125	0.200992	0.333313
GO:0043393	regulation of protein binding	biological_process	biological regulation	2	627	16	12056	0.125	0.200992	0.333313
GO:0045840	positive regulation of mitotic nuclear division	biological_process	biological regulation	2	627	16	12056	0.125	0.200992	0.333313
GO:0050807	regulation of synapse organization	biological_process	biological regulation	2	627	16	12056	0.125	0.200992	0.333313
GO:0060045	positive regulation of cardiac muscle cell proliferation	biological_process	biological regulation	2	627	16	12056	0.125	0.200992	0.333313
GO:0071345	cellular response to cytokine stimulus	biological_process	cellular process	2	627	16	12056	0.125	0.200992	0.333313
GO:1990138	neuron projection extension	biological_process	cellular component organization or biogenesis	2	627	16	12056	0.125	0.200992	0.333313
GO:0008360	regulation of cell shape	biological_process	biological regulation	6	627	76	12056	0.0789474	0.202543	0.335689
GO:0002062	chondrocyte differentiation	biological_process	cellular process	3	627	30	12056	0.1	0.203134	0.335695
GO:0009611	response to wounding	biological_process	response to stimulus	3	627	30	12056	0.1	0.203134	0.335695
GO:0032729	positive regulation of interferon-gamma production	biological_process	biological regulation	3	627	30	12056	0.1	0.203134	0.335695
GO:0045165	cell fate commitment	biological_process	cellular process	3	627	30	12056	0.1	0.203134	0.335695
GO:0045184	establishment of protein localization	biological_process	localization	3	627	30	12056	0.1	0.203134	0.335695
GO:0050804	modulation of chemical synaptic transmission	biological_process	biological regulation	4	627	45	12056	0.0888889	0.204892	0.338404
GO:0070588	calcium ion transmembrane transport	biological_process	localization	6	627	77	12056	0.0779221	0.210797	0.347956
GO:0071805	potassium ion transmembrane transport	biological_process	cellular process	7	627	96	12056	0.0729167	0.232105	0.352456
GO:0006979	response to oxidative stress	biological_process	response to stimulus	5	627	62	12056	0.0806452	0.219559	0.352456
GO:0009791	post-embryonic development	biological_process	developmental process	5	627	62	12056	0.0806452	0.219559	0.352456
GO:0007189	adenylate cyclase-activating G protein-coupled receptor signaling pathway	biological_process	biological regulation	4	627	47	12056	0.0851064	0.227104	0.352456
GO:0098869	cellular oxidant detoxification	biological_process	cellular process	4	627	47	12056	0.0851064	0.227104	0.352456
GO:0006898	receptor-mediated endocytosis	biological_process	localization	3	627	31	12056	0.0967742	0.21686	0.352456
GO:0008630	intrinsic apoptotic signaling pathway in response to DNA damage	biological_process	biological regulation	3	627	31	12056	0.0967742	0.21686	0.352456
GO:0009566	fertilization	biological_process	multi-organism process	3	627	32	12056	0.09375	0.230771	0.352456
GO:0010466	negative regulation of peptidase activity	biological_process	biological regulation	3	627	32	12056	0.09375	0.230771	0.352456
GO:0031648	protein destabilization	biological_process	biological regulation	3	627	32	12056	0.09375	0.230771	0.352456
GO:0035690	cellular response to drug	biological_process	cellular process	3	627	31	12056	0.0967742	0.21686	0.352456
GO:0043491	protein kinase B signaling	biological_process	biological regulation	3	627	31	12056	0.0967742	0.21686	0.352456
GO:0048839	inner ear development	biological_process	developmental process	3	627	31	12056	0.0967742	0.21686	0.352456
GO:0051402	neuron apoptotic process	biological_process	cellular process	3	627	31	12056	0.0967742	0.21686	0.352456
GO:0071260	cellular response to mechanical stimulus	biological_process	cellular process	3	627	31	12056	0.0967742	0.21686	0.352456
GO:0006471	protein ADP-ribosylation	biological_process	cellular process	2	627	17	12056	0.117647	0.220425	0.352456
GO:0006836	neurotransmitter transport	biological_process	localization	2	627	17	12056	0.117647	0.220425	0.352456
GO:0008045	motor neuron axon guidance	biological_process	cellular component organization or biogenesis	2	627	17	12056	0.117647	0.220425	0.352456
GO:0031069	hair follicle morphogenesis	biological_process	developmental process	2	627	17	12056	0.117647	0.220425	0.352456
GO:0042572	retinol metabolic process	biological_process	biological regulation	2	627	17	12056	0.117647	0.220425	0.352456
GO:0043627	response to estrogen	biological_process	response to stimulus	2	627	17	12056	0.117647	0.220425	0.352456
GO:0051781	positive regulation of cell division	biological_process	biological regulation	2	627	17	12056	0.117647	0.220425	0.352456
GO:0051894	positive regulation of focal adhesion assembly	biological_process	biological adhesion	2	627	17	12056	0.117647	0.220425	0.352456
GO:0072332	intrinsic apoptotic signaling pathway by p53 class mediator	biological_process	biological regulation	2	627	17	12056	0.117647	0.220425	0.352456
GO:2000377	regulation of reactive oxygen species metabolic process	biological_process	biological regulation	2	627	17	12056	0.117647	0.220425	0.352456
GO:0001957	intramembranous ossification	biological_process	multicellular organismal process	1	627	5	12056	0.2	0.234394	0.352456
GO:0001961	positive regulation of cytokine-mediated signaling pathway	biological_process	biological regulation	1	627	5	12056	0.2	0.234394	0.352456
GO:0001963	synaptic transmission, dopaminergic	biological_process	cellular process	1	627	5	12056	0.2	0.234394	0.352456
GO:0002227	innate immune response in mucosa	biological_process	immune system process	1	627	5	12056	0.2	0.234394	0.352456
GO:0002377	immunoglobulin production	biological_process	immune system process	1	627	5	12056	0.2	0.234394	0.352456
GO:0002687	positive regulation of leukocyte migration	biological_process	biological regulation	1	627	5	12056	0.2	0.234394	0.352456
GO:0002740	negative regulation of cytokine secretion involved in immune response	biological_process	biological regulation	1	627	5	12056	0.2	0.234394	0.352456
GO:0003223	ventricular compact myocardium morphogenesis	biological_process	developmental process	1	627	5	12056	0.2	0.234394	0.352456
GO:0005980	glycogen catabolic process	biological_process	cellular process	1	627	5	12056	0.2	0.234394	0.352456
GO:0006003	fructose 2,6-bisphosphate metabolic process	biological_process	cellular process	1	627	5	12056	0.2	0.234394	0.352456
GO:0006085	acetyl-CoA biosynthetic process	biological_process	cellular process	1	627	5	12056	0.2	0.234394	0.352456
GO:0006491	N-glycan processing	biological_process	cellular process	1	627	5	12056	0.2	0.234394	0.352456
GO:0006754	ATP biosynthetic process	biological_process	cellular process	1	627	5	12056	0.2	0.234394	0.352456
GO:0006868	glutamine transport	biological_process	localization	1	627	5	12056	0.2	0.234394	0.352456
GO:0006892	post-Golgi vesicle-mediated transport	biological_process	localization	1	627	5	12056	0.2	0.234394	0.352456
GO:0006968	cellular defense response	biological_process	response to stimulus	1	627	5	12056	0.2	0.234394	0.352456
GO:0006975	DNA damage induced protein phosphorylation	biological_process	cellular process	1	627	5	12056	0.2	0.234394	0.352456
GO:0007171	activation of transmembrane receptor protein tyrosine kinase activity	biological_process	signaling	1	627	5	12056	0.2	0.234394	0.352456
GO:0007406	negative regulation of neuroblast proliferation	biological_process	biological regulation	1	627	5	12056	0.2	0.234394	0.352456
GO:0009913	epidermal cell differentiation	biological_process	cellular process	1	627	5	12056	0.2	0.234394	0.352456
GO:0009950	dorsal/ventral axis specification	biological_process	developmental process	1	627	5	12056	0.2	0.234394	0.352456
GO:0010544	negative regulation of platelet activation	biological_process	biological regulation	1	627	5	12056	0.2	0.234394	0.352456
GO:0010739	positive regulation of protein kinase A signaling	biological_process	biological regulation	1	627	5	12056	0.2	0.234394	0.352456
GO:0010757	negative regulation of plasminogen activation	biological_process	biological regulation	1	627	5	12056	0.2	0.234394	0.352456
GO:0010884	positive regulation of lipid storage	biological_process	biological regulation	1	627	5	12056	0.2	0.234394	0.352456
GO:0010972	negative regulation of G2/M transition of mitotic cell cycle	biological_process	biological regulation	1	627	5	12056	0.2	0.234394	0.352456
GO:0012501	programmed cell death	biological_process	cellular process	1	627	5	12056	0.2	0.234394	0.352456
GO:0014808	release of sequestered calcium ion into cytosol by sarcoplasmic reticulum	biological_process	biological regulation	1	627	5	12056	0.2	0.234394	0.352456
GO:0015793	glycerol transport	biological_process	localization	1	627	5	12056	0.2	0.234394	0.352456
GO:0015816	glycine transport	biological_process	localization	1	627	5	12056	0.2	0.234394	0.352456
GO:0015871	choline transport	biological_process	localization	1	627	5	12056	0.2	0.234394	0.352456
GO:0018230	peptidyl-L-cysteine S-palmitoylation	biological_process	metabolic process	1	627	5	12056	0.2	0.234394	0.352456
GO:0019725	cellular homeostasis	biological_process	biological regulation	1	627	5	12056	0.2	0.234394	0.352456
GO:0019800	peptide cross-linking via chondroitin 4-sulfate glycosaminoglycan	biological_process	metabolic process	1	627	5	12056	0.2	0.234394	0.352456
GO:0021513	spinal cord dorsal/ventral patterning	biological_process	developmental process	1	627	5	12056	0.2	0.234394	0.352456
GO:0021540	corpus callosum morphogenesis	biological_process	cellular component organization or biogenesis	1	627	5	12056	0.2	0.234394	0.352456
GO:0021794	thalamus development	biological_process	developmental process	1	627	5	12056	0.2	0.234394	0.352456
GO:0030162	regulation of proteolysis	biological_process	biological regulation	1	627	5	12056	0.2	0.234394	0.352456
GO:0030240	skeletal muscle thin filament assembly	biological_process	cellular component organization or biogenesis	1	627	5	12056	0.2	0.234394	0.352456
GO:0030252	growth hormone secretion	biological_process	biological regulation	1	627	5	12056	0.2	0.234394	0.352456
GO:0030497	fatty acid elongation	biological_process	cellular process	1	627	5	12056	0.2	0.234394	0.352456
GO:0030853	negative regulation of granulocyte differentiation	biological_process	biological regulation	1	627	5	12056	0.2	0.234394	0.352456
GO:0030856	regulation of epithelial cell differentiation	biological_process	biological regulation	1	627	5	12056	0.2	0.234394	0.352456
GO:0030858	positive regulation of epithelial cell differentiation	biological_process	biological regulation	1	627	5	12056	0.2	0.234394	0.352456
GO:0031062	positive regulation of histone methylation	biological_process	biological regulation	1	627	5	12056	0.2	0.234394	0.352456
GO:0031274	positive regulation of pseudopodium assembly	biological_process	biological regulation	1	627	5	12056	0.2	0.234394	0.352456
GO:0032410	negative regulation of transporter activity	biological_process	biological regulation	1	627	5	12056	0.2	0.234394	0.352456
GO:0032489	regulation of Cdc42 protein signal transduction	biological_process	biological regulation	1	627	5	12056	0.2	0.234394	0.352456
GO:0032680	regulation of tumor necrosis factor production	biological_process	biological regulation	1	627	5	12056	0.2	0.234394	0.352456
GO:0033085	negative regulation of T cell differentiation in thymus	biological_process	biological adhesion	1	627	5	12056	0.2	0.234394	0.352456
GO:0033153	T cell receptor V(D)J recombination	biological_process	cellular process	1	627	5	12056	0.2	0.234394	0.352456
GO:0033227	dsRNA transport	biological_process	localization	1	627	5	12056	0.2	0.234394	0.352456
GO:0033280	response to vitamin D	biological_process	response to stimulus	1	627	5	12056	0.2	0.234394	0.352456
GO:0033619	membrane protein proteolysis	biological_process	metabolic process	1	627	5	12056	0.2	0.234394	0.352456
GO:0033631	cell-cell adhesion mediated by integrin	biological_process	biological adhesion	1	627	5	12056	0.2	0.234394	0.352456
GO:0034333	adherens junction assembly	biological_process	cellular component organization or biogenesis	1	627	5	12056	0.2	0.234394	0.352456
GO:0034380	high-density lipoprotein particle assembly	biological_process	biological regulation	1	627	5	12056	0.2	0.234394	0.352456
GO:0034625	fatty acid elongation, monounsaturated fatty acid	biological_process	cellular process	1	627	5	12056	0.2	0.234394	0.352456
GO:0035067	negative regulation of histone acetylation	biological_process	biological regulation	1	627	5	12056	0.2	0.234394	0.352456
GO:0035549	positive regulation of interferon-beta secretion	biological_process	biological regulation	1	627	5	12056	0.2	0.234394	0.352456
GO:0035694	mitochondrial protein catabolic process	biological_process	cellular component organization or biogenesis	1	627	5	12056	0.2	0.234394	0.352456
GO:0042256	mature ribosome assembly	biological_process	cellular component organization or biogenesis	1	627	5	12056	0.2	0.234394	0.352456
GO:0042416	dopamine biosynthetic process	biological_process	cellular process	1	627	5	12056	0.2	0.234394	0.352456
GO:0042541	hemoglobin biosynthetic process	biological_process	cellular process	1	627	5	12056	0.2	0.234394	0.352456
GO:0042634	regulation of hair cycle	biological_process	biological regulation	1	627	5	12056	0.2	0.234394	0.352456
GO:0042744	hydrogen peroxide catabolic process	biological_process	cellular process	1	627	5	12056	0.2	0.234394	0.352456
GO:0043267	negative regulation of potassium ion transport	biological_process	biological regulation	1	627	5	12056	0.2	0.234394	0.352456
GO:0043508	negative regulation of JUN kinase activity	biological_process	biological regulation	1	627	5	12056	0.2	0.234394	0.352456
GO:0045409	negative regulation of interleukin-6 biosynthetic process	biological_process	biological regulation	1	627	5	12056	0.2	0.234394	0.352456
GO:0045416	positive regulation of interleukin-8 biosynthetic process	biological_process	biological regulation	1	627	5	12056	0.2	0.234394	0.352456
GO:0045589	regulation of regulatory T cell differentiation	biological_process	biological regulation	1	627	5	12056	0.2	0.234394	0.352456
GO:0045629	negative regulation of T-helper 2 cell differentiation	biological_process	biological adhesion	1	627	5	12056	0.2	0.234394	0.352456
GO:0045743	positive regulation of fibroblast growth factor receptor signaling pathway	biological_process	biological regulation	1	627	5	12056	0.2	0.234394	0.352456
GO:0045836	positive regulation of meiotic nuclear division	biological_process	biological regulation	1	627	5	12056	0.2	0.234394	0.352456
GO:0046415	urate metabolic process	biological_process	cellular process	1	627	5	12056	0.2	0.234394	0.352456
GO:0046475	glycerophospholipid catabolic process	biological_process	cellular process	1	627	5	12056	0.2	0.234394	0.352456
GO:0046514	ceramide catabolic process	biological_process	cellular process	1	627	5	12056	0.2	0.234394	0.352456
GO:0046847	filopodium assembly	biological_process	cellular component organization or biogenesis	1	627	5	12056	0.2	0.234394	0.352456
GO:0048096	chromatin-mediated maintenance of transcription	biological_process	biological regulation	1	627	5	12056	0.2	0.234394	0.352456
GO:0048312	intracellular distribution of mitochondria	biological_process	cellular component organization or biogenesis	1	627	5	12056	0.2	0.234394	0.352456
GO:0048645	animal organ formation	biological_process	developmental process	1	627	5	12056	0.2	0.234394	0.352456
GO:0048752	semicircular canal morphogenesis	biological_process	developmental process	1	627	5	12056	0.2	0.234394	0.352456
GO:0050861	positive regulation of B cell receptor signaling pathway	biological_process	biological regulation	1	627	5	12056	0.2	0.234394	0.352456
GO:0050915	sensory perception of sour taste	biological_process	multicellular organismal process	1	627	5	12056	0.2	0.234394	0.352456
GO:0050920	regulation of chemotaxis	biological_process	biological regulation	1	627	5	12056	0.2	0.234394	0.352456
GO:0051045	negative regulation of membrane protein ectodomain proteolysis	biological_process	biological regulation	1	627	5	12056	0.2	0.234394	0.352456
GO:0051272	positive regulation of cellular component movement	biological_process	positive regulation of biological process	1	627	5	12056	0.2	0.234394	0.352456
GO:0051353	positive regulation of oxidoreductase activity	biological_process	biological regulation	1	627	5	12056	0.2	0.234394	0.352456
GO:0051646	mitochondrion localization	biological_process	localization	1	627	5	12056	0.2	0.234394	0.352456
GO:0051660	establishment of centrosome localization	biological_process	localization	1	627	5	12056	0.2	0.234394	0.352456
GO:0051900	regulation of mitochondrial depolarization	biological_process	biological regulation	1	627	5	12056	0.2	0.234394	0.352456
GO:0051963	regulation of synapse assembly	biological_process	biological regulation	1	627	5	12056	0.2	0.234394	0.352456
GO:0060019	radial glial cell differentiation	biological_process	cellular process	1	627	5	12056	0.2	0.234394	0.352456
GO:0060022	hard palate development	biological_process	developmental process	1	627	5	12056	0.2	0.234394	0.352456
GO:0060059	embryonic retina morphogenesis in camera-type eye	biological_process	multicellular organismal process	1	627	5	12056	0.2	0.234394	0.352456
GO:0060113	inner ear receptor cell differentiation	biological_process	cellular process	1	627	5	12056	0.2	0.234394	0.352456
GO:0060231	mesenchymal to epithelial transition	biological_process	cellular process	1	627	5	12056	0.2	0.234394	0.352456
GO:0060335	positive regulation of interferon-gamma-mediated signaling pathway	biological_process	biological regulation	1	627	5	12056	0.2	0.234394	0.352456
GO:0060336	negative regulation of interferon-gamma-mediated signaling pathway	biological_process	biological regulation	1	627	5	12056	0.2	0.234394	0.352456
GO:0060340	positive regulation of type I interferon-mediated signaling pathway	biological_process	biological regulation	1	627	5	12056	0.2	0.234394	0.352456
GO:0060478	acrosomal vesicle exocytosis	biological_process	cellular process	1	627	5	12056	0.2	0.234394	0.352456
GO:0060662	salivary gland cavitation	biological_process	developmental process	1	627	5	12056	0.2	0.234394	0.352456
GO:0061003	positive regulation of dendritic spine morphogenesis	biological_process	biological regulation	1	627	5	12056	0.2	0.234394	0.352456
GO:0061037	negative regulation of cartilage development	biological_process	biological regulation	1	627	5	12056	0.2	0.234394	0.352456
GO:0061669	spontaneous neurotransmitter secretion	biological_process	biological regulation	1	627	5	12056	0.2	0.234394	0.352456
GO:0061737	leukotriene signaling pathway	biological_process	biological regulation	1	627	5	12056	0.2	0.234394	0.352456
GO:0070100	negative regulation of chemokine-mediated signaling pathway	biological_process	biological regulation	1	627	5	12056	0.2	0.234394	0.352456
GO:0070120	ciliary neurotrophic factor-mediated signaling pathway	biological_process	biological regulation	1	627	5	12056	0.2	0.234394	0.352456
GO:0070244	negative regulation of thymocyte apoptotic process	biological_process	biological regulation	1	627	5	12056	0.2	0.234394	0.352456
GO:0070295	renal water absorption	biological_process	biological regulation	1	627	5	12056	0.2	0.234394	0.352456
GO:0070585	protein localization to mitochondrion	biological_process	localization	1	627	5	12056	0.2	0.234394	0.352456
GO:0071243	cellular response to arsenic-containing substance	biological_process	cellular process	1	627	5	12056	0.2	0.234394	0.352456
GO:0071281	cellular response to iron ion	biological_process	cellular process	1	627	5	12056	0.2	0.234394	0.352456
GO:0071313	cellular response to caffeine	biological_process	cellular process	1	627	5	12056	0.2	0.234394	0.352456
GO:0071354	cellular response to interleukin-6	biological_process	cellular process	1	627	5	12056	0.2	0.234394	0.352456
GO:0071638	negative regulation of monocyte chemotactic protein-1 production	biological_process	biological regulation	1	627	5	12056	0.2	0.234394	0.352456
GO:0071681	cellular response to indole-3-methanol	biological_process	cellular process	1	627	5	12056	0.2	0.234394	0.352456
GO:0071900	regulation of protein serine/threonine kinase activity	biological_process	biological regulation	1	627	5	12056	0.2	0.234394	0.352456
GO:0072540	T-helper 17 cell lineage commitment	biological_process	cellular process	1	627	5	12056	0.2	0.234394	0.352456
GO:0086014	atrial cardiac muscle cell action potential	biological_process	cellular process	1	627	5	12056	0.2	0.234394	0.352456
GO:0090394	negative regulation of excitatory postsynaptic potential	biological_process	biological regulation	1	627	5	12056	0.2	0.234394	0.352456
GO:0097070	ductus arteriosus closure	biological_process	developmental process	1	627	5	12056	0.2	0.234394	0.352456
GO:0097264	self proteolysis	biological_process	metabolic process	1	627	5	12056	0.2	0.234394	0.352456
GO:0098742	cell-cell adhesion via plasma-membrane adhesion molecules	biological_process	biological adhesion	1	627	5	12056	0.2	0.234394	0.352456
GO:0098885	modification of postsynaptic actin cytoskeleton	biological_process	cellular component organization or biogenesis	1	627	5	12056	0.2	0.234394	0.352456
GO:1900029	positive regulation of ruffle assembly	biological_process	biological regulation	1	627	5	12056	0.2	0.234394	0.352456
GO:1900165	negative regulation of interleukin-6 secretion	biological_process	biological regulation	1	627	5	12056	0.2	0.234394	0.352456
GO:1900180	regulation of protein localization to nucleus	biological_process	biological regulation	1	627	5	12056	0.2	0.234394	0.352456
GO:1900407	regulation of cellular response to oxidative stress	biological_process	biological regulation	1	627	5	12056	0.2	0.234394	0.352456
GO:1902533	positive regulation of intracellular signal transduction	biological_process	biological regulation	1	627	5	12056	0.2	0.234394	0.352456
GO:1903351	cellular response to dopamine	biological_process	cellular process	1	627	5	12056	0.2	0.234394	0.352456
GO:1903363	negative regulation of cellular protein catabolic process	biological_process	biological regulation	1	627	5	12056	0.2	0.234394	0.352456
GO:1903432	regulation of TORC1 signaling	biological_process	biological regulation	1	627	5	12056	0.2	0.234394	0.352456
GO:1903779	regulation of cardiac conduction	biological_process	biological regulation	1	627	5	12056	0.2	0.234394	0.352456
GO:1903800	positive regulation of production of miRNAs involved in gene silencing by miRNA	biological_process	biological regulation	1	627	5	12056	0.2	0.234394	0.352456
GO:1904447	folate import across plasma membrane	biological_process	response to stimulus	1	627	5	12056	0.2	0.234394	0.352456
GO:1904753	negative regulation of vascular associated smooth muscle cell migration	biological_process	biological regulation	1	627	5	12056	0.2	0.234394	0.352456
GO:1904938	planar cell polarity pathway involved in axon guidance	biological_process	biological regulation	1	627	5	12056	0.2	0.234394	0.352456
GO:1905050	positive regulation of metallopeptidase activity	biological_process	biological regulation	1	627	5	12056	0.2	0.234394	0.352456
GO:2000020	positive regulation of male gonad development	biological_process	biological regulation	1	627	5	12056	0.2	0.234394	0.352456
GO:2000121	regulation of removal of superoxide radicals	biological_process	biological regulation	1	627	5	12056	0.2	0.234394	0.352456
GO:2000144	positive regulation of DNA-templated transcription, initiation	biological_process	biological regulation	1	627	5	12056	0.2	0.234394	0.352456
GO:2000347	positive regulation of hepatocyte proliferation	biological_process	biological regulation	1	627	5	12056	0.2	0.234394	0.352456
GO:2001054	negative regulation of mesenchymal cell apoptotic process	biological_process	biological regulation	1	627	5	12056	0.2	0.234394	0.352456
GO:0006820	anion transport	biological_process	localization	2	627	18	12056	0.111111	0.240001	0.358432
GO:0007157	heterophilic cell-cell adhesion via plasma membrane cell adhesion molecules	biological_process	biological adhesion	2	627	18	12056	0.111111	0.240001	0.358432
GO:0016575	histone deacetylation	biological_process	cellular component organization or biogenesis	2	627	18	12056	0.111111	0.240001	0.358432
GO:0030878	thyroid gland development	biological_process	developmental process	2	627	18	12056	0.111111	0.240001	0.358432
GO:0033344	cholesterol efflux	biological_process	localization	2	627	18	12056	0.111111	0.240001	0.358432
GO:0043388	positive regulation of DNA binding	biological_process	biological regulation	2	627	18	12056	0.111111	0.240001	0.358432
GO:0043525	positive regulation of neuron apoptotic process	biological_process	biological regulation	2	627	18	12056	0.111111	0.240001	0.358432
GO:0045672	positive regulation of osteoclast differentiation	biological_process	biological regulation	2	627	18	12056	0.111111	0.240001	0.358432
GO:0046513	ceramide biosynthetic process	biological_process	cellular process	2	627	18	12056	0.111111	0.240001	0.358432
GO:0048468	cell development	biological_process	cellular process	2	627	18	12056	0.111111	0.240001	0.358432
GO:0048821	erythrocyte development	biological_process	biological regulation	2	627	18	12056	0.111111	0.240001	0.358432
GO:0051480	regulation of cytosolic calcium ion concentration	biological_process	biological regulation	2	627	18	12056	0.111111	0.240001	0.358432
GO:1904707	positive regulation of vascular smooth muscle cell proliferation	biological_process	biological regulation	2	627	18	12056	0.111111	0.240001	0.358432
GO:0042552	myelination	biological_process	cellular process	3	627	33	12056	0.0909091	0.244839	0.365274
GO:2001237	negative regulation of extrinsic apoptotic signaling pathway	biological_process	biological regulation	3	627	33	12056	0.0909091	0.244839	0.365274
GO:0007409	axonogenesis	biological_process	cellular component organization or biogenesis	4	627	49	12056	0.0816327	0.249886	0.37261
GO:0035335	peptidyl-tyrosine dephosphorylation	biological_process	cellular process	6	627	82	12056	0.0731707	0.253685	0.378076
GO:0006813	potassium ion transport	biological_process	localization	7	627	99	12056	0.0707071	0.2558	0.381029
GO:0090263	positive regulation of canonical Wnt signaling pathway	biological_process	cellular process	5	627	66	12056	0.0757576	0.258626	0.382338
GO:0007612	learning	biological_process	behavior	3	627	35	12056	0.0857143	0.27334	0.382338
GO:0021766	hippocampus development	biological_process	developmental process	3	627	35	12056	0.0857143	0.27334	0.382338
GO:0030216	keratinocyte differentiation	biological_process	cellular process	3	627	35	12056	0.0857143	0.27334	0.382338
GO:0048538	thymus development	biological_process	developmental process	3	627	34	12056	0.0882353	0.259037	0.382338
GO:0071277	cellular response to calcium ion	biological_process	cellular process	3	627	35	12056	0.0857143	0.27334	0.382338
GO:0010608	posttranscriptional regulation of gene expression	biological_process	biological regulation	2	627	19	12056	0.105263	0.259652	0.382338
GO:0030301	cholesterol transport	biological_process	localization	2	627	19	12056	0.105263	0.259652	0.382338
GO:0035904	aorta development	biological_process	developmental process	2	627	19	12056	0.105263	0.259652	0.382338
GO:0045787	positive regulation of cell cycle	biological_process	cellular process	2	627	19	12056	0.105263	0.259652	0.382338
GO:0046718	viral entry into host cell	biological_process	multi-organism process	2	627	19	12056	0.105263	0.259652	0.382338
GO:0050769	positive regulation of neurogenesis	biological_process	biological regulation	2	627	19	12056	0.105263	0.259652	0.382338
GO:2001238	positive regulation of extrinsic apoptotic signaling pathway	biological_process	biological regulation	2	627	19	12056	0.105263	0.259652	0.382338
GO:0000731	DNA synthesis involved in DNA repair	biological_process	cellular process	1	627	6	12056	0.166667	0.274228	0.382338
GO:0000904	cell morphogenesis involved in differentiation	biological_process	cellular component organization or biogenesis	1	627	6	12056	0.166667	0.274228	0.382338
GO:0001542	ovulation from ovarian follicle	biological_process	developmental process	1	627	6	12056	0.166667	0.274228	0.382338
GO:0001696	gastric acid secretion	biological_process	localization	1	627	6	12056	0.166667	0.274228	0.382338
GO:0001706	endoderm formation	biological_process	developmental process	1	627	6	12056	0.166667	0.274228	0.382338
GO:0001711	endodermal cell fate commitment	biological_process	cellular process	1	627	6	12056	0.166667	0.274228	0.382338
GO:0001765	membrane raft assembly	biological_process	cellular component organization or biogenesis	1	627	6	12056	0.166667	0.274228	0.382338
GO:0001955	blood vessel maturation	biological_process	developmental process	1	627	6	12056	0.166667	0.274228	0.382338
GO:0002526	acute inflammatory response	biological_process	response to stimulus	1	627	6	12056	0.166667	0.274228	0.382338
GO:0002690	positive regulation of leukocyte chemotaxis	biological_process	biological regulation	1	627	6	12056	0.166667	0.274228	0.382338
GO:0002741	positive regulation of cytokine secretion involved in immune response	biological_process	biological regulation	1	627	6	12056	0.166667	0.274228	0.382338
GO:0002829	negative regulation of type 2 immune response	biological_process	biological regulation	1	627	6	12056	0.166667	0.274228	0.382338
GO:0003009	skeletal muscle contraction	biological_process	multicellular organismal process	1	627	6	12056	0.166667	0.274228	0.382338
GO:0003181	atrioventricular valve morphogenesis	biological_process	developmental process	1	627	6	12056	0.166667	0.274228	0.382338
GO:0003183	mitral valve morphogenesis	biological_process	developmental process	1	627	6	12056	0.166667	0.274228	0.382338
GO:0003215	cardiac right ventricle morphogenesis	biological_process	developmental process	1	627	6	12056	0.166667	0.274228	0.382338
GO:0003417	growth plate cartilage development	biological_process	developmental process	1	627	6	12056	0.166667	0.274228	0.382338
GO:0005513	detection of calcium ion	biological_process	response to stimulus	1	627	6	12056	0.166667	0.274228	0.382338
GO:0006000	fructose metabolic process	biological_process	metabolic process	1	627	6	12056	0.166667	0.274228	0.382338
GO:0006103	2-oxoglutarate metabolic process	biological_process	metabolic process	1	627	6	12056	0.166667	0.274228	0.382338
GO:0006221	pyrimidine nucleotide biosynthetic process	biological_process	cellular process	1	627	6	12056	0.166667	0.274228	0.382338
GO:0006333	chromatin assembly or disassembly	biological_process	cellular component organization or biogenesis	1	627	6	12056	0.166667	0.274228	0.382338
GO:0006796	phosphate-containing compound metabolic process	biological_process	cellular process	1	627	6	12056	0.166667	0.274228	0.382338
GO:0007043	cell-cell junction assembly	biological_process	cellular component organization or biogenesis	1	627	6	12056	0.166667	0.274228	0.382338
GO:0008015	blood circulation	biological_process	multicellular organismal process	1	627	6	12056	0.166667	0.274228	0.382338
GO:0008406	gonad development	biological_process	developmental process	1	627	6	12056	0.166667	0.274228	0.382338
GO:0009060	aerobic respiration	biological_process	cellular process	1	627	6	12056	0.166667	0.274228	0.382338
GO:0009143	nucleoside triphosphate catabolic process	biological_process	cellular process	1	627	6	12056	0.166667	0.274228	0.382338
GO:0009314	response to radiation	biological_process	response to stimulus	1	627	6	12056	0.166667	0.274228	0.382338
GO:0009650	UV protection	biological_process	response to stimulus	1	627	6	12056	0.166667	0.274228	0.382338
GO:0010225	response to UV-C	biological_process	response to stimulus	1	627	6	12056	0.166667	0.274228	0.382338
GO:0010737	protein kinase A signaling	biological_process	biological regulation	1	627	6	12056	0.166667	0.274228	0.382338
GO:0010831	positive regulation of myotube differentiation	biological_process	biological regulation	1	627	6	12056	0.166667	0.274228	0.382338
GO:0010886	positive regulation of cholesterol storage	biological_process	biological regulation	1	627	6	12056	0.166667	0.274228	0.382338
GO:0010944	negative regulation of transcription by competitive promoter binding	biological_process	biological regulation	1	627	6	12056	0.166667	0.274228	0.382338
GO:0010950	positive regulation of endopeptidase activity	biological_process	biological regulation	1	627	6	12056	0.166667	0.274228	0.382338
GO:0014059	regulation of dopamine secretion	biological_process	biological regulation	1	627	6	12056	0.166667	0.274228	0.382338
GO:0014842	regulation of skeletal muscle satellite cell proliferation	biological_process	biological regulation	1	627	6	12056	0.166667	0.274228	0.382338
GO:0017158	regulation of calcium ion-dependent exocytosis	biological_process	biological regulation	1	627	6	12056	0.166667	0.274228	0.382338
GO:0019886	antigen processing and presentation of exogenous peptide antigen via MHC class II	biological_process	immune system process	1	627	6	12056	0.166667	0.274228	0.382338
GO:0021516	dorsal spinal cord development	biological_process	multicellular organismal process	1	627	6	12056	0.166667	0.274228	0.382338
GO:0021796	cerebral cortex regionalization	biological_process	developmental process	1	627	6	12056	0.166667	0.274228	0.382338
GO:0022617	extracellular matrix disassembly	biological_process	cellular component organization or biogenesis	1	627	6	12056	0.166667	0.274228	0.382338
GO:0030214	hyaluronan catabolic process	biological_process	cellular process	1	627	6	12056	0.166667	0.274228	0.382338
GO:0031123	RNA 3'-end processing	biological_process	cellular process	1	627	6	12056	0.166667	0.274228	0.382338
GO:0031284	positive regulation of guanylate cyclase activity	biological_process	biological regulation	1	627	6	12056	0.166667	0.274228	0.382338
GO:0031640	killing of cells of other organism	biological_process	cell killing	1	627	6	12056	0.166667	0.274228	0.382338
GO:0031643	positive regulation of myelination	biological_process	cellular process	1	627	6	12056	0.166667	0.274228	0.382338
GO:0032825	positive regulation of natural killer cell differentiation	biological_process	biological regulation	1	627	6	12056	0.166667	0.274228	0.382338
GO:0033089	positive regulation of T cell differentiation in thymus	biological_process	biological adhesion	1	627	6	12056	0.166667	0.274228	0.382338
GO:0033555	multicellular organismal response to stress	biological_process	response to stimulus	1	627	6	12056	0.166667	0.274228	0.382338
GO:0034058	endosomal vesicle fusion	biological_process	cellular component organization or biogenesis	1	627	6	12056	0.166667	0.274228	0.382338
GO:0034141	positive regulation of toll-like receptor 3 signaling pathway	biological_process	biological regulation	1	627	6	12056	0.166667	0.274228	0.382338
GO:0034497	protein localization to phagophore assembly site	biological_process	cellular component organization or biogenesis	1	627	6	12056	0.166667	0.274228	0.382338
GO:0035338	long-chain fatty-acyl-CoA biosynthetic process	biological_process	cellular process	1	627	6	12056	0.166667	0.274228	0.382338
GO:0035567	non-canonical Wnt signaling pathway	biological_process	biological regulation	1	627	6	12056	0.166667	0.274228	0.382338
GO:0038007	netrin-activated signaling pathway	biological_process	biological regulation	1	627	6	12056	0.166667	0.274228	0.382338
GO:0038084	vascular endothelial growth factor signaling pathway	biological_process	biological regulation	1	627	6	12056	0.166667	0.274228	0.382338
GO:0040016	embryonic cleavage	biological_process	cellular process	1	627	6	12056	0.166667	0.274228	0.382338
GO:0042417	dopamine metabolic process	biological_process	cellular process	1	627	6	12056	0.166667	0.274228	0.382338
GO:0042982	amyloid precursor protein metabolic process	biological_process	metabolic process	1	627	6	12056	0.166667	0.274228	0.382338
GO:0043031	negative regulation of macrophage activation	biological_process	biological regulation	1	627	6	12056	0.166667	0.274228	0.382338
GO:0043249	erythrocyte maturation	biological_process	biological regulation	1	627	6	12056	0.166667	0.274228	0.382338
GO:0043584	nose development	biological_process	developmental process	1	627	6	12056	0.166667	0.274228	0.382338
GO:0043983	histone H4-K12 acetylation	biological_process	cellular component organization or biogenesis	1	627	6	12056	0.166667	0.274228	0.382338
GO:0045059	positive thymic T cell selection	biological_process	cellular process	1	627	6	12056	0.166667	0.274228	0.382338
GO:0045080	positive regulation of chemokine biosynthetic process	biological_process	biological regulation	1	627	6	12056	0.166667	0.274228	0.382338
GO:0045176	apical protein localization	biological_process	localization	1	627	6	12056	0.166667	0.274228	0.382338
GO:0045646	regulation of erythrocyte differentiation	biological_process	biological regulation	1	627	6	12056	0.166667	0.274228	0.382338
GO:0045656	negative regulation of monocyte differentiation	biological_process	biological regulation	1	627	6	12056	0.166667	0.274228	0.382338
[truncated: 855 more rows]

## Sheet: cellular_component
GO_C Term ID	GO_C Term Desc	GO_C Term Level1	GO_C Term Level2	Term Candidate Gene Num	Total Candidate Gene Num	Term Gene Num	Total Gene Num	Rich Ratio	P value	Q value
GO:0031012	extracellular matrix	cellular_component	extracellular region part	19	608	108	12308	0.175926	1.21941e-06	0.000254025
GO:0005604	basement membrane	cellular_component	extracellular region	13	608	53	12308	0.245283	1.24218e-06	0.000254025
GO:0005852	eukaryotic translation initiation factor 3 complex	cellular_component	cell	6	608	13	12308	0.461538	1.80581e-05	0.00246192
GO:0005615	extracellular space	cellular_component	extracellular region	48	608	543	12308	0.0883978	6.15524e-05	0.00503499
GO:0062023	collagen-containing extracellular matrix	cellular_component	extracellular region	12	608	63	12308	0.190476	4.9882e-05	0.00503499
GO:0031092	platelet alpha granule membrane	cellular_component	cell	3	608	3	12308	1	0.00011998	0.00817862
GO:0033290	eukaryotic 48S preinitiation complex	cellular_component	cell	5	608	12	12308	0.416667	0.000171465	0.0100185
GO:0000786	nucleosome	cellular_component	cell	11	608	63	12308	0.174603	0.00023037	0.0117777
GO:0016282	eukaryotic 43S preinitiation complex	cellular_component	cell	5	608	13	12308	0.384615	0.000267345	0.0121493
GO:0032587	ruffle membrane	cellular_component	cell	8	608	44	12308	0.181818	0.00123846	0.0506532
GO:0005737	cytoplasm	cellular_component	cell	150	608	2454	12308	0.0611247	0.00199308	0.0544817
GO:0009986	cell surface	cellular_component	cell	28	608	316	12308	0.0886076	0.00199811	0.0544817
GO:0005925	focal adhesion	cellular_component	cell junction	13	608	104	12308	0.125	0.00179214	0.0544817
GO:0001725	stress fiber	cellular_component	cell	7	608	37	12308	0.189189	0.00195408	0.0544817
GO:0005913	cell-cell adherens junction	cellular_component	cell junction	7	608	37	12308	0.189189	0.00195408	0.0544817
GO:0030175	filopodium	cellular_component	cell	7	608	39	12308	0.179487	0.00268034	0.0685162
GO:0005887	integral component of plasma membrane	cellular_component	cell	30	608	357	12308	0.0840336	0.00313867	0.0720959
GO:0015629	actin cytoskeleton	cellular_component	cell	14	608	126	12308	0.111111	0.00370175	0.0720959
GO:0031528	microvillus membrane	cellular_component	cell	3	608	7	12308	0.428571	0.0036154	0.0720959
GO:0043034	costamere	cellular_component	cell	3	608	7	12308	0.428571	0.0036154	0.0720959
GO:0071541	eukaryotic translation initiation factor 3 complex, eIF3m	cellular_component	cell	3	608	7	12308	0.428571	0.0036154	0.0720959
GO:0098685	Schaffer collateral - CA1 synapse	cellular_component	synapse	8	608	54	12308	0.148148	0.0047178	0.0838947
GO:0030864	cortical actin cytoskeleton	cellular_component	cell	5	608	23	12308	0.217391	0.00463623	0.0838947
GO:0005576	extracellular region	cellular_component	extracellular region	45	608	617	12308	0.0729335	0.00551889	0.0876751
GO:0099055	integral component of postsynaptic membrane	cellular_component	cell	4	608	15	12308	0.266667	0.00520191	0.0876751
GO:0031253	cell projection membrane	cellular_component	cell	3	608	8	12308	0.375	0.00557348	0.0876751
GO:0022626	cytosolic ribosome	cellular_component	cell	2	608	3	12308	0.666667	0.00706931	0.0963782
GO:0034363	intermediate-density lipoprotein particle	cellular_component	extracellular region	2	608	3	12308	0.666667	0.00706931	0.0963782
GO:0046696	lipopolysaccharide receptor complex	cellular_component	membrane	2	608	3	12308	0.666667	0.00706931	0.0963782
GO:0071797	LUBAC complex	cellular_component	cell	2	608	3	12308	0.666667	0.00706931	0.0963782
GO:0030424	axon	cellular_component	cell	13	608	124	12308	0.104839	0.00820939	0.108311
GO:0032991	protein-containing complex	cellular_component	protein-containing complex	28	608	351	12308	0.0797721	0.00850195	0.108487
GO:0030018	Z disc	cellular_component	cell	7	608	48	12308	0.145833	0.00875326	0.108487
GO:0005886	plasma membrane	cellular_component	cell part	141	608	2397	12308	0.0588235	0.0112477	0.130692
GO:0030027	lamellipodium	cellular_component	cell	11	608	101	12308	0.108911	0.0110006	0.130692
GO:0042470	melanosome	cellular_component	cell	6	608	39	12308	0.153846	0.0115034	0.130692
GO:0030485	smooth muscle contractile fiber	cellular_component	cell	2	608	4	12308	0.5	0.0136764	0.15118
GO:0045121	membrane raft	cellular_component	membrane	11	608	105	12308	0.104762	0.0144643	0.153041
GO:0005901	caveola	cellular_component	cell	6	608	41	12308	0.146341	0.0145931	0.153041
GO:0098978	glutamatergic synapse	cellular_component	synapse	17	608	197	12308	0.0862944	0.0180164	0.184218
GO:0005581	collagen trimer	cellular_component	protein-containing complex	6	608	44	12308	0.136364	0.0202409	0.201916
GO:0005587	collagen type IV trimer	cellular_component	extracellular region	2	608	5	12308	0.4	0.022052	0.20975
GO:1990909	Wnt signalosome	cellular_component	protein-containing complex	2	608	5	12308	0.4	0.022052	0.20975
GO:0016020	membrane	cellular_component	membrane	251	608	4659	12308	0.0538742	0.0409763	0.240525
GO:0005829	cytosol	cellular_component	cell part	112	608	1934	12308	0.0579111	0.0359808	0.240525
GO:0048471	perinuclear region of cytoplasm	cellular_component	cell	23	608	315	12308	0.0730159	0.0394962	0.240525
GO:0030054	cell junction	cellular_component	cell junction	16	608	201	12308	0.079602	0.0407634	0.240525
GO:0045202	synapse	cellular_component	synapse	14	608	172	12308	0.0813953	0.0456416	0.240525
GO:0009897	external side of plasma membrane	cellular_component	cell	12	608	134	12308	0.0895522	0.0332843	0.240525
GO:0016323	basolateral plasma membrane	cellular_component	cell	10	608	105	12308	0.0952381	0.0345016	0.240525
GO:0043235	receptor complex	cellular_component	protein-containing complex	9	608	95	12308	0.0947368	0.0447863	0.240525
GO:0031594	neuromuscular junction	cellular_component	synapse	5	608	38	12308	0.131579	0.0377666	0.240525
GO:0045111	intermediate filament cytoskeleton	cellular_component	cell	5	608	39	12308	0.128205	0.0416289	0.240525
GO:0014704	intercalated disc	cellular_component	cell junction	4	608	27	12308	0.148148	0.0419477	0.240525
GO:0034361	very-low-density lipoprotein particle	cellular_component	extracellular region	3	608	15	12308	0.2	0.0350042	0.240525
GO:0001527	microfibril	cellular_component	extracellular region	2	608	6	12308	0.333333	0.0320057	0.240525
GO:0005798	Golgi-associated vesicle	cellular_component	cell	2	608	7	12308	0.285714	0.0433619	0.240525
GO:0016600	flotillin complex	cellular_component	cell	2	608	7	12308	0.285714	0.0433619	0.240525
GO:0030877	beta-catenin destruction complex	cellular_component	cell	2	608	7	12308	0.285714	0.0433619	0.240525
GO:0031258	lamellipodium membrane	cellular_component	cell	2	608	6	12308	0.333333	0.0320057	0.240525
GO:0044354	macropinosome	cellular_component	cell	2	608	7	12308	0.285714	0.0433619	0.240525
GO:0101031	chaperone complex	cellular_component	protein-containing complex	2	608	6	12308	0.333333	0.0320057	0.240525
GO:0005592	collagen type XI trimer	cellular_component	extracellular region part	1	608	1	12308	1	0.0493988	0.240525
GO:0005607	laminin-2 complex	cellular_component	extracellular region	1	608	1	12308	1	0.0493988	0.240525
GO:0005914	spot adherens junction	cellular_component	cell junction	1	608	1	12308	1	0.0493988	0.240525
GO:0020018	ciliary pocket membrane	cellular_component	cell	1	608	1	12308	1	0.0493988	0.240525
GO:0032010	phagolysosome	cellular_component	cell	1	608	1	12308	1	0.0493988	0.240525
GO:0032127	dense core granule membrane	cellular_component	cell	1	608	1	12308	1	0.0493988	0.240525
GO:0032473	cytoplasmic side of mitochondrial outer membrane	cellular_component	cell	1	608	1	12308	1	0.0493988	0.240525
GO:0032996	Bcl3-Bcl10 complex	cellular_component	cell	1	608	1	12308	1	0.0493988	0.240525
GO:0034359	mature chylomicron	cellular_component	extracellular region	1	608	1	12308	1	0.0493988	0.240525
GO:0034677	integrin alpha7-beta1 complex	cellular_component	cell	1	608	1	12308	1	0.0493988	0.240525
GO:0034683	integrin alphav-beta3 complex	cellular_component	cell	1	608	1	12308	1	0.0493988	0.240525
GO:0034750	Scrib-APC-beta-catenin complex	cellular_component	cell	1	608	1	12308	1	0.0493988	0.240525
GO:0035868	alphav-beta3 integrin-HMGB1 complex	cellular_component	cell	1	608	1	12308	1	0.0493988	0.240525
GO:0042564	NLS-dependent protein nuclear import complex	cellular_component	cell	1	608	1	12308	1	0.0493988	0.240525
GO:0043257	laminin-8 complex	cellular_component	extracellular region	1	608	1	12308	1	0.0493988	0.240525
GO:0043259	laminin-10 complex	cellular_component	extracellular region part	1	608	1	12308	1	0.0493988	0.240525
GO:0044228	host cell surface	cellular_component	other organism	1	608	1	12308	1	0.0493988	0.240525
GO:0071540	eukaryotic translation initiation factor 3 complex, eIF3e	cellular_component	cell	1	608	1	12308	1	0.0493988	0.240525
GO:0097233	alveolar lamellar body membrane	cellular_component	cell	1	608	1	12308	1	0.0493988	0.240525
GO:0097451	glial limiting end-foot	cellular_component	cell	1	608	1	12308	1	0.0493988	0.240525
GO:0099400	caveola neck	cellular_component	cell	1	608	1	12308	1	0.0493988	0.240525
GO:1990406	CGRP receptor complex	cellular_component	cell	1	608	1	12308	1	0.0493988	0.240525
GO:0001726	ruffle	cellular_component	cell	6	608	55	12308	0.109091	0.0529909	0.24877
GO:0043204	perikaryon	cellular_component	cell	4	608	29	12308	0.137931	0.0525807	0.24877
GO:0000307	cyclin-dependent protein kinase holoenzyme complex	cellular_component	cell	2	608	8	12308	0.25	0.055958	0.24877
GO:0001931	uropod	cellular_component	cell	2	608	8	12308	0.25	0.055958	0.24877
GO:0016342	catenin complex	cellular_component	cell	2	608	8	12308	0.25	0.055958	0.24877
GO:0034362	low-density lipoprotein particle	cellular_component	extracellular region	2	608	8	12308	0.25	0.055958	0.24877
GO:0042627	chylomicron	cellular_component	extracellular region	2	608	8	12308	0.25	0.055958	0.24877
GO:0043296	apical junction complex	cellular_component	cell junction	2	608	8	12308	0.25	0.055958	0.24877
GO:0005938	cell cortex	cellular_component	cell	6	608	56	12308	0.107143	0.0569883	0.250626
GO:0016324	apical plasma membrane	cellular_component	cell	12	608	148	12308	0.0810811	0.0625464	0.269355
GO:0005905	clathrin-coated pit	cellular_component	cell	4	608	31	12308	0.129032	0.0645399	0.269355
GO:0016328	lateral plasma membrane	cellular_component	cell	4	608	31	12308	0.129032	0.0645399	0.269355
GO:0005719	nuclear euchromatin	cellular_component	cell	3	608	19	12308	0.157895	0.0644942	0.269355
GO:0030017	sarcomere	cellular_component	cell	3	608	19	12308	0.157895	0.0644942	0.269355
GO:0016021	integral component of membrane	cellular_component	membrane part	229	608	4302	12308	0.0532311	0.0820961	0.279516
GO:0031226	intrinsic component of plasma membrane	cellular_component	cell	3	608	22	12308	0.136364	0.0920498	0.279516
GO:0031224	intrinsic component of membrane	cellular_component	membrane	2	608	9	12308	0.222222	0.0696443	0.279516
GO:0031527	filopodium membrane	cellular_component	cell	2	608	9	12308	0.222222	0.0696443	0.279516
GO:0032421	stereocilium bundle	cellular_component	cell	2	608	9	12308	0.222222	0.0696443	0.279516
GO:0070971	endoplasmic reticulum exit site	cellular_component	cell	2	608	10	12308	0.2	0.0842828	0.279516
GO:0097038	perinuclear endoplasmic reticulum	cellular_component	cell	2	608	10	12308	0.2	0.0842828	0.279516
GO:0098723	skeletal muscle myofibril	cellular_component	cell	2	608	10	12308	0.2	0.0842828	0.279516
GO:0000220	vacuolar proton-transporting V-type ATPase, V0 domain	cellular_component	cell	1	608	2	12308	0.5	0.0963611	0.279516
GO:0000308	cytoplasmic cyclin-dependent protein kinase holoenzyme complex	cellular_component	cell	1	608	2	12308	0.5	0.0963611	0.279516
GO:0005588	collagen type V trimer	cellular_component	extracellular region	1	608	2	12308	0.5	0.0963611	0.279516
GO:0005606	laminin-1 complex	cellular_component	extracellular region	1	608	2	12308	0.5	0.0963611	0.279516
GO:0005859	muscle myosin complex	cellular_component	cell	1	608	2	12308	0.5	0.0963611	0.279516
GO:0005863	striated muscle myosin thick filament	cellular_component	cell	1	608	2	12308	0.5	0.0963611	0.279516
GO:0005896	interleukin-6 receptor complex	cellular_component	cell	1	608	2	12308	0.5	0.0963611	0.279516
GO:0005900	oncostatin-M receptor complex	cellular_component	cell	1	608	2	12308	0.5	0.0963611	0.279516
GO:0009330	DNA topoisomerase complex (ATP-hydrolyzing)	cellular_component	cell	1	608	2	12308	0.5	0.0963611	0.279516
GO:0019035	viral integration complex	cellular_component	other organism	1	608	2	12308	0.5	0.0963611	0.279516
GO:0030055	cell-substrate junction	cellular_component	cell junction	1	608	2	12308	0.5	0.0963611	0.279516
GO:0033257	Bcl3/NF-kappaB2 complex	cellular_component	cell	1	608	2	12308	0.5	0.0963611	0.279516
GO:0034066	RIC1-RGP1 guanyl-nucleotide exchange factor complex	cellular_component	cell	1	608	2	12308	0.5	0.0963611	0.279516
GO:0034665	integrin alpha1-beta1 complex	cellular_component	cell	1	608	2	12308	0.5	0.0963611	0.279516
GO:0034666	integrin alpha2-beta1 complex	cellular_component	cell	1	608	2	12308	0.5	0.0963611	0.279516
GO:0034667	integrin alpha3-beta1 complex	cellular_component	cell	1	608	2	12308	0.5	0.0963611	0.279516
GO:0034680	integrin alpha10-beta1 complex	cellular_component	cell	1	608	2	12308	0.5	0.0963611	0.279516
GO:0034681	integrin alpha11-beta1 complex	cellular_component	cell	1	608	2	12308	0.5	0.0963611	0.279516
GO:0034684	integrin alphav-beta5 complex	cellular_component	cell	1	608	2	12308	0.5	0.0963611	0.279516
GO:0034685	integrin alphav-beta6 complex	cellular_component	cell	1	608	2	12308	0.5	0.0963611	0.279516
GO:0034686	integrin alphav-beta8 complex	cellular_component	cell	1	608	2	12308	0.5	0.0963611	0.279516
GO:0036195	muscle cell projection membrane	cellular_component	cell	1	608	2	12308	0.5	0.0963611	0.279516
GO:0044753	amphisome	cellular_component	cell	1	608	2	12308	0.5	0.0963611	0.279516
GO:0070369	beta-catenin-TCF7L2 complex	cellular_component	cell	1	608	2	12308	0.5	0.0963611	0.279516
GO:0070436	Grb2-EGFR complex	cellular_component	cell	1	608	2	12308	0.5	0.0963611	0.279516
GO:0071065	alpha9-beta1 integrin-vascular cell adhesion molecule-1 complex	cellular_component	cell	1	608	2	12308	0.5	0.0963611	0.279516
GO:0071953	elastic fiber	cellular_component	extracellular region	1	608	2	12308	0.5	0.0963611	0.279516
GO:0097208	alveolar lamellar body	cellular_component	cell	1	608	2	12308	0.5	0.0963611	0.279516
GO:0097268	cytoophidium	cellular_component	cell	1	608	2	12308	0.5	0.0963611	0.279516
GO:0098797	plasma membrane protein complex	cellular_component	cell	1	608	2	12308	0.5	0.0963611	0.279516
GO:0098855	HCN channel complex	cellular_component	cell	1	608	2	12308	0.5	0.0963611	0.279516
GO:0099059	integral component of presynaptic active zone membrane	cellular_component	cell	1	608	2	12308	0.5	0.0963611	0.279516
GO:0099512	supramolecular fiber	cellular_component	supramolecular complex	1	608	2	12308	0.5	0.0963611	0.279516
GO:0099634	postsynaptic specialization membrane	cellular_component	cell	1	608	2	12308	0.5	0.0963611	0.279516
GO:1903143	adrenomedullin receptor complex	cellular_component	cell	1	608	2	12308	0.5	0.0963611	0.279516
GO:0005903	brush border	cellular_component	cell	4	608	36	12308	0.111111	0.0999853	0.285972
GO:0016234	inclusion body	cellular_component	cell	2	608	11	12308	0.181818	0.0997462	0.285972
GO:0045177	apical part of cell	cellular_component	cell	6	608	65	12308	0.0923077	0.10086	0.286472
GO:0032588	trans-Golgi network membrane	cellular_component	cell	2	608	12	12308	0.166667	0.115918	0.326968
GO:1990904	ribonucleoprotein complex	cellular_component	protein-containing complex	6	608	70	12308	0.0857143	0.13115	0.343285
GO:0098794	postsynapse	cellular_component	cell	5	608	54	12308	0.0925926	0.126834	0.343285
GO:0005884	actin filament	cellular_component	cell	4	608	40	12308	0.1	0.133533	0.343285
GO:0031091	platelet alpha granule	cellular_component	cell	2	608	13	12308	0.153846	0.13269	0.343285
GO:0035371	microtubule plus-end	cellular_component	cell	2	608	13	12308	0.153846	0.13269	0.343285
GO:0005642	annulate lamellae	cellular_component	cell	1	608	3	12308	0.333333	0.141007	0.343285
GO:0016528	sarcoplasm	cellular_component	cell	1	608	3	12308	0.333333	0.141007	0.343285
GO:0031227	intrinsic component of endoplasmic reticulum membrane	cellular_component	cell	1	608	3	12308	0.333333	0.141007	0.343285
GO:0035748	myelin sheath abaxonal region	cellular_component	cell	1	608	3	12308	0.333333	0.141007	0.343285
GO:0035867	alphav-beta3 integrin-IGF-1-IGF1R complex	cellular_component	cell	1	608	3	12308	0.333333	0.141007	0.343285
GO:0043202	lysosomal lumen	cellular_component	cell	1	608	3	12308	0.333333	0.141007	0.343285
GO:0045252	oxoglutarate dehydrogenase complex	cellular_component	cell part	1	608	3	12308	0.333333	0.141007	0.343285
GO:0045261	proton-transporting ATP synthase complex, catalytic core F(1)	cellular_component	cell	1	608	3	12308	0.333333	0.141007	0.343285
GO:0060091	kinocilium	cellular_component	cell	1	608	3	12308	0.333333	0.141007	0.343285
GO:0070110	ciliary neurotrophic factor receptor complex	cellular_component	cell	1	608	3	12308	0.333333	0.141007	0.343285
GO:0072559	NLRP3 inflammasome complex	cellular_component	cell	1	608	3	12308	0.333333	0.141007	0.343285
GO:0097129	cyclin D2-CDK4 complex	cellular_component	cell	1	608	3	12308	0.333333	0.141007	0.343285
GO:0097487	multivesicular body, internal vesicle	cellular_component	cell	1	608	3	12308	0.333333	0.141007	0.343285
GO:0098592	cytoplasmic side of apical plasma membrane	cellular_component	cell	1	608	3	12308	0.333333	0.141007	0.343285
GO:0099092	postsynaptic density, intracellular component	cellular_component	cell	1	608	3	12308	0.333333	0.141007	0.343285
GO:0120001	apical plasma membrane urothelial plaque	cellular_component	cell	1	608	3	12308	0.333333	0.141007	0.343285
GO:1902636	kinociliary basal body	cellular_component	cell	1	608	3	12308	0.333333	0.141007	0.343285
GO:1990578	perinuclear endoplasmic reticulum membrane	cellular_component	cell	1	608	3	12308	0.333333	0.141007	0.343285
GO:0001891	phagocytic cup	cellular_component	cell	2	608	14	12308	0.142857	0.149965	0.362932
GO:0008076	voltage-gated potassium channel complex	cellular_component	cell	5	608	58	12308	0.0862069	0.15747	0.376663
GO:0008180	COP9 signalosome	cellular_component	cell	3	608	28	12308	0.107143	0.158401	0.376663
GO:0009898	cytoplasmic side of plasma membrane	cellular_component	cell	3	608	28	12308	0.107143	0.158401	0.376663
GO:0005911	cell-cell junction	cellular_component	cell junction	9	608	125	12308	0.072	0.165174	0.390497
GO:0034704	calcium channel complex	cellular_component	membrane	2	608	15	12308	0.133333	0.167651	0.391824
GO:0044291	cell-cell contact zone	cellular_component	cell junction	2	608	15	12308	0.133333	0.167651	0.391824
GO:0031901	early endosome membrane	cellular_component	cell	3	608	29	12308	0.103448	0.170611	0.396476
GO:0043005	neuron projection	cellular_component	cell	7	608	94	12308	0.0744681	0.182349	0.399102
GO:0005741	mitochondrial outer membrane	cellular_component	cell	5	608	60	12308	0.0833333	0.173823	0.399102
GO:0000974	Prp19 complex	cellular_component	protein-containing complex	1	608	4	12308	0.25	0.18345	0.399102
GO:0005849	mRNA cleavage factor complex	cellular_component	cell	1	608	4	12308	0.25	0.18345	0.399102
GO:0032584	growth cone membrane	cellular_component	cell	1	608	4	12308	0.25	0.18345	0.399102
GO:0043229	intracellular organelle	cellular_component	cell	1	608	4	12308	0.25	0.18345	0.399102
GO:0044232	organelle membrane contact site	cellular_component	organelle	1	608	4	12308	0.25	0.18345	0.399102
GO:0061689	tricellular tight junction	cellular_component	cell junction	1	608	4	12308	0.25	0.18345	0.399102
GO:0070820	tertiary granule	cellular_component	cell	1	608	4	12308	0.25	0.18345	0.399102
GO:0071437	invadopodium	cellular_component	cell	1	608	4	12308	0.25	0.18345	0.399102
GO:0097224	sperm connecting piece	cellular_component	cell	1	608	4	12308	0.25	0.18345	0.399102
GO:0098831	presynaptic active zone cytoplasmic component	cellular_component	cell	1	608	4	12308	0.25	0.18345	0.399102
GO:0044853	plasma membrane raft	cellular_component	cell	2	608	16	12308	0.125	0.185666	0.401785
GO:0071944	cell periphery	cellular_component	cell	4	608	46	12308	0.0869565	0.190944	0.411031
GO:0098793	presynapse	cellular_component	cell	5	608	64	12308	0.078125	0.20832	0.431765
GO:0042383	sarcolemma	cellular_component	cell	4	608	49	12308	0.0816327	0.222137	0.431765
GO:0000792	heterochromatin	cellular_component	cell	2	608	17	12308	0.117647	0.203935	0.431765
GO:0005795	Golgi stack	cellular_component	cell	2	608	17	12308	0.117647	0.203935	0.431765
GO:0032580	Golgi cisterna membrane	cellular_component	cell	2	608	18	12308	0.111111	0.222389	0.431765
GO:0098686	hippocampal mossy fiber to CA3 synapse	cellular_component	synapse	2	608	17	12308	0.117647	0.203935	0.431765
GO:0005686	U2 snRNP	cellular_component	cell	1	608	5	12308	0.2	0.2238	0.431765
GO:0005753	mitochondrial proton-transporting ATP synthase complex	cellular_component	cell	1	608	5	12308	0.2	0.2238	0.431765
GO:0017146	NMDA selective glutamate receptor complex	cellular_component	cell	1	608	5	12308	0.2	0.2238	0.431765
GO:0032585	multivesicular body membrane	cellular_component	cell	1	608	5	12308	0.2	0.2238	0.431765
GO:0032590	dendrite membrane	cellular_component	cell	1	608	5	12308	0.2	0.2238	0.431765
GO:0032982	myosin filament	cellular_component	cell	1	608	5	12308	0.2	0.2238	0.431765
GO:0034663	endoplasmic reticulum chaperone complex	cellular_component	cell	1	608	5	12308	0.2	0.2238	0.431765
GO:0042406	extrinsic component of endoplasmic reticulum membrane	cellular_component	cell	1	608	5	12308	0.2	0.2238	0.431765
GO:0044754	autolysosome	cellular_component	cell	1	608	5	12308	0.2	0.2238	0.431765
GO:0044798	nuclear transcription factor complex	cellular_component	cell	1	608	5	12308	0.2	0.2238	0.431765
GO:0070461	SAGA-type complex	cellular_component	cell	1	608	5	12308	0.2	0.2238	0.431765
GO:0071438	invadopodium membrane	cellular_component	cell	1	608	5	12308	0.2	0.2238	0.431765
GO:0097136	Bcl-2 family protein complex	cellular_component	protein-containing complex	1	608	5	12308	0.2	0.2238	0.431765
GO:0097512	cardiac myofibril	cellular_component	cell	1	608	5	12308	0.2	0.2238	0.431765
GO:0099524	postsynaptic cytosol	cellular_component	cell	1	608	5	12308	0.2	0.2238	0.431765
GO:0099699	integral component of synaptic membrane	cellular_component	cell	1	608	5	12308	0.2	0.2238	0.431765
GO:0030425	dendrite	cellular_component	cell	8	608	118	12308	0.0677966	0.228008	0.437818
GO:0005923	bicellular tight junction	cellular_component	cell junction	5	608	67	12308	0.0746269	0.235529	0.448052
GO:0030426	growth cone	cellular_component	cell	3	608	34	12308	0.0882353	0.235024	0.448052
GO:0032420	stereocilium	cellular_component	cell	2	608	19	12308	0.105263	0.240965	0.454168
GO:0043209	myelin sheath	cellular_component	cell	2	608	19	12308	0.105263	0.240965	0.454168
GO:0030173	integral component of Golgi membrane	cellular_component	cell	2	608	20	12308	0.1	0.259605	0.470277
GO:0099056	integral component of presynaptic membrane	cellular_component	cell	2	608	20	12308	0.1	0.259605	0.470277
GO:0016010	dystrophin-associated glycoprotein complex	cellular_component	cell	1	608	6	12308	0.166667	0.262159	0.470277
GO:0016012	sarcoglycan complex	cellular_component	cell	1	608	6	12308	0.166667	0.262159	0.470277
GO:0030285	integral component of synaptic vesicle membrane	cellular_component	cell	1	608	6	12308	0.166667	0.262159	0.470277
GO:0030660	Golgi-associated vesicle membrane	cellular_component	cell	1	608	6	12308	0.166667	0.262159	0.470277
GO:0030673	axolemma	cellular_component	cell	1	608	6	12308	0.166667	0.262159	0.470277
GO:0031045	dense core granule	cellular_component	cell	1	608	6	12308	0.166667	0.262159	0.470277
GO:0034702	ion channel complex	cellular_component	membrane	1	608	6	12308	0.166667	0.262159	0.470277
GO:0097197	tetraspanin-enriched microdomain	cellular_component	cell	1	608	6	12308	0.166667	0.262159	0.470277
GO:0098690	glycinergic synapse	cellular_component	synapse	1	608	6	12308	0.166667	0.262159	0.470277
GO:0005902	microvillus	cellular_component	cell	3	608	37	12308	0.0810811	0.27548	0.492015
GO:0031526	brush border membrane	cellular_component	cell	2	608	21	12308	0.0952381	0.27826	0.494819
GO:0016604	nuclear body	cellular_component	cell	12	608	202	12308	0.0594059	0.296757	0.497205
GO:0030176	integral component of endoplasmic reticulum membrane	cellular_component	cell	4	608	56	12308	0.0714286	0.299052	0.497205
GO:0070062	extracellular exosome	cellular_component	extracellular region	4	608	56	12308	0.0714286	0.299052	0.497205
GO:0016459	myosin complex	cellular_component	cell	3	608	38	12308	0.0789474	0.28913	0.497205
GO:0030016	myofibril	cellular_component	cell	2	608	22	12308	0.0909091	0.296881	0.497205
GO:0005833	hemoglobin complex	cellular_component	cell	1	608	7	12308	0.142857	0.298625	0.497205
GO:0005916	fascia adherens	cellular_component	cell junction	1	608	7	12308	0.142857	0.298625	0.497205
GO:0022625	cytosolic large ribosomal subunit	cellular_component	cell	1	608	7	12308	0.142857	0.298625	0.497205
GO:0032009	early phagosome	cellular_component	cell	1	608	7	12308	0.142857	0.298625	0.497205
GO:0033268	node of Ranvier	cellular_component	cell	1	608	7	12308	0.142857	0.298625	0.497205
GO:0035631	CD40 receptor complex	cellular_component	cell	1	608	7	12308	0.142857	0.298625	0.497205
GO:0036057	slit diaphragm	cellular_component	cell junction	1	608	7	12308	0.142857	0.298625	0.497205
GO:0097542	ciliary tip	cellular_component	cell	1	608	7	12308	0.142857	0.298625	0.497205
GO:0098684	photoreceptor ribbon synapse	cellular_component	synapse	1	608	7	12308	0.142857	0.298625	0.497205
GO:0098981	cholinergic synapse	cellular_component	synapse	1	608	7	12308	0.142857	0.298625	0.497205
GO:0099523	presynaptic cytosol	cellular_component	cell	1	608	7	12308	0.142857	0.298625	0.497205
GO:0005840	ribosome	cellular_component	cell	10	608	167	12308	0.0598802	0.311589	0.515952
GO:0005856	cytoskeleton	cellular_component	cell	12	608	206	12308	0.0582524	0.32008	0.519194
GO:0005623	cell	cellular_component	cell	8	608	132	12308	0.0606061	0.327998	0.519194
GO:0030133	transport vesicle	cellular_component	cell	2	608	24	12308	0.0833333	0.333859	0.519194
GO:0000124	SAGA complex	cellular_component	cell	1	608	8	12308	0.125	0.333292	0.519194
GO:0000276	mitochondrial proton-transporting ATP synthase complex, coupling factor F(o)	cellular_component	cell	1	608	8	12308	0.125	0.333292	0.519194
GO:0000930	gamma-tubulin complex	cellular_component	cell	1	608	8	12308	0.125	0.333292	0.519194
GO:0016581	NuRD complex	cellular_component	cell	1	608	8	12308	0.125	0.333292	0.519194
GO:0030008	TRAPP complex	cellular_component	cell	1	608	8	12308	0.125	0.333292	0.519194
GO:0031301	integral component of organelle membrane	cellular_component	membrane	1	608	8	12308	0.125	0.333292	0.519194
GO:0031672	A band	cellular_component	cell	1	608	8	12308	0.125	0.333292	0.519194
GO:0043083	synaptic cleft	cellular_component	extracellular region	1	608	8	12308	0.125	0.333292	0.519194
GO:0061700	GATOR2 complex	cellular_component	protein-containing complex	1	608	8	12308	0.125	0.333292	0.519194
GO:0070578	RISC-loading complex	cellular_component	protein-containing complex	1	608	8	12308	0.125	0.333292	0.519194
GO:0097060	synaptic membrane	cellular_component	cell	1	608	8	12308	0.125	0.333292	0.519194
GO:0098691	dopaminergic synapse	cellular_component	synapse	1	608	8	12308	0.125	0.333292	0.519194
GO:1990907	beta-catenin-TCF complex	cellular_component	cell	1	608	8	12308	0.125	0.333292	0.519194
GO:0001650	fibrillar center	cellular_component	cell	6	608	96	12308	0.0625	0.337513	0.52289
GO:0016363	nuclear matrix	cellular_component	cell	3	608	42	12308	0.0714286	0.344021	0.53096
GO:0005641	nuclear envelope lumen	cellular_component	cell	1	608	9	12308	0.111111	0.366248	0.548701
GO:0005740	mitochondrial envelope	cellular_component	cell	1	608	9	12308	0.111111	0.366248	0.548701
GO:0005790	smooth endoplasmic reticulum	cellular_component	cell	1	608	9	12308	0.111111	0.366248	0.548701
GO:0015935	small ribosomal subunit	cellular_component	cell	1	608	9	12308	0.111111	0.366248	0.548701
GO:0030140	trans-Golgi network transport vesicle	cellular_component	cell	1	608	9	12308	0.111111	0.366248	0.548701
GO:0031362	anchored component of external side of plasma membrane	cellular_component	cell	1	608	9	12308	0.111111	0.366248	0.548701
GO:0033179	proton-transporting V-type ATPase, V0 domain	cellular_component	membrane	1	608	9	12308	0.111111	0.366248	0.548701
GO:0035068	micro-ribonucleoprotein complex	cellular_component	protein-containing complex	1	608	9	12308	0.111111	0.366248	0.548701
GO:0031090	organelle membrane	cellular_component	membrane	3	608	44	12308	0.0681818	0.371389	0.550355
GO:0022627	cytosolic small ribosomal subunit	cellular_component	cell	2	608	26	12308	0.0769231	0.37025	0.550355
GO:0031463	Cul3-RING ubiquitin ligase complex	cellular_component	cell	2	608	26	12308	0.0769231	0.37025	0.550355
GO:0005694	chromosome	cellular_component	cell	5	608	83	12308	0.060241	0.391205	0.567948
GO:0045211	postsynaptic membrane	cellular_component	cell	4	608	64	12308	0.0625	0.38985	0.567948
GO:0005681	spliceosomal complex	cellular_component	cell	3	608	46	12308	0.0652174	0.398536	0.567948
GO:0016605	PML body	cellular_component	cell	3	608	45	12308	0.0666667	0.384997	0.567948
GO:0008305	integrin complex	cellular_component	cell	2	608	27	12308	0.0740741	0.388152	0.567948
GO:0000421	autophagosome membrane	cellular_component	cell	1	608	10	12308	0.1	0.397577	0.567948
GO:0016442	RISC complex	cellular_component	protein-containing complex	1	608	10	12308	0.1	0.397577	0.567948
GO:0030914	STAGA complex	cellular_component	cell part	1	608	10	12308	0.1	0.397577	0.567948
GO:0044233	Mitochondria-associated ER Membrane	cellular_component	organelle	1	608	10	12308	0.1	0.397577	0.567948
GO:0044306	neuron projection terminus	cellular_component	cell	1	608	10	12308	0.1	0.397577	0.567948
GO:0071782	endoplasmic reticulum tubular network	cellular_component	cell	1	608	10	12308	0.1	0.397577	0.567948
GO:0001772	immunological synapse	cellular_component	cell	2	608	28	12308	0.0714286	0.405825	0.576328
GO:0042995	cell projection	cellular_component	cell	4	608	66	12308	0.0606061	0.412445	0.583703
GO:0030136	clathrin-coated vesicle	cellular_component	organelle	2	608	29	12308	0.0689655	0.423248	0.590508
GO:0055038	recycling endosome membrane	cellular_component	cell	2	608	29	12308	0.0689655	0.423248	0.590508
GO:0005614	interstitial matrix	cellular_component	extracellular region	1	608	11	12308	0.0909091	0.427361	0.590508
GO:0005885	Arp2/3 protein complex	cellular_component	cell	1	608	11	12308	0.0909091	0.427361	0.590508
GO:0032809	neuronal cell body membrane	cellular_component	cell	1	608	11	12308	0.0909091	0.427361	0.590508
GO:0033276	transcription factor TFTC complex	cellular_component	organelle	1	608	11	12308	0.0909091	0.427361	0.590508
GO:0090734	site of DNA damage	cellular_component	cell	1	608	11	12308	0.0909091	0.427361	0.590508
GO:0005654	nucleoplasm	cellular_component	cell	75	608	1482	12308	0.0506073	0.428907	0.59065
GO:0000790	nuclear chromatin	cellular_component	cell	6	608	107	12308	0.0560748	0.435456	0.597657
GO:0005912	adherens junction	cellular_component	cell junction	2	608	30	12308	0.0666667	0.440403	0.600416
GO:0032993	protein-DNA complex	cellular_component	protein-containing complex	2	608	30	12308	0.0666667	0.440403	0.600416
GO:0031965	nuclear membrane	cellular_component	cell	7	608	128	12308	0.0546875	0.446959	0.603141
GO:0005671	Ada2/Gcn5/Ada3 transcription activator complex	cellular_component	cell part	1	608	12	12308	0.0833333	0.455674	0.603141
GO:0005875	microtubule associated complex	cellular_component	organelle	1	608	12	12308	0.0833333	0.455674	0.603141
GO:0015934	large ribosomal subunit	cellular_component	cell	1	608	12	12308	0.0833333	0.455674	0.603141
GO:0016327	apicolateral plasma membrane	cellular_component	cell	1	608	12	12308	0.0833333	0.455674	0.603141
GO:0032426	stereocilium tip	cellular_component	cell	1	608	12	12308	0.0833333	0.455674	0.603141
GO:0032839	dendrite cytoplasm	cellular_component	cell	1	608	12	12308	0.0833333	0.455674	0.603141
GO:0042613	MHC class II protein complex	cellular_component	cell	1	608	12	12308	0.0833333	0.455674	0.603141
GO:0042788	polysomal ribosome	cellular_component	cell	1	608	12	12308	0.0833333	0.455674	0.603141
GO:0005794	Golgi apparatus	cellular_component	cell	31	608	609	12308	0.0509031	0.457931	0.604173
GO:0005789	endoplasmic reticulum membrane	cellular_component	cell	14	608	269	12308	0.0520446	0.459696	0.604552
GO:0005874	microtubule	cellular_component	cell	7	608	130	12308	0.0538462	0.463134	0.607122
GO:0005730	nucleolus	cellular_component	cell	25	608	492	12308	0.050813	0.47171	0.616387
GO:0000159	protein phosphatase type 2A complex	cellular_component	cell	1	608	13	12308	0.0769231	0.482589	0.624617
GO:0042581	specific granule	cellular_component	cell	1	608	13	12308	0.0769231	0.482589	0.624617
GO:0043679	axon terminus	cellular_component	cell	1	608	13	12308	0.0769231	0.482589	0.624617
GO:0031966	mitochondrial membrane	cellular_component	cell	3	608	53	12308	0.0566038	0.490341	0.630659
GO:0005793	endoplasmic reticulum-Golgi intermediate compartment	cellular_component	cell	2	608	33	12308	0.0606061	0.490109	0.630659
GO:0005769	early endosome	cellular_component	cell	7	608	134	12308	0.0522388	0.495136	0.634772
GO:0043025	neuronal cell body	cellular_component	cell	6	608	114	12308	0.0526316	0.496643	0.634772
GO:0010008	endosome membrane	cellular_component	cell	3	608	54	12308	0.0555556	0.502911	0.639519
GO:0030139	endocytic vesicle	cellular_component	cell	2	608	34	12308	0.0588235	0.506052	0.639519
GO:0030672	synaptic vesicle membrane	cellular_component	cell	1	608	14	12308	0.0714286	0.508175	0.639519
GO:0043198	dendritic shaft	cellular_component	cell	1	608	14	12308	0.0714286	0.508175	0.639519
GO:0097546	ciliary base	cellular_component	cell	1	608	14	12308	0.0714286	0.508175	0.639519
GO:0000228	nuclear chromosome	cellular_component	cell	1	608	15	12308	0.0666667	0.532499	0.659976
GO:0005657	replication fork	cellular_component	cell	1	608	15	12308	0.0666667	0.532499	0.659976
GO:0019897	extrinsic component of plasma membrane	cellular_component	cell	1	608	15	12308	0.0666667	0.532499	0.659976
GO:0031305	integral component of mitochondrial inner membrane	cellular_component	cell	1	608	15	12308	0.0666667	0.532499	0.659976
GO:0042734	presynaptic membrane	cellular_component	cell	1	608	15	12308	0.0666667	0.532499	0.659976
GO:0090575	RNA polymerase II transcription factor complex	cellular_component	cell	2	608	36	12308	0.0555556	0.536947	0.663478
GO:0005811	lipid droplet	cellular_component	cell	2	608	37	12308	0.0540541	0.551888	0.679886
GO:0002102	podosome	cellular_component	cell	1	608	16	12308	0.0625	0.555621	0.680386
GO:0048786	presynaptic active zone	cellular_component	cell	1	608	16	12308	0.0625	0.555621	0.680386
GO:0005635	nuclear envelope	cellular_component	cell	4	608	81	12308	0.0493827	0.572378	0.698813
GO:0005922	connexin complex	cellular_component	cell	1	608	17	12308	0.0588235	0.577601	0.698932
GO:0034364	high-density lipoprotein particle	cellular_component	extracellular region	1	608	17	12308	0.0588235	0.577601	0.698932
GO:0046658	anchored component of plasma membrane	cellular_component	cell	1	608	17	12308	0.0588235	0.577601	0.698932
GO:0005776	autophagosome	cellular_component	cell	2	608	39	12308	0.0512821	0.580737	0.700654
GO:0010494	cytoplasmic stress granule	cellular_component	cell	2	608	40	12308	0.05	0.594642	0.715319
GO:0000123	histone acetyltransferase complex	cellular_component	cell	1	608	18	12308	0.0555556	0.598496	0.715745
GO:0030863	cortical cytoskeleton	cellular_component	cell	1	608	18	12308	0.0555556	0.598496	0.715745
GO:0016607	nuclear speck	cellular_component	cell	11	608	234	12308	0.0470085	0.611055	0.728634
GO:0005768	endosome	cellular_component	cell	7	608	151	12308	0.0463576	0.622587	0.731719
GO:0000932	P-body	cellular_component	cell	2	608	42	12308	0.047619	0.621407	0.731719
GO:0045171	intercellular bridge	cellular_component	extracellular region	2	608	42	12308	0.047619	0.621407	0.731719
GO:0005891	voltage-gated calcium channel complex	cellular_component	cell	1	608	19	12308	0.0526316	0.618359	0.731719
GO:0031225	anchored component of membrane	cellular_component	membrane	1	608	19	12308	0.0526316	0.618359	0.731719
GO:0000151	ubiquitin ligase complex	cellular_component	cell	2	608	43	12308	0.0465116	0.63427	0.74254
GO:0005778	peroxisomal membrane	cellular_component	cell	1	608	20	12308	0.05	0.637241	0.74254
GO:0030315	T-tubule	cellular_component	cell	1	608	20	12308	0.05	0.637241	0.74254
GO:0045335	phagocytic vesicle	cellular_component	cell	2	608	44	12308	0.0454545	0.646788	0.751523
GO:0033017	sarcoplasmic reticulum membrane	cellular_component	cell	1	608	21	12308	0.047619	0.65519	0.759129
GO:0005759	mitochondrial matrix	cellular_component	cell	3	608	68	12308	0.0441176	0.659789	0.762298
GO:0043231	intracellular membrane-bounded organelle	cellular_component	cell	22	608	479	12308	0.045929	0.670455	0.772334
GO:0034451	centriolar satellite	cellular_component	cell	1	608	22	12308	0.0454545	0.672252	0.772334
GO:0005819	spindle	cellular_component	cell	2	608	47	12308	0.0425532	0.682304	0.779504
GO:0005930	axoneme	cellular_component	cell	2	608	47	12308	0.0425532	0.682304	0.779504
GO:0000776	kinetochore	cellular_component	cell	3	608	71	12308	0.0422535	0.688332	0.780013
GO:0000794	condensed nuclear chromosome	cellular_component	cell	1	608	23	12308	0.0434783	0.688471	0.780013
GO:0005844	polysome	cellular_component	protein-containing complex	1	608	23	12308	0.0434783	0.688471	0.780013
GO:0072686	mitotic spindle	cellular_component	cell	2	608	49	12308	0.0408163	0.704322	0.78707
GO:0005921	gap junction	cellular_component	cell junction	1	608	24	12308	0.0416667	0.703889	0.78707
GO:0019898	extrinsic component of membrane	cellular_component	membrane	1	608	24	12308	0.0416667	0.703889	0.78707
GO:0071007	U2-type catalytic step 2 spliceosome	cellular_component	cell	1	608	24	12308	0.0416667	0.703889	0.78707
GO:1904115	axon cytoplasm	cellular_component	cell	1	608	24	12308	0.0416667	0.703889	0.78707
GO:0031410	cytoplasmic vesicle	cellular_component	cell	7	608	164	12308	0.0426829	0.706867	0.787762
GO:0005747	mitochondrial respiratory chain complex I	cellular_component	cell	1	608	25	12308	0.04	0.718545	0.794284
GO:0005876	spindle microtubule	cellular_component	cell	1	608	25	12308	0.04	0.718545	0.794284
GO:0032154	cleavage furrow	cellular_component	cell	1	608	25	12308	0.04	0.718545	0.794284
GO:0005667	transcription factor complex	cellular_component	cell	5	608	124	12308	0.0403226	0.739652	0.815412
GO:0005783	endoplasmic reticulum	cellular_component	cell	27	608	608	12308	0.0444079	0.746744	0.821017
GO:0005881	cytoplasmic microtubule	cellular_component	cell	1	608	28	12308	0.0357143	0.758309	0.831497
GO:0005743	mitochondrial inner membrane	cellular_component	cell	4	608	104	12308	0.0384615	0.7621	0.83342
GO:0031902	late endosome membrane	cellular_component	cell	1	608	29	12308	0.0344828	0.770276	0.840114
GO:0005788	endoplasmic reticulum lumen	cellular_component	cell	1	608	31	12308	0.0322581	0.792463	0.857453
GO:0017053	transcriptional repressor complex	cellular_component	protein-containing complex	1	608	31	12308	0.0322581	0.792463	0.857453
GO:0031234	extrinsic component of cytoplasmic side of plasma membrane	cellular_component	cell	1	608	31	12308	0.0322581	0.792463	0.857453
GO:0005813	centrosome	cellular_component	cell	14	608	340	12308	0.0411765	0.795624	0.858602
GO:0016235	aggresome	cellular_component	cell	1	608	33	12308	0.030303	0.812511	0.872223
GO:0071005	U2-type precatalytic spliceosome	cellular_component	cell	1	608	33	12308	0.030303	0.812511	0.872223
GO:0005764	lysosome	cellular_component	cell	5	608	139	12308	0.0359712	0.822987	0.87429
GO:0005815	microtubule organizing center	cellular_component	cell	3	608	89	12308	0.0337079	0.82263	0.87429
GO:0014069	postsynaptic density	cellular_component	cell	3	608	89	12308	0.0337079	0.82263	0.87429
GO:0016529	sarcoplasmic reticulum	cellular_component	cell	1	608	34	12308	0.0294118	0.821797	0.87429
GO:0055037	recycling endosome	cellular_component	cell	2	608	64	12308	0.03125	0.83171	0.878991
GO:0031252	cell leading edge	cellular_component	cell	1	608	35	12308	0.0285714	0.830625	0.878991
GO:0000785	chromatin	cellular_component	cell	2	608	66	12308	0.030303	0.844332	0.887743
GO:0005765	lysosomal membrane	cellular_component	cell	2	608	66	12308	0.030303	0.844332	0.887743
GO:0043197	dendritic spine	cellular_component	cell	1	608	39	12308	0.025641	0.861779	0.901451
GO:0044297	cell body	cellular_component	cell	1	608	39	12308	0.025641	0.861779	0.901451
GO:0005634	nucleus	cellular_component	cell	139	608	3038	12308	0.0457538	0.868321	0.905978
GO:0000139	Golgi membrane	cellular_component	cell	5	608	152	12308	0.0328947	0.876494	0.906441
GO:0030496	midbody	cellular_component	cell	3	608	100	12308	0.03	0.87763	0.906441
GO:0005777	peroxisome	cellular_component	cell	2	608	72	12308	0.0277778	0.877204	0.906441
GO:0098982	GABA-ergic synapse	cellular_component	synapse	1	608	41	12308	0.0243902	0.875139	0.906441
GO:0008021	synaptic vesicle	cellular_component	cell	1	608	46	12308	0.0217391	0.903167	0.930467
GO:0005929	cilium	cellular_component	cell	3	608	115	12308	0.026087	0.928119	0.950774
GO:0036064	ciliary basal body	cellular_component	cell	2	608	86	12308	0.0232558	0.930557	0.950774
GO:0000784	nuclear chromosome, telomeric region	cellular_component	cell	1	608	53	12308	0.0188679	0.932177	0.950774
GO:0071013	catalytic step 2 spliceosome	cellular_component	cell	1	608	53	12308	0.0188679	0.932177	0.950774
GO:0005802	trans-Golgi network	cellular_component	cell	2	608	97	12308	0.0206186	0.956214	0.972297
GO:0015630	microtubule cytoskeleton	cellular_component	cell	2	608	98	12308	0.0204082	0.958033	0.972297
GO:0031982	vesicle	cellular_component	organelle	1	608	64	12308	0.015625	0.961258	0.973154
GO:0000922	spindle pole	cellular_component	cell	1	608	72	12308	0.0138889	0.974226	0.983848
GO:0005882	intermediate filament	cellular_component	cell	1	608	77	12308	0.012987	0.980025	0.987267
GO:0005814	centriole	cellular_component	cell	1	608	80	12308	0.0125	0.982858	0.987688
GO:0005770	late endosome	cellular_component	cell	1	608	86	12308	0.0116279	0.987378	0.989798
GO:0005739	mitochondrion	cellular_component	cell	21	608	749	12308	0.0280374	0.998976	0.998976

## Sheet: molecular function
GO_F Term ID	GO_F Term Desc	GO_F Term Level1	GO_F Term Level2	Term Candidate Gene Num	Total Candidate Gene Num	Term Gene Num	Total Gene Num	Rich Ratio	P value	Q value
GO:0005509	calcium ion binding	molecular_function	binding	51	613	462	11594	0.11039	4.17799e-07	0.000308754
GO:0038023	signaling receptor activity	molecular_function	molecular transducer activity	15	613	75	11594	0.2	7.04161e-06	0.00190721
GO:0050544	arachidonic acid binding	molecular_function	binding	4	613	4	11594	1	7.74238e-06	0.00190721
GO:0008201	heparin binding	molecular_function	binding	14	613	73	11594	0.191781	2.34517e-05	0.00433269
GO:0051018	protein kinase A binding	molecular_function	binding	6	613	15	11594	0.4	7.07612e-05	0.0104585
GO:0005201	extracellular matrix structural constituent	molecular_function	structural molecule activity	7	613	28	11594	0.25	0.000498634	0.0596737
GO:0034618	arginine binding	molecular_function	binding	3	613	4	11594	0.75	0.000565245	0.0596737
GO:0050840	extracellular matrix binding	molecular_function	binding	5	613	16	11594	0.3125	0.00109022	0.100709
GO:0001530	lipopolysaccharide binding	molecular_function	binding	5	613	17	11594	0.294118	0.00147792	0.108561
GO:0001735	prenylcysteine oxidase activity	molecular_function	catalytic activity	2	613	2	11594	1	0.00279115	0.108561
GO:0002060	purine nucleobase binding	molecular_function	binding	2	613	2	11594	1	0.00279115	0.108561
GO:0003870	5-aminolevulinate synthase activity	molecular_function	catalytic activity	2	613	2	11594	1	0.00279115	0.108561
GO:0004713	protein tyrosine kinase activity	molecular_function	catalytic activity	12	613	86	11594	0.139535	0.00180827	0.108561
GO:0004982	N-formyl peptide receptor activity	molecular_function	molecular transducer activity	2	613	2	11594	1	0.00279115	0.108561
GO:0016670	oxidoreductase activity, acting on a sulfur group of donors, oxygen as acceptor	molecular_function	catalytic activity	2	613	2	11594	1	0.00279115	0.108561
GO:0019959	interleukin-8 binding	molecular_function	binding	2	613	2	11594	1	0.00279115	0.108561
GO:0031369	translation initiation factor binding	molecular_function	binding	4	613	12	11594	0.333333	0.00272414	0.108561
GO:0042056	chemoattractant activity	molecular_function	binding	5	613	19	11594	0.263158	0.00254346	0.108561
GO:0044323	retinoic acid-responsive element binding	molecular_function	binding	2	613	2	11594	1	0.00279115	0.108561
GO:0043236	laminin binding	molecular_function	binding	4	613	13	11594	0.307692	0.00377186	0.13937
GO:0004672	protein kinase activity	molecular_function	catalytic activity	37	613	450	11594	0.0822222	0.00499322	0.175714
GO:0004691	cAMP-dependent protein kinase activity	molecular_function	catalytic activity	2	613	3	11594	0.666667	0.00807921	0.184371
GO:0004693	cyclin-dependent protein serine/threonine kinase activity	molecular_function	molecular transducer activity	3	613	8	11594	0.375	0.00674355	0.184371
GO:0004715	non-membrane spanning protein tyrosine kinase activity	molecular_function	catalytic activity	6	613	33	11594	0.181818	0.00695031	0.184371
GO:0005102	signaling receptor binding	molecular_function	binding	19	613	197	11594	0.0964467	0.00823307	0.184371
GO:0005539	glycosaminoglycan binding	molecular_function	binding	4	613	15	11594	0.266667	0.00661827	0.184371
GO:0005540	hyaluronic acid binding	molecular_function	binding	4	613	15	11594	0.266667	0.00661827	0.184371
GO:0008184	glycogen phosphorylase activity	molecular_function	catalytic activity	2	613	3	11594	0.666667	0.00807921	0.184371
GO:0016941	natriuretic peptide receptor activity	molecular_function	molecular transducer activity	2	613	3	11594	0.666667	0.00807921	0.184371
GO:0038085	vascular endothelial growth factor binding	molecular_function	binding	2	613	3	11594	0.666667	0.00807921	0.184371
GO:0043621	protein self-association	molecular_function	binding	6	613	34	11594	0.176471	0.00807125	0.184371
GO:0102250	linear malto-oligosaccharide phosphorylase activity	molecular_function	catalytic activity	2	613	3	11594	0.666667	0.00807921	0.184371
GO:0102499	SHG alpha-glucan phosphorylase activity	molecular_function	catalytic activity	2	613	3	11594	0.666667	0.00807921	0.184371
GO:0001972	retinoic acid binding	molecular_function	binding	3	613	9	11594	0.333333	0.00972151	0.194167
GO:0016868	intramolecular transferase activity, phosphotransferases	molecular_function	catalytic activity	3	613	9	11594	0.333333	0.00972151	0.194167
GO:0042562	hormone binding	molecular_function	binding	3	613	9	11594	0.333333	0.00972151	0.194167
GO:0048407	platelet-derived growth factor binding	molecular_function	binding	3	613	9	11594	0.333333	0.00972151	0.194167
GO:0004896	cytokine receptor activity	molecular_function	molecular transducer activity	5	613	26	11594	0.192308	0.0105991	0.202616
GO:0031490	chromatin DNA binding	molecular_function	binding	6	613	36	11594	0.166667	0.0106929	0.202616
GO:0000149	SNARE binding	molecular_function	binding	4	613	21	11594	0.190476	0.0225765	0.206733
GO:0001227	DNA-binding transcription repressor activity, RNA polymerase II-specific	molecular_function	transcription regulator activity	14	613	139	11594	0.100719	0.0152077	0.206733
GO:0001786	phosphatidylserine binding	molecular_function	binding	4	613	25	11594	0.16	0.0404371	0.206733
GO:0001846	opsonin binding	molecular_function	binding	1	613	1	11594	1	0.0528722	0.206733
GO:0001875	lipopolysaccharide receptor activity	molecular_function	molecular transducer activity	2	613	4	11594	0.5	0.0155932	0.206733
GO:0001968	fibronectin binding	molecular_function	binding	3	613	12	11594	0.25	0.0226172	0.206733
GO:0002114	interleukin-33 receptor activity	molecular_function	molecular transducer activity	1	613	1	11594	1	0.0528722	0.206733
GO:0003785	actin monomer binding	molecular_function	binding	4	613	23	11594	0.173913	0.0307433	0.206733
GO:0003916	DNA topoisomerase activity	molecular_function	catalytic activity	2	613	5	11594	0.4	0.0250836	0.206733
GO:0003985	acetyl-CoA C-acetyltransferase activity	molecular_function	catalytic activity	1	613	1	11594	1	0.0528722	0.206733
GO:0004021	L-alanine:2-oxoglutarate aminotransferase activity	molecular_function	catalytic activity	1	613	1	11594	1	0.0528722	0.206733
GO:0004032	alditol:NADP+ 1-oxidoreductase activity	molecular_function	catalytic activity	1	613	1	11594	1	0.0528722	0.206733
GO:0004051	arachidonate 5-lipoxygenase activity	molecular_function	catalytic activity	1	613	1	11594	1	0.0528722	0.206733
GO:0004064	arylesterase activity	molecular_function	catalytic activity	2	613	6	11594	0.333333	0.0363212	0.206733
GO:0004112	cyclic-nucleotide phosphodiesterase activity	molecular_function	catalytic activity	1	613	1	11594	1	0.0528722	0.206733
GO:0004115	3',5'-cyclic-AMP phosphodiesterase activity	molecular_function	catalytic activity	2	613	7	11594	0.285714	0.0490954	0.206733
GO:0004222	metalloendopeptidase activity	molecular_function	catalytic activity	10	613	102	11594	0.0980392	0.0430008	0.206733
GO:0004435	phosphatidylinositol phospholipase C activity	molecular_function	catalytic activity	3	613	14	11594	0.214286	0.0346004	0.206733
GO:0004528	phosphodiesterase I activity	molecular_function	catalytic activity	2	613	4	11594	0.5	0.0155932	0.206733
GO:0004645	phosphorylase activity	molecular_function	catalytic activity	2	613	4	11594	0.5	0.0155932	0.206733
GO:0004714	transmembrane receptor protein tyrosine kinase activity	molecular_function	catalytic activity	6	613	46	11594	0.130435	0.0330484	0.206733
GO:0004731	purine-nucleoside phosphorylase activity	molecular_function	catalytic activity	1	613	1	11594	1	0.0528722	0.206733
GO:0004878	complement component C5a receptor activity	molecular_function	molecular transducer activity	1	613	1	11594	1	0.0528722	0.206733
GO:0004879	nuclear receptor activity	molecular_function	transcription regulator activity	5	613	34	11594	0.147059	0.0317463	0.206733
GO:0004908	interleukin-1 receptor activity	molecular_function	molecular transducer activity	2	613	5	11594	0.4	0.0250836	0.206733
GO:0004910	interleukin-1, type II, blocking receptor activity	molecular_function	molecular transducer activity	1	613	1	11594	1	0.0528722	0.206733
GO:0004969	histamine receptor activity	molecular_function	molecular transducer activity	2	613	4	11594	0.5	0.0155932	0.206733
GO:0004991	parathyroid hormone receptor activity	molecular_function	molecular transducer activity	1	613	1	11594	1	0.0528722	0.206733
GO:0004992	platelet activating factor receptor activity	molecular_function	molecular transducer activity	1	613	1	11594	1	0.0528722	0.206733
GO:0005018	platelet-derived growth factor alpha-receptor activity	molecular_function	molecular transducer activity	1	613	1	11594	1	0.0528722	0.206733
GO:0005019	platelet-derived growth factor beta-receptor activity	molecular_function	catalytic activity	1	613	1	11594	1	0.0528722	0.206733
GO:0005021	vascular endothelial growth factor-activated receptor activity	molecular_function	catalytic activity	2	613	6	11594	0.333333	0.0363212	0.206733
GO:0005078	MAP-kinase scaffold activity	molecular_function	binding	2	613	5	11594	0.4	0.0250836	0.206733
GO:0005080	protein kinase C binding	molecular_function	binding	4	613	20	11594	0.2	0.0190529	0.206733
GO:0005115	receptor tyrosine kinase-like orphan receptor binding	molecular_function	binding	1	613	1	11594	1	0.0528722	0.206733
GO:0005178	integrin binding	molecular_function	binding	8	613	63	11594	0.126984	0.0173562	0.206733
GO:0005283	amino acid:sodium symporter activity	molecular_function	transporter activity	1	613	1	11594	1	0.0528722	0.206733
GO:0005337	nucleoside transmembrane transporter activity	molecular_function	transporter activity	2	613	6	11594	0.333333	0.0363212	0.206733
GO:0005507	copper ion binding	molecular_function	binding	5	613	35	11594	0.142857	0.0354846	0.206733
GO:0005546	phosphatidylinositol-4,5-bisphosphate binding	molecular_function	binding	6	613	40	11594	0.15	0.0176441	0.206733
GO:0008120	ceramide glucosyltransferase activity	molecular_function	catalytic activity	1	613	1	11594	1	0.0528722	0.206733
GO:0008134	transcription factor binding	molecular_function	binding	16	613	182	11594	0.0879121	0.0316596	0.206733
GO:0008191	metalloendopeptidase inhibitor activity	molecular_function	molecular function regulator	3	613	10	11594	0.3	0.0133487	0.206733
GO:0008307	structural constituent of muscle	molecular_function	structural molecule activity	3	613	13	11594	0.230769	0.0282708	0.206733
GO:0008424	glycoprotein 6-alpha-L-fucosyltransferase activity	molecular_function	catalytic activity	1	613	1	11594	1	0.0528722	0.206733
GO:0008890	glycine C-acetyltransferase activity	molecular_function	catalytic activity	1	613	1	11594	1	0.0528722	0.206733
GO:0008955	peptidoglycan glycosyltransferase activity	molecular_function	catalytic activity	1	613	1	11594	1	0.0528722	0.206733
GO:0008970	phospholipase A1 activity	molecular_function	catalytic activity	2	613	5	11594	0.4	0.0250836	0.206733
GO:0008973	phosphopentomutase activity	molecular_function	catalytic activity	1	613	1	11594	1	0.0528722	0.206733
GO:0015108	chloride transmembrane transporter activity	molecular_function	transporter activity	2	613	6	11594	0.333333	0.0363212	0.206733
GO:0015132	prostaglandin transmembrane transporter activity	molecular_function	transporter activity	1	613	1	11594	1	0.0528722	0.206733
GO:0015389	pyrimidine- and adenine-specific:sodium symporter activity	molecular_function	transporter activity	1	613	1	11594	1	0.0528722	0.206733
GO:0015390	purine-specific nucleoside:sodium symporter activity	molecular_function	transporter activity	1	613	1	11594	1	0.0528722	0.206733
GO:0015485	cholesterol binding	molecular_function	binding	5	613	30	11594	0.166667	0.0193107	0.206733
GO:0016453	C-acetyltransferase activity	molecular_function	catalytic activity	1	613	1	11594	1	0.0528722	0.206733
GO:0016494	C-X-C chemokine receptor activity	molecular_function	molecular transducer activity	2	613	5	11594	0.4	0.0250836	0.206733
GO:0016641	oxidoreductase activity, acting on the CH-NH2 group of donors, oxygen as acceptor	molecular_function	catalytic activity	2	613	5	11594	0.4	0.0250836	0.206733
GO:0016747	transferase activity, transferring acyl groups other than amino-acyl groups	molecular_function	catalytic activity	4	613	22	11594	0.181818	0.0264711	0.206733
GO:0016885	ligase activity, forming carbon-carbon bonds	molecular_function	catalytic activity	1	613	1	11594	1	0.0528722	0.206733
GO:0016907	G protein-coupled acetylcholine receptor activity	molecular_function	molecular transducer activity	2	613	5	11594	0.4	0.0250836	0.206733
GO:0017046	peptide hormone binding	molecular_function	binding	3	613	15	11594	0.2	0.041596	0.206733
GO:0017065	single-strand selective uracil DNA N-glycosylase activity	molecular_function	catalytic activity	1	613	1	11594	1	0.0528722	0.206733
GO:0018738	S-formylglutathione hydrolase activity	molecular_function	catalytic activity	1	613	1	11594	1	0.0528722	0.206733
GO:0019901	protein kinase binding	molecular_function	binding	21	613	265	11594	0.0792453	0.0417568	0.206733
GO:0019960	C-X3-C chemokine binding	molecular_function	binding	2	613	4	11594	0.5	0.0155932	0.206733
GO:0020037	heme binding	molecular_function	binding	11	613	118	11594	0.0932203	0.0475494	0.206733
GO:0030020	extracellular matrix structural constituent conferring tensile strength	molecular_function	structural molecule activity	1	613	1	11594	1	0.0528722	0.206733
GO:0030170	pyridoxal phosphate binding	molecular_function	binding	6	613	50	11594	0.12	0.0470583	0.206733
GO:0030246	carbohydrate binding	molecular_function	binding	10	613	102	11594	0.0980392	0.0430008	0.206733
GO:0030296	protein tyrosine kinase activator activity	molecular_function	molecular function regulator	2	613	6	11594	0.333333	0.0363212	0.206733
GO:0030368	interleukin-17 receptor activity	molecular_function	molecular transducer activity	2	613	5	11594	0.4	0.0250836	0.206733
GO:0030552	cAMP binding	molecular_function	binding	3	613	15	11594	0.2	0.041596	0.206733
GO:0030729	acetoacetate-CoA ligase activity	molecular_function	catalytic activity	1	613	1	11594	1	0.0528722	0.206733
GO:0030882	lipid antigen binding	molecular_function	binding	1	613	1	11594	1	0.0528722	0.206733
GO:0030884	exogenous lipid antigen binding	molecular_function	binding	1	613	1	11594	1	0.0528722	0.206733
GO:0030957	Tat protein binding	molecular_function	binding	2	613	4	11594	0.5	0.0155932	0.206733
GO:0030971	receptor tyrosine kinase binding	molecular_function	binding	5	613	32	11594	0.15625	0.0250352	0.206733
GO:0031707	endothelin A receptor binding	molecular_function	binding	1	613	1	11594	1	0.0528722	0.206733
GO:0031726	CCR1 chemokine receptor binding	molecular_function	binding	1	613	1	11594	1	0.0528722	0.206733
GO:0031729	CCR4 chemokine receptor binding	molecular_function	binding	1	613	1	11594	1	0.0528722	0.206733
GO:0031732	CCR7 chemokine receptor binding	molecular_function	binding	1	613	1	11594	1	0.0528722	0.206733
GO:0033229	cysteine transmembrane transporter activity	molecular_function	transporter activity	1	613	1	11594	1	0.0528722	0.206733
GO:0033676	double-stranded DNA-dependent ATPase activity	molecular_function	catalytic activity	1	613	1	11594	1	0.0528722	0.206733
GO:0034211	GTP-dependent protein kinase activity	molecular_function	catalytic activity	1	613	1	11594	1	0.0528722	0.206733
GO:0034237	protein kinase A regulatory subunit binding	molecular_function	binding	3	613	14	11594	0.214286	0.0346004	0.206733
GO:0034987	immunoglobulin receptor binding	molecular_function	binding	2	613	5	11594	0.4	0.0250836	0.206733
GO:0034988	Fc-gamma receptor I complex binding	molecular_function	binding	1	613	1	11594	1	0.0528722	0.206733
GO:0035374	chondroitin sulfate binding	molecular_function	binding	2	613	4	11594	0.5	0.0155932	0.206733
GO:0035401	histone kinase activity (H3-Y41 specific)	molecular_function	catalytic activity	1	613	1	11594	1	0.0528722	0.206733
GO:0035594	ganglioside binding	molecular_function	binding	1	613	1	11594	1	0.0528722	0.206733
GO:0035662	Toll-like receptor 4 binding	molecular_function	binding	2	613	4	11594	0.5	0.0155932	0.206733
GO:0035717	chemokine (C-C motif) ligand 7 binding	molecular_function	binding	1	613	1	11594	1	0.0528722	0.206733
GO:0036479	peroxidase inhibitor activity	molecular_function	molecular function regulator	1	613	1	11594	1	0.0528722	0.206733
GO:0038021	leptin receptor activity	molecular_function	molecular transducer activity	1	613	1	11594	1	0.0528722	0.206733
GO:0038036	sphingosine-1-phosphate receptor activity	molecular_function	molecular transducer activity	2	613	5	11594	0.4	0.0250836	0.206733
GO:0038132	neuregulin binding	molecular_function	binding	2	613	4	11594	0.5	0.0155932	0.206733
GO:0038187	pattern recognition receptor activity	molecular_function	molecular transducer activity	1	613	1	11594	1	0.0528722	0.206733
GO:0039552	RIG-I binding	molecular_function	binding	1	613	1	11594	1	0.0528722	0.206733
GO:0042169	SH2 domain binding	molecular_function	binding	4	613	23	11594	0.173913	0.0307433	0.206733
GO:0042277	peptide binding	molecular_function	binding	3	613	11	11594	0.272727	0.0176439	0.206733
GO:0042379	chemokine receptor binding	molecular_function	binding	2	613	5	11594	0.4	0.0250836	0.206733
GO:0042731	PH domain binding	molecular_function	binding	1	613	1	11594	1	0.0528722	0.206733
GO:0042803	protein homodimerization activity	molecular_function	binding	38	613	530	11594	0.0716981	0.0340107	0.206733
GO:0042945	D-serine transmembrane transporter activity	molecular_function	transporter activity	1	613	1	11594	1	0.0528722	0.206733
GO:0043273	CTPase activity	molecular_function	catalytic activity	1	613	1	11594	1	0.0528722	0.206733
GO:0043795	glyceraldehyde oxidoreductase activity	molecular_function	catalytic activity	1	613	1	11594	1	0.0528722	0.206733
GO:0043924	suramin binding	molecular_function	binding	1	613	1	11594	1	0.0528722	0.206733
GO:0043997	histone acetyltransferase activity (H4-K12 specific)	molecular_function	catalytic activity	1	613	1	11594	1	0.0528722	0.206733
GO:0044212	transcription regulatory region DNA binding	molecular_function	binding	13	613	143	11594	0.0909091	0.0394436	0.206733
GO:0044325	ion channel binding	molecular_function	binding	8	613	61	11594	0.131148	0.0144618	0.206733
GO:0046817	chemokine receptor antagonist activity	molecular_function	binding	1	613	1	11594	1	0.0528722	0.206733
GO:0046872	metal ion binding	molecular_function	binding	79	613	1233	11594	0.0640714	0.0391906	0.206733
GO:0046921	alpha-(1->6)-fucosyltransferase activity	molecular_function	catalytic activity	1	613	1	11594	1	0.0528722	0.206733
GO:0046982	protein heterodimerization activity	molecular_function	binding	24	613	309	11594	0.0776699	0.0380059	0.206733
GO:0047057	vitamin-K-epoxide reductase (warfarin-sensitive) activity	molecular_function	catalytic activity	1	613	1	11594	1	0.0528722	0.206733
GO:0047613	aconitate decarboxylase activity	molecular_function	catalytic activity	1	613	1	11594	1	0.0528722	0.206733
GO:0047655	allyl-alcohol dehydrogenase activity	molecular_function	catalytic activity	1	613	1	11594	1	0.0528722	0.206733
GO:0047676	arachidonate-CoA ligase activity	molecular_function	catalytic activity	1	613	1	11594	1	0.0528722	0.206733
GO:0050436	microfibril binding	molecular_function	binding	1	613	1	11594	1	0.0528722	0.206733
GO:0050656	3'-phosphoadenosine 5'-phosphosulfate binding	molecular_function	binding	1	613	1	11594	1	0.0528722	0.206733
GO:0050683	AF-1 domain binding	molecular_function	binding	1	613	1	11594	1	0.0528722	0.206733
GO:0050693	LBD domain binding	molecular_function	binding	2	613	5	11594	0.4	0.0250836	0.206733
GO:0050786	RAGE receptor binding	molecular_function	binding	2	613	6	11594	0.333333	0.0363212	0.206733
GO:0050839	cell adhesion molecule binding	molecular_function	binding	5	613	31	11594	0.16129	0.0220526	0.206733
GO:0051393	alpha-actinin binding	molecular_function	binding	3	613	15	11594	0.2	0.041596	0.206733
GO:0051916	granulocyte colony-stimulating factor binding	molecular_function	binding	1	613	1	11594	1	0.0528722	0.206733
GO:0052650	NADP-retinol dehydrogenase activity	molecular_function	catalytic activity	2	613	7	11594	0.285714	0.0490954	0.206733
GO:0055103	ligase regulator activity	molecular_function	molecular function regulator	1	613	1	11594	1	0.0528722	0.206733
GO:0055131	C3HC4-type RING finger domain binding	molecular_function	binding	2	613	4	11594	0.5	0.0155932	0.206733
GO:0070064	proline-rich region binding	molecular_function	binding	3	613	14	11594	0.214286	0.0346004	0.206733
GO:0070119	ciliary neurotrophic factor binding	molecular_function	binding	1	613	1	11594	1	0.0528722	0.206733
GO:0070324	thyroid hormone binding	molecular_function	binding	2	613	5	11594	0.4	0.0250836	0.206733
GO:0070336	flap-structured DNA binding	molecular_function	binding	1	613	1	11594	1	0.0528722	0.206733
GO:0070492	oligosaccharide binding	molecular_function	binding	2	613	6	11594	0.333333	0.0363212	0.206733
GO:0070615	nucleosome-dependent ATPase activity	molecular_function	catalytic activity	1	613	1	11594	1	0.0528722	0.206733
GO:0070700	BMP receptor binding	molecular_function	binding	2	613	6	11594	0.333333	0.0363212	0.206733
GO:0070853	myosin VI binding	molecular_function	binding	1	613	1	11594	1	0.0528722	0.206733
GO:0070976	TIR domain binding	molecular_function	binding	1	613	1	11594	1	0.0528722	0.206733
GO:0071791	chemokine (C-C motif) ligand 5 binding	molecular_function	binding	1	613	1	11594	1	0.0528722	0.206733
GO:0072345	NAADP-sensitive calcium-release channel activity	molecular_function	transporter activity	1	613	1	11594	1	0.0528722	0.206733
GO:0072570	ADP-D-ribose binding	molecular_function	binding	1	613	1	11594	1	0.0528722	0.206733
GO:0097110	scaffold protein binding	molecular_function	binding	5	613	36	11594	0.138889	0.0394833	0.206733
GO:0097161	DH domain binding	molecular_function	binding	1	613	1	11594	1	0.0528722	0.206733
GO:0097726	LEM domain binding	molecular_function	binding	1	613	1	11594	1	0.0528722	0.206733
GO:0099529	neurotransmitter receptor activity involved in regulation of postsynaptic membrane potential	molecular_function	molecular transducer activity	1	613	1	11594	1	0.0528722	0.206733
GO:0106078	histone succinyltransferase activity	molecular_function	catalytic activity	1	613	1	11594	1	0.0528722	0.206733
GO:0120020	intermembrane cholesterol transfer activity	molecular_function	transporter activity	1	613	1	11594	1	0.0528722	0.206733
GO:1902379	chemoattractant activity involved in axon guidance	molecular_function	binding	1	613	1	11594	1	0.0528722	0.206733
GO:1904713	beta-catenin destruction complex binding	molecular_function	binding	1	613	1	11594	1	0.0528722	0.206733
GO:1990175	EH domain binding	molecular_function	binding	1	613	1	11594	1	0.0528722	0.206733
GO:0016209	antioxidant activity	molecular_function	antioxidant activity	3	613	17	11594	0.176471	0.057521	0.222555
GO:0050750	low-density lipoprotein particle receptor binding	molecular_function	binding	3	613	17	11594	0.176471	0.057521	0.222555
GO:0003743	translation initiation factor activity	molecular_function	binding	5	613	40	11594	0.125	0.0581259	0.223724
GO:0005096	GTPase activator activity	molecular_function	molecular function regulator	12	613	138	11594	0.0869565	0.0614494	0.235291
GO:0005518	collagen binding	molecular_function	binding	5	613	41	11594	0.121951	0.0634525	0.241708
GO:0030165	PDZ domain binding	molecular_function	binding	5	613	42	11594	0.119048	0.0690443	0.26166
GO:0000146	microfilament motor activity	molecular_function	catalytic activity	2	613	10	11594	0.2	0.0947826	0.279761
GO:0001085	RNA polymerase II transcription factor binding	molecular_function	binding	4	613	31	11594	0.129032	0.0786831	0.279761
GO:0001161	intronic transcription regulatory region sequence-specific DNA binding	molecular_function	binding	1	613	2	11594	0.5	0.102953	0.279761
GO:0001605	adrenomedullin receptor activity	molecular_function	molecular transducer activity	1	613	2	11594	0.5	0.102953	0.279761
GO:0001635	calcitonin gene-related peptide receptor activity	molecular_function	molecular transducer activity	1	613	2	11594	0.5	0.102953	0.279761
GO:0001784	phosphotyrosine residue binding	molecular_function	binding	4	613	31	11594	0.129032	0.0786831	0.279761
GO:0003779	actin binding	molecular_function	binding	16	613	204	11594	0.0784314	0.074214	0.279761
GO:0003918	DNA topoisomerase type II (ATP-hydrolyzing) activity	molecular_function	catalytic activity	1	613	2	11594	0.5	0.102953	0.279761
GO:0004020	adenylylsulfate kinase activity	molecular_function	catalytic activity	1	613	2	11594	0.5	0.102953	0.279761
GO:0004046	aminoacylase activity	molecular_function	catalytic activity	1	613	2	11594	0.5	0.102953	0.279761
GO:0004082	bisphosphoglycerate mutase activity	molecular_function	catalytic activity	1	613	2	11594	0.5	0.102953	0.279761
GO:0004114	3',5'-cyclic-nucleotide phosphodiesterase activity	molecular_function	catalytic activity	3	613	19	11594	0.157895	0.075881	0.279761
GO:0004465	lipoprotein lipase activity	molecular_function	catalytic activity	1	613	2	11594	0.5	0.102953	0.279761
GO:0004497	monooxygenase activity	molecular_function	catalytic activity	6	613	61	11594	0.0983607	0.102122	0.279761
GO:0004756	selenide, water dikinase activity	molecular_function	catalytic activity	1	613	2	11594	0.5	0.102953	0.279761
GO:0004768	stearoyl-CoA 9-desaturase activity	molecular_function	catalytic activity	1	613	2	11594	0.5	0.102953	0.279761
GO:0004781	sulfate adenylyltransferase (ATP) activity	molecular_function	catalytic activity	1	613	2	11594	0.5	0.102953	0.279761
GO:0004833	tryptophan 2,3-dioxygenase activity	molecular_function	catalytic activity	1	613	2	11594	0.5	0.102953	0.279761
GO:0004861	cyclin-dependent protein serine/threonine kinase inhibitor activity	molecular_function	molecular function regulator	2	613	9	11594	0.222222	0.0784958	0.279761
GO:0004867	serine-type endopeptidase inhibitor activity	molecular_function	molecular function regulator	5	613	43	11594	0.116279	0.0748995	0.279761
GO:0004875	complement receptor activity	molecular_function	molecular transducer activity	1	613	2	11594	0.5	0.102953	0.279761
GO:0004888	transmembrane signaling receptor activity	molecular_function	molecular transducer activity	11	613	131	11594	0.0839695	0.0864335	0.279761
GO:0004915	interleukin-6 receptor activity	molecular_function	molecular transducer activity	1	613	2	11594	0.5	0.102953	0.279761
GO:0004948	calcitonin receptor activity	molecular_function	molecular transducer activity	1	613	2	11594	0.5	0.102953	0.279761
GO:0004962	endothelin receptor activity	molecular_function	molecular transducer activity	1	613	2	11594	0.5	0.102953	0.279761
GO:0005124	scavenger receptor binding	molecular_function	binding	1	613	2	11594	0.5	0.102953	0.279761
GO:0005161	platelet-derived growth factor receptor binding	molecular_function	binding	2	613	10	11594	0.2	0.0947826	0.279761
GO:0005172	vascular endothelial growth factor receptor binding	molecular_function	binding	1	613	2	11594	0.5	0.102953	0.279761
GO:0005222	intracellular cAMP-activated cation channel activity	molecular_function	transporter activity	1	613	2	11594	0.5	0.102953	0.279761
GO:0005253	anion channel activity	molecular_function	transporter activity	1	613	2	11594	0.5	0.102953	0.279761
GO:0005506	iron ion binding	molecular_function	binding	10	613	118	11594	0.0847458	0.0944679	0.279761
GO:0008073	ornithine decarboxylase inhibitor activity	molecular_function	molecular function regulator	1	613	2	11594	0.5	0.102953	0.279761
GO:0008081	phosphoric diester hydrolase activity	molecular_function	catalytic activity	5	613	46	11594	0.108696	0.0940155	0.279761
GO:0008144	drug binding	molecular_function	binding	4	613	33	11594	0.121212	0.0943584	0.279761
GO:0008504	monoamine transmembrane transporter activity	molecular_function	transporter activity	1	613	2	11594	0.5	0.102953	0.279761
GO:0008745	N-acetylmuramoyl-L-alanine amidase activity	molecular_function	catalytic activity	1	613	2	11594	0.5	0.102953	0.279761
GO:0009008	DNA-methyltransferase activity	molecular_function	catalytic activity	1	613	2	11594	0.5	0.102953	0.279761
GO:0016004	phospholipase activator activity	molecular_function	molecular function regulator	1	613	2	11594	0.5	0.102953	0.279761
GO:0016019	peptidoglycan receptor activity	molecular_function	molecular transducer activity	1	613	2	11594	0.5	0.102953	0.279761
GO:0016301	kinase activity	molecular_function	catalytic activity	22	613	312	11594	0.0705128	0.10297	0.279761
GO:0016403	dimethylargininase activity	molecular_function	catalytic activity	1	613	2	11594	0.5	0.102953	0.279761
GO:0016715	oxidoreductase activity, acting on paired donors, with incorporation or reduction of molecular oxygen, reduced ascorbate as one donor, and incorporation of one atom of oxygen	molecular_function	catalytic activity	1	613	2	11594	0.5	0.102953	0.279761
GO:0016830	carbon-carbon lyase activity	molecular_function	catalytic activity	1	613	2	11594	0.5	0.102953	0.279761
GO:0016836	hydro-lyase activity	molecular_function	catalytic activity	1	613	2	11594	0.5	0.102953	0.279761
GO:0016990	arginine deiminase activity	molecular_function	catalytic activity	1	613	2	11594	0.5	0.102953	0.279761
GO:0017111	nucleoside-triphosphatase activity	molecular_function	catalytic activity	1	613	2	11594	0.5	0.102953	0.279761
GO:0017159	pantetheine hydrolase activity	molecular_function	catalytic activity	1	613	2	11594	0.5	0.102953	0.279761
GO:0019828	aspartic-type endopeptidase inhibitor activity	molecular_function	molecular function regulator	1	613	2	11594	0.5	0.102953	0.279761
GO:0019842	vitamin binding	molecular_function	binding	1	613	2	11594	0.5	0.102953	0.279761
GO:0019863	IgE binding	molecular_function	binding	1	613	2	11594	0.5	0.102953	0.279761
GO:0019966	interleukin-1 binding	molecular_function	binding	1	613	2	11594	0.5	0.102953	0.279761
GO:0019981	interleukin-6 binding	molecular_function	binding	1	613	2	11594	0.5	0.102953	0.279761
GO:0022843	voltage-gated cation channel activity	molecular_function	transporter activity	1	613	2	11594	0.5	0.102953	0.279761
GO:0031625	ubiquitin protein ligase binding	molecular_function	binding	14	613	179	11594	0.0782123	0.0921497	0.279761
GO:0031730	CCR5 chemokine receptor binding	molecular_function	binding	1	613	2	11594	0.5	0.102953	0.279761
GO:0033188	sphingomyelin synthase activity	molecular_function	catalytic activity	1	613	2	11594	0.5	0.102953	0.279761
GO:0033754	indoleamine 2,3-dioxygenase activity	molecular_function	catalytic activity	1	613	2	11594	0.5	0.102953	0.279761
GO:0034236	protein kinase A catalytic subunit binding	molecular_function	binding	2	613	10	11594	0.2	0.0947826	0.279761
GO:0034617	tetrahydrobiopterin binding	molecular_function	binding	1	613	2	11594	0.5	0.102953	0.279761
GO:0034714	type III transforming growth factor beta receptor binding	molecular_function	binding	1	613	2	11594	0.5	0.102953	0.279761
GO:0036122	BMP binding	molecular_function	binding	2	613	9	11594	0.222222	0.0784958	0.279761
GO:0043185	vascular endothelial growth factor receptor 3 binding	molecular_function	binding	1	613	2	11594	0.5	0.102953	0.279761
GO:0047237	glucuronylgalactosylproteoglycan 4-beta-N-acetylgalactosaminyltransferase activity	molecular_function	catalytic activity	1	613	2	11594	0.5	0.102953	0.279761
GO:0047238	glucuronosyl-N-acetylgalactosaminyl-proteoglycan 4-beta-N-acetylgalactosaminyltransferase activity	molecular_function	catalytic activity	1	613	2	11594	0.5	0.102953	0.279761
GO:0047493	ceramide cholinephosphotransferase activity	molecular_function	catalytic activity	1	613	2	11594	0.5	0.102953	0.279761
GO:0050659	N-acetylgalactosamine 4-sulfate 6-O-sulfotransferase activity	molecular_function	catalytic activity	1	613	2	11594	0.5	0.102953	0.279761
GO:0050692	DBD domain binding	molecular_function	binding	1	613	2	11594	0.5	0.102953	0.279761
GO:0061505	DNA topoisomerase II activity	molecular_function	catalytic activity	1	613	2	11594	0.5	0.102953	0.279761
GO:0070506	high-density lipoprotein particle receptor activity	molecular_function	cargo receptor activity	1	613	2	11594	0.5	0.102953	0.279761
GO:0070888	E-box binding	molecular_function	binding	4	613	34	11594	0.117647	0.102707	0.279761
GO:0071723	lipopeptide binding	molecular_function	binding	1	613	2	11594	0.5	0.102953	0.279761
GO:0086008	voltage-gated potassium channel activity involved in cardiac muscle cell action potential repolarization	molecular_function	transporter activity	1	613	2	11594	0.5	0.102953	0.279761
GO:0097159	organic cyclic compound binding	molecular_function	binding	1	613	2	11594	0.5	0.102953	0.279761
GO:0098531	transcription factor activity, direct ligand regulated sequence-specific DNA binding	molecular_function	transcription regulator activity	1	613	2	11594	0.5	0.102953	0.279761
GO:0098770	FBXO family protein binding	molecular_function	binding	1	613	2	11594	0.5	0.102953	0.279761
GO:1903981	enterobactin binding	molecular_function	binding	1	613	2	11594	0.5	0.102953	0.279761
GO:1990409	adrenomedullin binding	molecular_function	binding	1	613	2	11594	0.5	0.102953	0.279761
GO:0003727	single-stranded RNA binding	molecular_function	binding	3	613	22	11594	0.136364	0.107517	0.291043
GO:0004602	glutathione peroxidase activity	molecular_function	antioxidant activity	2	613	11	11594	0.181818	0.111924	0.297526
GO:0004709	MAP kinase kinase kinase activity	molecular_function	catalytic activity	2	613	11	11594	0.181818	0.111924	0.297526
GO:0005537	mannose binding	molecular_function	binding	2	613	11	11594	0.181818	0.111924	0.297526
GO:0016811	hydrolase activity, acting on carbon-nitrogen (but not peptide) bonds, in linear amides	molecular_function	catalytic activity	2	613	11	11594	0.181818	0.111924	0.297526
GO:0071889	14-3-3 protein binding	molecular_function	binding	2	613	11	11594	0.181818	0.111924	0.297526
GO:0008237	metallopeptidase activity	molecular_function	catalytic activity	9	613	107	11594	0.0841121	0.112646	0.298371
GO:0000978	RNA polymerase II proximal promoter sequence-specific DNA binding	molecular_function	binding	21	613	305	11594	0.0688525	0.129886	0.321209
GO:0001012	RNA polymerase II regulatory region DNA binding	molecular_function	binding	1	613	3	11594	0.333333	0.15039	0.321209
GO:0001046	core promoter sequence-specific DNA binding	molecular_function	binding	1	613	3	11594	0.333333	0.15039	0.321209
GO:0001540	amyloid-beta binding	molecular_function	binding	4	613	37	11594	0.108108	0.129655	0.321209
GO:0001664	G protein-coupled receptor binding	molecular_function	binding	3	613	24	11594	0.125	0.13098	0.321209
GO:0001882	nucleoside binding	molecular_function	binding	1	613	3	11594	0.333333	0.15039	0.321209
GO:0002950	ceramide phosphoethanolamine synthase activity	molecular_function	catalytic activity	1	613	3	11594	0.333333	0.15039	0.321209
GO:0003846	2-acylglycerol O-acyltransferase activity	molecular_function	catalytic activity	1	613	3	11594	0.333333	0.15039	0.321209
GO:0003917	DNA topoisomerase type I activity	molecular_function	catalytic activity	1	613	3	11594	0.333333	0.15039	0.321209
GO:0004065	arylsulfatase activity	molecular_function	catalytic activity	1	613	3	11594	0.333333	0.15039	0.321209
GO:0004096	catalase activity	molecular_function	antioxidant activity	1	613	3	11594	0.333333	0.15039	0.321209
GO:0004144	diacylglycerol O-acyltransferase activity	molecular_function	catalytic activity	1	613	3	11594	0.333333	0.15039	0.321209
GO:0004517	nitric-oxide synthase activity	molecular_function	catalytic activity	1	613	3	11594	0.333333	0.15039	0.321209
GO:0004614	phosphoglucomutase activity	molecular_function	catalytic activity	1	613	3	11594	0.333333	0.15039	0.321209
GO:0004619	phosphoglycerate mutase activity	molecular_function	catalytic activity	1	613	3	11594	0.333333	0.15039	0.321209
GO:0004844	uracil DNA N-glycosylase activity	molecular_function	catalytic activity	1	613	3	11594	0.333333	0.15039	0.321209
GO:0004924	oncostatin-M receptor activity	molecular_function	molecular transducer activity	1	613	3	11594	0.333333	0.15039	0.321209
GO:0004999	vasoactive intestinal polypeptide receptor activity	molecular_function	molecular transducer activity	1	613	3	11594	0.333333	0.15039	0.321209
GO:0005003	ephrin receptor activity	molecular_function	catalytic activity	2	613	12	11594	0.166667	0.129786	0.321209
GO:0005044	scavenger receptor activity	molecular_function	cargo receptor activity	4	613	39	11594	0.102564	0.149077	0.321209
GO:0005088	Ras guanyl-nucleotide exchange factor activity	molecular_function	molecular function regulator	2	613	13	11594	0.153846	0.148243	0.321209
GO:0005219	ryanodine-sensitive calcium-release channel activity	molecular_function	transporter activity	1	613	3	11594	0.333333	0.15039	0.321209
GO:0005314	high-affinity glutamate transmembrane transporter activity	molecular_function	transporter activity	1	613	3	11594	0.333333	0.15039	0.321209
GO:0005515	protein binding	molecular_function	binding	5	613	53	11594	0.0943396	0.147054	0.321209
GO:0005528	FK506 binding	molecular_function	binding	1	613	3	11594	0.333333	0.15039	0.321209
GO:0008022	protein C-terminus binding	molecular_function	binding	9	613	112	11594	0.0803571	0.138007	0.321209
GO:0008083	growth factor activity	molecular_function	binding	8	613	94	11594	0.0851064	0.123639	0.321209
GO:0008138	protein tyrosine/serine/threonine phosphatase activity	molecular_function	catalytic activity	4	613	38	11594	0.105263	0.13923	0.321209
GO:0008142	oxysterol binding	molecular_function	binding	1	613	3	11594	0.333333	0.15039	0.321209
GO:0008233	peptidase activity	molecular_function	catalytic activity	18	613	257	11594	0.0700389	0.136218	0.321209
GO:0008242	omega peptidase activity	molecular_function	catalytic activity	1	613	3	11594	0.333333	0.15039	0.321209
GO:0008401	retinoic acid 4-hydroxylase activity	molecular_function	catalytic activity	1	613	3	11594	0.333333	0.15039	0.321209
GO:0008449	N-acetylglucosamine-6-sulfatase activity	molecular_function	catalytic activity	1	613	3	11594	0.333333	0.15039	0.321209
GO:0010484	H3 histone acetyltransferase activity	molecular_function	catalytic activity	1	613	3	11594	0.333333	0.15039	0.321209
GO:0015194	L-serine transmembrane transporter activity	molecular_function	transporter activity	1	613	3	11594	0.333333	0.15039	0.321209
GO:0015254	glycerol channel activity	molecular_function	transporter activity	1	613	3	11594	0.333333	0.15039	0.321209
GO:0015279	store-operated calcium channel activity	molecular_function	transporter activity	1	613	3	11594	0.333333	0.15039	0.321209
GO:0015501	glutamate:sodium symporter activity	molecular_function	transporter activity	1	613	3	11594	0.333333	0.15039	0.321209
GO:0016286	small conductance calcium-activated potassium channel activity	molecular_function	transporter activity	1	613	3	11594	0.333333	0.15039	0.321209
GO:0016410	N-acyltransferase activity	molecular_function	catalytic activity	1	613	3	11594	0.333333	0.15039	0.321209
GO:0016684	oxidoreductase activity, acting on peroxide as acceptor	molecular_function	catalytic activity	1	613	3	11594	0.333333	0.15039	0.321209
GO:0016887	ATPase activity	molecular_function	catalytic activity	10	613	130	11594	0.0769231	0.149993	0.321209
GO:0017128	phospholipid scramblase activity	molecular_function	transporter activity	1	613	3	11594	0.333333	0.15039	0.321209
GO:0019104	DNA N-glycosylase activity	molecular_function	catalytic activity	1	613	3	11594	0.333333	0.15039	0.321209
GO:0030247	polysaccharide binding	molecular_function	binding	2	613	13	11594	0.153846	0.148243	0.321209
GO:0030298	receptor signaling protein tyrosine kinase activator activity	molecular_function	molecular function regulator	1	613	3	11594	0.333333	0.15039	0.321209
GO:0030492	hemoglobin binding	molecular_function	binding	1	613	3	11594	0.333333	0.15039	0.321209
GO:0031694	alpha-2A adrenergic receptor binding	molecular_function	binding	1	613	3	11594	0.333333	0.15039	0.321209
GO:0031708	endothelin B receptor binding	molecular_function	binding	1	613	3	11594	0.333333	0.15039	0.321209
GO:0033592	RNA strand annealing activity	molecular_function	binding	1	613	3	11594	0.333333	0.15039	0.321209
GO:0035473	lipase binding	molecular_function	binding	1	613	3	11594	0.333333	0.15039	0.321209
GO:0036094	small molecule binding	molecular_function	binding	1	613	3	11594	0.333333	0.15039	0.321209
GO:0042392	sphingosine-1-phosphate phosphatase activity	molecular_function	catalytic activity	1	613	3	11594	0.333333	0.15039	0.321209
GO:0042802	identical protein binding	molecular_function	binding	45	613	715	11594	0.0629371	0.125253	0.321209
GO:0043125	ErbB-3 class receptor binding	molecular_function	binding	1	613	3	11594	0.333333	0.15039	0.321209
GO:0048763	calcium-induced calcium release activity	molecular_function	transporter activity	1	613	3	11594	0.333333	0.15039	0.321209
GO:0050265	RNA uridylyltransferase activity	molecular_function	catalytic activity	1	613	3	11594	0.333333	0.15039	0.321209
GO:0050291	sphingosine N-acyltransferase activity	molecular_function	catalytic activity	1	613	3	11594	0.333333	0.15039	0.321209
GO:0050661	NADP binding	molecular_function	binding	3	613	24	11594	0.125	0.13098	0.321209
GO:0050815	phosphoserine residue binding	molecular_function	binding	1	613	3	11594	0.333333	0.15039	0.321209
GO:0061629	RNA polymerase II sequence-specific DNA-binding transcription factor binding	molecular_function	binding	1	613	3	11594	0.333333	0.15039	0.321209
GO:0061733	peptide-lysine-N-acetyltransferase activity	molecular_function	catalytic activity	1	613	3	11594	0.333333	0.15039	0.321209
GO:0070891	lipoteichoic acid binding	molecular_function	binding	1	613	3	11594	0.333333	0.15039	0.321209
GO:0071633	dihydroceramidase activity	molecular_function	catalytic activity	1	613	3	11594	0.333333	0.15039	0.321209
GO:0098772	molecular function regulator	molecular_function	molecular function regulator	1	613	3	11594	0.333333	0.15039	0.321209
GO:0140031	phosphorylation-dependent protein binding	molecular_function	binding	1	613	3	11594	0.333333	0.15039	0.321209
GO:1990430	extracellular matrix protein binding	molecular_function	binding	1	613	3	11594	0.333333	0.15039	0.321209
GO:0008017	microtubule binding	molecular_function	binding	11	613	148	11594	0.0743243	0.160111	0.340986
GO:0005524	ATP binding	molecular_function	binding	67	613	1126	11594	0.0595027	0.164173	0.346992
GO:0008270	zinc ion binding	molecular_function	binding	36	613	575	11594	0.0626087	0.16434	0.346992
GO:0051087	chaperone binding	molecular_function	binding	5	613	55	11594	0.0909091	0.164146	0.346992
GO:0004089	carbonate dehydratase activity	molecular_function	catalytic activity	2	613	14	11594	0.142857	0.167184	0.349996
GO:0005251	delayed rectifier potassium channel activity	molecular_function	transporter activity	2	613	14	11594	0.142857	0.167184	0.349996
GO:0017022	myosin binding	molecular_function	binding	2	613	14	11594	0.142857	0.167184	0.349996
GO:0005245	voltage-gated calcium channel activity	molecular_function	transporter activity	3	613	27	11594	0.111111	0.169086	0.352913
GO:0017124	SH3 domain binding	molecular_function	binding	4	613	41	11594	0.097561	0.169532	0.352913
GO:0005249	voltage-gated potassium channel activity	molecular_function	transporter activity	5	613	56	11594	0.0892857	0.172976	0.359071
GO:0019899	enzyme binding	molecular_function	binding	16	613	234	11594	0.0683761	0.175876	0.364068
GO:0003714	transcription corepressor activity	molecular_function	transcription regulator activity	8	613	105	11594	0.0761905	0.191052	0.364503
GO:0003873	6-phosphofructo-2-kinase activity	molecular_function	catalytic activity	1	613	4	11594	0.25	0.195322	0.364503
GO:0004111	creatine kinase activity	molecular_function	catalytic activity	1	613	4	11594	0.25	0.195322	0.364503
GO:0004175	endopeptidase activity	molecular_function	catalytic activity	5	613	57	11594	0.0877193	0.181984	0.364503
GO:0004668	protein-arginine deiminase activity	molecular_function	catalytic activity	1	613	4	11594	0.25	0.195322	0.364503
GO:0004679	AMP-activated protein kinase activity	molecular_function	catalytic activity	1	613	4	11594	0.25	0.195322	0.364503
GO:0004720	protein-lysine 6-oxidase activity	molecular_function	catalytic activity	1	613	4	11594	0.25	0.195322	0.364503
GO:0004897	ciliary neurotrophic factor receptor activity	molecular_function	molecular transducer activity	1	613	4	11594	0.25	0.195322	0.364503
GO:0004972	NMDA glutamate receptor activity	molecular_function	molecular transducer activity	1	613	4	11594	0.25	0.195322	0.364503
GO:0004974	leukotriene receptor activity	molecular_function	molecular transducer activity	1	613	4	11594	0.25	0.195322	0.364503
GO:0005005	transmembrane-ephrin receptor activity	molecular_function	catalytic activity	1	613	4	11594	0.25	0.195322	0.364503
GO:0005516	calmodulin binding	molecular_function	binding	6	613	72	11594	0.0833333	0.179976	0.364503
GO:0008234	cysteine-type peptidase activity	molecular_function	catalytic activity	6	613	72	11594	0.0833333	0.179976	0.364503
GO:0008381	mechanosensitive ion channel activity	molecular_function	transporter activity	1	613	4	11594	0.25	0.195322	0.364503
GO:0016208	AMP binding	molecular_function	binding	1	613	4	11594	0.25	0.195322	0.364503
GO:0016262	protein N-acetylglucosaminyltransferase activity	molecular_function	catalytic activity	1	613	4	11594	0.25	0.195322	0.364503
GO:0019215	intermediate filament binding	molecular_function	binding	1	613	4	11594	0.25	0.195322	0.364503
GO:0019838	growth factor binding	molecular_function	binding	2	613	15	11594	0.133333	0.186505	0.364503
GO:0031404	chloride ion binding	molecular_function	binding	1	613	4	11594	0.25	0.195322	0.364503
GO:0031433	telethonin binding	molecular_function	binding	1	613	4	11594	0.25	0.195322	0.364503
GO:0032027	myosin light chain binding	molecular_function	binding	1	613	4	11594	0.25	0.195322	0.364503
GO:0032036	myosin heavy chain binding	molecular_function	binding	1	613	4	11594	0.25	0.195322	0.364503
GO:0032052	bile acid binding	molecular_function	binding	1	613	4	11594	0.25	0.195322	0.364503
GO:0032559	adenyl ribonucleotide binding	molecular_function	binding	1	613	4	11594	0.25	0.195322	0.364503
GO:0033691	sialic acid binding	molecular_function	binding	1	613	4	11594	0.25	0.195322	0.364503
GO:0034056	estrogen response element binding	molecular_function	binding	1	613	4	11594	0.25	0.195322	0.364503
GO:0035254	glutamate receptor binding	molecular_function	binding	1	613	4	11594	0.25	0.195322	0.364503
GO:0038191	neuropilin binding	molecular_function	binding	1	613	4	11594	0.25	0.195322	0.364503
GO:0042806	fucose binding	molecular_function	binding	1	613	4	11594	0.25	0.195322	0.364503
GO:0043237	laminin-1 binding	molecular_function	binding	1	613	4	11594	0.25	0.195322	0.364503
GO:0047499	calcium-independent phospholipase A2 activity	molecular_function	catalytic activity	1	613	4	11594	0.25	0.195322	0.364503
GO:0047555	3',5'-cyclic-GMP phosphodiesterase activity	molecular_function	catalytic activity	1	613	4	11594	0.25	0.195322	0.364503
GO:0051434	BH3 domain binding	molecular_function	binding	1	613	4	11594	0.25	0.195322	0.364503
GO:0070569	uridylyltransferase activity	molecular_function	catalytic activity	1	613	4	11594	0.25	0.195322	0.364503
GO:0070579	methylcytosine dioxygenase activity	molecular_function	catalytic activity	1	613	4	11594	0.25	0.195322	0.364503
GO:0071558	histone demethylase activity (H3-K27 specific)	molecular_function	catalytic activity	1	613	4	11594	0.25	0.195322	0.364503
GO:0097677	STAT family protein binding	molecular_function	binding	1	613	4	11594	0.25	0.195322	0.364503
GO:1902936	phosphatidylinositol bisphosphate binding	molecular_function	binding	1	613	4	11594	0.25	0.195322	0.364503
GO:1990817	RNA adenylyltransferase activity	molecular_function	catalytic activity	1	613	4	11594	0.25	0.195322	0.364503
GO:0051219	phosphoprotein binding	molecular_function	binding	3	613	29	11594	0.103448	0.196048	0.364936
GO:0003707	steroid hormone receptor activity	molecular_function	molecular transducer activity	4	613	44	11594	0.0909091	0.201889	0.374864
GO:0003950	NAD+ ADP-ribosyltransferase activity	molecular_function	catalytic activity	2	613	16	11594	0.125	0.206114	0.378901
GO:0004864	protein phosphatase inhibitor activity	molecular_function	molecular function regulator	2	613	16	11594	0.125	0.206114	0.378901
GO:0052689	carboxylic ester hydrolase activity	molecular_function	catalytic activity	2	613	16	11594	0.125	0.206114	0.378901
GO:0070412	R-SMAD binding	molecular_function	binding	2	613	16	11594	0.125	0.206114	0.378901
GO:0030414	peptidase inhibitor activity	molecular_function	molecular function regulator	3	613	30	11594	0.1	0.2099	0.384904
GO:0000774	adenyl-nucleotide exchange factor activity	molecular_function	binding	1	613	5	11594	0.2	0.237882	0.40006
GO:0000981	DNA-binding transcription factor activity, RNA polymerase II-specific	molecular_function	transcription regulator activity	7	613	93	11594	0.0752688	0.220813	0.40006
GO:0004396	hexokinase activity	molecular_function	catalytic activity	1	613	5	11594	0.2	0.237882	0.40006
GO:0004857	enzyme inhibitor activity	molecular_function	molecular function regulator	2	613	17	11594	0.117647	0.225926	0.40006
GO:0005004	GPI-linked ephrin receptor activity	molecular_function	catalytic activity	1	613	5	11594	0.2	0.237882	0.40006
GO:0005085	guanyl-nucleotide exchange factor activity	molecular_function	binding	7	613	93	11594	0.0752688	0.220813	0.40006
GO:0005089	Rho guanyl-nucleotide exchange factor activity	molecular_function	molecular function regulator	5	613	62	11594	0.0806452	0.229383	0.40006
GO:0005114	type II transforming growth factor beta receptor binding	molecular_function	binding	1	613	5	11594	0.2	0.237882	0.40006
GO:0005168	neurotrophin TRKA receptor binding	molecular_function	binding	1	613	5	11594	0.2	0.237882	0.40006
GO:0005225	volume-sensitive anion channel activity	molecular_function	transporter activity	1	613	5	11594	0.2	0.237882	0.40006
GO:0005328	neurotransmitter:sodium symporter activity	molecular_function	transporter activity	2	613	17	11594	0.117647	0.225926	0.40006
GO:0005520	insulin-like growth factor binding	molecular_function	binding	2	613	17	11594	0.117647	0.225926	0.40006
GO:0015171	amino acid transmembrane transporter activity	molecular_function	transporter activity	1	613	5	11594	0.2	0.237882	0.40006
GO:0015175	neutral amino acid transmembrane transporter activity	molecular_function	transporter activity	1	613	5	11594	0.2	0.237882	0.40006
GO:0015186	L-glutamine transmembrane transporter activity	molecular_function	transporter activity	1	613	5	11594	0.2	0.237882	0.40006
GO:0015187	glycine transmembrane transporter activity	molecular_function	transporter activity	1	613	5	11594	0.2	0.237882	0.40006
GO:0015276	ligand-gated ion channel activity	molecular_function	transporter activity	1	613	5	11594	0.2	0.237882	0.40006
GO:0015459	potassium channel regulator activity	molecular_function	molecular function regulator	2	613	17	11594	0.117647	0.225926	0.40006
GO:0016705	oxidoreductase activity, acting on paired donors, with incorporation or reduction of molecular oxygen	molecular_function	catalytic activity	5	613	62	11594	0.0806452	0.229383	0.40006
GO:0017040	N-acylsphingosine amidohydrolase activity	molecular_function	catalytic activity	1	613	5	11594	0.2	0.237882	0.40006
GO:0017108	5'-flap endonuclease activity	molecular_function	catalytic activity	1	613	5	11594	0.2	0.237882	0.40006
GO:0019239	deaminase activity	molecular_function	catalytic activity	1	613	5	11594	0.2	0.237882	0.40006
GO:0030898	actin-dependent ATPase activity	molecular_function	catalytic activity	1	613	5	11594	0.2	0.237882	0.40006
GO:0031072	heat shock protein binding	molecular_function	binding	3	613	32	11594	0.09375	0.238195	0.40006
GO:0031492	nucleosomal DNA binding	molecular_function	binding	1	613	5	11594	0.2	0.237882	0.40006
GO:0042301	phosphate ion binding	molecular_function	binding	1	613	5	11594	0.2	0.237882	0.40006
GO:0042577	lipid phosphatase activity	molecular_function	catalytic activity	1	613	5	11594	0.2	0.237882	0.40006
GO:0045159	myosin II binding	molecular_function	binding	1	613	5	11594	0.2	0.237882	0.40006
GO:0045296	cadherin binding	molecular_function	binding	2	613	17	11594	0.117647	0.225926	0.40006
GO:0046332	SMAD binding	molecular_function	binding	3	613	32	11594	0.09375	0.238195	0.40006
GO:0048027	mRNA 5'-UTR binding	molecular_function	binding	2	613	17	11594	0.117647	0.225926	0.40006
GO:0050220	prostaglandin-E synthase activity	molecular_function	catalytic activity	1	613	5	11594	0.2	0.237882	0.40006
GO:0051015	actin filament binding	molecular_function	binding	8	613	109	11594	0.0733945	0.21877	0.40006
GO:0051920	peroxiredoxin activity	molecular_function	antioxidant activity	1	613	5	11594	0.2	0.237882	0.40006
GO:0061133	endopeptidase activator activity	molecular_function	molecular function regulator	1	613	5	11594	0.2	0.237882	0.40006
GO:0070840	dynein complex binding	molecular_function	binding	2	613	17	11594	0.117647	0.225926	0.40006
GO:0098639	collagen binding involved in cell-matrix adhesion	molecular_function	binding	1	613	5	11594	0.2	0.237882	0.40006
GO:0042826	histone deacetylase binding	molecular_function	binding	5	613	63	11594	0.0793651	0.23927	0.400954
GO:0004601	peroxidase activity	molecular_function	antioxidant activity	2	613	18	11594	0.111111	0.245866	0.411074
GO:0000976	transcription regulatory region sequence-specific DNA binding	molecular_function	binding	3	613	33	11594	0.0909091	0.252579	0.420396
GO:0003700	DNA-binding transcription factor activity	molecular_function	transcription regulator activity	29	613	480	11594	0.0604167	0.252469	0.420396
GO:0019904	protein domain specific binding	molecular_function	binding	10	613	148	11594	0.0675676	0.257001	0.426794
GO:0000405	bubble DNA binding	molecular_function	binding	1	613	6	11594	0.166667	0.278195	0.435563
GO:0005041	low-density lipoprotein particle receptor activity	molecular_function	cargo receptor activity	1	613	6	11594	0.166667	0.278195	0.435563
GO:0005042	netrin receptor activity	molecular_function	molecular transducer activity	1	613	6	11594	0.166667	0.278195	0.435563
GO:0005113	patched binding	molecular_function	binding	1	613	6	11594	0.166667	0.278195	0.435563
GO:0005138	interleukin-6 receptor binding	molecular_function	binding	1	613	6	11594	0.166667	0.278195	0.435563
GO:0005262	calcium channel activity	molecular_function	transporter activity	4	613	50	11594	0.08	0.271109	0.435563
GO:0008009	chemokine activity	molecular_function	binding	3	613	34	11594	0.0882353	0.267083	0.435563
GO:0008080	N-acetyltransferase activity	molecular_function	catalytic activity	1	613	6	11594	0.166667	0.278195	0.435563
GO:0008179	adenylate cyclase binding	molecular_function	binding	1	613	6	11594	0.166667	0.278195	0.435563
GO:0008190	eukaryotic initiation factor 4E binding	molecular_function	binding	1	613	6	11594	0.166667	0.278195	0.435563
GO:0010485	H4 histone acetyltransferase activity	molecular_function	catalytic activity	1	613	6	11594	0.166667	0.278195	0.435563
GO:0015075	ion transmembrane transporter activity	molecular_function	transporter activity	1	613	6	11594	0.166667	0.278195	0.435563
GO:0015106	bicarbonate transmembrane transporter activity	molecular_function	transporter activity	1	613	6	11594	0.166667	0.278195	0.435563
GO:0016504	peptidase activator activity	molecular_function	molecular function regulator	1	613	6	11594	0.166667	0.278195	0.435563
GO:0019957	C-C chemokine binding	molecular_function	binding	1	613	6	11594	0.166667	0.278195	0.435563
GO:0030695	GTPase regulator activity	molecular_function	molecular function regulator	1	613	6	11594	0.166667	0.278195	0.435563
GO:0031402	sodium ion binding	molecular_function	binding	1	613	6	11594	0.166667	0.278195	0.435563
GO:0031419	cobalamin binding	molecular_function	binding	1	613	6	11594	0.166667	0.278195	0.435563
GO:0043022	ribosome binding	molecular_function	binding	3	613	34	11594	0.0882353	0.267083	0.435563
GO:0043395	heparan sulfate proteoglycan binding	molecular_function	binding	1	613	6	11594	0.166667	0.278195	0.435563
GO:0047429	nucleoside-triphosphate diphosphatase activity	molecular_function	catalytic activity	1	613	6	11594	0.166667	0.278195	0.435563
GO:0097100	supercoiled DNA binding	molecular_function	binding	1	613	6	11594	0.166667	0.278195	0.435563
GO:0098821	BMP receptor activity	molecular_function	catalytic activity	1	613	6	11594	0.166667	0.278195	0.435563
GO:0140036	ubiquitin-dependent protein binding	molecular_function	binding	1	613	6	11594	0.166667	0.278195	0.435563
GO:1901981	phosphatidylinositol phosphate binding	molecular_function	binding	1	613	6	11594	0.166667	0.278195	0.435563
GO:1903136	cuprous ion binding	molecular_function	binding	1	613	6	11594	0.166667	0.278195	0.435563
GO:1990247	N6-methyladenosine-containing RNA binding	molecular_function	binding	1	613	6	11594	0.166667	0.278195	0.435563
GO:0003713	transcription coactivator activity	molecular_function	transcription regulator activity	9	613	135	11594	0.0666667	0.28512	0.440104
GO:0004725	protein tyrosine phosphatase activity	molecular_function	catalytic activity	6	613	84	11594	0.0714286	0.284027	0.440104
GO:0005543	phospholipid binding	molecular_function	binding	4	613	51	11594	0.0784314	0.283052	0.440104
GO:0008047	enzyme activator activity	molecular_function	molecular function regulator	2	613	20	11594	0.1	0.285859	0.440104
GO:0043014	alpha-tubulin binding	molecular_function	binding	2	613	20	11594	0.1	0.285859	0.440104
GO:0046875	ephrin receptor binding	molecular_function	binding	2	613	20	11594	0.1	0.285859	0.440104
GO:0051117	ATPase binding	molecular_function	binding	4	613	51	11594	0.0784314	0.283052	0.440104
GO:0097718	disordered domain specific binding	molecular_function	binding	2	613	20	11594	0.1	0.285859	0.440104
GO:0000166	nucleotide binding	molecular_function	binding	52	613	909	11594	0.0572057	0.292932	0.450055
GO:0001758	retinal dehydrogenase activity	molecular_function	catalytic activity	1	613	7	11594	0.142857	0.316378	0.463895
GO:0004415	hyalurononglucosaminidase activity	molecular_function	catalytic activity	1	613	7	11594	0.142857	0.316378	0.463895
GO:0004708	MAP kinase kinase activity	molecular_function	catalytic activity	1	613	7	11594	0.142857	0.316378	0.463895
GO:0004745	retinol dehydrogenase activity	molecular_function	catalytic activity	1	613	7	11594	0.142857	0.316378	0.463895
GO:0005313	L-glutamate transmembrane transporter activity	molecular_function	transporter activity	1	613	7	11594	0.142857	0.316378	0.463895
GO:0005521	lamin binding	molecular_function	binding	1	613	7	11594	0.142857	0.316378	0.463895
GO:0008331	high voltage-gated calcium channel activity	molecular_function	transporter activity	1	613	7	11594	0.142857	0.316378	0.463895
GO:0009922	fatty acid elongase activity	molecular_function	catalytic activity	1	613	7	11594	0.142857	0.316378	0.463895
GO:0016709	oxidoreductase activity, acting on paired donors, with incorporation or reduction of molecular oxygen, NAD(P)H as one donor, and incorporation of one atom of oxygen	molecular_function	catalytic activity	1	613	7	11594	0.142857	0.316378	0.463895
GO:0016740	transferase activity	molecular_function	catalytic activity	42	613	732	11594	0.057377	0.3105	0.463895
GO:0016849	phosphorus-oxygen lyase activity	molecular_function	catalytic activity	2	613	21	11594	0.0952381	0.305795	0.463895
GO:0030215	semaphorin receptor binding	molecular_function	binding	1	613	7	11594	0.142857	0.316378	0.463895
GO:0030553	cGMP binding	molecular_function	binding	1	613	7	11594	0.142857	0.316378	0.463895
GO:0031957	very long-chain fatty acid-CoA ligase activity	molecular_function	catalytic activity	1	613	7	11594	0.142857	0.316378	0.463895
GO:0039706	co-receptor binding	molecular_function	binding	1	613	7	11594	0.142857	0.316378	0.463895
GO:0042288	MHC class I protein binding	molecular_function	binding	1	613	7	11594	0.142857	0.316378	0.463895
GO:0042834	peptidoglycan binding	molecular_function	binding	1	613	7	11594	0.142857	0.316378	0.463895
GO:0046933	proton-transporting ATP synthase activity, rotational mechanism	molecular_function	transporter activity	1	613	7	11594	0.142857	0.316378	0.463895
GO:0051787	misfolded protein binding	molecular_function	binding	1	613	7	11594	0.142857	0.316378	0.463895
GO:0102336	3-oxo-arachidoyl-CoA synthase activity	molecular_function	catalytic activity	1	613	7	11594	0.142857	0.316378	0.463895
GO:0102337	3-oxo-cerotoyl-CoA synthase activity	molecular_function	catalytic activity	1	613	7	11594	0.142857	0.316378	0.463895
GO:0102338	3-oxo-lignoceronyl-CoA synthase activity	molecular_function	catalytic activity	1	613	7	11594	0.142857	0.316378	0.463895
GO:0102756	very-long-chain 3-ketoacyl-CoA synthase activity	molecular_function	catalytic activity	1	613	7	11594	0.142857	0.316378	0.463895
GO:0008565	protein transporter activity	molecular_function	transporter activity	2	613	22	11594	0.0909091	0.325623	0.475564
GO:0030544	Hsp70 protein binding	molecular_function	binding	2	613	22	11594	0.0909091	0.325623	0.475564
GO:0000287	magnesium ion binding	molecular_function	binding	10	613	160	11594	0.0625	0.339267	0.494513
GO:0001047	core promoter binding	molecular_function	binding	1	613	8	11594	0.125	0.352544	0.495304
GO:0002020	protease binding	molecular_function	binding	4	613	56	11594	0.0714286	0.343647	0.495304
GO:0004712	protein serine/threonine/tyrosine kinase activity	molecular_function	catalytic activity	1	613	8	11594	0.125	0.352544	0.495304
GO:0004869	cysteine-type endopeptidase inhibitor activity	molecular_function	molecular function regulator	2	613	23	11594	0.0869565	0.345298	0.495304
GO:0005049	nuclear export signal receptor activity	molecular_function	molecular carrier activity	1	613	8	11594	0.125	0.352544	0.495304
GO:0005160	transforming growth factor beta receptor binding	molecular_function	binding	1	613	8	11594	0.125	0.352544	0.495304
GO:0005536	glucose binding	molecular_function	binding	1	613	8	11594	0.125	0.352544	0.495304
GO:0015250	water channel activity	molecular_function	transporter activity	1	613	8	11594	0.125	0.352544	0.495304
GO:0016594	glycine binding	molecular_function	binding	1	613	8	11594	0.125	0.352544	0.495304
GO:0016763	transferase activity, transferring pentosyl groups	molecular_function	catalytic activity	1	613	8	11594	0.125	0.352544	0.495304
GO:0016791	phosphatase activity	molecular_function	catalytic activity	6	613	91	11594	0.0659341	0.349856	0.495304
GO:0019900	kinase binding	molecular_function	binding	4	613	56	11594	0.0714286	0.343647	0.495304
GO:0031434	mitogen-activated protein kinase kinase binding	molecular_function	binding	1	613	8	11594	0.125	0.352544	0.495304
GO:0031994	insulin-like growth factor I binding	molecular_function	binding	1	613	8	11594	0.125	0.352544	0.495304
GO:0042623	ATPase activity, coupled	molecular_function	catalytic activity	1	613	8	11594	0.125	0.352544	0.495304
GO:0043422	protein kinase B binding	molecular_function	binding	1	613	8	11594	0.125	0.352544	0.495304
GO:0045294	alpha-catenin binding	molecular_function	binding	1	613	8	11594	0.125	0.352544	0.495304
GO:0051010	microtubule plus-end binding	molecular_function	binding	1	613	8	11594	0.125	0.352544	0.495304
GO:0070410	co-SMAD binding	molecular_function	binding	1	613	8	11594	0.125	0.352544	0.495304
GO:0015293	symporter activity	molecular_function	transporter activity	3	613	40	11594	0.075	0.355207	0.498099
GO:0000977	RNA polymerase II regulatory region sequence-specific DNA binding	molecular_function	binding	9	613	145	11594	0.062069	0.359349	0.502952
GO:0015078	proton transmembrane transporter activity	molecular_function	transporter activity	2	613	24	11594	0.0833333	0.364782	0.509591
GO:0019903	protein phosphatase binding	molecular_function	binding	4	613	58	11594	0.0689655	0.368047	0.513182
GO:0016787	hydrolase activity	molecular_function	catalytic activity	40	613	714	11594	0.0560224	0.373578	0.519914
GO:0003824	catalytic activity	molecular_function	catalytic activity	21	613	365	11594	0.0575342	0.376017	0.522324
GO:0004016	adenylate cyclase activity	molecular_function	catalytic activity	1	613	9	11594	0.111111	0.3868	0.524487
GO:0004181	metallocarboxypeptidase activity	molecular_function	catalytic activity	2	613	25	11594	0.08	0.384039	0.524487
GO:0004383	guanylate cyclase activity	molecular_function	catalytic activity	1	613	9	11594	0.111111	0.3868	0.524487
GO:0008376	acetylgalactosaminyltransferase activity	molecular_function	catalytic activity	1	613	9	11594	0.111111	0.3868	0.524487
GO:0008409	5'-3' exonuclease activity	molecular_function	catalytic activity	1	613	9	11594	0.111111	0.3868	0.524487
GO:0015278	calcium-release channel activity	molecular_function	transporter activity	1	613	9	11594	0.111111	0.3868	0.524487
GO:0015301	anion:anion antiporter activity	molecular_function	transporter activity	1	613	9	11594	0.111111	0.3868	0.524487
GO:0031005	filamin binding	molecular_function	binding	1	613	9	11594	0.111111	0.3868	0.524487
GO:0032183	SUMO binding	molecular_function	binding	1	613	9	11594	0.111111	0.3868	0.524487
GO:0035198	miRNA binding	molecular_function	binding	2	613	25	11594	0.08	0.384039	0.524487
GO:0043024	ribosomal small subunit binding	molecular_function	binding	1	613	9	11594	0.111111	0.3868	0.524487
GO:0051082	unfolded protein binding	molecular_function	binding	3	613	42	11594	0.0714286	0.384462	0.524487
GO:0070411	I-SMAD binding	molecular_function	binding	1	613	9	11594	0.111111	0.3868	0.524487
GO:0005267	potassium channel activity	molecular_function	transporter activity	4	613	60	11594	0.0666667	0.392392	0.530124
GO:0016853	isomerase activity	molecular_function	catalytic activity	4	613	60	11594	0.0666667	0.392392	0.530124
GO:0000987	proximal promoter sequence-specific DNA binding	molecular_function	binding	2	613	26	11594	0.0769231	0.403039	0.541537
GO:0048365	Rac GTPase binding	molecular_function	binding	2	613	26	11594	0.0769231	0.403039	0.541537
GO:0048487	beta-tubulin binding	molecular_function	binding	2	613	26	11594	0.0769231	0.403039	0.541537
GO:0004467	long-chain fatty acid-CoA ligase activity	molecular_function	catalytic activity	1	613	10	11594	0.1	0.419247	0.550308
GO:0005344	oxygen carrier activity	molecular_function	molecular carrier activity	1	613	10	11594	0.1	0.419247	0.550308
GO:0008143	poly(A) binding	molecular_function	binding	1	613	10	11594	0.1	0.419247	0.550308
GO:0016922	nuclear receptor binding	molecular_function	binding	1	613	10	11594	0.1	0.419247	0.550308
GO:0017025	TBP-class protein binding	molecular_function	binding	1	613	10	11594	0.1	0.419247	0.550308
GO:0017154	semaphorin receptor activity	molecular_function	molecular transducer activity	1	613	10	11594	0.1	0.419247	0.550308
GO:0031432	titin binding	molecular_function	binding	1	613	10	11594	0.1	0.419247	0.550308
GO:0035613	RNA stem-loop binding	molecular_function	binding	1	613	10	11594	0.1	0.419247	0.550308
GO:0048156	tau protein binding	molecular_function	binding	1	613	10	11594	0.1	0.419247	0.550308
GO:0070182	DNA polymerase binding	molecular_function	binding	1	613	10	11594	0.1	0.419247	0.550308
GO:0070679	inositol 1,4,5 trisphosphate binding	molecular_function	binding	1	613	10	11594	0.1	0.419247	0.550308
GO:0070742	C2H2 zinc finger domain binding	molecular_function	binding	1	613	10	11594	0.1	0.419247	0.550308
GO:1990837	sequence-specific double-stranded DNA binding	molecular_function	binding	1	613	10	11594	0.1	0.419247	0.550308
GO:0015020	glucuronosyltransferase activity	molecular_function	catalytic activity	2	613	28	11594	0.0714286	0.440164	0.573688
GO:0017048	Rho GTPase binding	molecular_function	binding	2	613	28	11594	0.0714286	0.440164	0.573688
GO:0051879	Hsp90 protein binding	molecular_function	binding	2	613	28	11594	0.0714286	0.440164	0.573688
GO:0060090	molecular adaptor activity	molecular_function	binding	2	613	28	11594	0.0714286	0.440164	0.573688
GO:0003746	translation elongation factor activity	molecular_function	binding	1	613	11	11594	0.0909091	0.449979	0.575319
GO:0004675	transmembrane receptor protein serine/threonine kinase activity	molecular_function	catalytic activity	1	613	11	11594	0.0909091	0.449979	0.575319
GO:0005229	intracellular calcium activated chloride channel activity	molecular_function	transporter activity	1	613	11	11594	0.0909091	0.449979	0.575319
GO:0005319	lipid transporter activity	molecular_function	transporter activity	1	613	11	11594	0.0909091	0.449979	0.575319
GO:0010181	FMN binding	molecular_function	binding	1	613	11	11594	0.0909091	0.449979	0.575319
GO:0015269	calcium-activated potassium channel activity	molecular_function	transporter activity	1	613	11	11594	0.0909091	0.449979	0.575319
GO:0017075	syntaxin-1 binding	molecular_function	binding	1	613	11	11594	0.0909091	0.449979	0.575319
GO:0070006	metalloaminopeptidase activity	molecular_function	catalytic activity	1	613	11	11594	0.0909091	0.449979	0.575319
GO:0070300	phosphatidic acid binding	molecular_function	binding	1	613	11	11594	0.0909091	0.449979	0.575319
GO:0070628	proteasome binding	molecular_function	binding	1	613	11	11594	0.0909091	0.449979	0.575319
GO:0071837	HMG box domain binding	molecular_function	binding	1	613	11	11594	0.0909091	0.449979	0.575319
GO:0004674	protein serine/threonine kinase activity	molecular_function	catalytic activity	14	613	250	11594	0.056	0.451745	0.57658
GO:0003725	double-stranded RNA binding	molecular_function	binding	3	613	47	11594	0.0638298	0.455941	0.580932
GO:0017112	Rab guanyl-nucleotide exchange factor activity	molecular_function	binding	2	613	29	11594	0.0689655	0.458247	0.582865
GO:0016829	lyase activity	molecular_function	catalytic activity	4	613	66	11594	0.0606061	0.464254	0.58949
GO:0004653	polypeptide N-acetylgalactosaminyltransferase activity	molecular_function	catalytic activity	1	613	12	11594	0.0833333	0.479087	0.595034
GO:0005452	inorganic anion exchanger activity	molecular_function	transporter activity	1	613	12	11594	0.0833333	0.479087	0.595034
GO:0008484	sulfuric ester hydrolase activity	molecular_function	catalytic activity	1	613	12	11594	0.0833333	0.479087	0.595034
GO:0016493	C-C chemokine receptor activity	molecular_function	molecular transducer activity	1	613	12	11594	0.0833333	0.479087	0.595034
GO:0016757	transferase activity, transferring glycosyl groups	molecular_function	catalytic activity	9	613	160	11594	0.05625	0.473437	0.595034
GO:0017017	MAP kinase tyrosine/serine/threonine phosphatase activity	molecular_function	catalytic activity	1	613	12	11594	0.0833333	0.479087	0.595034
GO:0017080	sodium channel regulator activity	molecular_function	molecular function regulator	1	613	12	11594	0.0833333	0.479087	0.595034
GO:0017134	fibroblast growth factor binding	molecular_function	binding	1	613	12	11594	0.0833333	0.479087	0.595034
GO:0019825	oxygen binding	molecular_function	binding	1	613	12	11594	0.0833333	0.479087	0.595034
GO:0030169	low-density lipoprotein particle binding	molecular_function	binding	1	613	12	11594	0.0833333	0.479087	0.595034
GO:0035591	signaling adaptor activity	molecular_function	binding	1	613	12	11594	0.0833333	0.479087	0.595034
GO:0042813	Wnt-activated receptor activity	molecular_function	molecular transducer activity	1	613	12	11594	0.0833333	0.479087	0.595034
GO:0070577	lysine-acetylated histone binding	molecular_function	binding	1	613	12	11594	0.0833333	0.479087	0.595034
GO:0000980	RNA polymerase II distal enhancer sequence-specific DNA binding	molecular_function	binding	3	613	50	11594	0.06	0.497131	0.615822
GO:0001671	ATPase activator activity	molecular_function	molecular function regulator	1	613	13	11594	0.0769231	0.506657	0.615822
GO:0004004	ATP-dependent RNA helicase activity	molecular_function	catalytic activity	1	613	13	11594	0.0769231	0.506657	0.615822
GO:0004620	phospholipase activity	molecular_function	catalytic activity	1	613	13	11594	0.0769231	0.506657	0.615822
GO:0005112	Notch binding	molecular_function	binding	1	613	13	11594	0.0769231	0.506657	0.615822
GO:0005216	ion channel activity	molecular_function	transporter activity	9	613	164	11594	0.054878	0.503377	0.615822
GO:0008198	ferrous iron binding	molecular_function	binding	1	613	13	11594	0.0769231	0.506657	0.615822
GO:0030506	ankyrin binding	molecular_function	binding	1	613	13	11594	0.0769231	0.506657	0.615822
GO:0044548	S100 protein binding	molecular_function	binding	1	613	13	11594	0.0769231	0.506657	0.615822
GO:0051019	mitogen-activated protein kinase binding	molecular_function	binding	1	613	13	11594	0.0769231	0.506657	0.615822
GO:0051213	dioxygenase activity	molecular_function	catalytic activity	1	613	13	11594	0.0769231	0.506657	0.615822
GO:1990404	protein ADP-ribosylase activity	molecular_function	catalytic activity	1	613	13	11594	0.0769231	0.506657	0.615822
GO:1990782	protein tyrosine kinase binding	molecular_function	binding	1	613	13	11594	0.0769231	0.506657	0.615822
GO:0004252	serine-type endopeptidase activity	molecular_function	catalytic activity	7	613	127	11594	0.0551181	0.510564	0.616514
GO:0015631	tubulin binding	molecular_function	binding	2	613	32	11594	0.0625	0.510378	0.616514
GO:0030374	nuclear receptor transcription coactivator activity	molecular_function	transcription regulator activity	2	613	32	11594	0.0625	0.510378	0.616514
GO:0042393	histone binding	molecular_function	binding	4	613	70	11594	0.0571429	0.510464	0.616514
GO:0000400	four-way junction DNA binding	molecular_function	binding	1	613	14	11594	0.0714286	0.532771	0.627939
GO:0003735	structural constituent of ribosome	molecular_function	structural molecule activity	10	613	187	11594	0.0534759	0.531806	0.627939
GO:0004860	protein kinase inhibitor activity	molecular_function	molecular function regulator	1	613	14	11594	0.0714286	0.532771	0.627939
GO:0005523	tropomyosin binding	molecular_function	binding	1	613	14	11594	0.0714286	0.532771	0.627939
GO:0015095	magnesium ion transmembrane transporter activity	molecular_function	transporter activity	1	613	14	11594	0.0714286	0.532771	0.627939
GO:0016702	oxidoreductase activity, acting on single donors with incorporation of molecular oxygen, incorporation of two atoms of oxygen	molecular_function	catalytic activity	1	613	14	11594	0.0714286	0.532771	0.627939
GO:0016746	transferase activity, transferring acyl groups	molecular_function	catalytic activity	4	613	71	11594	0.056338	0.521735	0.627939
GO:0017127	cholesterol transporter activity	molecular_function	transporter activity	1	613	14	11594	0.0714286	0.532771	0.627939
GO:0019001	guanyl nucleotide binding	molecular_function	binding	1	613	14	11594	0.0714286	0.532771	0.627939
GO:0030295	protein kinase activator activity	molecular_function	molecular function regulator	1	613	14	11594	0.0714286	0.532771	0.627939
GO:0031489	myosin V binding	molecular_function	binding	1	613	14	11594	0.0714286	0.532771	0.627939
GO:0043027	cysteine-type endopeptidase inhibitor activity involved in apoptotic process	molecular_function	molecular function regulator	1	613	14	11594	0.0714286	0.532771	0.627939
GO:0043169	cation binding	molecular_function	binding	1	613	14	11594	0.0714286	0.532771	0.627939
GO:0044389	ubiquitin-like protein ligase binding	molecular_function	binding	1	613	14	11594	0.0714286	0.532771	0.627939
GO:0050431	transforming growth factor beta binding	molecular_function	binding	1	613	14	11594	0.0714286	0.532771	0.627939
GO:0005244	voltage-gated ion channel activity	molecular_function	transporter activity	5	613	92	11594	0.0543478	0.540204	0.635687
GO:0004722	protein serine/threonine phosphatase activity	molecular_function	catalytic activity	2	613	34	11594	0.0588235	0.543256	0.637248
GO:0019902	phosphatase binding	molecular_function	binding	2	613	34	11594	0.0588235	0.543256	0.637248
GO:0001228	DNA-binding transcription activator activity, RNA polymerase II-specific	molecular_function	transcription regulator activity	14	613	267	11594	0.0524345	0.552428	0.645761
GO:0004198	calcium-dependent cysteine-type endopeptidase activity	molecular_function	catalytic activity	1	613	15	11594	0.0666667	0.557504	0.645761
GO:0004950	chemokine receptor activity	molecular_function	molecular transducer activity	1	613	15	11594	0.0666667	0.557504	0.645761
GO:0004970	ionotropic glutamate receptor activity	molecular_function	molecular transducer activity	1	613	15	11594	0.0666667	0.557504	0.645761
GO:0005248	voltage-gated sodium channel activity	molecular_function	transporter activity	1	613	15	11594	0.0666667	0.557504	0.645761
GO:0008509	anion transmembrane transporter activity	molecular_function	transporter activity	1	613	15	11594	0.0666667	0.557504	0.645761
GO:0016407	acetyltransferase activity	molecular_function	catalytic activity	1	613	15	11594	0.0666667	0.557504	0.645761
GO:0043539	protein serine/threonine kinase activator activity	molecular_function	molecular function regulator	1	613	15	11594	0.0666667	0.557504	0.645761
GO:0016758	transferase activity, transferring hexosyl groups	molecular_function	catalytic activity	2	613	35	11594	0.0571429	0.559109	0.646607
GO:0004721	phosphoprotein phosphatase activity	molecular_function	catalytic activity	4	613	75	11594	0.0533333	0.565522	0.653001
GO:0004197	cysteine-type endopeptidase activity	molecular_function	catalytic activity	2	613	36	11594	0.0555556	0.574566	0.661378
GO:0048306	calcium-dependent protein binding	molecular_function	binding	2	613	36	11594	0.0555556	0.574566	0.661378
GO:0000993	RNA polymerase II complex binding	molecular_function	binding	1	613	16	11594	0.0625	0.58093	0.663535
GO:0004521	endoribonuclease activity	molecular_function	catalytic activity	1	613	16	11594	0.0625	0.58093	0.663535
GO:0005242	inward rectifier potassium channel activity	molecular_function	transporter activity	1	613	16	11594	0.0625	0.58093	0.663535
GO:0008236	serine-type peptidase activity	molecular_function	catalytic activity	5	613	96	11594	0.0520833	0.57851	0.663535
GO:0008378	galactosyltransferase activity	molecular_function	catalytic activity	1	613	16	11594	0.0625	0.58093	0.663535
GO:0005215	transporter activity	molecular_function	transporter activity	3	613	57	11594	0.0526316	0.586568	0.668941
GO:0005246	calcium channel regulator activity	molecular_function	molecular function regulator	1	613	17	11594	0.0588235	0.603118	0.684645
GO:0030276	clathrin binding	molecular_function	binding	1	613	17	11594	0.0588235	0.603118	0.684645
GO:0030507	spectrin binding	molecular_function	binding	1	613	17	11594	0.0588235	0.603118	0.684645
GO:0043130	ubiquitin binding	molecular_function	binding	2	613	38	11594	0.0526316	0.604282	0.684915
GO:0001158	enhancer sequence-specific DNA binding	molecular_function	binding	1	613	18	11594	0.0555556	0.624133	0.696728
GO:0004518	nuclease activity	molecular_function	catalytic activity	2	613	39	11594	0.0512821	0.61854	0.696728
GO:0005109	frizzled binding	molecular_function	binding	1	613	18	11594	0.0555556	0.624133	0.696728
GO:0005125	cytokine activity	molecular_function	binding	5	613	101	11594	0.049505	0.623898	0.696728
GO:0015267	channel activity	molecular_function	transporter activity	1	613	18	11594	0.0555556	0.624133	0.696728
GO:0019843	rRNA binding	molecular_function	binding	1	613	18	11594	0.0555556	0.624133	0.696728
GO:0035035	histone acetyltransferase binding	molecular_function	binding	1	613	18	11594	0.0555556	0.624133	0.696728
GO:0043015	gamma-tubulin binding	molecular_function	binding	1	613	18	11594	0.0555556	0.624133	0.696728
GO:0043531	ADP binding	molecular_function	binding	1	613	18	11594	0.0555556	0.624133	0.696728
GO:0061631	ubiquitin conjugating enzyme activity	molecular_function	catalytic activity	1	613	18	11594	0.0555556	0.624133	0.696728
GO:0008146	sulfotransferase activity	molecular_function	catalytic activity	2	613	40	11594	0.05	0.6324	0.701957
GO:0030145	manganese ion binding	molecular_function	binding	2	613	40	11594	0.05	0.6324	0.701957
GO:0046983	protein dimerization activity	molecular_function	binding	7	613	142	11594	0.0492958	0.629784	0.701957
GO:0061630	ubiquitin protein ligase activity	molecular_function	catalytic activity	5	613	102	11594	0.0490196	0.632617	0.701957
GO:0003677	DNA binding	molecular_function	binding	48	613	946	11594	0.05074	0.642536	0.706147
GO:0003697	single-stranded DNA binding	molecular_function	binding	3	613	62	11594	0.0483871	0.643869	0.706147
GO:0004003	ATP-dependent DNA helicase activity	molecular_function	catalytic activity	1	613	19	11594	0.0526316	0.644037	0.706147
GO:0005261	cation channel activity	molecular_function	transporter activity	1	613	19	11594	0.0526316	0.644037	0.706147
GO:0005484	SNAP receptor activity	molecular_function	binding	1	613	19	11594	0.0526316	0.644037	0.706147
GO:0016773	phosphotransferase activity, alcohol group as acceptor	molecular_function	catalytic activity	1	613	19	11594	0.0526316	0.644037	0.706147
GO:0035257	nuclear hormone receptor binding	molecular_function	binding	1	613	19	11594	0.0526316	0.644037	0.706147
GO:1904315	transmitter-gated ion channel activity involved in regulation of postsynaptic membrane potential	molecular_function	molecular transducer activity	1	613	19	11594	0.0526316	0.644037	0.706147
GO:0004843	thiol-dependent ubiquitin-specific protease activity	molecular_function	catalytic activity	3	613	63	11594	0.047619	0.654632	0.716701
GO:0019888	protein phosphatase regulator activity	molecular_function	molecular function regulator	1	613	20	11594	0.05	0.662888	0.721464
GO:0019894	kinesin binding	molecular_function	binding	1	613	20	11594	0.05	0.662888	0.721464
GO:0070330	aromatase activity	molecular_function	catalytic activity	1	613	20	11594	0.05	0.662888	0.721464
GO:0070491	repressing transcription factor binding	molecular_function	binding	1	613	20	11594	0.05	0.662888	0.721464
GO:0005525	GTP binding	molecular_function	binding	13	613	270	11594	0.0481481	0.6765	0.735196
GO:0005070	SH3/SH2 adaptor activity	molecular_function	binding	1	613	21	11594	0.047619	0.680743	0.735481
GO:0005154	epidermal growth factor receptor binding	molecular_function	binding	1	613	21	11594	0.047619	0.680743	0.735481
GO:0008536	Ran GTPase binding	molecular_function	binding	1	613	21	11594	0.047619	0.680743	0.735481
GO:0043021	ribonucleoprotein complex binding	molecular_function	binding	1	613	21	11594	0.047619	0.680743	0.735481
GO:0003690	double-stranded DNA binding	molecular_function	binding	2	613	44	11594	0.0454545	0.68391	0.737336
GO:0003924	GTPase activity	molecular_function	catalytic activity	10	613	211	11594	0.0473934	0.684455	0.737336
GO:0001103	RNA polymerase II repressing transcription factor binding	molecular_function	binding	1	613	22	11594	0.0454545	0.697653	0.749369
GO:0051539	4 iron, 4 sulfur cluster binding	molecular_function	binding	1	613	22	11594	0.0454545	0.697653	0.749369
GO:0008289	lipid binding	molecular_function	binding	4	613	90	11594	0.0444444	0.707825	0.759191
GO:0005272	sodium channel activity	molecular_function	transporter activity	1	613	23	11594	0.0434783	0.713669	0.763244
GO:0016788	hydrolase activity, acting on ester bonds	molecular_function	catalytic activity	1	613	23	11594	0.0434783	0.713669	0.763244
GO:0042626	ATPase activity, coupled to transmembrane movement of substances	molecular_function	catalytic activity	2	613	47	11594	0.0425532	0.718543	0.767346
GO:0005544	calcium-dependent phospholipid binding	molecular_function	binding	1	613	24	11594	0.0416667	0.728838	0.773306
GO:0005547	phosphatidylinositol-3,4,5-trisphosphate binding	molecular_function	binding	1	613	24	11594	0.0416667	0.728838	0.773306
GO:0008013	beta-catenin binding	molecular_function	binding	2	613	48	11594	0.0416667	0.729356	0.773306
GO:0030331	estrogen receptor binding	molecular_function	binding	1	613	24	11594	0.0416667	0.728838	0.773306
GO:0030332	cyclin binding	molecular_function	binding	1	613	24	11594	0.0416667	0.728838	0.773306
GO:0004623	phospholipase A2 activity	molecular_function	catalytic activity	1	613	25	11594	0.04	0.743205	0.785735
GO:0005254	chloride channel activity	molecular_function	transporter activity	1	613	25	11594	0.04	0.743205	0.785735
GO:0004553	hydrolase activity, hydrolyzing O-glycosyl compounds	molecular_function	catalytic activity	1	613	26	11594	0.0384615	0.756812	0.797837
GO:0030674	protein binding, bridging	molecular_function	binding	1	613	26	11594	0.0384615	0.756812	0.797837
GO:0001102	RNA polymerase II activating transcription factor binding	molecular_function	binding	1	613	27	11594	0.037037	0.769698	0.807965
GO:0019905	syntaxin binding	molecular_function	binding	1	613	27	11594	0.037037	0.769698	0.807965
GO:0051020	GTPase binding	molecular_function	binding	1	613	27	11594	0.037037	0.769698	0.807965
GO:0004402	histone acetyltransferase activity	molecular_function	catalytic activity	1	613	28	11594	0.0357143	0.781903	0.819612
GO:0003774	motor activity	molecular_function	catalytic activity	3	613	78	11594	0.0384615	0.788376	0.824059
GO:0017137	Rab GTPase binding	molecular_function	binding	3	613	78	11594	0.0384615	0.788376	0.824059
GO:0004190	aspartic-type endopeptidase activity	molecular_function	catalytic activity	1	613	29	11594	0.0344828	0.793462	0.828205
GO:0000049	tRNA binding	molecular_function	binding	1	613	30	11594	0.0333333	0.80441	0.838447
GO:0047485	protein N-terminus binding	molecular_function	binding	2	613	57	11594	0.0350877	0.81163	0.844782
GO:0003682	chromatin binding	molecular_function	binding	11	613	259	11594	0.042471	0.813335	0.845366
GO:0051536	iron-sulfur cluster binding	molecular_function	binding	1	613	31	11594	0.0322581	0.814778	0.845676
GO:0004519	endonuclease activity	molecular_function	catalytic activity	1	613	32	11594	0.03125	0.824597	0.853675
GO:0016491	oxidoreductase activity	molecular_function	catalytic activity	16	613	368	11594	0.0434783	0.824795	0.853675
GO:0036459	thiol-dependent ubiquitinyl hydrolase activity	molecular_function	catalytic activity	2	613	59	11594	0.0338983	0.826578	0.854323
GO:0003755	peptidyl-prolyl cis-trans isomerase activity	molecular_function	catalytic activity	1	613	33	11594	0.030303	0.833897	0.860684
GO:0043565	sequence-specific DNA binding	molecular_function	binding	17	613	400	11594	0.0425	0.856067	0.882334
GO:0005200	structural constituent of cytoskeleton	molecular_function	structural molecule activity	1	613	38	11594	0.0263158	0.873511	0.897809
GO:0008092	cytoskeletal protein binding	molecular_function	binding	1	613	38	11594	0.0263158	0.873511	0.897809
GO:0016779	nucleotidyltransferase activity	molecular_function	catalytic activity	1	613	40	11594	0.025	0.886575	0.908709
GO:0019003	GDP binding	molecular_function	binding	1	613	40	11594	0.025	0.886575	0.908709
GO:0004842	ubiquitin-protein transferase activity	molecular_function	catalytic activity	6	613	170	11594	0.0352941	0.891866	0.912218
GO:0005198	structural molecule activity	molecular_function	structural molecule activity	4	613	122	11594	0.0327869	0.892468	0.912218
GO:0008168	methyltransferase activity	molecular_function	catalytic activity	3	613	99	11594	0.030303	0.901033	0.919701
GO:0003712	transcription coregulator activity	molecular_function	transcription regulator activity	1	613	44	11594	0.0227273	0.9088	0.926349
GO:0002039	p53 binding	molecular_function	binding	1	613	45	11594	0.0222222	0.91364	0.93
GO:0016874	ligase activity	molecular_function	catalytic activity	1	613	46	11594	0.0217391	0.918224	0.93338
GO:0016798	hydrolase activity, acting on glycosyl bonds	molecular_function	catalytic activity	1	613	49	11594	0.0204082	0.930569	0.944629
GO:0050660	flavin adenine dinucleotide binding	molecular_function	binding	1	613	56	11594	0.0178571	0.952614	0.965681
GO:0004386	helicase activity	molecular_function	catalytic activity	1	613	58	11594	0.0172414	0.957515	0.968768
GO:0044877	protein-containing complex binding	molecular_function	binding	3	613	121	11594	0.0247934	0.958281	0.968768
GO:0003676	nucleic acid binding	molecular_function	binding	34	613	863	11594	0.0393975	0.976151	0.9847
GO:0005179	hormone activity	molecular_function	binding	1	613	69	11594	0.0144928	0.976705	0.9847
GO:0003729	mRNA binding	molecular_function	binding	1	613	72	11594	0.0138889	0.980228	0.986905
GO:0035091	phosphatidylinositol binding	molecular_function	binding	1	613	74	11594	0.0135135	0.982276	0.987622
GO:0022857	transmembrane transporter activity	molecular_function	transporter activity	2	613	123	11594	0.0162602	0.990396	0.994433
GO:0003723	RNA binding	molecular_function	binding	15	613	480	11594	0.03125	0.992163	0.994855
GO:0004930	G protein-coupled receptor activity	molecular_function	molecular transducer activity	21	613	1010	11594	0.0207921	1	1
GO:0004984	olfactory receptor activity	molecular_function	molecular transducer activity	1	613	594	11594	0.0016835	1	1
