# Supplementary material for: The Profiles of Long Non-coding RNA and mRNA Transcriptome Reveals the Genes and Pathway Potentially Involved in Pasteurella multocida Infection of New Zealand Rabbits
Source: Front Vet Sci. 2021 May 5;8:591273. doi: 10.3389/fvets.2021.591273 (PMC8131872; doi:10.3389/fvets.2021.591273)
Supplement: Supplementary Data Sheet 6 — Detailed information of GO enrichment of DE mRNAs in the P0-vs-P3 group. [file Data_Sheet_6.xls]

## Sheet: biological process
GO_P Term ID	GO_P Term Desc	GO_P Term Level1	GO_P Term Level2	Term Candidate Gene Num	Total Candidate Gene Num	Term Gene Num	Total Gene Num	Rich Ratio	P value	Q value
GO:0043123	positive regulation of I-kappaB kinase/NF-kappaB signaling	biological_process	biological regulation	57	4076	92	12056	0.619565	2.87108e-08	0.000199224
GO:0001525	angiogenesis	biological_process	developmental process	64	4076	109	12056	0.587156	7.90205e-08	0.000274162
GO:0009615	response to virus	biological_process	multi-organism process	36	4076	52	12056	0.692308	1.87123e-07	0.000432816
GO:0051092	positive regulation of NF-kappaB transcription factor activity	biological_process	biological regulation	51	4076	88	12056	0.579545	2.77354e-06	0.00481141
GO:0006954	inflammatory response	biological_process	response to stimulus	62	4076	116	12056	0.534483	9.82525e-06	0.0136355
GO:0001843	neural tube closure	biological_process	developmental process	34	4076	55	12056	0.618182	1.92068e-05	0.0222126
GO:0006457	protein folding	biological_process	cellular process	37	4076	62	12056	0.596774	2.59149e-05	0.0224779
GO:0071260	cellular response to mechanical stimulus	biological_process	cellular process	22	4076	31	12056	0.709677	2.5899e-05	0.0224779
GO:0045071	negative regulation of viral genome replication	biological_process	biological regulation	16	4076	20	12056	0.8	3.01971e-05	0.023282
GO:0006364	rRNA processing	biological_process	cellular component organization or biogenesis	29	4076	46	12056	0.630435	4.64348e-05	0.0322211
GO:0042254	ribosome biogenesis	biological_process	cellular component organization or biogenesis	22	4076	32	12056	0.6875	5.64038e-05	0.0331782
GO:0043116	negative regulation of vascular permeability	biological_process	biological regulation	9	4076	9	12056	1	5.73769e-05	0.0331782
GO:0001701	in utero embryonic development	biological_process	developmental process	68	4076	138	12056	0.492754	0.000115976	0.0458817
GO:0010629	negative regulation of gene expression	biological_process	biological regulation	71	4076	145	12056	0.489655	0.000106605	0.0458817
GO:0032496	response to lipopolysaccharide	biological_process	multi-organism process	32	4076	54	12056	0.592593	0.000108955	0.0458817
GO:0032760	positive regulation of tumor necrosis factor production	biological_process	biological regulation	20	4076	29	12056	0.689655	0.000115645	0.0458817
GO:0042273	ribosomal large subunit biogenesis	biological_process	cellular component organization or biogenesis	12	4076	14	12056	0.857143	9.53032e-05	0.0458817
GO:0043087	regulation of GTPase activity	biological_process	biological regulation	31	4076	52	12056	0.596154	0.000119019	0.0458817
GO:0032092	positive regulation of protein binding	biological_process	biological regulation	29	4076	48	12056	0.604167	0.000140904	0.0465587
GO:0050821	protein stabilization	biological_process	biological regulation	57	4076	112	12056	0.508929	0.000134548	0.0465587
GO:0071356	cellular response to tumor necrosis factor	biological_process	cellular process	35	4076	61	12056	0.57377	0.000131076	0.0465587
GO:0001822	kidney development	biological_process	developmental process	37	4076	66	12056	0.560606	0.000164439	0.0471659
GO:0016310	phosphorylation	biological_process	cellular process	138	4076	317	12056	0.435331	0.00016712	0.0471659
GO:0032727	positive regulation of interferon-alpha production	biological_process	biological regulation	8	4076	8	12056	1	0.00016993	0.0471659
GO:2000234	positive regulation of rRNA processing	biological_process	biological regulation	8	4076	8	12056	1	0.00016993	0.0471659
GO:0016477	cell migration	biological_process	cellular process	53	4076	104	12056	0.509615	0.000218005	0.0553249
GO:0031663	lipopolysaccharide-mediated signaling pathway	biological_process	biological regulation	17	4076	24	12056	0.708333	0.000231218	0.0553249
GO:0045892	negative regulation of transcription, DNA-templated	biological_process	biological regulation	140	4076	324	12056	0.432099	0.000225516	0.0553249
GO:0071222	cellular response to lipopolysaccharide	biological_process	cellular process	38	4076	69	12056	0.550725	0.000222178	0.0553249
GO:0006468	protein phosphorylation	biological_process	cellular process	204	4076	496	12056	0.41129	0.00030676	0.0709537
GO:0001954	positive regulation of cell-matrix adhesion	biological_process	biological adhesion	12	4076	15	12056	0.8	0.000328893	0.0725778
GO:0045766	positive regulation of angiogenesis	biological_process	biological regulation	44	4076	84	12056	0.52381	0.000334701	0.0725778
GO:1904851	positive regulation of establishment of protein localization to telomere	biological_process	biological regulation	9	4076	10	12056	0.9	0.000399438	0.0839909
GO:0030308	negative regulation of cell growth	biological_process	biological regulation	41	4076	78	12056	0.525641	0.000479372	0.0978343
GO:1900122	positive regulation of receptor binding	biological_process	biological regulation	7	4076	7	12056	1	0.000503193	0.0997616
GO:0043065	positive regulation of apoptotic process	biological_process	biological regulation	74	4076	159	12056	0.465409	0.000550196	0.10605
GO:0006164	purine nucleotide biosynthetic process	biological_process	cellular process	10	4076	12	12056	0.833333	0.000615206	0.109459
GO:0048260	positive regulation of receptor-mediated endocytosis	biological_process	biological regulation	10	4076	12	12056	0.833333	0.000615206	0.109459
GO:0070498	interleukin-1-mediated signaling pathway	biological_process	biological regulation	10	4076	12	12056	0.833333	0.000615206	0.109459
GO:1990830	cellular response to leukemia inhibitory factor	biological_process	cellular process	40	4076	77	12056	0.519481	0.000761127	0.132036
GO:0045429	positive regulation of nitric oxide biosynthetic process	biological_process	cellular process	11	4076	14	12056	0.785714	0.00078728	0.133242
GO:0002237	response to molecule of bacterial origin	biological_process	multi-organism process	8	4076	9	12056	0.888889	0.00107036	0.148544
GO:0002931	response to ischemia	biological_process	response to stimulus	13	4076	18	12056	0.722222	0.000984931	0.148544
GO:0034142	toll-like receptor 4 signaling pathway	biological_process	biological regulation	8	4076	9	12056	0.888889	0.00107036	0.148544
GO:0050900	leukocyte migration	biological_process	cellular process	12	4076	16	12056	0.75	0.000909205	0.148544
GO:0051000	positive regulation of nitric-oxide synthase activity	biological_process	biological regulation	8	4076	9	12056	0.888889	0.00107036	0.148544
GO:0071347	cellular response to interleukin-1	biological_process	cellular process	17	4076	26	12056	0.653846	0.000980561	0.148544
GO:0071407	cellular response to organic cyclic compound	biological_process	cellular process	18	4076	28	12056	0.642857	0.000936805	0.148544
GO:0090263	positive regulation of canonical Wnt signaling pathway	biological_process	biological regulation	35	4076	66	12056	0.530303	0.000984141	0.148544
GO:2000352	negative regulation of endothelial cell apoptotic process	biological_process	biological regulation	15	4076	22	12056	0.681818	0.00102895	0.148544
GO:0010628	positive regulation of gene expression	biological_process	biological regulation	111	4076	258	12056	0.430233	0.00115319	0.156902
GO:0000027	ribosomal large subunit assembly	biological_process	cellular component organization or biogenesis	6	4076	6	12056	1	0.0014898	0.16409
GO:0006351	transcription, DNA-templated	biological_process	cellular process	38	4076	74	12056	0.513514	0.00135133	0.16409
GO:0010595	positive regulation of endothelial cell migration	biological_process	biological regulation	21	4076	35	12056	0.6	0.00132117	0.16409
GO:0010950	positive regulation of endopeptidase activity	biological_process	biological regulation	6	4076	6	12056	1	0.0014898	0.16409
GO:0019221	cytokine-mediated signaling pathway	biological_process	biological regulation	32	4076	60	12056	0.533333	0.00141044	0.16409
GO:0048251	elastic fiber assembly	biological_process	cellular component organization or biogenesis	6	4076	6	12056	1	0.0014898	0.16409
GO:0050684	regulation of mRNA processing	biological_process	biological regulation	6	4076	6	12056	1	0.0014898	0.16409
GO:0051216	cartilage development	biological_process	developmental process	26	4076	46	12056	0.565217	0.00127665	0.16409
GO:0060426	lung vasculature development	biological_process	developmental process	6	4076	6	12056	1	0.0014898	0.16409
GO:0075522	IRES-dependent viral translational initiation	biological_process	multi-organism process	6	4076	6	12056	1	0.0014898	0.16409
GO:1903140	regulation of establishment of endothelial barrier	biological_process	biological regulation	6	4076	6	12056	1	0.0014898	0.16409
GO:1903589	positive regulation of blood vessel endothelial cell proliferation involved in sprouting angiogenesis	biological_process	biological regulation	6	4076	6	12056	1	0.0014898	0.16409
GO:0030335	positive regulation of cell migration	biological_process	biological regulation	61	4076	131	12056	0.465649	0.00158927	0.172311
GO:0043066	negative regulation of apoptotic process	biological_process	biological regulation	114	4076	268	12056	0.425373	0.0016147	0.172375
GO:0003007	heart morphogenesis	biological_process	developmental process	18	4076	29	12056	0.62069	0.00169292	0.177394
GO:0045087	innate immune response	biological_process	immune system process	48	4076	99	12056	0.484848	0.00171284	0.177394
GO:0000956	nuclear-transcribed mRNA catabolic process	biological_process	biological regulation	10	4076	13	12056	0.769231	0.00185395	0.183779
GO:0032755	positive regulation of interleukin-6 production	biological_process	biological regulation	17	4076	27	12056	0.62963	0.00181703	0.183779
GO:0046677	response to antibiotic	biological_process	response to stimulus	10	4076	13	12056	0.769231	0.00185395	0.183779
GO:0035556	intracellular signal transduction	biological_process	biological regulation	106	4076	248	12056	0.427419	0.00190936	0.186373
GO:0060976	coronary vasculature development	biological_process	developmental process	16	4076	25	12056	0.64	0.00193384	0.186373
GO:0042127	regulation of cell proliferation	biological_process	biological regulation	53	4076	112	12056	0.473214	0.00201522	0.191557
GO:2000378	negative regulation of reactive oxygen species metabolic process	biological_process	biological regulation	11	4076	15	12056	0.733333	0.00204784	0.192027
GO:0046330	positive regulation of JNK cascade	biological_process	biological regulation	28	4076	52	12056	0.538462	0.0022786	0.210816
GO:0000398	mRNA splicing, via spliceosome	biological_process	cellular process	41	4076	83	12056	0.493976	0.00232643	0.21241
GO:0043124	negative regulation of I-kappaB kinase/NF-kappaB signaling	biological_process	biological regulation	20	4076	34	12056	0.588235	0.0023969	0.216001
GO:0007507	heart development	biological_process	developmental process	64	4076	141	12056	0.453901	0.00269606	0.239845
GO:0007166	cell surface receptor signaling pathway	biological_process	biological regulation	44	4076	91	12056	0.483516	0.00279143	0.239863
GO:0008542	visual learning	biological_process	behavior	18	4076	30	12056	0.6	0.00290366	0.239863
GO:0010501	RNA secondary structure unwinding	biological_process	cellular process	7	4076	8	12056	0.875	0.00283603	0.239863
GO:0043497	regulation of protein heterodimerization activity	biological_process	biological regulation	7	4076	8	12056	0.875	0.00283603	0.239863
GO:0060021	roof of mouth development	biological_process	developmental process	26	4076	48	12056	0.541667	0.00289512	0.239863
GO:0060546	negative regulation of necroptotic process	biological_process	biological regulation	7	4076	8	12056	0.875	0.00283603	0.239863
GO:0030036	actin cytoskeleton organization	biological_process	cellular component organization or biogenesis	41	4076	84	12056	0.488095	0.00307969	0.251411
GO:0030199	collagen fibril organization	biological_process	cellular component organization or biogenesis	17	4076	28	12056	0.607143	0.00317739	0.256371
GO:0000122	negative regulation of transcription by RNA polymerase II	biological_process	biological regulation	189	4076	476	12056	0.397059	0.00349042	0.278391
GO:0000460	maturation of 5.8S rRNA	biological_process	cellular component organization or biogenesis	5	4076	5	12056	1	0.00441011	0.279577
GO:0002230	positive regulation of defense response to virus by host	biological_process	biological regulation	11	4076	16	12056	0.6875	0.00455285	0.279577
GO:0005977	glycogen metabolic process	biological_process	cellular process	15	4076	24	12056	0.625	0.00374129	0.279577
GO:0006397	mRNA processing	biological_process	cellular process	35	4076	70	12056	0.5	0.00365593	0.279577
GO:0006413	translational initiation	biological_process	cellular process	24	4076	44	12056	0.545455	0.00367653	0.279577
GO:0006977	DNA damage response, signal transduction by p53 class mediator resulting in cell cycle arrest	biological_process	biological regulation	5	4076	5	12056	1	0.00441011	0.279577
GO:0007205	protein kinase C-activating G protein-coupled receptor signaling pathway	biological_process	cellular process	10	4076	14	12056	0.714286	0.00452061	0.279577
GO:0007249	I-kappaB kinase/NF-kappaB signaling	biological_process	biological regulation	15	4076	24	12056	0.625	0.00374129	0.279577
GO:0010332	response to gamma radiation	biological_process	response to stimulus	11	4076	16	12056	0.6875	0.00455285	0.279577
GO:0030433	ubiquitin-dependent ERAD pathway	biological_process	cellular process	20	4076	35	12056	0.571429	0.00383121	0.279577
GO:0032020	ISG15-protein conjugation	biological_process	cellular process	5	4076	5	12056	1	0.00441011	0.279577
GO:0032728	positive regulation of interferon-beta production	biological_process	biological regulation	11	4076	16	12056	0.6875	0.00455285	0.279577
GO:0032922	circadian regulation of gene expression	biological_process	biological regulation	23	4076	42	12056	0.547619	0.00414184	0.279577
GO:0034134	toll-like receptor 2 signaling pathway	biological_process	biological regulation	5	4076	5	12056	1	0.00441011	0.279577
GO:0034620	cellular response to unfolded protein	biological_process	response to stimulus	8	4076	10	12056	0.8	0.00375404	0.279577
GO:0035924	cellular response to vascular endothelial growth factor stimulus	biological_process	cellular process	11	4076	16	12056	0.6875	0.00455285	0.279577
GO:0043330	response to exogenous dsRNA	biological_process	response to stimulus	10	4076	14	12056	0.714286	0.00452061	0.279577
GO:0043547	positive regulation of GTPase activity	biological_process	biological regulation	80	4076	185	12056	0.432432	0.00446479	0.279577
GO:0044130	negative regulation of growth of symbiont in host	biological_process	biological regulation	8	4076	10	12056	0.8	0.00375404	0.279577
GO:0048255	mRNA stabilization	biological_process	biological regulation	10	4076	14	12056	0.714286	0.00452061	0.279577
GO:0051965	positive regulation of synapse assembly	biological_process	biological regulation	23	4076	42	12056	0.547619	0.00414184	0.279577
GO:0060706	cell differentiation involved in embryonic placenta development	biological_process	cellular process	5	4076	5	12056	1	0.00441011	0.279577
GO:0071360	cellular response to exogenous dsRNA	biological_process	cellular process	9	4076	12	12056	0.75	0.00428361	0.279577
GO:0090090	negative regulation of canonical Wnt signaling pathway	biological_process	biological regulation	39	4076	80	12056	0.4875	0.00394247	0.279577
GO:1904417	positive regulation of xenophagy	biological_process	biological regulation	5	4076	5	12056	1	0.00441011	0.279577
GO:1990138	neuron projection extension	biological_process	cellular component organization or biogenesis	11	4076	16	12056	0.6875	0.00455285	0.279577
GO:0035690	cellular response to drug	biological_process	cellular process	18	4076	31	12056	0.580645	0.00475487	0.289421
GO:0007160	cell-matrix adhesion	biological_process	biological adhesion	30	4076	59	12056	0.508475	0.00502607	0.302177
GO:0051607	defense response to virus	biological_process	immune system process	37	4076	76	12056	0.486842	0.00505153	0.302177
GO:0001570	vasculogenesis	biological_process	cellular process	21	4076	38	12056	0.552632	0.00525182	0.30692
GO:0018108	peptidyl-tyrosine phosphorylation	biological_process	cellular process	45	4076	96	12056	0.46875	0.00526351	0.30692
GO:0042981	regulation of apoptotic process	biological_process	biological regulation	47	4076	101	12056	0.465347	0.00524145	0.30692
GO:0043666	regulation of phosphoprotein phosphatase activity	biological_process	biological regulation	16	4076	27	12056	0.592593	0.0058475	0.338132
GO:0045727	positive regulation of translation	biological_process	biological regulation	20	4076	36	12056	0.555556	0.00591013	0.338929
GO:0006935	chemotaxis	biological_process	locomotion	31	4076	62	12056	0.5	0.00603576	0.340505
GO:0030324	lung development	biological_process	developmental process	31	4076	62	12056	0.5	0.00603576	0.340505
GO:0050852	T cell receptor signaling pathway	biological_process	biological regulation	23	4076	43	12056	0.534884	0.00609036	0.340814
GO:0046777	protein autophosphorylation	biological_process	cellular process	53	4076	117	12056	0.452991	0.00625563	0.347263
GO:0034097	response to cytokine	biological_process	response to stimulus	15	4076	25	12056	0.6	0.00645247	0.352549
GO:0051592	response to calcium ion	biological_process	response to stimulus	15	4076	25	12056	0.6	0.00645247	0.352549
GO:0006955	immune response	biological_process	response to stimulus	68	4076	156	12056	0.435897	0.00665501	0.360774
GO:0001837	epithelial to mesenchymal transition	biological_process	cellular process	14	4076	23	12056	0.608696	0.00708743	0.372565
GO:0034383	low-density lipoprotein particle clearance	biological_process	biological regulation	6	4076	7	12056	0.857143	0.00740942	0.372565
GO:0035023	regulation of Rho protein signal transduction	biological_process	biological regulation	34	4076	70	12056	0.485714	0.00734089	0.372565
GO:0046834	lipid phosphorylation	biological_process	metabolic process	6	4076	7	12056	0.857143	0.00740942	0.372565
GO:0050848	regulation of calcium-mediated signaling	biological_process	biological regulation	6	4076	7	12056	0.857143	0.00740942	0.372565
GO:0051131	chaperone-mediated protein complex assembly	biological_process	cellular component organization or biogenesis	6	4076	7	12056	0.857143	0.00740942	0.372565
GO:0060339	negative regulation of type I interferon-mediated signaling pathway	biological_process	cellular process	6	4076	7	12056	0.857143	0.00740942	0.372565
GO:0097284	hepatocyte apoptotic process	biological_process	cellular process	6	4076	7	12056	0.857143	0.00740942	0.372565
GO:1901016	regulation of potassium ion transmembrane transporter activity	biological_process	biological regulation	6	4076	7	12056	0.857143	0.00740942	0.372565
GO:1902741	positive regulation of interferon-alpha secretion	biological_process	biological regulation	6	4076	7	12056	0.857143	0.00740942	0.372565
GO:0008285	negative regulation of cell proliferation	biological_process	biological regulation	89	4076	212	12056	0.419811	0.00750817	0.374814
GO:0001819	positive regulation of cytokine production	biological_process	biological regulation	13	4076	21	12056	0.619048	0.00773825	0.380821
GO:0033209	tumor necrosis factor-mediated signaling pathway	biological_process	biological regulation	13	4076	21	12056	0.619048	0.00773825	0.380821
GO:0006171	cAMP biosynthetic process	biological_process	cellular process	7	4076	9	12056	0.777778	0.00901588	0.393467
GO:0010608	posttranscriptional regulation of gene expression	biological_process	biological regulation	12	4076	19	12056	0.631579	0.00838113	0.393467
GO:0010744	positive regulation of macrophage derived foam cell differentiation	biological_process	biological regulation	7	4076	9	12056	0.777778	0.00901588	0.393467
GO:0030334	regulation of cell migration	biological_process	biological regulation	26	4076	51	12056	0.509804	0.00833453	0.393467
GO:0030336	negative regulation of cell migration	biological_process	biological regulation	35	4076	73	12056	0.479452	0.00846408	0.393467
GO:0030948	negative regulation of vascular endothelial growth factor receptor signaling pathway	biological_process	biological regulation	7	4076	9	12056	0.777778	0.00901588	0.393467
GO:0032757	positive regulation of interleukin-8 production	biological_process	biological regulation	12	4076	19	12056	0.631579	0.00838113	0.393467
GO:0032835	glomerulus development	biological_process	developmental process	7	4076	9	12056	0.777778	0.00901588	0.393467
GO:0036120	cellular response to platelet-derived growth factor stimulus	biological_process	cellular process	7	4076	9	12056	0.777778	0.00901588	0.393467
GO:0045600	positive regulation of fat cell differentiation	biological_process	biological regulation	17	4076	30	12056	0.566667	0.00838842	0.393467
GO:0045943	positive regulation of transcription by RNA polymerase I	biological_process	cellular process	7	4076	9	12056	0.777778	0.00901588	0.393467
GO:0051897	positive regulation of protein kinase B signaling	biological_process	biological regulation	28	4076	56	12056	0.5	0.00882434	0.393467
GO:0061158	3'-UTR-mediated mRNA destabilization	biological_process	biological regulation	7	4076	9	12056	0.777778	0.00901588	0.393467
GO:0071353	cellular response to interleukin-4	biological_process	cellular process	11	4076	17	12056	0.647059	0.00897753	0.393467
GO:0071526	semaphorin-plexin signaling pathway	biological_process	biological regulation	11	4076	17	12056	0.647059	0.00897753	0.393467
GO:0072332	intrinsic apoptotic signaling pathway by p53 class mediator	biological_process	biological regulation	11	4076	17	12056	0.647059	0.00897753	0.393467
GO:1901224	positive regulation of NIK/NF-kappaB signaling	biological_process	biological regulation	23	4076	44	12056	0.522727	0.00873407	0.393467
GO:1903672	positive regulation of sprouting angiogenesis	biological_process	biological regulation	7	4076	9	12056	0.777778	0.00901588	0.393467
GO:0001516	prostaglandin biosynthetic process	biological_process	cellular process	9	4076	13	12056	0.692308	0.00975034	0.400341
GO:0001892	embryonic placenta development	biological_process	developmental process	9	4076	13	12056	0.692308	0.00975034	0.400341
GO:0003279	cardiac septum development	biological_process	developmental process	10	4076	15	12056	0.666667	0.00946614	0.400341
GO:0015012	heparan sulfate proteoglycan biosynthetic process	biological_process	cellular process	9	4076	13	12056	0.692308	0.00975034	0.400341
GO:0044344	cellular response to fibroblast growth factor stimulus	biological_process	cellular process	10	4076	15	12056	0.666667	0.00946614	0.400341
GO:0048662	negative regulation of smooth muscle cell proliferation	biological_process	cell proliferation	10	4076	15	12056	0.666667	0.00946614	0.400341
GO:0051044	positive regulation of membrane protein ectodomain proteolysis	biological_process	cellular process	8	4076	11	12056	0.727273	0.00967867	0.400341
GO:0061077	chaperone-mediated protein folding	biological_process	cellular process	10	4076	15	12056	0.666667	0.00946614	0.400341
GO:0070555	response to interleukin-1	biological_process	response to stimulus	10	4076	15	12056	0.666667	0.00946614	0.400341
GO:0090398	cellular senescence	biological_process	cellular process	9	4076	13	12056	0.692308	0.00975034	0.400341
GO:0007169	transmembrane receptor protein tyrosine kinase signaling pathway	biological_process	biological regulation	27	4076	54	12056	0.5	0.010024	0.402061
GO:0008284	positive regulation of cell proliferation	biological_process	cell proliferation	111	4076	273	12056	0.406593	0.00992019	0.402061
GO:0016525	negative regulation of angiogenesis	biological_process	biological regulation	27	4076	54	12056	0.5	0.010024	0.402061
GO:0071456	cellular response to hypoxia	biological_process	cellular process	22	4076	42	12056	0.52381	0.00991625	0.402061
GO:0045668	negative regulation of osteoblast differentiation	biological_process	biological regulation	15	4076	26	12056	0.576923	0.0105344	0.420103
GO:0000165	MAPK cascade	biological_process	biological regulation	25	4076	50	12056	0.5	0.0129541	0.433508
GO:0001568	blood vessel development	biological_process	developmental process	20	4076	38	12056	0.526316	0.0127994	0.433508
GO:0001755	neural crest cell migration	biological_process	localization	13	4076	22	12056	0.590909	0.0131196	0.433508
GO:0002376	immune system process	biological_process	immune system process	26	4076	52	12056	0.5	0.0113923	0.433508
GO:0002523	leukocyte migration involved in inflammatory response	biological_process	cellular process	4	4076	4	12056	1	0.0130527	0.433508
GO:0006029	proteoglycan metabolic process	biological_process	cellular process	4	4076	4	12056	1	0.0130527	0.433508
GO:0006297	nucleotide-excision repair, DNA gap filling	biological_process	cellular process	4	4076	4	12056	1	0.0130527	0.433508
GO:0006898	receptor-mediated endocytosis	biological_process	localization	17	4076	31	12056	0.548387	0.0128006	0.433508
GO:0007623	circadian rhythm	biological_process	rhythmic process	21	4076	40	12056	0.525	0.0112634	0.433508
GO:0015677	copper ion import	biological_process	localization	4	4076	4	12056	1	0.0130527	0.433508
GO:0021938	smoothened signaling pathway involved in regulation of cerebellar granule cell precursor cell proliferation	biological_process	biological regulation	4	4076	4	12056	1	0.0130527	0.433508
GO:0030282	bone mineralization	biological_process	developmental process	13	4076	22	12056	0.590909	0.0131196	0.433508
GO:0031204	posttranslational protein targeting to membrane, translocation	biological_process	localization	4	4076	4	12056	1	0.0130527	0.433508
GO:0033157	regulation of intracellular protein transport	biological_process	biological regulation	4	4076	4	12056	1	0.0130527	0.433508
GO:0035791	platelet-derived growth factor receptor-beta signaling pathway	biological_process	biological regulation	4	4076	4	12056	1	0.0130527	0.433508
GO:0038165	oncostatin-M-mediated signaling pathway	biological_process	biological regulation	4	4076	4	12056	1	0.0130527	0.433508
GO:0042297	vocal learning	biological_process	behavior	4	4076	4	12056	1	0.0130527	0.433508
GO:0042509	regulation of tyrosine phosphorylation of STAT protein	biological_process	biological regulation	4	4076	4	12056	1	0.0130527	0.433508
GO:0043405	regulation of MAP kinase activity	biological_process	biological regulation	4	4076	4	12056	1	0.0130527	0.433508
GO:0043549	regulation of kinase activity	biological_process	biological regulation	4	4076	4	12056	1	0.0130527	0.433508
GO:0044528	regulation of mitochondrial mRNA stability	biological_process	biological regulation	4	4076	4	12056	1	0.0130527	0.433508
GO:0045019	negative regulation of nitric oxide biosynthetic process	biological_process	biological regulation	4	4076	4	12056	1	0.0130527	0.433508
GO:0048671	negative regulation of collateral sprouting	biological_process	biological regulation	4	4076	4	12056	1	0.0130527	0.433508
GO:0060219	camera-type eye photoreceptor cell differentiation	biological_process	cellular process	4	4076	4	12056	1	0.0130527	0.433508
GO:0060296	regulation of cilium beat frequency involved in ciliary motility	biological_process	biological regulation	4	4076	4	12056	1	0.0130527	0.433508
GO:0060333	interferon-gamma-mediated signaling pathway	biological_process	cellular process	4	4076	4	12056	1	0.0130527	0.433508
GO:0060613	fat pad development	biological_process	developmental process	4	4076	4	12056	1	0.0130527	0.433508
GO:0060666	dichotomous subdivision of terminal units involved in salivary gland branching	biological_process	developmental process	4	4076	4	12056	1	0.0130527	0.433508
GO:0071310	cellular response to organic substance	biological_process	cellular process	13	4076	22	12056	0.590909	0.0131196	0.433508
GO:0072675	osteoclast fusion	biological_process	cellular process	4	4076	4	12056	1	0.0130527	0.433508
GO:1900103	positive regulation of endoplasmic reticulum unfolded protein response	biological_process	biological regulation	4	4076	4	12056	1	0.0130527	0.433508
GO:1901166	neural crest cell migration involved in autonomic nervous system development	biological_process	cellular process	4	4076	4	12056	1	0.0130527	0.433508
GO:1903347	negative regulation of bicellular tight junction assembly	biological_process	biological regulation	4	4076	4	12056	1	0.0130527	0.433508
GO:1903393	positive regulation of adherens junction organization	biological_process	biological regulation	4	4076	4	12056	1	0.0130527	0.433508
GO:1904874	positive regulation of telomerase RNA localization to Cajal body	biological_process	biological regulation	4	4076	4	12056	1	0.0130527	0.433508
GO:2001171	positive regulation of ATP biosynthetic process	biological_process	biological regulation	4	4076	4	12056	1	0.0130527	0.433508
GO:0001934	positive regulation of protein phosphorylation	biological_process	cellular process	46	4076	103	12056	0.446602	0.013966	0.459288
GO:0045944	positive regulation of transcription by RNA polymerase II	biological_process	biological regulation	264	4076	700	12056	0.377143	0.0140678	0.460454
GO:0010508	positive regulation of autophagy	biological_process	biological regulation	16	4076	29	12056	0.551724	0.0144874	0.467571
GO:0090630	activation of GTPase activity	biological_process	biological regulation	16	4076	29	12056	0.551724	0.0144874	0.467571
GO:1901998	toxin transport	biological_process	localization	16	4076	29	12056	0.551724	0.0144874	0.467571
GO:0051281	positive regulation of release of sequestered calcium ion into cytosol	biological_process	biological regulation	12	4076	20	12056	0.6	0.014568	0.467997
GO:0006915	apoptotic process	biological_process	cellular process	54	4076	124	12056	0.435484	0.0147303	0.471032
GO:0034976	response to endoplasmic reticulum stress	biological_process	cellular process	26	4076	53	12056	0.490566	0.0152944	0.486826
GO:0000288	nuclear-transcribed mRNA catabolic process, deadenylation-dependent decay	biological_process	cellular process	6	4076	8	12056	0.75	0.0211296	0.509502
GO:0001574	ganglioside biosynthetic process	biological_process	cellular process	5	4076	6	12056	0.833333	0.0190117	0.509502
GO:0001765	membrane raft assembly	biological_process	cellular component organization or biogenesis	5	4076	6	12056	0.833333	0.0190117	0.509502
GO:0001780	neutrophil homeostasis	biological_process	biological regulation	5	4076	6	12056	0.833333	0.0190117	0.509502
GO:0001783	B cell apoptotic process	biological_process	cellular process	5	4076	6	12056	0.833333	0.0190117	0.509502
GO:0001886	endothelial cell morphogenesis	biological_process	cellular component organization or biogenesis	6	4076	8	12056	0.75	0.0211296	0.509502
GO:0001942	hair follicle development	biological_process	developmental process	17	4076	32	12056	0.53125	0.0188412	0.509502
GO:0002040	sprouting angiogenesis	biological_process	developmental process	10	4076	16	12056	0.625	0.0176549	0.509502
GO:0002042	cell migration involved in sprouting angiogenesis	biological_process	cellular process	9	4076	14	12056	0.642857	0.0191638	0.509502
GO:0002076	osteoblast development	biological_process	cellular process	7	4076	10	12056	0.7	0.0212935	0.509502
GO:0002224	toll-like receptor signaling pathway	biological_process	biological regulation	5	4076	6	12056	0.833333	0.0190117	0.509502
GO:0002320	lymphoid progenitor cell differentiation	biological_process	cellular process	5	4076	6	12056	0.833333	0.0190117	0.509502
GO:0003183	mitral valve morphogenesis	biological_process	developmental process	5	4076	6	12056	0.833333	0.0190117	0.509502
GO:0003222	ventricular trabecula myocardium morphogenesis	biological_process	developmental process	7	4076	10	12056	0.7	0.0212935	0.509502
GO:0003382	epithelial cell morphogenesis	biological_process	cellular component organization or biogenesis	9	4076	14	12056	0.642857	0.0191638	0.509502
GO:0006614	SRP-dependent cotranslational protein targeting to membrane	biological_process	localization	7	4076	10	12056	0.7	0.0212935	0.509502
GO:0006983	ER overload response	biological_process	biological regulation	6	4076	8	12056	0.75	0.0211296	0.509502
GO:0007252	I-kappaB phosphorylation	biological_process	biological regulation	6	4076	8	12056	0.75	0.0211296	0.509502
GO:0007368	determination of left/right symmetry	biological_process	developmental process	23	4076	46	12056	0.5	0.0167789	0.509502
GO:0008209	androgen metabolic process	biological_process	biological regulation	7	4076	10	12056	0.7	0.0212935	0.509502
GO:0008210	estrogen metabolic process	biological_process	biological regulation	5	4076	6	12056	0.833333	0.0190117	0.509502
GO:0008360	regulation of cell shape	biological_process	biological regulation	35	4076	76	12056	0.460526	0.0176057	0.509502
GO:0009314	response to radiation	biological_process	response to stimulus	5	4076	6	12056	0.833333	0.0190117	0.509502
GO:0009968	negative regulation of signal transduction	biological_process	biological regulation	8	4076	12	12056	0.666667	0.0204688	0.509502
GO:0014002	astrocyte development	biological_process	cellular process	7	4076	10	12056	0.7	0.0212935	0.509502
GO:0016043	cellular component organization	biological_process	cellular component organization or biogenesis	6	4076	8	12056	0.75	0.0211296	0.509502
GO:0018105	peptidyl-serine phosphorylation	biological_process	cellular process	36	4076	79	12056	0.455696	0.0195119	0.509502
GO:0019885	antigen processing and presentation of endogenous peptide antigen via MHC class I	biological_process	immune system process	5	4076	6	12056	0.833333	0.0190117	0.509502
GO:0031167	rRNA methylation	biological_process	cellular component organization or biogenesis	6	4076	8	12056	0.75	0.0211296	0.509502
GO:0032495	response to muramyl dipeptide	biological_process	response to stimulus	6	4076	8	12056	0.75	0.0211296	0.509502
GO:0032693	negative regulation of interleukin-10 production	biological_process	biological regulation	8	4076	12	12056	0.666667	0.0204688	0.509502
GO:0033089	positive regulation of T cell differentiation in thymus	biological_process	biological adhesion	5	4076	6	12056	0.833333	0.0190117	0.509502
GO:0033138	positive regulation of peptidyl-serine phosphorylation	biological_process	biological regulation	27	4076	56	12056	0.482143	0.0177642	0.509502
GO:0034612	response to tumor necrosis factor	biological_process	response to stimulus	10	4076	16	12056	0.625	0.0176549	0.509502
GO:0038066	p38MAPK cascade	biological_process	biological regulation	5	4076	6	12056	0.833333	0.0190117	0.509502
GO:0042116	macrophage activation	biological_process	cellular process	6	4076	8	12056	0.75	0.0211296	0.509502
GO:0043488	regulation of mRNA stability	biological_process	biological regulation	13	4076	23	12056	0.565217	0.0209614	0.509502
GO:0043536	positive regulation of blood vessel endothelial cell migration	biological_process	biological regulation	14	4076	25	12056	0.56	0.0185424	0.509502
GO:0043583	ear development	biological_process	developmental process	8	4076	12	12056	0.666667	0.0204688	0.509502
GO:0044321	response to leptin	biological_process	response to stimulus	5	4076	6	12056	0.833333	0.0190117	0.509502
GO:0045599	negative regulation of fat cell differentiation	biological_process	biological regulation	17	4076	32	12056	0.53125	0.0188412	0.509502
GO:0045646	regulation of erythrocyte differentiation	biological_process	biological regulation	5	4076	6	12056	0.833333	0.0190117	0.509502
GO:0045824	negative regulation of innate immune response	biological_process	biological regulation	7	4076	10	12056	0.7	0.0212935	0.509502
GO:0046902	regulation of mitochondrial membrane permeability	biological_process	biological regulation	5	4076	6	12056	0.833333	0.0190117	0.509502
GO:0048008	platelet-derived growth factor receptor signaling pathway	biological_process	biological regulation	14	4076	25	12056	0.56	0.0185424	0.509502
GO:0050790	regulation of catalytic activity	biological_process	biological regulation	22	4076	44	12056	0.5	0.0191146	0.509502
GO:0051085	chaperone cofactor-dependent protein refolding	biological_process	cellular process	6	4076	8	12056	0.75	0.0211296	0.509502
GO:0051168	nuclear export	biological_process	localization	6	4076	8	12056	0.75	0.0211296	0.509502
GO:0051591	response to cAMP	biological_process	response to stimulus	5	4076	6	12056	0.833333	0.0190117	0.509502
GO:0051928	positive regulation of calcium ion transport	biological_process	biological regulation	9	4076	14	12056	0.642857	0.0191638	0.509502
GO:0060174	limb bud formation	biological_process	developmental process	7	4076	10	12056	0.7	0.0212935	0.509502
GO:0060216	definitive hemopoiesis	biological_process	immune system process	7	4076	10	12056	0.7	0.0212935	0.509502
GO:0060307	regulation of ventricular cardiac muscle cell membrane repolarization	biological_process	biological regulation	8	4076	12	12056	0.666667	0.0204688	0.509502
GO:0060484	lung-associated mesenchyme development	biological_process	developmental process	5	4076	6	12056	0.833333	0.0190117	0.509502
GO:0060993	kidney morphogenesis	biological_process	developmental process	6	4076	8	12056	0.75	0.0211296	0.509502
GO:0061337	cardiac conduction	biological_process	biological regulation	5	4076	6	12056	0.833333	0.0190117	0.509502
GO:0061351	neural precursor cell proliferation	biological_process	cell proliferation	7	4076	10	12056	0.7	0.0212935	0.509502
GO:0071364	cellular response to epidermal growth factor stimulus	biological_process	cellular process	13	4076	23	12056	0.565217	0.0209614	0.509502
GO:0071493	cellular response to UV-B	biological_process	cellular process	5	4076	6	12056	0.833333	0.0190117	0.509502
GO:0071549	cellular response to dexamethasone stimulus	biological_process	cellular process	7	4076	10	12056	0.7	0.0212935	0.509502
GO:0090050	positive regulation of cell migration involved in sprouting angiogenesis	biological_process	biological regulation	10	4076	16	12056	0.625	0.0176549	0.509502
GO:0090051	negative regulation of cell migration involved in sprouting angiogenesis	biological_process	biological regulation	7	4076	10	12056	0.7	0.0212935	0.509502
GO:0090102	cochlea development	biological_process	developmental process	10	4076	16	12056	0.625	0.0176549	0.509502
GO:0090110	cargo loading into COPII-coated vesicle	biological_process	cellular component organization or biogenesis	7	4076	10	12056	0.7	0.0212935	0.509502
GO:0090503	RNA phosphodiester bond hydrolysis, exonucleolytic	biological_process	cellular process	15	4076	27	12056	0.555556	0.0163929	0.509502
GO:0097485	neuron projection guidance	biological_process	cellular component organization or biogenesis	5	4076	6	12056	0.833333	0.0190117	0.509502
GO:1900006	positive regulation of dendrite development	biological_process	biological regulation	5	4076	6	12056	0.833333	0.0190117	0.509502
GO:1900121	negative regulation of receptor binding	biological_process	biological regulation	5	4076	6	12056	0.833333	0.0190117	0.509502
GO:1902042	negative regulation of extrinsic apoptotic signaling pathway via death domain receptors	biological_process	biological regulation	10	4076	16	12056	0.625	0.0176549	0.509502
GO:1903608	protein localization to cytoplasmic stress granule	biological_process	localization	5	4076	6	12056	0.833333	0.0190117	0.509502
GO:2000096	positive regulation of Wnt signaling pathway, planar cell polarity pathway	biological_process	biological regulation	5	4076	6	12056	0.833333	0.0190117	0.509502
GO:2000643	positive regulation of early endosome to late endosome transport	biological_process	cellular process	5	4076	6	12056	0.833333	0.0190117	0.509502
GO:0043085	positive regulation of catalytic activity	biological_process	biological regulation	21	4076	42	12056	0.5	0.0217912	0.51784
GO:0043433	negative regulation of DNA-binding transcription factor activity	biological_process	biological regulation	21	4076	42	12056	0.5	0.0217912	0.51784
GO:0001649	osteoblast differentiation	biological_process	cellular process	23	4076	47	12056	0.489362	0.0225459	0.533946
GO:0006979	response to oxidative stress	biological_process	response to stimulus	29	4076	62	12056	0.467742	0.0230265	0.5398
GO:0007015	actin filament organization	biological_process	cellular component organization or biogenesis	25	4076	52	12056	0.480769	0.0229552	0.5398
GO:0030198	extracellular matrix organization	biological_process	cellular component organization or biogenesis	29	4076	62	12056	0.467742	0.0230265	0.5398
GO:0046034	ATP metabolic process	biological_process	cellular process	12	4076	21	12056	0.571429	0.0236744	0.551263
GO:0060325	face morphogenesis	biological_process	developmental process	12	4076	21	12056	0.571429	0.0236744	0.551263
GO:0042060	wound healing	biological_process	response to stimulus	15	4076	28	12056	0.535714	0.0244529	0.565596
GO:0050714	positive regulation of protein secretion	biological_process	biological regulation	15	4076	28	12056	0.535714	0.0244529	0.565596
GO:0008219	cell death	biological_process	cellular process	11	4076	19	12056	0.578947	0.0267013	0.609475
GO:0034260	negative regulation of GTPase activity	biological_process	biological regulation	11	4076	19	12056	0.578947	0.0267013	0.609475
GO:0035904	aorta development	biological_process	developmental process	11	4076	19	12056	0.578947	0.0267013	0.609475
GO:2001238	positive regulation of extrinsic apoptotic signaling pathway	biological_process	biological regulation	11	4076	19	12056	0.578947	0.0267013	0.609475
GO:0070374	positive regulation of ERK1 and ERK2 cascade	biological_process	biological regulation	50	4076	117	12056	0.42735	0.0268885	0.611736
GO:0000052	citrulline metabolic process	biological_process	cellular process	3	4076	3	12056	1	0.0386261	0.617021
GO:0000154	rRNA modification	biological_process	cellular component organization or biogenesis	4	4076	5	12056	0.8	0.0476231	0.617021
GO:0000244	spliceosomal tri-snRNP complex assembly	biological_process	cellular component organization or biogenesis	5	4076	7	12056	0.714286	0.0480172	0.617021
GO:0000245	spliceosomal complex assembly	biological_process	cellular component organization or biogenesis	8	4076	13	12056	0.615385	0.0376183	0.617021
GO:0000281	mitotic cytokinesis	biological_process	cellular process	18	4076	36	12056	0.5	0.0324526	0.617021
GO:0001569	branching involved in blood vessel morphogenesis	biological_process	developmental process	11	4076	20	12056	0.55	0.0415309	0.617021
GO:0001763	morphogenesis of a branching structure	biological_process	developmental process	5	4076	7	12056	0.714286	0.0480172	0.617021
GO:0001816	cytokine production	biological_process	multicellular organismal process	10	4076	17	12056	0.588235	0.0300513	0.617021
GO:0001838	embryonic epithelial tube formation	biological_process	developmental process	3	4076	3	12056	1	0.0386261	0.617021
GO:0001841	neural tube formation	biological_process	developmental process	6	4076	9	12056	0.666667	0.045357	0.617021
GO:0001922	B-1 B cell homeostasis	biological_process	biological regulation	3	4076	3	12056	1	0.0386261	0.617021
GO:0001935	endothelial cell proliferation	biological_process	cell proliferation	6	4076	9	12056	0.666667	0.045357	0.617021
GO:0001973	adenosine receptor signaling pathway	biological_process	biological regulation	5	4076	7	12056	0.714286	0.0480172	0.617021
GO:0001974	blood vessel remodeling	biological_process	multicellular organismal process	11	4076	20	12056	0.55	0.0415309	0.617021
GO:0002009	morphogenesis of an epithelium	biological_process	developmental process	9	4076	15	12056	0.6	0.0337104	0.617021
GO:0002374	cytokine secretion involved in immune response	biological_process	cellular process	3	4076	3	12056	1	0.0386261	0.617021
GO:0002446	neutrophil mediated immunity	biological_process	immune system process	4	4076	5	12056	0.8	0.0476231	0.617021
GO:0002755	MyD88-dependent toll-like receptor signaling pathway	biological_process	biological regulation	7	4076	11	12056	0.636364	0.0416195	0.617021
GO:0002904	positive regulation of B cell apoptotic process	biological_process	biological regulation	3	4076	3	12056	1	0.0386261	0.617021
GO:0002925	positive regulation of humoral immune response mediated by circulating immunoglobulin	biological_process	biological regulation	4	4076	5	12056	0.8	0.0476231	0.617021
GO:0006085	acetyl-CoA biosynthetic process	biological_process	cellular process	4	4076	5	12056	0.8	0.0476231	0.617021
GO:0006177	GMP biosynthetic process	biological_process	cellular process	3	4076	3	12056	1	0.0386261	0.617021
GO:0006189	'de novo' IMP biosynthetic process	biological_process	cellular process	4	4076	5	12056	0.8	0.0476231	0.617021
GO:0006405	RNA export from nucleus	biological_process	localization	3	4076	3	12056	1	0.0386261	0.617021
GO:0006414	translational elongation	biological_process	cellular process	6	4076	9	12056	0.666667	0.045357	0.617021
GO:0006415	translational termination	biological_process	cellular component organization or biogenesis	4	4076	5	12056	0.8	0.0476231	0.617021
GO:0006477	protein sulfation	biological_process	cellular process	3	4076	3	12056	1	0.0386261	0.617021
GO:0006491	N-glycan processing	biological_process	cellular process	4	4076	5	12056	0.8	0.0476231	0.617021
GO:0006511	ubiquitin-dependent protein catabolic process	biological_process	cellular process	62	4076	153	12056	0.405229	0.0478012	0.617021
GO:0006555	methionine metabolic process	biological_process	cellular process	3	4076	3	12056	1	0.0386261	0.617021
GO:0006574	valine catabolic process	biological_process	cellular process	3	4076	3	12056	1	0.0386261	0.617021
GO:0006596	polyamine biosynthetic process	biological_process	cellular process	4	4076	5	12056	0.8	0.0476231	0.617021
GO:0006612	protein targeting to membrane	biological_process	localization	4	4076	5	12056	0.8	0.0476231	0.617021
GO:0006622	protein targeting to lysosome	biological_process	localization	6	4076	9	12056	0.666667	0.045357	0.617021
GO:0006825	copper ion transport	biological_process	localization	5	4076	7	12056	0.714286	0.0480172	0.617021
GO:0006858	extracellular transport	biological_process	localization	3	4076	3	12056	1	0.0386261	0.617021
GO:0006958	complement activation, classical pathway	biological_process	biological regulation	6	4076	9	12056	0.666667	0.045357	0.617021
GO:0007004	telomere maintenance via telomerase	biological_process	biological regulation	5	4076	7	12056	0.714286	0.0480172	0.617021
GO:0007050	cell cycle arrest	biological_process	cellular process	22	4076	46	12056	0.478261	0.0338637	0.617021
GO:0007155	cell adhesion	biological_process	biological adhesion	83	4076	207	12056	0.400966	0.0329992	0.617021
GO:0007189	adenylate cyclase-activating G protein-coupled receptor signaling pathway	biological_process	biological regulation	22	4076	47	12056	0.468085	0.0438233	0.617021
GO:0007213	G protein-coupled acetylcholine receptor signaling pathway	biological_process	biological regulation	5	4076	7	12056	0.714286	0.0480172	0.617021
GO:0007417	central nervous system development	biological_process	multicellular organismal process	20	4076	42	12056	0.47619	0.044034	0.617021
GO:0007548	sex differentiation	biological_process	developmental process	5	4076	7	12056	0.714286	0.0480172	0.617021
GO:0008045	motor neuron axon guidance	biological_process	cellular component organization or biogenesis	10	4076	17	12056	0.588235	0.0300513	0.617021
GO:0008217	regulation of blood pressure	biological_process	biological regulation	15	4076	29	12056	0.517241	0.0351303	0.617021
GO:0008283	cell proliferation	biological_process	cell proliferation	53	4076	126	12056	0.420635	0.0319189	0.617021
GO:0008347	glial cell migration	biological_process	cellular process	4	4076	5	12056	0.8	0.0476231	0.617021
GO:0008366	axon ensheathment	biological_process	cellular process	3	4076	3	12056	1	0.0386261	0.617021
GO:0008380	RNA splicing	biological_process	cellular process	22	4076	47	12056	0.468085	0.0438233	0.617021
GO:0008589	regulation of smoothened signaling pathway	biological_process	biological regulation	9	4076	15	12056	0.6	0.0337104	0.617021
GO:0008654	phospholipid biosynthetic process	biological_process	cellular process	10	4076	17	12056	0.588235	0.0300513	0.617021
GO:0009410	response to xenobiotic stimulus	biological_process	response to stimulus	4	4076	5	12056	0.8	0.0476231	0.617021
GO:0009612	response to mechanical stimulus	biological_process	response to stimulus	7	4076	11	12056	0.636364	0.0416195	0.617021
GO:0009617	response to bacterium	biological_process	multi-organism process	33	4076	74	12056	0.445946	0.0344521	0.617021
GO:0010460	positive regulation of heart rate	biological_process	biological regulation	6	4076	9	12056	0.666667	0.045357	0.617021
GO:0010507	negative regulation of autophagy	biological_process	biological regulation	14	4076	27	12056	0.518519	0.0402613	0.617021
GO:0010510	regulation of acetyl-CoA biosynthetic process from pyruvate	biological_process	biological regulation	3	4076	3	12056	1	0.0386261	0.617021
GO:0010642	negative regulation of platelet-derived growth factor receptor signaling pathway	biological_process	biological regulation	5	4076	7	12056	0.714286	0.0480172	0.617021
GO:0010644	cell communication by electrical coupling	biological_process	cellular process	3	4076	3	12056	1	0.0386261	0.617021
GO:0010669	epithelial structure maintenance	biological_process	biological regulation	5	4076	7	12056	0.714286	0.0480172	0.617021
GO:0010717	regulation of epithelial to mesenchymal transition	biological_process	biological regulation	6	4076	9	12056	0.666667	0.045357	0.617021
GO:0010739	positive regulation of protein kinase A signaling	biological_process	biological regulation	4	4076	5	12056	0.8	0.0476231	0.617021
GO:0010826	negative regulation of centrosome duplication	biological_process	biological regulation	3	4076	3	12056	1	0.0386261	0.617021
GO:0010940	positive regulation of necrotic cell death	biological_process	biological regulation	3	4076	3	12056	1	0.0386261	0.617021
GO:0012501	programmed cell death	biological_process	cellular process	4	4076	5	12056	0.8	0.0476231	0.617021
GO:0014850	response to muscle activity	biological_process	response to stimulus	6	4076	9	12056	0.666667	0.045357	0.617021
GO:0014912	negative regulation of smooth muscle cell migration	biological_process	biological regulation	5	4076	7	12056	0.714286	0.0480172	0.617021
GO:0015936	coenzyme A metabolic process	biological_process	cellular process	3	4076	3	12056	1	0.0386261	0.617021
GO:0016070	RNA metabolic process	biological_process	cellular process	5	4076	7	12056	0.714286	0.0480172	0.617021
GO:0018126	protein hydroxylation	biological_process	cellular process	3	4076	3	12056	1	0.0386261	0.617021
GO:0019065	receptor-mediated endocytosis of virus by host cell	biological_process	localization	3	4076	3	12056	1	0.0386261	0.617021
GO:0019439	aromatic compound catabolic process	biological_process	cellular process	3	4076	3	12056	1	0.0386261	0.617021
GO:0019915	lipid storage	biological_process	localization	11	4076	20	12056	0.55	0.0415309	0.617021
GO:0019934	cGMP-mediated signaling	biological_process	biological regulation	5	4076	7	12056	0.714286	0.0480172	0.617021
GO:0021513	spinal cord dorsal/ventral patterning	biological_process	developmental process	4	4076	5	12056	0.8	0.0476231	0.617021
GO:0021696	cerebellar cortex morphogenesis	biological_process	developmental process	3	4076	3	12056	1	0.0386261	0.617021
GO:0021785	branchiomotor neuron axon guidance	biological_process	cellular component organization or biogenesis	4	4076	5	12056	0.8	0.0476231	0.617021
GO:0021846	cell proliferation in forebrain	biological_process	cell proliferation	6	4076	9	12056	0.666667	0.045357	0.617021
GO:0021987	cerebral cortex development	biological_process	developmental process	17	4076	34	12056	0.5	0.0371343	0.617021
GO:0030097	hemopoiesis	biological_process	multicellular organismal process	21	4076	44	12056	0.477273	0.0386008	0.617021
GO:0030212	hyaluronan metabolic process	biological_process	cellular process	5	4076	7	12056	0.714286	0.0480172	0.617021
GO:0030278	regulation of ossification	biological_process	biological regulation	7	4076	11	12056	0.636364	0.0416195	0.617021
GO:0030307	positive regulation of cell growth	biological_process	biological regulation	19	4076	39	12056	0.487179	0.0382035	0.617021
GO:0030490	maturation of SSU-rRNA	biological_process	cellular component organization or biogenesis	4	4076	5	12056	0.8	0.0476231	0.617021
GO:0030502	negative regulation of bone mineralization	biological_process	biological regulation	7	4076	11	12056	0.636364	0.0416195	0.617021
GO:0030517	negative regulation of axon extension	biological_process	biological regulation	6	4076	9	12056	0.666667	0.045357	0.617021
GO:0030728	ovulation	biological_process	multi-organism process	3	4076	3	12056	1	0.0386261	0.617021
GO:0031062	positive regulation of histone methylation	biological_process	cellular component organization or biogenesis	4	4076	5	12056	0.8	0.0476231	0.617021
GO:0031623	receptor internalization	biological_process	cellular process	13	4076	24	12056	0.541667	0.0318215	0.617021
GO:0031670	cellular response to nutrient	biological_process	cellular process	3	4076	3	12056	1	0.0386261	0.617021
GO:0032206	positive regulation of telomere maintenance	biological_process	biological regulation	5	4076	7	12056	0.714286	0.0480172	0.617021
GO:0032435	negative regulation of proteasomal ubiquitin-dependent protein catabolic process	biological_process	biological regulation	10	4076	18	12056	0.555556	0.0474967	0.617021
GO:0032497	detection of lipopolysaccharide	biological_process	response to stimulus	3	4076	3	12056	1	0.0386261	0.617021
GO:0032680	regulation of tumor necrosis factor production	biological_process	biological regulation	4	4076	5	12056	0.8	0.0476231	0.617021
GO:0032695	negative regulation of interleukin-12 production	biological_process	biological regulation	6	4076	9	12056	0.666667	0.045357	0.617021
GO:0032725	positive regulation of granulocyte macrophage colony-stimulating factor production	biological_process	biological regulation	5	4076	7	12056	0.714286	0.0480172	0.617021
GO:0032735	positive regulation of interleukin-12 production	biological_process	regulation of biological process	8	4076	13	12056	0.615385	0.0376183	0.617021
GO:0032874	positive regulation of stress-activated MAPK cascade	biological_process	biological regulation	8	4076	13	12056	0.615385	0.0376183	0.617021
GO:0033085	negative regulation of T cell differentiation in thymus	biological_process	biological adhesion	4	4076	5	12056	0.8	0.0476231	0.617021
GO:0033227	dsRNA transport	biological_process	localization	4	4076	5	12056	0.8	0.0476231	0.617021
GO:0033327	Leydig cell differentiation	biological_process	cellular process	5	4076	7	12056	0.714286	0.0480172	0.617021
GO:0033619	membrane protein proteolysis	biological_process	metabolic process	4	4076	5	12056	0.8	0.0476231	0.617021
GO:0033630	positive regulation of cell adhesion mediated by integrin	biological_process	biological adhesion	6	4076	9	12056	0.666667	0.045357	0.617021
GO:0034214	protein hexamerization	biological_process	cellular component organization or biogenesis	6	4076	9	12056	0.666667	0.045357	0.617021
GO:0034389	lipid droplet organization	biological_process	cellular component organization or biogenesis	7	4076	11	12056	0.636364	0.0416195	0.617021
GO:0034504	protein localization to nucleus	biological_process	localization	11	4076	20	12056	0.55	0.0415309	0.617021
GO:0034605	cellular response to heat	biological_process	cellular process	14	4076	27	12056	0.518519	0.0402613	0.617021
GO:0034756	regulation of iron ion transport	biological_process	biological regulation	3	4076	3	12056	1	0.0386261	0.617021
GO:0035024	negative regulation of Rho protein signal transduction	biological_process	biological regulation	10	4076	18	12056	0.555556	0.0474967	0.617021
GO:0035329	hippo signaling	biological_process	cellular process	10	4076	17	12056	0.588235	0.0300513	0.617021
GO:0035457	cellular response to interferon-alpha	biological_process	cellular process	5	4076	7	12056	0.714286	0.0480172	0.617021
GO:0035509	negative regulation of myosin-light-chain-phosphatase activity	biological_process	biological regulation	4	4076	5	12056	0.8	0.0476231	0.617021
GO:0035549	positive regulation of interferon-beta secretion	biological_process	biological regulation	4	4076	5	12056	0.8	0.0476231	0.617021
GO:0035988	chondrocyte proliferation	biological_process	cell proliferation	5	4076	7	12056	0.714286	0.0480172	0.617021
GO:0036486	ventral trunk neural crest cell migration	biological_process	cellular process	3	4076	3	12056	1	0.0386261	0.617021
GO:0042059	negative regulation of epidermal growth factor receptor signaling pathway	biological_process	biological regulation	6	4076	9	12056	0.666667	0.045357	0.617021
GO:0042149	cellular response to glucose starvation	biological_process	cellular process	14	4076	26	12056	0.538462	0.0278851	0.617021
GO:0042168	heme metabolic process	biological_process	cellular process	3	4076	3	12056	1	0.0386261	0.617021
GO:0042246	tissue regeneration	biological_process	developmental process	6	4076	9	12056	0.666667	0.045357	0.617021
GO:0042308	negative regulation of protein import into nucleus	biological_process	biological regulation	6	4076	9	12056	0.666667	0.045357	0.617021
GO:0042532	negative regulation of tyrosine phosphorylation of STAT protein	biological_process	cellular process	6	4076	9	12056	0.666667	0.045357	0.617021
GO:0042771	intrinsic apoptotic signaling pathway in response to DNA damage by p53 class mediator	biological_process	biological regulation	12	4076	22	12056	0.545455	0.0363401	0.617021
GO:0042832	defense response to protozoan	biological_process	multi-organism process	7	4076	11	12056	0.636364	0.0416195	0.617021
GO:0042985	negative regulation of amyloid precursor protein biosynthetic process	biological_process	biological regulation	3	4076	3	12056	1	0.0386261	0.617021
GO:0043353	enucleate erythrocyte differentiation	biological_process	biological regulation	3	4076	3	12056	1	0.0386261	0.617021
GO:0043410	positive regulation of MAPK cascade	biological_process	biological regulation	33	4076	73	12056	0.452055	0.0279521	0.617021
GO:0043496	regulation of protein homodimerization activity	biological_process	biological regulation	3	4076	3	12056	1	0.0386261	0.617021
GO:0043523	regulation of neuron apoptotic process	biological_process	biological regulation	9	4076	15	12056	0.6	0.0337104	0.617021
GO:0043553	negative regulation of phosphatidylinositol 3-kinase activity	biological_process	biological regulation	3	4076	3	12056	1	0.0386261	0.617021
GO:0045216	cell-cell junction organization	biological_process	cellular component organization or biogenesis	9	4076	15	12056	0.6	0.0337104	0.617021
GO:0045444	fat cell differentiation	biological_process	cellular process	22	4076	46	12056	0.478261	0.0338637	0.617021
GO:0045604	regulation of epidermal cell differentiation	biological_process	biological regulation	3	4076	3	12056	1	0.0386261	0.617021
GO:0045618	positive regulation of keratinocyte differentiation	biological_process	biological regulation	6	4076	9	12056	0.666667	0.045357	0.617021
GO:0045651	positive regulation of macrophage differentiation	biological_process	biological regulation	6	4076	9	12056	0.666667	0.045357	0.617021
GO:0045657	positive regulation of monocyte differentiation	biological_process	biological regulation	5	4076	7	12056	0.714286	0.0480172	0.617021
GO:0045793	positive regulation of cell size	biological_process	biological regulation	4	4076	5	12056	0.8	0.0476231	0.617021
GO:0045823	positive regulation of heart contraction	biological_process	biological regulation	3	4076	3	12056	1	0.0386261	0.617021
GO:0045880	positive regulation of smoothened signaling pathway	biological_process	biological regulation	12	4076	22	12056	0.545455	0.0363401	0.617021
GO:0045893	positive regulation of transcription, DNA-templated	biological_process	biological regulation	153	4076	401	12056	0.381546	0.0354615	0.617021
GO:0045987	positive regulation of smooth muscle contraction	biological_process	biological regulation	7	4076	11	12056	0.636364	0.0416195	0.617021
GO:0046033	AMP metabolic process	biological_process	cellular process	4	4076	5	12056	0.8	0.0476231	0.617021
GO:0046426	negative regulation of JAK-STAT cascade	biological_process	biological regulation	5	4076	7	12056	0.714286	0.0480172	0.617021
GO:0046940	nucleoside monophosphate phosphorylation	biological_process	cellular process	6	4076	9	12056	0.666667	0.045357	0.617021
GO:0048014	Tie signaling pathway	biological_process	biological regulation	3	4076	3	12056	1	0.0386261	0.617021
GO:0048146	positive regulation of fibroblast proliferation	biological_process	biological regulation	17	4076	34	12056	0.5	0.0371343	0.617021
GO:0048148	behavioral response to cocaine	biological_process	behavior	6	4076	9	12056	0.666667	0.045357	0.617021
GO:0048705	skeletal system morphogenesis	biological_process	developmental process	17	4076	34	12056	0.5	0.0371343	0.617021
GO:0048745	smooth muscle tissue development	biological_process	developmental process	6	4076	9	12056	0.666667	0.045357	0.617021
GO:0048762	mesenchymal cell differentiation	biological_process	cellular process	4	4076	5	12056	0.8	0.0476231	0.617021
GO:0048813	dendrite morphogenesis	biological_process	cellular component organization or biogenesis	13	4076	25	12056	0.52	0.0462072	0.617021
GO:0048846	axon extension involved in axon guidance	biological_process	cellular component organization or biogenesis	5	4076	7	12056	0.714286	0.0480172	0.617021
GO:0048861	leukemia inhibitory factor signaling pathway	biological_process	biological regulation	3	4076	3	12056	1	0.0386261	0.617021
GO:0048870	cell motility	biological_process	cellular process	8	4076	13	12056	0.615385	0.0376183	0.617021
GO:0050715	positive regulation of cytokine secretion	biological_process	biological regulation	10	4076	18	12056	0.555556	0.0474967	0.617021
GO:0050871	positive regulation of B cell activation	biological_process	biological regulation	3	4076	3	12056	1	0.0386261	0.617021
GO:0051549	positive regulation of keratinocyte migration	biological_process	biological regulation	6	4076	9	12056	0.666667	0.045357	0.617021
GO:0051770	positive regulation of nitric-oxide synthase biosynthetic process	biological_process	biological regulation	3	4076	3	12056	1	0.0386261	0.617021
GO:0051775	response to redox state	biological_process	response to stimulus	5	4076	7	12056	0.714286	0.0480172	0.617021
GO:0051781	positive regulation of cell division	biological_process	biological regulation	10	4076	17	12056	0.588235	0.0300513	0.617021
GO:0051891	positive regulation of cardioblast differentiation	biological_process	biological regulation	3	4076	3	12056	1	0.0386261	0.617021
GO:0060043	regulation of cardiac muscle cell proliferation	biological_process	biological regulation	3	4076	3	12056	1	0.0386261	0.617021
GO:0060143	positive regulation of syncytium formation by plasma membrane fusion	biological_process	cellular component organization or biogenesis	3	4076	3	12056	1	0.0386261	0.617021
GO:0060292	long-term synaptic depression	biological_process	biological regulation	6	4076	9	12056	0.666667	0.045357	0.617021
GO:0060317	cardiac epithelial to mesenchymal transition	biological_process	cellular process	6	4076	9	12056	0.666667	0.045357	0.617021
GO:0060335	positive regulation of interferon-gamma-mediated signaling pathway	biological_process	biological regulation	4	4076	5	12056	0.8	0.0476231	0.617021
GO:0060348	bone development	biological_process	developmental process	19	4076	39	12056	0.487179	0.0382035	0.617021
GO:0060355	positive regulation of cell adhesion molecule production	biological_process	biological regulation	3	4076	3	12056	1	0.0386261	0.617021
GO:0060411	cardiac septum morphogenesis	biological_process	developmental process	4	4076	5	12056	0.8	0.0476231	0.617021
GO:0060412	ventricular septum morphogenesis	biological_process	developmental process	13	4076	24	12056	0.541667	0.0318215	0.617021
GO:0060425	lung morphogenesis	biological_process	developmental process	8	4076	13	12056	0.615385	0.0376183	0.617021
GO:0060445	branching involved in salivary gland morphogenesis	biological_process	developmental process	5	4076	7	12056	0.714286	0.0480172	0.617021
GO:0060559	positive regulation of calcidiol 1-monooxygenase activity	biological_process	cellular process	3	4076	3	12056	1	0.0386261	0.617021
GO:0060670	branching involved in labyrinthine layer morphogenesis	biological_process	developmental process	5	4076	7	12056	0.714286	0.0480172	0.617021
GO:0060740	prostate gland epithelium morphogenesis	biological_process	developmental process	3	4076	3	12056	1	0.0386261	0.617021
GO:0060748	tertiary branching involved in mammary gland duct morphogenesis	biological_process	developmental process	3	4076	3	12056	1	0.0386261	0.617021
GO:0060760	positive regulation of response to cytokine stimulus	biological_process	biological regulation	4	4076	5	12056	0.8	0.0476231	0.617021
GO:0060800	regulation of cell differentiation involved in embryonic placenta development	biological_process	biological regulation	3	4076	3	12056	1	0.0386261	0.617021
GO:0060923	cardiac muscle cell fate commitment	biological_process	cellular process	3	4076	3	12056	1	0.0386261	0.617021
GO:0060996	dendritic spine development	biological_process	cellular component organization or biogenesis	8	4076	13	12056	0.615385	0.0376183	0.617021
GO:0061001	regulation of dendritic spine morphogenesis	biological_process	biological regulation	5	4076	7	12056	0.714286	0.0480172	0.617021
GO:0061053	somite development	biological_process	developmental process	8	4076	13	12056	0.615385	0.0376183	0.617021
GO:0061364	apoptotic process involved in luteolysis	biological_process	cellular process	3	4076	3	12056	1	0.0386261	0.617021
GO:0061512	protein localization to cilium	biological_process	localization	10	4076	18	12056	0.555556	0.0474967	0.617021
GO:0061518	microglial cell proliferation	biological_process	cell proliferation	4	4076	5	12056	0.8	0.0476231	0.617021
GO:0061621	canonical glycolysis	biological_process	cellular process	3	4076	3	12056	1	0.0386261	0.617021
GO:0070059	intrinsic apoptotic signaling pathway in response to endoplasmic reticulum stress	biological_process	biological regulation	10	4076	18	12056	0.555556	0.0474967	0.617021
GO:0070373	negative regulation of ERK1 and ERK2 cascade	biological_process	biological regulation	20	4076	41	12056	0.487805	0.0334422	0.617021
GO:0070431	nucleotide-binding oligomerization domain containing 2 signaling pathway	biological_process	biological regulation	4	4076	5	12056	0.8	0.0476231	0.617021
GO:0070830	bicellular tight junction assembly	biological_process	cellular component organization or biogenesis	8	4076	13	12056	0.615385	0.0376183	0.617021
GO:0070935	3'-UTR-mediated mRNA stabilization	biological_process	biological regulation	4	4076	5	12056	0.8	0.0476231	0.617021
GO:0070986	left/right axis specification	biological_process	developmental process	5	4076	7	12056	0.714286	0.0480172	0.617021
GO:0071276	cellular response to cadmium ion	biological_process	cellular process	9	4076	15	12056	0.6	0.0337104	0.617021
GO:0071281	cellular response to iron ion	biological_process	cellular process	4	4076	5	12056	0.8	0.0476231	0.617021
GO:0071354	cellular response to interleukin-6	biological_process	cellular process	4	4076	5	12056	0.8	0.0476231	0.617021
GO:0071421	manganese ion transmembrane transport	biological_process	localization	3	4076	3	12056	1	0.0386261	0.617021
GO:0071897	DNA biosynthetic process	biological_process	cellular process	10	4076	18	12056	0.555556	0.0474967	0.617021
GO:0072189	ureter development	biological_process	developmental process	3	4076	3	12056	1	0.0386261	0.617021
GO:0072656	maintenance of protein location in mitochondrion	biological_process	biological regulation	3	4076	3	12056	1	0.0386261	0.617021
GO:0075525	viral translational termination-reinitiation	biological_process	multi-organism process	3	4076	3	12056	1	0.0386261	0.617021
GO:0090037	positive regulation of protein kinase C signaling	biological_process	biological regulation	4	4076	5	12056	0.8	0.0476231	0.617021
GO:0090136	epithelial cell-cell adhesion	biological_process	biological adhesion	6	4076	9	12056	0.666667	0.045357	0.617021
GO:0090162	establishment of epithelial cell polarity	biological_process	cellular process	5	4076	7	12056	0.714286	0.0480172	0.617021
GO:0090666	scaRNA localization to Cajal body	biological_process	localization	4	4076	5	12056	0.8	0.0476231	0.617021
GO:0097490	sympathetic neuron projection extension	biological_process	cellular component organization or biogenesis	3	4076	3	12056	1	0.0386261	0.617021
GO:0097491	sympathetic neuron projection guidance	biological_process	cellular component organization or biogenesis	3	4076	3	12056	1	0.0386261	0.617021
GO:0097527	necroptotic signaling pathway	biological_process	biological regulation	4	4076	5	12056	0.8	0.0476231	0.617021
GO:0098742	cell-cell adhesion via plasma-membrane adhesion molecules	biological_process	biological adhesion	4	4076	5	12056	0.8	0.0476231	0.617021
GO:0098869	cellular oxidant detoxification	biological_process	cellular process	22	4076	47	12056	0.468085	0.0438233	0.617021
GO:1900016	negative regulation of cytokine production involved in inflammatory response	biological_process	biological regulation	8	4076	13	12056	0.615385	0.0376183	0.617021
GO:1900245	positive regulation of MDA-5 signaling pathway	biological_process	biological regulation	3	4076	3	12056	1	0.0386261	0.617021
GO:1901509	regulation of endothelial tube morphogenesis	biological_process	biological regulation	3	4076	3	12056	1	0.0386261	0.617021
GO:1901796	regulation of signal transduction by p53 class mediator	biological_process	biological regulation	4	4076	5	12056	0.8	0.0476231	0.617021
GO:1902033	regulation of hematopoietic stem cell proliferation	biological_process	biological regulation	3	4076	3	12056	1	0.0386261	0.617021
GO:1902285	semaphorin-plexin signaling pathway involved in neuron projection guidance	biological_process	biological regulation	3	4076	3	12056	1	0.0386261	0.617021
GO:1902527	positive regulation of protein monoubiquitination	biological_process	biological regulation	4	4076	5	12056	0.8	0.0476231	0.617021
GO:1902715	positive regulation of interferon-gamma secretion	biological_process	biological regulation	4	4076	5	12056	0.8	0.0476231	0.617021
GO:1902895	positive regulation of pri-miRNA transcription by RNA polymerase II	biological_process	biological regulation	12	4076	22	12056	0.545455	0.0363401	0.617021
GO:1903003	positive regulation of protein deubiquitination	biological_process	biological regulation	3	4076	3	12056	1	0.0386261	0.617021
GO:1903599	positive regulation of autophagy of mitochondrion	biological_process	biological regulation	3	4076	3	12056	1	0.0386261	0.617021
GO:1905337	positive regulation of aggrephagy	biological_process	biological regulation	3	4076	3	12056	1	0.0386261	0.617021
GO:1905515	non-motile cilium assembly	biological_process	cellular component organization or biogenesis	16	4076	32	12056	0.5	0.0425422	0.617021
GO:1905564	positive regulation of vascular endothelial cell proliferation	biological_process	biological regulation	5	4076	7	12056	0.714286	0.0480172	0.617021
GO:1990410	adrenomedullin receptor signaling pathway	biological_process	biological regulation	3	4076	3	12056	1	0.0386261	0.617021
GO:2000045	regulation of G1/S transition of mitotic cell cycle	biological_process	biological regulation	5	4076	7	12056	0.714286	0.0480172	0.617021
GO:2000121	regulation of removal of superoxide radicals	biological_process	biological regulation	4	4076	5	12056	0.8	0.0476231	0.617021
GO:2000299	negative regulation of Rho-dependent protein serine/threonine kinase activity	biological_process	biological regulation	3	4076	3	12056	1	0.0386261	0.617021
GO:2000321	positive regulation of T-helper 17 cell differentiation	biological_process	biological adhesion	3	4076	3	12056	1	0.0386261	0.617021
GO:2000347	positive regulation of hepatocyte proliferation	biological_process	biological regulation	4	4076	5	12056	0.8	0.0476231	0.617021
GO:2000535	regulation of entry of bacterium into host cell	biological_process	biological regulation	3	4076	3	12056	1	0.0386261	0.617021
GO:2000737	negative regulation of stem cell differentiation	biological_process	cellular process	6	4076	9	12056	0.666667	0.045357	0.617021
GO:2000741	positive regulation of mesenchymal stem cell differentiation	biological_process	biological regulation	3	4076	3	12056	1	0.0386261	0.617021
GO:2000772	regulation of cellular senescence	biological_process	biological regulation	7	4076	11	12056	0.636364	0.0416195	0.617021
GO:2001141	regulation of RNA biosynthetic process	biological_process	biological regulation	4	4076	5	12056	0.8	0.0476231	0.617021
GO:2001240	negative regulation of extrinsic apoptotic signaling pathway in absence of ligand	biological_process	biological regulation	11	4076	20	12056	0.55	0.0415309	0.617021
GO:0034198	cellular response to amino acid starvation	biological_process	cellular process	15	4076	30	12056	0.5	0.0488029	0.625959
GO:0030838	positive regulation of actin filament polymerization	biological_process	cellular component organization or biogenesis	17	4076	35	12056	0.485714	0.050009	0.639065
GO:0071230	cellular response to amino acid stimulus	biological_process	cellular process	17	4076	35	12056	0.485714	0.050009	0.639065
GO:0050727	regulation of inflammatory response	biological_process	biological regulation	19	4076	40	12056	0.475	0.0502739	0.64127
GO:0000053	argininosuccinate metabolic process	biological_process	cellular process	1	4076	1	12056	1	0.338089	0.658618
GO:0000070	mitotic sister chromatid segregation	biological_process	cellular component organization or biogenesis	6	4076	11	12056	0.545455	0.129252	0.658618
GO:0000079	regulation of cyclin-dependent protein serine/threonine kinase activity	biological_process	biological regulation	7	4076	16	12056	0.4375	0.276188	0.658618
GO:0000082	G1/S transition of mitotic cell cycle	biological_process	cellular process	17	4076	36	12056	0.472222	0.0657173	0.658618
GO:0000117	regulation of transcription involved in G2/M transition of mitotic cell cycle	biological_process	biological regulation	1	4076	1	12056	1	0.338089	0.658618
GO:0000184	nuclear-transcribed mRNA catabolic process, nonsense-mediated decay	biological_process	biological regulation	9	4076	19	12056	0.473684	0.156646	0.658618
GO:0000185	activation of MAPKKK activity	biological_process	biological regulation	5	4076	8	12056	0.625	0.09283	0.658618
GO:0000187	activation of MAPK activity	biological_process	biological regulation	21	4076	55	12056	0.381818	0.289607	0.658618
GO:0000226	microtubule cytoskeleton organization	biological_process	cellular component organization or biogenesis	24	4076	61	12056	0.393443	0.215947	0.658618
GO:0000278	mitotic cell cycle	biological_process	cellular process	22	4076	58	12056	0.37931	0.295843	0.658618
GO:0000289	nuclear-transcribed mRNA poly(A) tail shortening	biological_process	biological regulation	3	4076	6	12056	0.5	0.329017	0.658618
GO:0000294	nuclear-transcribed mRNA catabolic process, endonucleolytic cleavage-dependent decay	biological_process	biological regulation	1	4076	1	12056	1	0.338089	0.658618
GO:0000320	re-entry into mitotic cell cycle	biological_process	cellular process	1	4076	1	12056	1	0.338089	0.658618
GO:0000380	alternative mRNA splicing, via spliceosome	biological_process	cellular process	5	4076	10	12056	0.5	0.22289	0.658618
GO:0000381	regulation of alternative mRNA splicing, via spliceosome	biological_process	biological regulation	12	4076	29	12056	0.413793	0.249116	0.658618
GO:0000387	spliceosomal snRNP assembly	biological_process	cellular component organization or biogenesis	7	4076	15	12056	0.466667	0.214536	0.658618
GO:0000395	mRNA 5'-splice site recognition	biological_process	cellular component organization or biogenesis	3	4076	4	12056	0.75	0.115346	0.658618
GO:0000415	negative regulation of histone H3-K36 methylation	biological_process	biological regulation	1	4076	1	12056	1	0.338089	0.658618
GO:0000435	positive regulation of transcription from RNA polymerase II promoter by galactose	biological_process	biological regulation	1	4076	1	12056	1	0.338089	0.658618
GO:0000447	endonucleolytic cleavage in ITS1 to separate SSU-rRNA from 5.8S rRNA and LSU-rRNA from tricistronic rRNA transcript (SSU-rRNA, 5.8S rRNA, LSU-rRNA)	biological_process	cellular component organization or biogenesis	1	4076	1	12056	1	0.338089	0.658618
GO:0000453	enzyme-directed rRNA 2'-O-methylation	biological_process	cellular component organization or biogenesis	1	4076	1	12056	1	0.338089	0.658618
GO:0000455	enzyme-directed rRNA pseudouridine synthesis	biological_process	cellular component organization or biogenesis	1	4076	1	12056	1	0.338089	0.658618
GO:0000462	maturation of SSU-rRNA from tricistronic rRNA transcript (SSU-rRNA, 5.8S rRNA, LSU-rRNA)	biological_process	cellular component organization or biogenesis	2	4076	2	12056	1	0.114286	0.658618
GO:0000463	maturation of LSU-rRNA from tricistronic rRNA transcript (SSU-rRNA, 5.8S rRNA, LSU-rRNA)	biological_process	cellular process	2	4076	2	12056	1	0.114286	0.658618
GO:0000466	maturation of 5.8S rRNA from tricistronic rRNA transcript (SSU-rRNA, 5.8S rRNA, LSU-rRNA)	biological_process	cellular component organization or biogenesis	2	4076	2	12056	1	0.114286	0.658618
GO:0000470	maturation of LSU-rRNA	biological_process	cellular component organization or biogenesis	1	4076	1	12056	1	0.338089	0.658618
GO:0000480	endonucleolytic cleavage in 5'-ETS of tricistronic rRNA transcript (SSU-rRNA, 5.8S rRNA, LSU-rRNA)	biological_process	cellular component organization or biogenesis	2	4076	2	12056	1	0.114286	0.658618
GO:0000492	box C/D snoRNP assembly	biological_process	cellular component organization or biogenesis	3	4076	4	12056	0.75	0.115346	0.658618
GO:0000495	box H/ACA snoRNA 3'-end processing	biological_process	cellular process	1	4076	1	12056	1	0.338089	0.658618
GO:0000715	nucleotide-excision repair, DNA damage recognition	biological_process	cellular process	1	4076	1	12056	1	0.338089	0.658618
GO:0000738	DNA catabolic process, exonucleolytic	biological_process	cellular process	2	4076	2	12056	1	0.114286	0.658618
GO:0000819	sister chromatid segregation	biological_process	cellular component organization or biogenesis	1	4076	1	12056	1	0.338089	0.658618
GO:0000915	actomyosin contractile ring assembly	biological_process	cellular component organization or biogenesis	2	4076	2	12056	1	0.114286	0.658618
GO:0000958	mitochondrial mRNA catabolic process	biological_process	biological regulation	2	4076	3	12056	0.666667	0.265604	0.658618
GO:0000959	mitochondrial RNA metabolic process	biological_process	cellular process	1	4076	1	12056	1	0.338089	0.658618
GO:0000963	mitochondrial RNA processing	biological_process	cellular process	1	4076	1	12056	1	0.338089	0.658618
GO:0000972	transcription-dependent tethering of RNA polymerase II gene DNA at nuclear periphery	biological_process	cellular component organization or biogenesis	1	4076	1	12056	1	0.338089	0.658618
GO:0001300	chronological cell aging	biological_process	cellular process	1	4076	1	12056	1	0.338089	0.658618
GO:0001501	skeletal system development	biological_process	developmental process	23	4076	59	12056	0.389831	0.238443	0.658618
GO:0001502	cartilage condensation	biological_process	cell aggregation	7	4076	14	12056	0.5	0.158665	0.658618
GO:0001503	ossification	biological_process	multicellular organismal process	19	4076	41	12056	0.463415	0.0648104	0.658618
GO:0001504	neurotransmitter uptake	biological_process	biological regulation	1	4076	1	12056	1	0.338089	0.658618
GO:0001519	peptide amidation	biological_process	cellular process	1	4076	1	12056	1	0.338089	0.658618
GO:0001522	pseudouridine synthesis	biological_process	cellular process	6	4076	14	12056	0.428571	0.323973	0.658618
GO:0001523	retinoid metabolic process	biological_process	cellular process	5	4076	10	12056	0.5	0.22289	0.658618
GO:0001541	ovarian follicle development	biological_process	developmental process	11	4076	23	12056	0.478261	0.116154	0.658618
GO:0001543	ovarian follicle rupture	biological_process	developmental process	1	4076	1	12056	1	0.338089	0.658618
GO:0001546	preantral ovarian follicle growth	biological_process	cellular process	1	4076	1	12056	1	0.338089	0.658618
GO:0001547	antral ovarian follicle growth	biological_process	developmental process	3	4076	4	12056	0.75	0.115346	0.658618
GO:0001562	response to protozoan	biological_process	multi-organism process	1	4076	1	12056	1	0.338089	0.658618
GO:0001578	microtubule bundle formation	biological_process	cellular component organization or biogenesis	9	4076	20	12056	0.45	0.203259	0.658618
GO:0001654	eye development	biological_process	developmental process	11	4076	23	12056	0.478261	0.116154	0.658618
GO:0001657	ureteric bud development	biological_process	developmental process	11	4076	28	12056	0.392857	0.333467	0.658618
GO:0001658	branching involved in ureteric bud morphogenesis	biological_process	developmental process	13	4076	33	12056	0.393939	0.305354	0.658618
GO:0001660	fever generation	biological_process	biological regulation	2	4076	3	12056	0.666667	0.265604	0.658618
GO:0001666	response to hypoxia	biological_process	response to stimulus	24	4076	61	12056	0.393443	0.215947	0.658618
GO:0001695	histamine catabolic process	biological_process	biological regulation	1	4076	1	12056	1	0.338089	0.658618
GO:0001696	gastric acid secretion	biological_process	localization	3	4076	6	12056	0.5	0.329017	0.658618
GO:0001697	histamine-induced gastric acid secretion	biological_process	localization	1	4076	1	12056	1	0.338089	0.658618
GO:0001698	gastrin-induced gastric acid secretion	biological_process	localization	1	4076	1	12056	1	0.338089	0.658618
GO:0001709	cell fate determination	biological_process	cellular process	6	4076	10	12056	0.6	0.0814523	0.658618
GO:0001731	formation of translation preinitiation complex	biological_process	cellular component organization or biogenesis	1	4076	1	12056	1	0.338089	0.658618
GO:0001732	formation of cytoplasmic translation initiation complex	biological_process	cellular component organization or biogenesis	7	4076	12	12056	0.583333	0.0712304	0.658618
GO:0001736	establishment of planar polarity	biological_process	developmental process	8	4076	14	12056	0.571429	0.0622243	0.658618
GO:0001754	eye photoreceptor cell differentiation	biological_process	developmental process	1	4076	1	12056	1	0.338089	0.658618
GO:0001768	establishment of T cell polarity	biological_process	cellular process	3	4076	5	12056	0.6	0.216931	0.658618
GO:0001776	leukocyte homeostasis	biological_process	biological regulation	3	4076	4	12056	0.75	0.115346	0.658618
GO:0001777	T cell homeostatic proliferation	biological_process	biological regulation	1	4076	1	12056	1	0.338089	0.658618
GO:0001778	plasma membrane repair	biological_process	cellular component organization or biogenesis	4	4076	8	12056	0.5	0.268405	0.658618
GO:0001787	natural killer cell proliferation	biological_process	cell proliferation	2	4076	2	12056	1	0.114286	0.658618
GO:0001788	antibody-dependent cellular cytotoxicity	biological_process	cell killing	1	4076	1	12056	1	0.338089	0.658618
GO:0001798	positive regulation of type IIa hypersensitivity	biological_process	biological regulation	1	4076	1	12056	1	0.338089	0.658618
GO:0001805	positive regulation of type III hypersensitivity	biological_process	biological regulation	1	4076	1	12056	1	0.338089	0.658618
GO:0001817	regulation of cytokine production	biological_process	biological regulation	5	4076	9	12056	0.555556	0.152171	0.658618
GO:0001818	negative regulation of cytokine production	biological_process	biological regulation	7	4076	13	12056	0.538462	0.110444	0.658618
GO:0001824	blastocyst development	biological_process	developmental process	7	4076	16	12056	0.4375	0.276188	0.658618
GO:0001826	inner cell mass cell differentiation	biological_process	cellular process	2	4076	3	12056	0.666667	0.265604	0.658618
GO:0001828	inner cell mass cellular morphogenesis	biological_process	cellular component organization or biogenesis	1	4076	1	12056	1	0.338089	0.658618
GO:0001834	trophectodermal cell proliferation	biological_process	cell proliferation	1	4076	1	12056	1	0.338089	0.658618
GO:0001844	protein insertion into mitochondrial membrane involved in apoptotic signaling pathway	biological_process	biological regulation	1	4076	1	12056	1	0.338089	0.658618
GO:0001869	negative regulation of complement activation, lectin pathway	biological_process	biological regulation	1	4076	1	12056	1	0.338089	0.658618
GO:0001878	response to yeast	biological_process	multi-organism process	2	4076	2	12056	1	0.114286	0.658618
GO:0001880	Mullerian duct regression	biological_process	developmental process	1	4076	1	12056	1	0.338089	0.658618
GO:0001889	liver development	biological_process	developmental process	15	4076	32	12056	0.46875	0.0862881	0.658618
GO:0001893	maternal placenta development	biological_process	developmental process	4	4076	6	12056	0.666667	0.104846	0.658618
GO:0001894	tissue homeostasis	biological_process	biological regulation	7	4076	13	12056	0.538462	0.110444	0.658618
GO:0001906	cell killing	biological_process	cell killing	1	4076	1	12056	1	0.338089	0.658618
GO:0001937	negative regulation of endothelial cell proliferation	biological_process	biological regulation	11	4076	22	12056	0.5	0.086006	0.658618
GO:0001938	positive regulation of endothelial cell proliferation	biological_process	biological regulation	18	4076	39	12056	0.461538	0.0739478	0.658618
GO:0001944	vasculature development	biological_process	developmental process	7	4076	16	12056	0.4375	0.276188	0.658618
GO:0001945	lymph vessel development	biological_process	developmental process	4	4076	7	12056	0.571429	0.180618	0.658618
GO:0001946	lymphangiogenesis	biological_process	developmental process	4	4076	7	12056	0.571429	0.180618	0.658618
GO:0001947	heart looping	biological_process	multicellular organismal process	14	4076	33	12056	0.424242	0.192622	0.658618
GO:0001952	regulation of cell-matrix adhesion	biological_process	biological adhesion	6	4076	12	12056	0.5	0.187273	0.658618
GO:0001953	negative regulation of cell-matrix adhesion	biological_process	biological adhesion	7	4076	14	12056	0.5	0.158665	0.658618
GO:0001955	blood vessel maturation	biological_process	developmental process	4	4076	6	12056	0.666667	0.104846	0.658618
GO:0001957	intramembranous ossification	biological_process	multicellular organismal process	3	4076	5	12056	0.6	0.216931	0.658618
GO:0001959	regulation of cytokine-mediated signaling pathway	biological_process	biological regulation	2	4076	2	12056	1	0.114286	0.658618
GO:0001963	synaptic transmission, dopaminergic	biological_process	cellular process	3	4076	5	12056	0.6	0.216931	0.658618
GO:0001985	negative regulation of heart rate involved in baroreceptor response to increased systemic arterial blood pressure	biological_process	biological regulation	1	4076	1	12056	1	0.338089	0.658618
GO:0001993	regulation of systemic arterial blood pressure by norepinephrine-epinephrine	biological_process	biological regulation	1	4076	1	12056	1	0.338089	0.658618
GO:0001996	positive regulation of heart rate by epinephrine-norepinephrine	biological_process	biological regulation	2	4076	2	12056	1	0.114286	0.658618
GO:0001997	positive regulation of the force of heart contraction by epinephrine-norepinephrine	biological_process	biological regulation	2	4076	2	12056	1	0.114286	0.658618
GO:0002011	morphogenesis of an epithelial sheet	biological_process	developmental process	4	4076	8	12056	0.5	0.268405	0.658618
GO:0002024	diet induced thermogenesis	biological_process	metabolic process	4	4076	8	12056	0.5	0.268405	0.658618
GO:0002025	norepinephrine-epinephrine-mediated vasodilation involved in regulation of systemic arterial blood pressure	biological_process	biological regulation	2	4076	2	12056	1	0.114286	0.658618
GO:0002031	G protein-coupled receptor internalization	biological_process	biological regulation	4	4076	6	12056	0.666667	0.104846	0.658618
GO:0002053	positive regulation of mesenchymal cell proliferation	biological_process	biological regulation	9	4076	17	12056	0.529412	0.0816928	0.658618
GO:0002062	chondrocyte differentiation	biological_process	cellular process	12	4076	30	12056	0.4	0.295048	0.658618
GO:0002063	chondrocyte development	biological_process	cellular process	7	4076	16	12056	0.4375	0.276188	0.658618
GO:0002067	glandular epithelial cell differentiation	biological_process	cellular process	1	4076	1	12056	1	0.338089	0.658618
GO:0002071	glandular epithelial cell maturation	biological_process	cellular process	1	4076	1	12056	1	0.338089	0.658618
GO:0002091	negative regulation of receptor internalization	biological_process	biological regulation	3	4076	5	12056	0.6	0.216931	0.658618
GO:0002138	retinoic acid biosynthetic process	biological_process	biological regulation	3	4076	4	12056	0.75	0.115346	0.658618
GO:0002149	hypochlorous acid biosynthetic process	biological_process	cellular process	1	4076	1	12056	1	0.338089	0.658618
GO:0002154	thyroid hormone mediated signaling pathway	biological_process	biological regulation	1	4076	1	12056	1	0.338089	0.658618
GO:0002155	regulation of thyroid hormone mediated signaling pathway	biological_process	biological regulation	2	4076	3	12056	0.666667	0.265604	0.658618
GO:0002183	cytoplasmic translational initiation	biological_process	cellular process	7	4076	12	12056	0.583333	0.0712304	0.658618
GO:0002191	cap-dependent translational initiation	biological_process	cellular process	1	4076	1	12056	1	0.338089	0.658618
GO:0002194	hepatocyte cell migration	biological_process	cellular process	1	4076	1	12056	1	0.338089	0.658618
GO:0002221	pattern recognition receptor signaling pathway	biological_process	biological regulation	4	4076	6	12056	0.666667	0.104846	0.658618
GO:0002232	leukocyte chemotaxis involved in inflammatory response	biological_process	cellular process	3	4076	4	12056	0.75	0.115346	0.658618
GO:0002244	hematopoietic progenitor cell differentiation	biological_process	cellular process	21	4076	46	12056	0.456522	0.0633619	0.658618
GO:0002246	wound healing involved in inflammatory response	biological_process	response to stimulus	1	4076	1	12056	1	0.338089	0.658618
GO:0002248	connective tissue replacement involved in inflammatory response wound healing	biological_process	multicellular organismal process	3	4076	4	12056	0.75	0.115346	0.658618
GO:0002251	organ or tissue specific immune response	biological_process	immune system process	1	4076	1	12056	1	0.338089	0.658618
GO:0002253	activation of immune response	biological_process	biological regulation	1	4076	1	12056	1	0.338089	0.658618
GO:0002268	follicular dendritic cell differentiation	biological_process	cellular process	1	4076	1	12056	1	0.338089	0.658618
GO:0002280	monocyte activation involved in immune response	biological_process	cellular process	1	4076	1	12056	1	0.338089	0.658618
GO:0002315	marginal zone B cell differentiation	biological_process	cellular process	2	4076	3	12056	0.666667	0.265604	0.658618
GO:0002317	plasma cell differentiation	biological_process	cellular process	1	4076	1	12056	1	0.338089	0.658618
GO:0002318	myeloid progenitor cell differentiation	biological_process	cellular process	2	4076	3	12056	0.666667	0.265604	0.658618
GO:0002323	natural killer cell activation involved in immune response	biological_process	cellular process	1	4076	1	12056	1	0.338089	0.658618
GO:0002327	immature B cell differentiation	biological_process	cellular process	1	4076	1	12056	1	0.338089	0.658618
GO:0002328	pro-B cell differentiation	biological_process	cellular process	2	4076	3	12056	0.666667	0.265604	0.658618
GO:0002329	pre-B cell differentiation	biological_process	cellular process	2	4076	2	12056	1	0.114286	0.658618
GO:0002333	transitional one stage B cell differentiation	biological_process	cellular process	1	4076	1	12056	1	0.338089	0.658618
GO:0002337	B-1a B cell differentiation	biological_process	cellular process	1	4076	1	12056	1	0.338089	0.658618
GO:0002352	B cell negative selection	biological_process	cellular process	2	4076	2	12056	1	0.114286	0.658618
GO:0002367	cytokine production involved in immune response	biological_process	immune system process	2	4076	2	12056	1	0.114286	0.658618
GO:0002377	immunoglobulin production	biological_process	immune system process	3	4076	5	12056	0.6	0.216931	0.658618
GO:0002379	immunoglobulin biosynthetic process involved in immune response	biological_process	immune system process	1	4076	1	12056	1	0.338089	0.658618
GO:0002381	immunoglobulin production involved in immunoglobulin mediated immune response	biological_process	response to stimulus	1	4076	1	12056	1	0.338089	0.658618
GO:0002383	immune response in brain or nervous system	biological_process	immune system process	1	4076	1	12056	1	0.338089	0.658618
GO:0002434	immune complex clearance	biological_process	immune system process	1	4076	1	12056	1	0.338089	0.658618
GO:0002439	chronic inflammatory response to antigenic stimulus	biological_process	immune system process	1	4076	1	12056	1	0.338089	0.658618
GO:0002448	mast cell mediated immunity	biological_process	immune system process	1	4076	1	12056	1	0.338089	0.658618
GO:0002457	T cell antigen processing and presentation	biological_process	immune system process	1	4076	1	12056	1	0.338089	0.658618
GO:0002470	plasmacytoid dendritic cell antigen processing and presentation	biological_process	immune system process	1	4076	1	12056	1	0.338089	0.658618
GO:0002474	antigen processing and presentation of peptide antigen via MHC class I	biological_process	immune system process	3	4076	5	12056	0.6	0.216931	0.658618
GO:0002479	antigen processing and presentation of exogenous peptide antigen via MHC class I, TAP-dependent	biological_process	immune system process	1	4076	1	12056	1	0.338089	0.658618
GO:0002481	antigen processing and presentation of exogenous protein antigen via MHC class Ib, TAP-dependent	biological_process	immune system process	2	4076	2	12056	1	0.114286	0.658618
GO:0002485	antigen processing and presentation of endogenous peptide antigen via MHC class I via ER pathway, TAP-dependent	biological_process	immune system process	1	4076	1	12056	1	0.338089	0.658618
GO:0002489	antigen processing and presentation of endogenous peptide antigen via MHC class Ib via ER pathway, TAP-dependent	biological_process	immune system process	1	4076	1	12056	1	0.338089	0.658618
GO:0002502	peptide antigen assembly with MHC class I protein complex	biological_process	cellular component organization or biogenesis	1	4076	1	12056	1	0.338089	0.658618
GO:0002508	central tolerance induction	biological_process	developmental process	1	4076	1	12056	1	0.338089	0.658618
GO:0002521	leukocyte differentiation	biological_process	cellular process	1	4076	1	12056	1	0.338089	0.658618
GO:0002526	acute inflammatory response	biological_process	response to stimulus	4	4076	6	12056	0.666667	0.104846	0.658618
GO:0002532	production of molecular mediator involved in inflammatory response	biological_process	multicellular organismal process	1	4076	1	12056	1	0.338089	0.658618
GO:0002534	cytokine production involved in inflammatory response	biological_process	multicellular organismal process	1	4076	1	12056	1	0.338089	0.658618
GO:0002537	nitric oxide production involved in inflammatory response	biological_process	multicellular organismal process	1	4076	1	12056	1	0.338089	0.658618
GO:0002544	chronic inflammatory response	biological_process	response to stimulus	2	4076	2	12056	1	0.114286	0.658618
GO:0002553	histamine secretion by mast cell	biological_process	biological regulation	1	4076	1	12056	1	0.338089	0.658618
GO:0002566	somatic diversification of immune receptors via somatic mutation	biological_process	developmental process	1	4076	1	12056	1	0.338089	0.658618
GO:0002581	negative regulation of antigen processing and presentation of peptide or polysaccharide antigen via MHC class II	biological_process	biological regulation	1	4076	1	12056	1	0.338089	0.658618
GO:0002590	negative regulation of antigen processing and presentation of peptide antigen via MHC class I	biological_process	biological regulation	1	4076	1	12056	1	0.338089	0.658618
GO:0002605	negative regulation of dendritic cell antigen processing and presentation	biological_process	biological regulation	2	4076	3	12056	0.666667	0.265604	0.658618
GO:0002617	negative regulation of macrophage antigen processing and presentation	biological_process	biological regulation	1	4076	1	12056	1	0.338089	0.658618
GO:0002626	negative regulation of T cell antigen processing and presentation	biological_process	biological regulation	1	4076	1	12056	1	0.338089	0.658618
GO:0002634	regulation of germinal center formation	biological_process	biological regulation	2	4076	3	12056	0.666667	0.265604	0.658618
GO:0002635	negative regulation of germinal center formation	biological_process	biological regulation	2	4076	2	12056	1	0.114286	0.658618
GO:0002639	positive regulation of immunoglobulin production	biological_process	positive regulation of biological process	3	4076	4	12056	0.75	0.115346	0.658618
GO:0002674	negative regulation of acute inflammatory response	biological_process	biological regulation	2	4076	3	12056	0.666667	0.265604	0.658618
GO:0002678	positive regulation of chronic inflammatory response	biological_process	biological regulation	1	4076	1	12056	1	0.338089	0.658618
GO:0002679	respiratory burst involved in defense response	biological_process	immune system process	1	4076	1	12056	1	0.338089	0.658618
GO:0002683	negative regulation of immune system process	biological_process	biological regulation	1	4076	1	12056	1	0.338089	0.658618
GO:0002688	regulation of leukocyte chemotaxis	biological_process	biological regulation	1	4076	1	12056	1	0.338089	0.658618
GO:0002725	negative regulation of T cell cytokine production	biological_process	biological regulation	3	4076	4	12056	0.75	0.115346	0.658618
GO:0002730	regulation of dendritic cell cytokine production	biological_process	biological regulation	1	4076	1	12056	1	0.338089	0.658618
GO:0002735	positive regulation of myeloid dendritic cell cytokine production	biological_process	biological regulation	3	4076	4	12056	0.75	0.115346	0.658618
GO:0002740	negative regulation of cytokine secretion involved in immune response	biological_process	biological regulation	3	4076	5	12056	0.6	0.216931	0.658618
GO:0002752	cell surface pattern recognition receptor signaling pathway	biological_process	biological regulation	1	4076	1	12056	1	0.338089	0.658618
GO:0002753	cytoplasmic pattern recognition receptor signaling pathway	biological_process	biological regulation	1	4076	1	12056	1	0.338089	0.658618
GO:0002756	MyD88-independent toll-like receptor signaling pathway	biological_process	biological regulation	2	4076	2	12056	1	0.114286	0.658618
GO:0002757	immune response-activating signal transduction	biological_process	biological regulation	1	4076	1	12056	1	0.338089	0.658618
GO:0002760	positive regulation of antimicrobial humoral response	biological_process	biological regulation	1	4076	1	12056	1	0.338089	0.658618
GO:0002768	immune response-regulating cell surface receptor signaling pathway	biological_process	biological regulation	2	4076	3	12056	0.666667	0.265604	0.658618
GO:0002793	positive regulation of peptide secretion	biological_process	biological regulation	1	4076	1	12056	1	0.338089	0.658618
GO:0002820	negative regulation of adaptive immune response	biological_process	biological regulation	2	4076	3	12056	0.666667	0.265604	0.658618
GO:0002827	positive regulation of T-helper 1 type immune response	biological_process	biological regulation	4	4076	8	12056	0.5	0.268405	0.658618
GO:0002830	positive regulation of type 2 immune response	biological_process	biological regulation	3	4076	4	12056	0.75	0.115346	0.658618
GO:0002845	positive regulation of tolerance induction to tumor cell	biological_process	biological regulation	1	4076	1	12056	1	0.338089	0.658618
GO:0002862	negative regulation of inflammatory response to antigenic stimulus	biological_process	biological regulation	2	4076	3	12056	0.666667	0.265604	0.658618
GO:0002865	negative regulation of acute inflammatory response to antigenic stimulus	biological_process	biological regulation	1	4076	1	12056	1	0.338089	0.658618
GO:0002875	negative regulation of chronic inflammatory response to antigenic stimulus	biological_process	biological regulation	1	4076	1	12056	1	0.338089	0.658618
GO:0002876	positive regulation of chronic inflammatory response to antigenic stimulus	biological_process	biological regulation	2	4076	2	12056	1	0.114286	0.658618
GO:0002882	positive regulation of chronic inflammatory response to non-antigenic stimulus	biological_process	biological regulation	1	4076	1	12056	1	0.338089	0.658618
GO:0002897	positive regulation of central B cell tolerance induction	biological_process	biological regulation	1	4076	1	12056	1	0.338089	0.658618
GO:0002920	regulation of humoral immune response	biological_process	biological regulation	1	4076	1	12056	1	0.338089	0.658618
GO:0002924	negative regulation of humoral immune response mediated by circulating immunoglobulin	biological_process	biological regulation	2	4076	2	12056	1	0.114286	0.658618
GO:0002930	trabecular meshwork development	biological_process	developmental process	1	4076	1	12056	1	0.338089	0.658618
GO:0002933	lipid hydroxylation	biological_process	cellular process	1	4076	1	12056	1	0.338089	0.658618
GO:0003006	developmental process involved in reproduction	biological_process	developmental process	2	4076	3	12056	0.666667	0.265604	0.658618
GO:0003015	heart process	biological_process	multicellular organismal process	3	4076	6	12056	0.5	0.329017	0.658618
GO:0003017	lymph circulation	biological_process	multicellular organismal process	1	4076	1	12056	1	0.338089	0.658618
GO:0003026	regulation of systemic arterial blood pressure by aortic arch baroreceptor feedback	biological_process	biological regulation	1	4076	1	12056	1	0.338089	0.658618
GO:0003073	regulation of systemic arterial blood pressure	biological_process	biological regulation	4	4076	8	12056	0.5	0.268405	0.658618
GO:0003093	regulation of glomerular filtration	biological_process	biological regulation	2	4076	3	12056	0.666667	0.265604	0.658618
GO:0003094	glomerular filtration	biological_process	multicellular organismal process	5	4076	9	12056	0.555556	0.152171	0.658618
GO:0003105	negative regulation of glomerular filtration	biological_process	biological regulation	1	4076	1	12056	1	0.338089	0.658618
GO:0003136	negative regulation of heart induction by canonical Wnt signaling pathway	biological_process	biological regulation	1	4076	1	12056	1	0.338089	0.658618
GO:0003140	determination of left/right asymmetry in lateral mesoderm	biological_process	developmental process	2	4076	2	12056	1	0.114286	0.658618
GO:0003150	muscular septum morphogenesis	biological_process	developmental process	2	4076	3	12056	0.666667	0.265604	0.658618
GO:0003157	endocardium development	biological_process	developmental process	2	4076	3	12056	0.666667	0.265604	0.658618
GO:0003158	endothelium development	biological_process	developmental process	1	4076	1	12056	1	0.338089	0.658618
GO:0003166	bundle of His development	biological_process	developmental process	1	4076	1	12056	1	0.338089	0.658618
GO:0003167	atrioventricular bundle cell differentiation	biological_process	cellular process	1	4076	1	12056	1	0.338089	0.658618
GO:0003170	heart valve development	biological_process	developmental process	3	4076	5	12056	0.6	0.216931	0.658618
GO:0003177	pulmonary valve development	biological_process	developmental process	2	4076	3	12056	0.666667	0.265604	0.658618
GO:0003181	atrioventricular valve morphogenesis	biological_process	developmental process	4	4076	6	12056	0.666667	0.104846	0.658618
GO:0003184	pulmonary valve morphogenesis	biological_process	developmental process	3	4076	6	12056	0.5	0.329017	0.658618
GO:0003186	tricuspid valve morphogenesis	biological_process	developmental process	2	4076	3	12056	0.666667	0.265604	0.658618
GO:0003188	heart valve formation	biological_process	developmental process	1	4076	1	12056	1	0.338089	0.658618
GO:0003192	mitral valve formation	biological_process	developmental process	1	4076	1	12056	1	0.338089	0.658618
GO:0003197	endocardial cushion development	biological_process	developmental process	5	4076	8	12056	0.625	0.09283	0.658618
GO:0003203	endocardial cushion morphogenesis	biological_process	developmental process	5	4076	9	12056	0.555556	0.152171	0.658618
GO:0003215	cardiac right ventricle morphogenesis	biological_process	developmental process	4	4076	6	12056	0.666667	0.104846	0.658618
GO:0003226	right ventricular compact myocardium morphogenesis	biological_process	developmental process	1	4076	1	12056	1	0.338089	0.658618
GO:0003228	atrial cardiac muscle tissue development	biological_process	developmental process	1	4076	1	12056	1	0.338089	0.658618
GO:0003229	ventricular cardiac muscle tissue development	biological_process	developmental process	2	4076	2	12056	1	0.114286	0.658618
GO:0003231	cardiac ventricle development	biological_process	developmental process	2	4076	3	12056	0.666667	0.265604	0.658618
GO:0003245	cardiac muscle tissue growth involved in heart morphogenesis	biological_process	developmental process	1	4076	1	12056	1	0.338089	0.658618
GO:0003252	negative regulation of cell proliferation involved in heart valve morphogenesis	biological_process	biological regulation	1	4076	1	12056	1	0.338089	0.658618
GO:0003254	regulation of membrane depolarization	biological_process	biological regulation	3	4076	4	12056	0.75	0.115346	0.658618
GO:0003271	smoothened signaling pathway involved in regulation of secondary heart field cardioblast proliferation	biological_process	biological regulation	1	4076	1	12056	1	0.338089	0.658618
GO:0003273	cell migration involved in endocardial cushion formation	biological_process	cellular process	1	4076	1	12056	1	0.338089	0.658618
GO:0003281	ventricular septum development	biological_process	developmental process	9	4076	22	12056	0.409091	0.309709	0.658618
GO:0003289	atrial septum primum morphogenesis	biological_process	developmental process	2	4076	2	12056	1	0.114286	0.658618
GO:0003308	negative regulation of Wnt signaling pathway involved in heart development	biological_process	biological regulation	1	4076	1	12056	1	0.338089	0.658618
GO:0003342	proepicardium development	biological_process	developmental process	1	4076	1	12056	1	0.338089	0.658618
GO:0003345	proepicardium cell migration involved in pericardium morphogenesis	biological_process	cellular process	1	4076	1	12056	1	0.338089	0.658618
GO:0003350	pulmonary myocardium development	biological_process	developmental process	1	4076	1	12056	1	0.338089	0.658618
GO:0003351	epithelial cilium movement	biological_process	cellular process	6	4076	10	12056	0.6	0.0814523	0.658618
GO:0003356	regulation of cilium beat frequency	biological_process	biological regulation	1	4076	1	12056	1	0.338089	0.658618
GO:0003365	establishment of cell polarity involved in ameboidal cell migration	biological_process	cellular process	1	4076	1	12056	1	0.338089	0.658618
GO:0003376	sphingosine-1-phosphate receptor signaling pathway	biological_process	biological regulation	4	4076	6	12056	0.666667	0.104846	0.658618
GO:0003402	planar cell polarity pathway involved in axis elongation	biological_process	biological regulation	2	4076	3	12056	0.666667	0.265604	0.658618
GO:0003406	retinal pigment epithelium development	biological_process	developmental process	2	4076	2	12056	1	0.114286	0.658618
GO:0003413	chondrocyte differentiation involved in endochondral bone morphogenesis	biological_process	cellular process	3	4076	4	12056	0.75	0.115346	0.658618
GO:0003415	chondrocyte hypertrophy	biological_process	cellular process	1	4076	1	12056	1	0.338089	0.658618
GO:0003417	growth plate cartilage development	biological_process	developmental process	3	4076	6	12056	0.5	0.329017	0.658618
GO:0003421	growth plate cartilage axis specification	biological_process	developmental process	1	4076	1	12056	1	0.338089	0.658618
GO:0005978	glycogen biosynthetic process	biological_process	cellular process	5	4076	11	12056	0.454545	0.300922	0.658618
GO:0005980	glycogen catabolic process	biological_process	cellular process	3	4076	5	12056	0.6	0.216931	0.658618
GO:0005981	regulation of glycogen catabolic process	biological_process	biological regulation	1	4076	1	12056	1	0.338089	0.658618
GO:0005996	monosaccharide metabolic process	biological_process	metabolic process	1	4076	1	12056	1	0.338089	0.658618
GO:0006000	fructose metabolic process	biological_process	metabolic process	3	4076	6	12056	0.5	0.329017	0.658618
GO:0006014	D-ribose metabolic process	biological_process	metabolic process	1	4076	1	12056	1	0.338089	0.658618
GO:0006020	inositol metabolic process	biological_process	cellular process	2	4076	3	12056	0.666667	0.265604	0.658618
GO:0006024	glycosaminoglycan biosynthetic process	biological_process	metabolic process	4	4076	7	12056	0.571429	0.180618	0.658618
GO:0006027	glycosaminoglycan catabolic process	biological_process	metabolic process	2	4076	2	12056	1	0.114286	0.658618
GO:0006030	chitin metabolic process	biological_process	cellular process	1	4076	1	12056	1	0.338089	0.658618
GO:0006032	chitin catabolic process	biological_process	cellular process	1	4076	1	12056	1	0.338089	0.658618
GO:0006065	UDP-glucuronate biosynthetic process	biological_process	cellular process	1	4076	1	12056	1	0.338089	0.658618
GO:0006081	cellular aldehyde metabolic process	biological_process	cellular process	2	4076	2	12056	1	0.114286	0.658618
GO:0006089	lactate metabolic process	biological_process	cellular process	2	4076	2	12056	1	0.114286	0.658618
GO:0006091	generation of precursor metabolites and energy	biological_process	cellular process	4	4076	8	12056	0.5	0.268405	0.658618
GO:0006094	gluconeogenesis	biological_process	metabolic process	6	4076	13	12056	0.461538	0.253126	0.658618
GO:0006096	glycolytic process	biological_process	cellular process	11	4076	27	12056	0.407407	0.283413	0.658618
GO:0006104	succinyl-CoA metabolic process	biological_process	cellular process	1	4076	1	12056	1	0.338089	0.658618
GO:0006107	oxaloacetate metabolic process	biological_process	cellular process	3	4076	5	12056	0.6	0.216931	0.658618
GO:0006119	oxidative phosphorylation	biological_process	cellular process	2	4076	3	12056	0.666667	0.265604	0.658618
GO:0006121	mitochondrial electron transport, succinate to ubiquinone	biological_process	cellular process	1	4076	1	12056	1	0.338089	0.658618
GO:0006139	nucleobase-containing compound metabolic process	biological_process	cellular process	10	4076	25	12056	0.4	0.322481	0.658618
GO:0006145	purine nucleobase catabolic process	biological_process	cellular process	1	4076	1	12056	1	0.338089	0.658618
GO:0006148	inosine catabolic process	biological_process	cellular process	1	4076	1	12056	1	0.338089	0.658618
GO:0006167	AMP biosynthetic process	biological_process	cellular process	2	4076	3	12056	0.666667	0.265604	0.658618
GO:0006172	ADP biosynthetic process	biological_process	cellular process	3	4076	4	12056	0.75	0.115346	0.658618
GO:0006188	IMP biosynthetic process	biological_process	cellular process	2	4076	2	12056	1	0.114286	0.658618
GO:0006207	'de novo' pyrimidine nucleobase biosynthetic process	biological_process	cellular process	3	4076	6	12056	0.5	0.329017	0.658618
GO:0006210	thymine catabolic process	biological_process	cellular process	2	4076	2	12056	1	0.114286	0.658618
GO:0006214	thymidine catabolic process	biological_process	cellular process	1	4076	1	12056	1	0.338089	0.658618
GO:0006266	DNA ligation	biological_process	cellular process	2	4076	2	12056	1	0.114286	0.658618
GO:0006288	base-excision repair, DNA ligation	biological_process	cellular process	1	4076	1	12056	1	0.338089	0.658618
GO:0006301	postreplication repair	biological_process	cellular process	3	4076	5	12056	0.6	0.216931	0.658618
GO:0006304	DNA modification	biological_process	cellular process	1	4076	1	12056	1	0.338089	0.658618
GO:0006333	chromatin assembly or disassembly	biological_process	cellular component organization or biogenesis	3	4076	6	12056	0.5	0.329017	0.658618
GO:0006334	nucleosome assembly	biological_process	cellular component organization or biogenesis	18	4076	41	12056	0.439024	0.115627	0.658618
GO:0006356	regulation of transcription by RNA polymerase I	biological_process	biological regulation	1	4076	1	12056	1	0.338089	0.658618
GO:0006357	regulation of transcription by RNA polymerase II	biological_process	biological regulation	73	4076	201	12056	0.363184	0.24594	0.658618
GO:0006366	transcription by RNA polymerase II	biological_process	cellular process	27	4076	66	12056	0.409091	0.137812	0.658618
GO:0006370	7-methylguanosine mRNA capping	biological_process	cellular process	3	4076	5	12056	0.6	0.216931	0.658618
GO:0006396	RNA processing	biological_process	cellular process	24	4076	54	12056	0.444444	0.0673279	0.658618
GO:0006399	tRNA metabolic process	biological_process	cellular process	1	4076	1	12056	1	0.338089	0.658618
GO:0006400	tRNA modification	biological_process	cellular process	6	4076	10	12056	0.6	0.0814523	0.658618
GO:0006401	RNA catabolic process	biological_process	cellular process	6	4076	11	12056	0.545455	0.129252	0.658618
GO:0006402	mRNA catabolic process	biological_process	biological regulation	5	4076	11	12056	0.454545	0.300922	0.658618
GO:0006404	RNA import into nucleus	biological_process	localization	1	4076	1	12056	1	0.338089	0.658618
GO:0006417	regulation of translation	biological_process	biological regulation	16	4076	38	12056	0.421053	0.180289	0.658618
GO:0006418	tRNA aminoacylation for protein translation	biological_process	cellular process	14	4076	30	12056	0.466667	0.099072	0.658618
GO:0006424	glutamyl-tRNA aminoacylation	biological_process	cellular process	2	4076	2	12056	1	0.114286	0.658618
GO:0006426	glycyl-tRNA aminoacylation	biological_process	cellular process	1	4076	1	12056	1	0.338089	0.658618
GO:0006431	methionyl-tRNA aminoacylation	biological_process	cellular process	2	4076	2	12056	1	0.114286	0.658618
GO:0006435	threonyl-tRNA aminoacylation	biological_process	cellular process	2	4076	2	12056	1	0.114286	0.658618
GO:0006449	regulation of translational termination	biological_process	biological regulation	1	4076	1	12056	1	0.338089	0.658618
GO:0006469	negative regulation of protein kinase activity	biological_process	cellular process	18	4076	44	12056	0.409091	0.199702	0.658618
GO:0006470	protein dephosphorylation	biological_process	cellular process	46	4076	127	12056	0.362205	0.311828	0.658618
GO:0006471	protein ADP-ribosylation	biological_process	cellular process	9	4076	17	12056	0.529412	0.0816928	0.658618
GO:0006479	protein methylation	biological_process	cellular process	10	4076	23	12056	0.434783	0.220682	0.658618
GO:0006487	protein N-linked glycosylation	biological_process	cellular process	7	4076	15	12056	0.466667	0.214536	0.658618
GO:0006488	dolichol-linked oligosaccharide biosynthetic process	biological_process	cellular process	4	4076	7	12056	0.571429	0.180618	0.658618
GO:0006499	N-terminal protein myristoylation	biological_process	cellular process	2	4076	3	12056	0.666667	0.265604	0.658618
GO:0006505	GPI anchor metabolic process	biological_process	cellular process	1	4076	1	12056	1	0.338089	0.658618
GO:0006506	GPI anchor biosynthetic process	biological_process	cellular process	8	4076	19	12056	0.421053	0.294572	0.658618
GO:0006507	GPI anchor release	biological_process	cellular process	1	4076	1	12056	1	0.338089	0.658618
GO:0006509	membrane protein ectodomain proteolysis	biological_process	metabolic process	8	4076	15	12056	0.533333	0.0948115	0.658618
GO:0006518	peptide metabolic process	biological_process	cellular process	2	4076	2	12056	1	0.114286	0.658618
GO:0006527	arginine catabolic process	biological_process	cellular process	3	4076	4	12056	0.75	0.115346	0.658618
GO:0006528	asparagine metabolic process	biological_process	cellular process	1	4076	1	12056	1	0.338089	0.658618
GO:0006531	aspartate metabolic process	biological_process	cellular process	2	4076	3	12056	0.666667	0.265604	0.658618
GO:0006535	cysteine biosynthetic process from serine	biological_process	cellular process	1	4076	1	12056	1	0.338089	0.658618
GO:0006547	histidine metabolic process	biological_process	cellular process	1	4076	1	12056	1	0.338089	0.658618
GO:0006550	isoleucine catabolic process	biological_process	cellular process	1	4076	1	12056	1	0.338089	0.658618
GO:0006557	S-adenosylmethioninamine biosynthetic process	biological_process	cellular process	1	4076	1	12056	1	0.338089	0.658618
GO:0006575	cellular modified amino acid metabolic process	biological_process	cellular process	1	4076	1	12056	1	0.338089	0.658618
GO:0006590	thyroid hormone generation	biological_process	biological regulation	2	4076	3	12056	0.666667	0.265604	0.658618
GO:0006592	ornithine biosynthetic process	biological_process	cellular process	1	4076	1	12056	1	0.338089	0.658618
GO:0006595	polyamine metabolic process	biological_process	cellular process	1	4076	1	12056	1	0.338089	0.658618
GO:0006598	polyamine catabolic process	biological_process	cellular process	2	4076	2	12056	1	0.114286	0.658618
GO:0006606	protein import into nucleus	biological_process	localization	21	4076	51	12056	0.411765	0.166629	0.658618
GO:0006607	NLS-bearing protein import into nucleus	biological_process	localization	2	4076	3	12056	0.666667	0.265604	0.658618
GO:0006620	posttranslational protein targeting to endoplasmic reticulum membrane	biological_process	localization	3	4076	4	12056	0.75	0.115346	0.658618
GO:0006631	fatty acid metabolic process	biological_process	cellular process	18	4076	41	12056	0.439024	0.115627	0.658618
GO:0006633	fatty acid biosynthetic process	biological_process	cellular process	13	4076	32	12056	0.40625	0.260944	0.658618
GO:0006635	fatty acid beta-oxidation	biological_process	cellular process	9	4076	22	12056	0.409091	0.309709	0.658618
GO:0006637	acyl-CoA metabolic process	biological_process	cellular process	4	4076	8	12056	0.5	0.268405	0.658618
GO:0006643	membrane lipid metabolic process	biological_process	cellular process	1	4076	1	12056	1	0.338089	0.658618
GO:0006646	phosphatidylethanolamine biosynthetic process	biological_process	cellular process	3	4076	5	12056	0.6	0.216931	0.658618
GO:0006651	diacylglycerol biosynthetic process	biological_process	cellular process	2	4076	3	12056	0.666667	0.265604	0.658618
GO:0006654	phosphatidic acid biosynthetic process	biological_process	cellular process	3	4076	5	12056	0.6	0.216931	0.658618
GO:0006655	phosphatidylglycerol biosynthetic process	biological_process	cellular process	1	4076	1	12056	1	0.338089	0.658618
GO:0006656	phosphatidylcholine biosynthetic process	biological_process	cellular process	5	4076	9	12056	0.555556	0.152171	0.658618
GO:0006657	CDP-choline pathway	biological_process	cellular process	1	4076	1	12056	1	0.338089	0.658618
GO:0006664	glycolipid metabolic process	biological_process	cellular process	1	4076	1	12056	1	0.338089	0.658618
GO:0006687	glycosphingolipid metabolic process	biological_process	cellular process	2	4076	3	12056	0.666667	0.265604	0.658618
GO:0006693	prostaglandin metabolic process	biological_process	cellular process	8	4076	14	12056	0.571429	0.0622243	0.658618
GO:0006695	cholesterol biosynthetic process	biological_process	metabolic process	7	4076	14	12056	0.5	0.158665	0.658618
GO:0006707	cholesterol catabolic process	biological_process	metabolic process	3	4076	4	12056	0.75	0.115346	0.658618
GO:0006738	nicotinamide riboside catabolic process	biological_process	cellular process	1	4076	1	12056	1	0.338089	0.658618
GO:0006742	NADP catabolic process	biological_process	cellular process	1	4076	1	12056	1	0.338089	0.658618
GO:0006751	glutathione catabolic process	biological_process	cellular process	3	4076	5	12056	0.6	0.216931	0.658618
GO:0006784	heme a biosynthetic process	biological_process	cellular process	1	4076	1	12056	1	0.338089	0.658618
GO:0006788	heme oxidation	biological_process	cellular process	2	4076	2	12056	1	0.114286	0.658618
GO:0006801	superoxide metabolic process	biological_process	cellular process	6	4076	11	12056	0.545455	0.129252	0.658618
GO:0006805	xenobiotic metabolic process	biological_process	cellular process	7	4076	12	12056	0.583333	0.0712304	0.658618
GO:0006807	nitrogen compound metabolic process	biological_process	metabolic process	8	4076	15	12056	0.533333	0.0948115	0.658618
GO:0006808	regulation of nitrogen utilization	biological_process	biological regulation	2	4076	2	12056	1	0.114286	0.658618
GO:0006809	nitric oxide biosynthetic process	biological_process	biological regulation	4	4076	7	12056	0.571429	0.180618	0.658618
GO:0006824	cobalt ion transport	biological_process	localization	2	4076	2	12056	1	0.114286	0.658618
GO:0006826	iron ion transport	biological_process	localization	7	4076	13	12056	0.538462	0.110444	0.658618
GO:0006828	manganese ion transport	biological_process	localization	3	4076	4	12056	0.75	0.115346	0.658618
GO:0006837	serotonin transport	biological_process	localization	1	4076	1	12056	1	0.338089	0.658618
GO:0006842	tricarboxylic acid transport	biological_process	localization	1	4076	1	12056	1	0.338089	0.658618
GO:0006844	acyl carnitine transport	biological_process	localization	1	4076	1	12056	1	0.338089	0.658618
GO:0006874	cellular calcium ion homeostasis	biological_process	biological regulation	20	4076	48	12056	0.416667	0.158498	0.658618
GO:0006875	cellular metal ion homeostasis	biological_process	biological regulation	1	4076	1	12056	1	0.338089	0.658618
GO:0006876	cellular cadmium ion homeostasis	biological_process	biological regulation	1	4076	1	12056	1	0.338089	0.658618
GO:0006879	cellular iron ion homeostasis	biological_process	biological regulation	17	4076	38	12056	0.447368	0.106296	0.658618
GO:0006882	cellular zinc ion homeostasis	biological_process	biological regulation	6	4076	10	12056	0.6	0.0814523	0.658618
GO:0006884	cell volume homeostasis	biological_process	biological regulation	6	4076	11	12056	0.545455	0.129252	0.658618
GO:0006888	ER to Golgi vesicle-mediated transport	biological_process	localization	18	4076	38	12056	0.473684	0.0574504	0.658618
GO:0006893	Golgi to plasma membrane transport	biological_process	localization	4	4076	8	12056	0.5	0.268405	0.658618
GO:0006903	vesicle targeting	biological_process	cellular process	1	4076	1	12056	1	0.338089	0.658618
GO:0006909	phagocytosis	biological_process	localization	13	4076	28	12056	0.464286	0.113926	0.658618
GO:0006910	phagocytosis, recognition	biological_process	cellular process	4	4076	6	12056	0.666667	0.104846	0.658618
GO:0006911	phagocytosis, engulfment	biological_process	cellular component organization or biogenesis	5	4076	10	12056	0.5	0.22289	0.658618
GO:0006913	nucleocytoplasmic transport	biological_process	localization	10	4076	20	12056	0.5	0.0996748	0.658618
GO:0006919	activation of cysteine-type endopeptidase activity involved in apoptotic process	biological_process	cellular process	19	4076	42	12056	0.452381	0.0819735	0.658618
GO:0006925	inflammatory cell apoptotic process	biological_process	cellular process	1	4076	1	12056	1	0.338089	0.658618
GO:0006930	substrate-dependent cell migration, cell extension	biological_process	cellular component organization or biogenesis	3	4076	5	12056	0.6	0.216931	0.658618
GO:0006953	acute-phase response	biological_process	response to stimulus	7	4076	13	12056	0.538462	0.110444	0.658618
GO:0006956	complement activation	biological_process	biological regulation	5	4076	9	12056	0.555556	0.152171	0.658618
GO:0006959	humoral immune response	biological_process	immune system process	6	4076	12	12056	0.5	0.187273	0.658618
GO:0006970	response to osmotic stress	biological_process	response to stimulus	4	4076	8	12056	0.5	0.268405	0.658618
GO:0006974	cellular response to DNA damage stimulus	biological_process	cellular process	73	4076	200	12056	0.365	0.229831	0.658618
GO:0006975	DNA damage induced protein phosphorylation	biological_process	cellular process	3	4076	5	12056	0.6	0.216931	0.658618
GO:0006984	ER-nucleus signaling pathway	biological_process	biological regulation	1	4076	1	12056	1	0.338089	0.658618
GO:0006986	response to unfolded protein	biological_process	response to stimulus	4	4076	7	12056	0.571429	0.180618	0.658618
GO:0006996	organelle organization	biological_process	cellular component organization or biogenesis	4	4076	8	12056	0.5	0.268405	0.658618
GO:0006998	nuclear envelope organization	biological_process	cellular component organization or biogenesis	6	4076	11	12056	0.545455	0.129252	0.658618
GO:0007000	nucleolus organization	biological_process	cellular component organization or biogenesis	2	4076	2	12056	1	0.114286	0.658618
GO:0007005	mitochondrion organization	biological_process	cellular component organization or biogenesis	21	4076	46	12056	0.456522	0.0633619	0.658618
GO:0007007	inner mitochondrial membrane organization	biological_process	cellular component organization or biogenesis	1	4076	1	12056	1	0.338089	0.658618
GO:0007009	plasma membrane organization	biological_process	cellular component organization or biogenesis	6	4076	12	12056	0.5	0.187273	0.658618
GO:0007030	Golgi organization	biological_process	cellular component organization or biogenesis	18	4076	47	12056	0.382979	0.305292	0.658618
GO:0007033	vacuole organization	biological_process	cellular component organization or biogenesis	2	4076	3	12056	0.666667	0.265604	0.658618
GO:0007035	vacuolar acidification	biological_process	biological regulation	2	4076	2	12056	1	0.114286	0.658618
GO:0007041	lysosomal transport	biological_process	localization	7	4076	13	12056	0.538462	0.110444	0.658618
GO:0007044	cell-substrate junction assembly	biological_process	cellular component organization or biogenesis	3	4076	5	12056	0.6	0.216931	0.658618
GO:0007052	mitotic spindle organization	biological_process	cellular component organization or biogenesis	11	4076	22	12056	0.5	0.086006	0.658618
GO:0007079	mitotic chromosome movement towards spindle pole	biological_process	cellular component organization or biogenesis	2	4076	3	12056	0.666667	0.265604	0.658618
GO:0007084	mitotic nuclear envelope reassembly	biological_process	cellular process	2	4076	3	12056	0.666667	0.265604	0.658618
GO:0007088	regulation of mitotic nuclear division	biological_process	biological regulation	4	4076	8	12056	0.5	0.268405	0.658618
GO:0007091	metaphase/anaphase transition of mitotic cell cycle	biological_process	regulation of biological process	1	4076	1	12056	1	0.338089	0.658618
GO:0007093	mitotic cell cycle checkpoint	biological_process	biological regulation	11	4076	23	12056	0.478261	0.116154	0.658618
GO:0007098	centrosome cycle	biological_process	cellular process	12	4076	28	12056	0.428571	0.206056	0.658618
GO:0007099	centriole replication	biological_process	cellular component organization or biogenesis	7	4076	13	12056	0.538462	0.110444	0.658618
GO:0007156	homophilic cell adhesion via plasma membrane adhesion molecules	biological_process	biological adhesion	28	4076	73	12056	0.383562	0.240047	0.658618
GO:0007162	negative regulation of cell adhesion	biological_process	biological adhesion	9	4076	20	12056	0.45	0.203259	0.658618
GO:0007163	establishment or maintenance of cell polarity	biological_process	cellular process	4	4076	8	12056	0.5	0.268405	0.658618
GO:0007174	epidermal growth factor catabolic process	biological_process	biological regulation	1	4076	1	12056	1	0.338089	0.658618
GO:0007178	transmembrane receptor protein serine/threonine kinase signaling pathway	biological_process	biological regulation	6	4076	14	12056	0.428571	0.323973	0.658618
GO:0007179	transforming growth factor beta receptor signaling pathway	biological_process	biological regulation	22	4076	51	12056	0.431373	0.104663	0.658618
GO:0007187	G protein-coupled receptor signaling pathway, coupled to cyclic nucleotide second messenger	biological_process	biological regulation	2	4076	3	12056	0.666667	0.265604	0.658618
GO:0007188	adenylate cyclase-modulating G protein-coupled receptor signaling pathway	biological_process	biological regulation	9	4076	16	12056	0.5625	0.0543532	0.658618
GO:0007193	adenylate cyclase-inhibiting G protein-coupled receptor signaling pathway	biological_process	cellular process	12	4076	28	12056	0.428571	0.206056	0.658618
GO:0007219	Notch signaling pathway	biological_process	cellular process	25	4076	60	12056	0.416667	0.125222	0.658618
GO:0007223	Wnt signaling pathway, calcium modulating pathway	biological_process	biological regulation	2	4076	3	12056	0.666667	0.265604	0.658618
GO:0007224	smoothened signaling pathway	biological_process	biological regulation	22	4076	52	12056	0.423077	0.125593	0.658618
GO:0007225	patched ligand maturation	biological_process	biological regulation	1	4076	1	12056	1	0.338089	0.658618
GO:0007227	signal transduction downstream of smoothened	biological_process	biological regulation	1	4076	1	12056	1	0.338089	0.658618
GO:0007228	positive regulation of hh target transcription factor activity	biological_process	cellular process	2	4076	3	12056	0.666667	0.265604	0.658618
GO:0007250	activation of NF-kappaB-inducing kinase activity	biological_process	biological regulation	5	4076	9	12056	0.555556	0.152171	0.658618
GO:0007254	JNK cascade	biological_process	biological regulation	6	4076	13	12056	0.461538	0.253126	0.658618
GO:0007256	activation of JNKK activity	biological_process	biological regulation	3	4076	5	12056	0.6	0.216931	0.658618
GO:0007259	JAK-STAT cascade	biological_process	cellular process	4	4076	7	12056	0.571429	0.180618	0.658618
GO:0007263	nitric oxide mediated signal transduction	biological_process	cellular process	2	4076	3	12056	0.666667	0.265604	0.658618
GO:0007264	small GTPase mediated signal transduction	biological_process	biological regulation	30	4076	71	12056	0.422535	0.0849154	0.658618
GO:0007265	Ras protein signal transduction	biological_process	biological regulation	13	4076	28	12056	0.464286	0.113926	0.658618
GO:0007266	Rho protein signal transduction	biological_process	biological regulation	11	4076	22	12056	0.5	0.086006	0.658618
GO:0007267	cell-cell signaling	biological_process	cellular process	13	4076	33	12056	0.393939	0.305354	0.658618
GO:0007275	multicellular organism development	biological_process	developmental process	61	4076	167	12056	0.365269	0.251427	0.658618
GO:0007276	gamete generation	biological_process	multi-organism process	9	4076	20	12056	0.45	0.203259	0.658618
GO:0007283	spermatogenesis	biological_process	multi-organism process	58	4076	154	12056	0.376623	0.175438	0.658618
GO:0007292	female gamete generation	biological_process	multi-organism process	3	4076	6	12056	0.5	0.329017	0.658618
GO:0007339	binding of sperm to zona pellucida	biological_process	cellular process	10	4076	19	12056	0.526316	0.0706028	0.658618
GO:0007346	regulation of mitotic cell cycle	biological_process	biological regulation	9	4076	20	12056	0.45	0.203259	0.658618
GO:0007354	zygotic determination of anterior/posterior axis, embryo	biological_process	developmental process	1	4076	1	12056	1	0.338089	0.658618
GO:0007371	ventral midline determination	biological_process	multicellular organismal process	1	4076	1	12056	1	0.338089	0.658618
GO:0007406	negative regulation of neuroblast proliferation	biological_process	biological regulation	3	4076	5	12056	0.6	0.216931	0.658618
GO:0007411	axon guidance	biological_process	cellular component organization or biogenesis	35	4076	85	12056	0.411765	0.093725	0.658618
GO:0007413	axonal fasciculation	biological_process	cellular component organization or biogenesis	7	4076	12	12056	0.583333	0.0712304	0.658618
GO:0007418	ventral midline development	biological_process	developmental process	2	4076	2	12056	1	0.114286	0.658618
GO:0007420	brain development	biological_process	developmental process	39	4076	102	12056	0.382353	0.198481	0.658618
GO:0007422	peripheral nervous system development	biological_process	developmental process	5	4076	10	12056	0.5	0.22289	0.658618
GO:0007435	salivary gland morphogenesis	biological_process	developmental process	4	4076	8	12056	0.5	0.268405	0.658618
GO:0007494	midgut development	biological_process	multicellular organismal process	2	4076	3	12056	0.666667	0.265604	0.658618
GO:0007497	posterior midgut development	biological_process	developmental process	1	4076	1	12056	1	0.338089	0.658618
GO:0007512	adult heart development	biological_process	developmental process	5	4076	10	12056	0.5	0.22289	0.658618
GO:0007519	skeletal muscle tissue development	biological_process	developmental process	14	4076	36	12056	0.388889	0.314574	0.658618
GO:0007525	somatic muscle development	biological_process	developmental process	1	4076	1	12056	1	0.338089	0.658618
GO:0007528	neuromuscular junction development	biological_process	cellular component organization or biogenesis	8	4076	14	12056	0.571429	0.0622243	0.658618
GO:0007549	dosage compensation	biological_process	biological regulation	1	4076	1	12056	1	0.338089	0.658618
GO:0007566	embryo implantation	biological_process	developmental process	10	4076	21	12056	0.47619	0.134676	0.658618
GO:0007567	parturition	biological_process	multi-organism process	2	4076	3	12056	0.666667	0.265604	0.658618
GO:0007569	cell aging	biological_process	cellular process	7	4076	14	12056	0.5	0.158665	0.658618
GO:0007585	respiratory gaseous exchange	biological_process	multicellular organismal process	8	4076	18	12056	0.444444	0.236498	0.658618
GO:0007610	behavior	biological_process	behavior	1	4076	1	12056	1	0.338089	0.658618
GO:0007612	learning	biological_process	behavior	15	4076	35	12056	0.428571	0.16946	0.658618
GO:0007613	memory	biological_process	behavior	15	4076	38	12056	0.394737	0.281156	0.658618
GO:0007622	rhythmic behavior	biological_process	behavior	1	4076	1	12056	1	0.338089	0.658618
GO:0007634	optokinetic behavior	biological_process	behavior	1	4076	1	12056	1	0.338089	0.658618
GO:0008015	blood circulation	biological_process	multicellular organismal process	3	4076	6	12056	0.5	0.329017	0.658618
GO:0008016	regulation of heart contraction	biological_process	biological regulation	6	4076	13	12056	0.461538	0.253126	0.658618
GO:0008033	tRNA processing	biological_process	cellular process	16	4076	39	12056	0.410256	0.214373	0.658618
GO:0008053	mitochondrial fusion	biological_process	cellular component organization or biogenesis	5	4076	11	12056	0.454545	0.300922	0.658618
GO:0008202	steroid metabolic process	biological_process	metabolic process	11	4076	28	12056	0.392857	0.333467	0.658618
GO:0008272	sulfate transport	biological_process	localization	6	4076	12	12056	0.5	0.187273	0.658618
GO:0008277	regulation of G protein-coupled receptor signaling pathway	biological_process	biological regulation	9	4076	18	12056	0.5	0.115889	0.658618
GO:0008286	insulin receptor signaling pathway	biological_process	biological regulation	15	4076	31	12056	0.483871	0.0657822	0.658618
GO:0008295	spermidine biosynthetic process	biological_process	cellular process	1	4076	1	12056	1	0.338089	0.658618
GO:0008361	regulation of cell size	biological_process	biological regulation	7	4076	15	12056	0.466667	0.214536	0.658618
GO:0008535	respiratory chain complex IV assembly	biological_process	cellular process	1	4076	1	12056	1	0.338089	0.658618
GO:0008543	fibroblast growth factor receptor signaling pathway	biological_process	biological regulation	15	4076	33	12056	0.454545	0.110431	0.658618
GO:0008584	male gonad development	biological_process	developmental process	25	4076	59	12056	0.423729	0.105802	0.658618
GO:0008593	regulation of Notch signaling pathway	biological_process	biological regulation	4	4076	7	12056	0.571429	0.180618	0.658618
GO:0008594	photoreceptor cell morphogenesis	biological_process	cellular component organization or biogenesis	2	4076	3	12056	0.666667	0.265604	0.658618
GO:0008610	lipid biosynthetic process	biological_process	metabolic process	7	4076	15	12056	0.466667	0.214536	0.658618
GO:0008612	peptidyl-lysine modification to peptidyl-hypusine	biological_process	cellular process	1	4076	1	12056	1	0.338089	0.658618
GO:0008625	extrinsic apoptotic signaling pathway via death domain receptors	biological_process	biological regulation	8	4076	18	12056	0.444444	0.236498	0.658618
GO:0008628	hormone-mediated apoptotic signaling pathway	biological_process	biological regulation	1	4076	1	12056	1	0.338089	0.658618
GO:0008630	intrinsic apoptotic signaling pathway in response to DNA damage	biological_process	biological regulation	14	4076	31	12056	0.451613	0.126487	0.658618
GO:0008631	intrinsic apoptotic signaling pathway in response to oxidative stress	biological_process	biological regulation	6	4076	10	12056	0.6	0.0814523	0.658618
GO:0008635	activation of cysteine-type endopeptidase activity involved in apoptotic process by cytochrome c	biological_process	biological regulation	3	4076	5	12056	0.6	0.216931	0.658618
GO:0008637	apoptotic mitochondrial changes	biological_process	cellular component organization or biogenesis	6	4076	12	12056	0.5	0.187273	0.658618
GO:0009069	serine family amino acid metabolic process	biological_process	cellular process	1	4076	1	12056	1	0.338089	0.658618
GO:0009070	serine family amino acid biosynthetic process	biological_process	cellular process	1	4076	1	12056	1	0.338089	0.658618
GO:0009071	serine family amino acid catabolic process	biological_process	cellular process	1	4076	1	12056	1	0.338089	0.658618
GO:0009081	branched-chain amino acid metabolic process	biological_process	cellular process	1	4076	1	12056	1	0.338089	0.658618
GO:0009082	branched-chain amino acid biosynthetic process	biological_process	cellular process	1	4076	1	12056	1	0.338089	0.658618
GO:0009083	branched-chain amino acid catabolic process	biological_process	cellular process	2	4076	3	12056	0.666667	0.265604	0.658618
GO:0009100	glycoprotein metabolic process	biological_process	cellular process	4	4076	7	12056	0.571429	0.180618	0.658618
GO:0009107	lipoate biosynthetic process	biological_process	cellular process	1	4076	1	12056	1	0.338089	0.658618
GO:0009113	purine nucleobase biosynthetic process	biological_process	cellular process	2	4076	3	12056	0.666667	0.265604	0.658618
GO:0009142	nucleoside triphosphate biosynthetic process	biological_process	metabolic process	3	4076	6	12056	0.5	0.329017	0.658618
GO:0009152	purine ribonucleotide biosynthetic process	biological_process	cellular process	1	4076	1	12056	1	0.338089	0.658618
GO:0009190	cyclic nucleotide biosynthetic process	biological_process	cellular process	10	4076	20	12056	0.5	0.0996748	0.658618
GO:0009231	riboflavin biosynthetic process	biological_process	cellular process	1	4076	1	12056	1	0.338089	0.658618
GO:0009257	10-formyltetrahydrofolate biosynthetic process	biological_process	cellular process	1	4076	1	12056	1	0.338089	0.658618
GO:0009299	mRNA transcription	biological_process	metabolic process	3	4076	4	12056	0.75	0.115346	0.658618
GO:0009303	rRNA transcription	biological_process	cellular process	3	4076	5	12056	0.6	0.216931	0.658618
GO:0009305	protein biotinylation	biological_process	cellular process	1	4076	1	12056	1	0.338089	0.658618
GO:0009308	amine metabolic process	biological_process	metabolic process	3	4076	4	12056	0.75	0.115346	0.658618
GO:0009311	oligosaccharide metabolic process	biological_process	metabolic process	4	4076	8	12056	0.5	0.268405	0.658618
GO:0009446	putrescine biosynthetic process	biological_process	cellular process	1	4076	1	12056	1	0.338089	0.658618
GO:0009447	putrescine catabolic process	biological_process	cellular process	1	4076	1	12056	1	0.338089	0.658618
GO:0009449	gamma-aminobutyric acid biosynthetic process	biological_process	biological regulation	1	4076	1	12056	1	0.338089	0.658618
GO:0009452	7-methylguanosine RNA capping	biological_process	cellular process	1	4076	1	12056	1	0.338089	0.658618
GO:0009566	fertilization	biological_process	reproduction	13	4076	32	12056	0.40625	0.260944	0.658618
GO:0009611	response to wounding	biological_process	response to stimulus	14	4076	30	12056	0.466667	0.099072	0.658618
GO:0009636	response to toxic substance	biological_process	response to stimulus	12	4076	30	12056	0.4	0.295048	0.658618
GO:0009649	entrainment of circadian clock	biological_process	biological regulation	2	4076	2	12056	1	0.114286	0.658618
GO:0009653	anatomical structure morphogenesis	biological_process	developmental process	4	4076	8	12056	0.5	0.268405	0.658618
GO:0009791	post-embryonic development	biological_process	developmental process	23	4076	62	12056	0.370968	0.335197	0.658618
GO:0009887	animal organ morphogenesis	biological_process	developmental process	19	4076	42	12056	0.452381	0.0819735	0.658618
GO:0009953	dorsal/ventral pattern formation	biological_process	developmental process	14	4076	29	12056	0.482759	0.0756131	0.658618
GO:0009957	epidermal cell fate specification	biological_process	cellular process	2	4076	3	12056	0.666667	0.265604	0.658618
GO:0009991	response to extracellular stimulus	biological_process	response to stimulus	2	4076	2	12056	1	0.114286	0.658618
GO:0010002	cardioblast differentiation	biological_process	cellular process	1	4076	1	12056	1	0.338089	0.658618
GO:0010021	amylopectin biosynthetic process	biological_process	metabolic process	1	4076	1	12056	1	0.338089	0.658618
GO:0010039	response to iron ion	biological_process	response to stimulus	4	4076	8	12056	0.5	0.268405	0.658618
GO:0010046	response to mycotoxin	biological_process	response to stimulus	1	4076	1	12056	1	0.338089	0.658618
GO:0010157	response to chlorate	biological_process	response to stimulus	1	4076	1	12056	1	0.338089	0.658618
GO:0010159	specification of animal organ position	biological_process	developmental process	2	4076	3	12056	0.666667	0.265604	0.658618
GO:0010171	body morphogenesis	biological_process	developmental process	1	4076	1	12056	1	0.338089	0.658618
GO:0010172	embryonic body morphogenesis	biological_process	developmental process	2	4076	3	12056	0.666667	0.265604	0.658618
GO:0010224	response to UV-B	biological_process	response to stimulus	4	4076	6	12056	0.666667	0.104846	0.658618
GO:0010248	establishment or maintenance of transmembrane electrochemical gradient	biological_process	localization	5	4076	8	12056	0.625	0.09283	0.658618
GO:0010257	NADH dehydrogenase complex assembly	biological_process	cellular component organization or biogenesis	1	4076	1	12056	1	0.338089	0.658618
GO:0010310	regulation of hydrogen peroxide metabolic process	biological_process	biological regulation	1	4076	1	12056	1	0.338089	0.658618
GO:0010390	histone monoubiquitination	biological_process	cellular component organization or biogenesis	5	4076	10	12056	0.5	0.22289	0.658618
GO:0010424	DNA methylation on cytosine within a CG sequence	biological_process	cellular process	1	4076	1	12056	1	0.338089	0.658618
GO:0010458	exit from mitosis	biological_process	cellular component organization or biogenesis	5	4076	10	12056	0.5	0.22289	0.658618
GO:0010463	mesenchymal cell proliferation	biological_process	cell proliferation	2	4076	3	12056	0.666667	0.265604	0.658618
GO:0010499	proteasomal ubiquitin-independent protein catabolic process	biological_process	cellular process	2	4076	3	12056	0.666667	0.265604	0.658618
GO:0010518	positive regulation of phospholipase activity	biological_process	biological regulation	2	4076	3	12056	0.666667	0.265604	0.658618
GO:0010522	regulation of calcium ion transport into cytosol	biological_process	biological regulation	1	4076	1	12056	1	0.338089	0.658618
GO:0010524	positive regulation of calcium ion transport into cytosol	biological_process	biological regulation	4	4076	6	12056	0.666667	0.104846	0.658618
GO:0010533	regulation of activation of Janus kinase activity	biological_process	biological regulation	1	4076	1	12056	1	0.338089	0.658618
GO:0010536	positive regulation of activation of Janus kinase activity	biological_process	biological regulation	2	4076	3	12056	0.666667	0.265604	0.658618
GO:0010565	regulation of cellular ketone metabolic process	biological_process	biological regulation	2	4076	2	12056	1	0.114286	0.658618
GO:0010566	regulation of ketone biosynthetic process	biological_process	biological regulation	1	4076	1	12056	1	0.338089	0.658618
GO:0010572	positive regulation of platelet activation	biological_process	biological regulation	2	4076	2	12056	1	0.114286	0.658618
GO:0010573	vascular endothelial growth factor production	biological_process	multicellular organismal process	2	4076	3	12056	0.666667	0.265604	0.658618
GO:0010574	regulation of vascular endothelial growth factor production	biological_process	biological regulation	1	4076	1	12056	1	0.338089	0.658618
GO:0010575	positive regulation of vascular endothelial growth factor production	biological_process	biological regulation	11	4076	21	12056	0.52381	0.061173	0.658618
GO:0010596	negative regulation of endothelial cell migration	biological_process	biological regulation	7	4076	15	12056	0.466667	0.214536	0.658618
GO:0010603	regulation of cytoplasmic mRNA processing body assembly	biological_process	biological regulation	1	4076	1	12056	1	0.338089	0.658618
GO:0010611	regulation of cardiac muscle hypertrophy	biological_process	biological regulation	1	4076	1	12056	1	0.338089	0.658618
GO:0010613	positive regulation of cardiac muscle hypertrophy	biological_process	biological regulation	7	4076	14	12056	0.5	0.158665	0.658618
GO:0010633	negative regulation of epithelial cell migration	biological_process	biological regulation	7	4076	12	12056	0.583333	0.0712304	0.658618
GO:0010634	positive regulation of epithelial cell migration	biological_process	biological regulation	13	4076	27	12056	0.481481	0.0870639	0.658618
GO:0010643	cell communication by chemical coupling	biological_process	cellular process	2	4076	2	12056	1	0.114286	0.658618
GO:0010666	positive regulation of cardiac muscle cell apoptotic process	biological_process	biological regulation	2	4076	3	12056	0.666667	0.265604	0.658618
GO:0010693	negative regulation of alkaline phosphatase activity	biological_process	biological regulation	2	4076	3	12056	0.666667	0.265604	0.658618
GO:0010694	positive regulation of alkaline phosphatase activity	biological_process	biological regulation	2	4076	3	12056	0.666667	0.265604	0.658618
GO:0010712	regulation of collagen metabolic process	biological_process	biological regulation	1	4076	1	12056	1	0.338089	0.658618
GO:0010715	regulation of extracellular matrix disassembly	biological_process	biological regulation	2	4076	2	12056	1	0.114286	0.658618
GO:0010718	positive regulation of epithelial to mesenchymal transition	biological_process	biological regulation	12	4076	28	12056	0.428571	0.206056	0.658618
GO:0010724	regulation of definitive erythrocyte differentiation	biological_process	biological regulation	2	4076	3	12056	0.666667	0.265604	0.658618
GO:0010735	positive regulation of transcription via serum response element binding	biological_process	biological regulation	2	4076	3	12056	0.666667	0.265604	0.658618
GO:0010749	regulation of nitric oxide mediated signal transduction	biological_process	biological regulation	1	4076	1	12056	1	0.338089	0.658618
GO:0010752	regulation of cGMP-mediated signaling	biological_process	biological regulation	1	4076	1	12056	1	0.338089	0.658618
GO:0010753	positive regulation of cGMP-mediated signaling	biological_process	biological regulation	1	4076	1	12056	1	0.338089	0.658618
GO:0010754	negative regulation of cGMP-mediated signaling	biological_process	biological regulation	2	4076	2	12056	1	0.114286	0.658618
GO:0010757	negative regulation of plasminogen activation	biological_process	biological regulation	3	4076	5	12056	0.6	0.216931	0.658618
GO:0010759	positive regulation of macrophage chemotaxis	biological_process	biological regulation	6	4076	12	12056	0.5	0.187273	0.658618
GO:0010761	fibroblast migration	biological_process	cellular process	5	4076	8	12056	0.625	0.09283	0.658618
GO:0010763	positive regulation of fibroblast migration	biological_process	biological regulation	3	4076	6	12056	0.5	0.329017	0.658618
GO:0010768	negative regulation of transcription from RNA polymerase II promoter in response to UV-induced DNA damage	biological_process	biological regulation	1	4076	1	12056	1	0.338089	0.658618
GO:0010769	regulation of cell morphogenesis involved in differentiation	biological_process	biological regulation	1	4076	1	12056	1	0.338089	0.658618
GO:0010792	DNA double-strand break processing involved in repair via single-strand annealing	biological_process	cellular process	2	4076	3	12056	0.666667	0.265604	0.658618
GO:0010793	regulation of mRNA export from nucleus	biological_process	biological regulation	3	4076	4	12056	0.75	0.115346	0.658618
GO:0010812	negative regulation of cell-substrate adhesion	biological_process	biological adhesion	5	4076	10	12056	0.5	0.22289	0.658618
GO:0010814	substance P catabolic process	biological_process	metabolic process	1	4076	1	12056	1	0.338089	0.658618
GO:0010816	calcitonin catabolic process	biological_process	cellular process	1	4076	1	12056	1	0.338089	0.658618
GO:0010818	T cell chemotaxis	biological_process	cellular process	3	4076	5	12056	0.6	0.216931	0.658618
GO:0010819	regulation of T cell chemotaxis	biological_process	biological regulation	1	4076	1	12056	1	0.338089	0.658618
GO:0010822	positive regulation of mitochondrion organization	biological_process	biological regulation	2	4076	3	12056	0.666667	0.265604	0.658618
GO:0010830	regulation of myotube differentiation	biological_process	biological regulation	1	4076	1	12056	1	0.338089	0.658618
GO:0010835	regulation of protein ADP-ribosylation	biological_process	biological regulation	2	4076	3	12056	0.666667	0.265604	0.658618
GO:0010837	regulation of keratinocyte proliferation	biological_process	biological regulation	3	4076	6	12056	0.5	0.329017	0.658618
GO:0010839	negative regulation of keratinocyte proliferation	biological_process	biological regulation	5	4076	10	12056	0.5	0.22289	0.658618
GO:0010845	positive regulation of reciprocal meiotic recombination	biological_process	biological regulation	1	4076	1	12056	1	0.338089	0.658618
GO:0010847	regulation of chromatin assembly	biological_process	cellular component organization or biogenesis	1	4076	1	12056	1	0.338089	0.658618
GO:0010849	regulation of proton-transporting ATPase activity, rotational mechanism	biological_process	biological regulation	1	4076	1	12056	1	0.338089	0.658618
GO:0010862	positive regulation of pathway-restricted SMAD protein phosphorylation	biological_process	biological regulation	11	4076	24	12056	0.458333	0.151474	0.658618
GO:0010871	negative regulation of receptor biosynthetic process	biological_process	biological regulation	2	4076	3	12056	0.666667	0.265604	0.658618
GO:0010875	positive regulation of cholesterol efflux	biological_process	biological regulation	6	4076	11	12056	0.545455	0.129252	0.658618
GO:0010878	cholesterol storage	biological_process	biological regulation	1	4076	1	12056	1	0.338089	0.658618
GO:0010884	positive regulation of lipid storage	biological_process	biological regulation	3	4076	5	12056	0.6	0.216931	0.658618
GO:0010886	positive regulation of cholesterol storage	biological_process	biological regulation	4	4076	6	12056	0.666667	0.104846	0.658618
GO:0010894	negative regulation of steroid biosynthetic process	biological_process	biological regulation	3	4076	5	12056	0.6	0.216931	0.658618
GO:0010898	positive regulation of triglyceride catabolic process	biological_process	biological regulation	2	4076	3	12056	0.666667	0.265604	0.658618
GO:0010902	positive regulation of very-low-density lipoprotein particle remodeling	biological_process	biological regulation	1	4076	1	12056	1	0.338089	0.658618
GO:0010906	regulation of glucose metabolic process	biological_process	biological regulation	9	4076	16	12056	0.5625	0.0543532	0.658618
GO:0010909	positive regulation of heparan sulfate proteoglycan biosynthetic process	biological_process	cellular process	2	4076	3	12056	0.666667	0.265604	0.658618
GO:0010917	negative regulation of mitochondrial membrane potential	biological_process	biological regulation	4	4076	7	12056	0.571429	0.180618	0.658618
GO:0010920	negative regulation of inositol phosphate biosynthetic process	biological_process	biological regulation	1	4076	1	12056	1	0.338089	0.658618
GO:0010925	positive regulation of inositol-polyphosphate 5-phosphatase activity	biological_process	biological regulation	1	4076	1	12056	1	0.338089	0.658618
GO:0010933	positive regulation of macrophage tolerance induction	biological_process	biological regulation	1	4076	1	12056	1	0.338089	0.658618
GO:0010936	negative regulation of macrophage cytokine production	biological_process	biological regulation	3	4076	4	12056	0.75	0.115346	0.658618
GO:0010939	regulation of necrotic cell death	biological_process	biological regulation	1	4076	1	12056	1	0.338089	0.658618
GO:0010941	regulation of cell death	biological_process	biological regulation	3	4076	4	12056	0.75	0.115346	0.658618
GO:0010942	positive regulation of cell death	biological_process	biological regulation	10	4076	20	12056	0.5	0.0996748	0.658618
GO:0010944	negative regulation of transcription by competitive promoter binding	biological_process	biological regulation	3	4076	6	12056	0.5	0.329017	0.658618
GO:0010952	positive regulation of peptidase activity	biological_process	biological regulation	4	4076	8	12056	0.5	0.268405	0.658618
GO:0010955	negative regulation of protein processing	biological_process	biological regulation	3	4076	6	12056	0.5	0.329017	0.658618
GO:0010957	negative regulation of vitamin D biosynthetic process	biological_process	biological regulation	1	4076	1	12056	1	0.338089	0.658618
GO:0010965	regulation of mitotic sister chromatid separation	biological_process	biological regulation	1	4076	1	12056	1	0.338089	0.658618
GO:0010966	regulation of phosphate transport	biological_process	biological regulation	2	4076	2	12056	1	0.114286	0.658618
GO:0010968	regulation of microtubule nucleation	biological_process	biological regulation	1	4076	1	12056	1	0.338089	0.658618
GO:0010976	positive regulation of neuron projection development	biological_process	biological regulation	17	4076	43	12056	0.395349	0.259966	0.658618
GO:0010977	negative regulation of neuron projection development	biological_process	biological regulation	14	4076	31	12056	0.451613	0.126487	0.658618
GO:0010983	positive regulation of high-density lipoprotein particle clearance	biological_process	biological regulation	1	4076	1	12056	1	0.338089	0.658618
GO:0014003	oligodendrocyte development	biological_process	cellular process	6	4076	13	12056	0.461538	0.253126	0.658618
GO:0014005	microglia development	biological_process	cellular process	2	4076	3	12056	0.666667	0.265604	0.658618
GO:0014010	Schwann cell proliferation	biological_process	cellular process	1	4076	1	12056	1	0.338089	0.658618
GO:0014012	peripheral nervous system axon regeneration	biological_process	cellular component organization or biogenesis	2	4076	3	12056	0.666667	0.265604	0.658618
GO:0014029	neural crest formation	biological_process	cellular process	4	4076	6	12056	0.666667	0.104846	0.658618
GO:0014031	mesenchymal cell development	biological_process	cellular process	2	4076	3	12056	0.666667	0.265604	0.658618
GO:0014032	neural crest cell development	biological_process	cellular process	9	4076	16	12056	0.5625	0.0543532	0.658618
GO:0014037	Schwann cell differentiation	biological_process	cellular process	3	4076	6	12056	0.5	0.329017	0.658618
GO:0014047	glutamate secretion	biological_process	cellular process	2	4076	2	12056	1	0.114286	0.658618
GO:0014063	negative regulation of serotonin secretion	biological_process	biological regulation	1	4076	1	12056	1	0.338089	0.658618
GO:0014066	regulation of phosphatidylinositol 3-kinase signaling	biological_process	biological regulation	3	4076	6	12056	0.5	0.329017	0.658618
GO:0014823	response to activity	biological_process	response to stimulus	3	4076	5	12056	0.6	0.216931	0.658618
GO:0014824	artery smooth muscle contraction	biological_process	biological regulation	3	4076	6	12056	0.5	0.329017	0.658618
GO:0014826	vein smooth muscle contraction	biological_process	biological regulation	3	4076	4	12056	0.75	0.115346	0.658618
GO:0014827	intestine smooth muscle contraction	biological_process	multicellular organismal process	1	4076	1	12056	1	0.338089	0.658618
GO:0014829	vascular smooth muscle contraction	biological_process	biological regulation	1	4076	1	12056	1	0.338089	0.658618
GO:0014842	regulation of skeletal muscle satellite cell proliferation	biological_process	biological regulation	4	4076	6	12056	0.666667	0.104846	0.658618
GO:0014858	positive regulation of skeletal muscle cell proliferation	biological_process	biological regulation	1	4076	1	12056	1	0.338089	0.658618
GO:0014866	skeletal myofibril assembly	biological_process	cellular component organization or biogenesis	1	4076	1	12056	1	0.338089	0.658618
GO:0014873	response to muscle activity involved in regulation of muscle adaptation	biological_process	biological regulation	2	4076	2	12056	1	0.114286	0.658618
GO:0014886	transition between slow and fast fiber	biological_process	biological regulation	1	4076	1	12056	1	0.338089	0.658618
GO:0014901	satellite cell activation involved in skeletal muscle regeneration	biological_process	cellular process	1	4076	1	12056	1	0.338089	0.658618
GO:0014905	myoblast fusion involved in skeletal muscle regeneration	biological_process	cellular process	1	4076	1	12056	1	0.338089	0.658618
GO:0014908	myotube differentiation involved in skeletal muscle regeneration	biological_process	cellular process	2	4076	3	12056	0.666667	0.265604	0.658618
GO:0014909	smooth muscle cell migration	biological_process	cellular process	3	4076	4	12056	0.75	0.115346	0.658618
GO:0014910	regulation of smooth muscle cell migration	biological_process	biological regulation	3	4076	4	12056	0.75	0.115346	0.658618
GO:0014916	regulation of lung blood pressure	biological_process	biological regulation	2	4076	2	12056	1	0.114286	0.658618
GO:0015015	heparan sulfate proteoglycan biosynthetic process, enzymatic modification	biological_process	cellular process	2	4076	2	12056	1	0.114286	0.658618
GO:0015031	protein transport	biological_process	localization	61	4076	154	12056	0.396104	0.0753022	0.658618
GO:0015680	protein maturation by copper ion transfer	biological_process	metabolic process	1	4076	1	12056	1	0.338089	0.658618
GO:0015692	lead ion transport	biological_process	localization	1	4076	1	12056	1	0.338089	0.658618
GO:0015698	inorganic anion transport	biological_process	localization	8	4076	19	12056	0.421053	0.294572	0.658618
GO:0015701	bicarbonate transport	biological_process	localization	5	4076	9	12056	0.555556	0.152171	0.658618
GO:0015707	nitrite transport	biological_process	localization	1	4076	1	12056	1	0.338089	0.658618
GO:0015732	prostaglandin transport	biological_process	localization	1	4076	1	12056	1	0.338089	0.658618
GO:0015734	taurine transport	biological_process	localization	2	4076	2	12056	1	0.114286	0.658618
GO:0015739	sialic acid transport	biological_process	localization	1	4076	1	12056	1	0.338089	0.658618
GO:0015744	succinate transport	biological_process	localization	1	4076	1	12056	1	0.338089	0.658618
GO:0015807	L-amino acid transport	biological_process	localization	2	4076	3	12056	0.666667	0.265604	0.658618
GO:0015810	aspartate transmembrane transport	biological_process	localization	3	4076	4	12056	0.75	0.115346	0.658618
GO:0015822	ornithine transport	biological_process	localization	1	4076	1	12056	1	0.338089	0.658618
GO:0015833	peptide transport	biological_process	localization	4	4076	6	12056	0.666667	0.104846	0.658618
GO:0015844	monoamine transport	biological_process	localization	3	4076	4	12056	0.75	0.115346	0.658618
GO:0015847	putrescine transport	biological_process	localization	1	4076	1	12056	1	0.338089	0.658618
GO:0015860	purine nucleoside transmembrane transport	biological_process	localization	1	4076	1	12056	1	0.338089	0.658618
GO:0015864	pyrimidine nucleoside transport	biological_process	localization	1	4076	1	12056	1	0.338089	0.658618
GO:0015866	ADP transport	biological_process	localization	2	4076	3	12056	0.666667	0.265604	0.658618
GO:0015881	creatine transmembrane transport	biological_process	localization	2	4076	2	12056	1	0.114286	0.658618
GO:0015886	heme transport	biological_process	localization	3	4076	6	12056	0.5	0.329017	0.658618
GO:0015889	cobalamin transport	biological_process	localization	2	4076	3	12056	0.666667	0.265604	0.658618
GO:0015891	siderophore transport	biological_process	localization	2	4076	2	12056	1	0.114286	0.658618
GO:0015914	phospholipid transport	biological_process	localization	12	4076	29	12056	0.413793	0.249116	0.658618
GO:0015916	fatty-acyl-CoA transport	biological_process	localization	1	4076	1	12056	1	0.338089	0.658618
GO:0015939	pantothenate metabolic process	biological_process	metabolic process	2	4076	2	12056	1	0.114286	0.658618
GO:0016045	detection of bacterium	biological_process	multi-organism process	3	4076	4	12056	0.75	0.115346	0.658618
GO:0016055	Wnt signaling pathway	biological_process	biological regulation	29	4076	74	12056	0.391892	0.194473	0.658618
GO:0016071	mRNA metabolic process	biological_process	cellular process	2	4076	2	12056	1	0.114286	0.658618
GO:0016072	rRNA metabolic process	biological_process	cellular process	1	4076	1	12056	1	0.338089	0.658618
GO:0016073	snRNA metabolic process	biological_process	cellular process	1	4076	1	12056	1	0.338089	0.658618
GO:0016074	snoRNA metabolic process	biological_process	cellular process	1	4076	1	12056	1	0.338089	0.658618
GO:0016078	tRNA catabolic process	biological_process	cellular process	2	4076	2	12056	1	0.114286	0.658618
GO:0016125	sterol metabolic process	biological_process	metabolic process	2	4076	3	12056	0.666667	0.265604	0.658618
GO:0016126	sterol biosynthetic process	biological_process	metabolic process	5	4076	9	12056	0.555556	0.152171	0.658618
GO:0016185	synaptic vesicle budding from presynaptic endocytic zone membrane	biological_process	cellular component organization or biogenesis	2	4076	2	12056	1	0.114286	0.658618
GO:0016198	axon choice point recognition	biological_process	cellular component organization or biogenesis	2	4076	2	12056	1	0.114286	0.658618
GO:0016202	regulation of striated muscle tissue development	biological_process	biological regulation	2	4076	3	12056	0.666667	0.265604	0.658618
GO:0016240	autophagosome membrane docking	biological_process	cellular component organization or biogenesis	2	4076	3	12056	0.666667	0.265604	0.658618
GO:0016242	negative regulation of macroautophagy	biological_process	biological regulation	6	4076	10	12056	0.6	0.0814523	0.658618
GO:0016311	dephosphorylation	biological_process	cellular process	46	4076	127	12056	0.362205	0.311828	0.658618
GO:0016339	calcium-dependent cell-cell adhesion via plasma membrane cell adhesion molecules	biological_process	biological adhesion	5	4076	10	12056	0.5	0.22289	0.658618
GO:0016344	meiotic chromosome movement towards spindle pole	biological_process	cellular component organization or biogenesis	1	4076	1	12056	1	0.338089	0.658618
GO:0016458	gene silencing	biological_process	biological regulation	2	4076	3	12056	0.666667	0.265604	0.658618
GO:0016482	cytosolic transport	biological_process	localization	1	4076	1	12056	1	0.338089	0.658618
GO:0016485	protein processing	biological_process	metabolic process	18	4076	41	12056	0.439024	0.115627	0.658618
GO:0016488	farnesol catabolic process	biological_process	cellular process	1	4076	1	12056	1	0.338089	0.658618
GO:0016539	intein-mediated protein splicing	biological_process	metabolic process	2	4076	2	12056	1	0.114286	0.658618
GO:0016553	base conversion or substitution editing	biological_process	cellular process	1	4076	1	12056	1	0.338089	0.658618
GO:0016567	protein ubiquitination	biological_process	cellular process	95	4076	251	12056	0.378486	0.0975791	0.658618
GO:0016572	histone phosphorylation	biological_process	cellular component organization or biogenesis	5	4076	8	12056	0.625	0.09283	0.658618
GO:0016577	histone demethylation	biological_process	cellular component organization or biogenesis	1	4076	1	12056	1	0.338089	0.658618
GO:0016926	protein desumoylation	biological_process	cellular process	3	4076	6	12056	0.5	0.329017	0.658618
GO:0016999	antibiotic metabolic process	biological_process	cellular process	1	4076	1	12056	1	0.338089	0.658618
GO:0017055	negative regulation of RNA polymerase II transcriptional preinitiation complex assembly	biological_process	biological regulation	1	4076	1	12056	1	0.338089	0.658618
GO:0017126	nucleologenesis	biological_process	cellular component organization or biogenesis	2	4076	2	12056	1	0.114286	0.658618
GO:0017144	drug metabolic process	biological_process	cellular process	4	4076	8	12056	0.5	0.268405	0.658618
GO:0017148	negative regulation of translation	biological_process	biological regulation	17	4076	39	12056	0.435897	0.131293	0.658618
GO:0017183	peptidyl-diphthamide biosynthetic process from peptidyl-histidine	biological_process	biological regulation	2	4076	3	12056	0.666667	0.265604	0.658618
GO:0017187	peptidyl-glutamic acid carboxylation	biological_process	cellular process	2	4076	2	12056	1	0.114286	0.658618
GO:0018008	N-terminal peptidyl-glycine N-myristoylation	biological_process	cellular process	2	4076	2	12056	1	0.114286	0.658618
GO:0018009	N-terminal peptidyl-L-cysteine N-palmitoylation	biological_process	cellular process	1	4076	1	12056	1	0.338089	0.658618
GO:0018107	peptidyl-threonine phosphorylation	biological_process	cellular process	15	4076	32	12056	0.46875	0.0862881	0.658618
GO:0018119	peptidyl-cysteine S-nitrosylation	biological_process	cellular process	3	4076	4	12056	0.75	0.115346	0.658618
GO:0018160	peptidyl-pyrromethane cofactor linkage	biological_process	cellular process	1	4076	1	12056	1	0.338089	0.658618
GO:0018208	peptidyl-proline modification	biological_process	cellular process	1	4076	1	12056	1	0.338089	0.658618
GO:0018230	peptidyl-L-cysteine S-palmitoylation	biological_process	cellular process	3	4076	5	12056	0.6	0.216931	0.658618
GO:0018279	protein N-linked glycosylation via asparagine	biological_process	cellular process	8	4076	16	12056	0.5	0.13527	0.658618
GO:0018293	protein-FAD linkage	biological_process	cellular process	1	4076	1	12056	1	0.338089	0.658618
GO:0018315	molybdenum incorporation into molybdenum-molybdopterin complex	biological_process	cellular process	1	4076	1	12056	1	0.338089	0.658618
GO:0018344	protein geranylgeranylation	biological_process	cellular process	3	4076	5	12056	0.6	0.216931	0.658618
GO:0018395	peptidyl-lysine hydroxylation to 5-hydroxy-L-lysine	biological_process	cellular process	1	4076	1	12056	1	0.338089	0.658618
GO:0018400	peptidyl-proline hydroxylation to 3-hydroxy-L-proline	biological_process	cellular process	1	4076	1	12056	1	0.338089	0.658618
GO:0018916	nitrobenzene metabolic process	biological_process	cellular process	2	4076	2	12056	1	0.114286	0.658618
GO:0019050	suppression by virus of host apoptotic process	biological_process	biological regulation	1	4076	1	12056	1	0.338089	0.658618
GO:0019060	intracellular transport of viral protein in host cell	biological_process	biological regulation	1	4076	1	12056	1	0.338089	0.658618
GO:0019075	virus maturation	biological_process	multi-organism process	1	4076	1	12056	1	0.338089	0.658618
GO:0019087	transformation of host cell by virus	biological_process	multi-organism process	2	4076	2	12056	1	0.114286	0.658618
GO:0019089	transmission of virus	biological_process	locomotion	1	4076	1	12056	1	0.338089	0.658618
GO:0019102	male somatic sex determination	biological_process	developmental process	1	4076	1	12056	1	0.338089	0.658618
GO:0019216	regulation of lipid metabolic process	biological_process	biological regulation	8	4076	15	12056	0.533333	0.0948115	0.658618
GO:0019229	regulation of vasoconstriction	biological_process	biological regulation	7	4076	12	12056	0.583333	0.0712304	0.658618
GO:0019233	sensory perception of pain	biological_process	multicellular organismal process	11	4076	28	12056	0.392857	0.333467	0.658618
GO:0019243	methylglyoxal catabolic process to D-lactate via S-lactoyl-glutathione	biological_process	cellular process	1	4076	1	12056	1	0.338089	0.658618
GO:0019254	carnitine metabolic process, CoA-linked	biological_process	cellular process	1	4076	1	12056	1	0.338089	0.658618
GO:0019276	UDP-N-acetylgalactosamine metabolic process	biological_process	cellular process	2	4076	3	12056	0.666667	0.265604	0.658618
GO:0019318	hexose metabolic process	biological_process	metabolic process	1	4076	1	12056	1	0.338089	0.658618
GO:0019319	hexose biosynthetic process	biological_process	metabolic process	1	4076	1	12056	1	0.338089	0.658618
GO:0019321	pentose metabolic process	biological_process	metabolic process	1	4076	1	12056	1	0.338089	0.658618
GO:0019371	cyclooxygenase pathway	biological_process	cellular process	2	4076	2	12056	1	0.114286	0.658618
GO:0019373	epoxygenase P450 pathway	biological_process	cellular process	1	4076	1	12056	1	0.338089	0.658618
GO:0019408	dolichol biosynthetic process	biological_process	cellular process	1	4076	1	12056	1	0.338089	0.658618
GO:0019427	acetyl-CoA biosynthetic process from acetate	biological_process	cellular process	2	4076	2	12056	1	0.114286	0.658618
GO:0019432	triglyceride biosynthetic process	biological_process	metabolic process	5	4076	9	12056	0.555556	0.152171	0.658618
GO:0019433	triglyceride catabolic process	biological_process	cellular process	4	4076	8	12056	0.5	0.268405	0.658618
GO:0019477	L-lysine catabolic process	biological_process	cellular process	1	4076	1	12056	1	0.338089	0.658618
GO:0019483	beta-alanine biosynthetic process	biological_process	biological regulation	1	4076	1	12056	1	0.338089	0.658618
GO:0019511	peptidyl-proline hydroxylation	biological_process	cellular process	4	4076	6	12056	0.666667	0.104846	0.658618
GO:0019546	arginine deiminase pathway	biological_process	cellular process	1	4076	1	12056	1	0.338089	0.658618
GO:0019557	histidine catabolic process to glutamate and formate	biological_process	cellular process	1	4076	1	12056	1	0.338089	0.658618
GO:0019677	NAD catabolic process	biological_process	cellular process	1	4076	1	12056	1	0.338089	0.658618
GO:0019722	calcium-mediated signaling	biological_process	biological regulation	14	4076	33	12056	0.424242	0.192622	0.658618
GO:0019730	antimicrobial humoral response	biological_process	immune system process	1	4076	1	12056	1	0.338089	0.658618
GO:0019732	antifungal humoral response	biological_process	immune system process	2	4076	3	12056	0.666667	0.265604	0.658618
GO:0019800	peptide cross-linking via chondroitin 4-sulfate glycosaminoglycan	biological_process	cellular process	3	4076	5	12056	0.6	0.216931	0.658618
GO:0019827	stem cell population maintenance	biological_process	developmental process	17	4076	39	12056	0.435897	0.131293	0.658618
GO:0019884	antigen processing and presentation of exogenous antigen	biological_process	immune system process	2	4076	2	12056	1	0.114286	0.658618
GO:0019933	cAMP-mediated signaling	biological_process	biological regulation	7	4076	13	12056	0.538462	0.110444	0.658618
GO:0019941	modification-dependent protein catabolic process	biological_process	cellular process	2	4076	3	12056	0.666667	0.265604	0.658618
GO:0021501	prechordal plate formation	biological_process	developmental process	1	4076	1	12056	1	0.338089	0.658618
GO:0021502	neural fold elevation formation	biological_process	developmental process	1	4076	1	12056	1	0.338089	0.658618
GO:0021508	floor plate formation	biological_process	developmental process	1	4076	1	12056	1	0.338089	0.658618
GO:0021512	spinal cord anterior/posterior patterning	biological_process	developmental process	1	4076	1	12056	1	0.338089	0.658618
GO:0021514	ventral spinal cord interneuron differentiation	biological_process	cellular process	2	4076	2	12056	1	0.114286	0.658618
GO:0021517	ventral spinal cord development	biological_process	developmental process	4	4076	7	12056	0.571429	0.180618	0.658618
GO:0021522	spinal cord motor neuron differentiation	biological_process	cellular process	8	4076	16	12056	0.5	0.13527	0.658618
GO:0021533	cell differentiation in hindbrain	biological_process	cellular process	1	4076	1	12056	1	0.338089	0.658618
GO:0021540	corpus callosum morphogenesis	biological_process	cellular component organization or biogenesis	3	4076	5	12056	0.6	0.216931	0.658618
GO:0021545	cranial nerve development	biological_process	developmental process	3	4076	4	12056	0.75	0.115346	0.658618
GO:0021547	midbrain-hindbrain boundary initiation	biological_process	developmental process	1	4076	1	12056	1	0.338089	0.658618
GO:0021553	olfactory nerve development	biological_process	developmental process	1	4076	1	12056	1	0.338089	0.658618
GO:0021554	optic nerve development	biological_process	developmental process	2	4076	3	12056	0.666667	0.265604	0.658618
GO:0021568	rhombomere 2 development	biological_process	developmental process	1	4076	1	12056	1	0.338089	0.658618
GO:0021569	rhombomere 3 development	biological_process	developmental process	2	4076	3	12056	0.666667	0.265604	0.658618
GO:0021599	abducens nerve formation	biological_process	developmental process	1	4076	1	12056	1	0.338089	0.658618
GO:0021612	facial nerve structural organization	biological_process	developmental process	5	4076	8	12056	0.625	0.09283	0.658618
GO:0021626	central nervous system maturation	biological_process	developmental process	1	4076	1	12056	1	0.338089	0.658618
GO:0021637	trigeminal nerve structural organization	biological_process	multicellular organismal process	3	4076	4	12056	0.75	0.115346	0.658618
GO:0021649	vestibulocochlear nerve structural organization	biological_process	developmental process	1	4076	1	12056	1	0.338089	0.658618
GO:0021658	rhombomere 3 morphogenesis	biological_process	developmental process	1	4076	1	12056	1	0.338089	0.658618
GO:0021660	rhombomere 3 formation	biological_process	developmental process	1	4076	1	12056	1	0.338089	0.658618
GO:0021666	rhombomere 5 formation	biological_process	developmental process	1	4076	1	12056	1	0.338089	0.658618
GO:0021675	nerve development	biological_process	developmental process	3	4076	4	12056	0.75	0.115346	0.658618
GO:0021678	third ventricle development	biological_process	developmental process	3	4076	4	12056	0.75	0.115346	0.658618
GO:0021682	nerve maturation	biological_process	developmental process	1	4076	1	12056	1	0.338089	0.658618
GO:0021685	cerebellar granular layer structural organization	biological_process	developmental process	1	4076	1	12056	1	0.338089	0.658618
GO:0021687	cerebellar molecular layer morphogenesis	biological_process	developmental process	1	4076	1	12056	1	0.338089	0.658618
GO:0021693	cerebellar Purkinje cell layer structural organization	biological_process	developmental process	1	4076	1	12056	1	0.338089	0.658618
GO:0021697	cerebellar cortex formation	biological_process	developmental process	2	4076	3	12056	0.666667	0.265604	0.658618
GO:0021747	cochlear nucleus development	biological_process	developmental process	1	4076	1	12056	1	0.338089	0.658618
GO:0021756	striatum development	biological_process	developmental process	5	4076	10	12056	0.5	0.22289	0.658618
GO:0021757	caudate nucleus development	biological_process	developmental process	1	4076	1	12056	1	0.338089	0.658618
GO:0021758	putamen development	biological_process	developmental process	1	4076	1	12056	1	0.338089	0.658618
GO:0021761	limbic system development	biological_process	developmental process	1	4076	1	12056	1	0.338089	0.658618
GO:0021766	hippocampus development	biological_process	developmental process	16	4076	35	12056	0.457143	0.0965189	0.658618
GO:0021769	orbitofrontal cortex development	biological_process	developmental process	1	4076	1	12056	1	0.338089	0.658618
GO:0021773	striatal medium spiny neuron differentiation	biological_process	cellular process	2	4076	3	12056	0.666667	0.265604	0.658618
GO:0021775	smoothened signaling pathway involved in ventral spinal cord interneuron specification	biological_process	biological regulation	2	4076	3	12056	0.666667	0.265604	0.658618
GO:0021776	smoothened signaling pathway involved in spinal cord motor neuron cell fate specification	biological_process	biological regulation	2	4076	3	12056	0.666667	0.265604	0.658618
GO:0021801	cerebral cortex radial glia guided migration	biological_process	cellular process	2	4076	3	12056	0.666667	0.265604	0.658618
GO:0021814	cell motility involved in cerebral cortex radial glia guided migration	biological_process	cellular process	1	4076	1	12056	1	0.338089	0.658618
GO:0021816	extension of a leading process involved in cell motility in cerebral cortex radial glia guided migration	biological_process	cellular component organization or biogenesis	1	4076	1	12056	1	0.338089	0.658618
GO:0021828	gonadotrophin-releasing hormone neuronal migration to the hypothalamus	biological_process	cellular process	2	4076	2	12056	1	0.114286	0.658618
GO:0021830	interneuron migration from the subpallium to the cortex	biological_process	cellular process	1	4076	1	12056	1	0.338089	0.658618
GO:0021836	chemorepulsion involved in postnatal olfactory bulb interneuron migration	biological_process	cellular process	1	4076	1	12056	1	0.338089	0.658618
GO:0021869	forebrain ventricular zone progenitor cell division	biological_process	cell proliferation	1	4076	1	12056	1	0.338089	0.658618
GO:0021874	Wnt signaling pathway involved in forebrain neuroblast division	biological_process	biological regulation	1	4076	1	12056	1	0.338089	0.658618
GO:0021888	hypothalamus gonadotrophin-releasing hormone neuron development	biological_process	cellular process	1	4076	1	12056	1	0.338089	0.658618
GO:0021904	dorsal/ventral neural tube patterning	biological_process	developmental process	6	4076	12	12056	0.5	0.187273	0.658618
GO:0021910	smoothened signaling pathway involved in ventral spinal cord patterning	biological_process	biological regulation	1	4076	1	12056	1	0.338089	0.658618
GO:0021924	cell proliferation in external granule layer	biological_process	cell proliferation	1	4076	1	12056	1	0.338089	0.658618
GO:0021930	cerebellar granule cell precursor proliferation	biological_process	cell proliferation	3	4076	4	12056	0.75	0.115346	0.658618
GO:0021935	cerebellar granule cell precursor tangential migration	biological_process	cellular process	1	4076	1	12056	1	0.338089	0.658618
GO:0021952	central nervous system projection neuron axonogenesis	biological_process	cellular component organization or biogenesis	4	4076	7	12056	0.571429	0.180618	0.658618
GO:0021956	central nervous system interneuron axonogenesis	biological_process	cellular component organization or biogenesis	1	4076	1	12056	1	0.338089	0.658618
GO:0021957	corticospinal tract morphogenesis	biological_process	cellular component organization or biogenesis	3	4076	5	12056	0.6	0.216931	0.658618
GO:0021972	corticospinal neuron axon guidance through spinal cord	biological_process	cellular component organization or biogenesis	1	4076	1	12056	1	0.338089	0.658618
GO:0021998	neural plate mediolateral regionalization	biological_process	developmental process	1	4076	1	12056	1	0.338089	0.658618
GO:0022011	myelination in peripheral nervous system	biological_process	cellular process	5	4076	11	12056	0.454545	0.300922	0.658618
GO:0022407	regulation of cell-cell adhesion	biological_process	biological adhesion	5	4076	9	12056	0.555556	0.152171	0.658618
GO:0022604	regulation of cell morphogenesis	biological_process	regulation of biological process	7	4076	14	12056	0.5	0.158665	0.658618
GO:0022607	cellular component assembly	biological_process	cellular component organization or biogenesis	1	4076	1	12056	1	0.338089	0.658618
GO:0022614	membrane to membrane docking	biological_process	cellular process	3	4076	4	12056	0.75	0.115346	0.658618
GO:0022617	extracellular matrix disassembly	biological_process	cellular component organization or biogenesis	3	4076	6	12056	0.5	0.329017	0.658618
GO:0022904	respiratory electron transport chain	biological_process	cellular process	5	4076	8	12056	0.625	0.09283	0.658618
GO:0023014	signal transduction by protein phosphorylation	biological_process	biological regulation	3	4076	4	12056	0.75	0.115346	0.658618
GO:0023035	CD40 signaling pathway	biological_process	biological regulation	2	4076	2	12056	1	0.114286	0.658618
GO:0023052	signaling	biological_process	signaling	4	4076	6	12056	0.666667	0.104846	0.658618
GO:0023057	negative regulation of signaling	biological_process	biological regulation	1	4076	1	12056	1	0.338089	0.658618
GO:0030007	cellular potassium ion homeostasis	biological_process	biological regulation	3	4076	6	12056	0.5	0.329017	0.658618
GO:0030029	actin filament-based process	biological_process	cellular process	2	4076	2	12056	1	0.114286	0.658618
GO:0030032	lamellipodium assembly	biological_process	cellular component organization or biogenesis	10	4076	19	12056	0.526316	0.0706028	0.658618
GO:0030038	contractile actin filament bundle assembly	biological_process	cellular component organization or biogenesis	1	4076	1	12056	1	0.338089	0.658618
GO:0030072	peptide hormone secretion	biological_process	biological regulation	3	4076	4	12056	0.75	0.115346	0.658618
GO:0030100	regulation of endocytosis	biological_process	biological regulation	6	4076	13	12056	0.461538	0.253126	0.658618
GO:0030155	regulation of cell adhesion	biological_process	biological adhesion	12	4076	24	12056	0.5	0.0744122	0.658618
GO:0030162	regulation of proteolysis	biological_process	biological regulation	3	4076	5	12056	0.6	0.216931	0.658618
GO:0030167	proteoglycan catabolic process	biological_process	cellular process	1	4076	1	12056	1	0.338089	0.658618
GO:0030168	platelet activation	biological_process	biological regulation	11	4076	25	12056	0.44	0.191567	0.658618
GO:0030177	positive regulation of Wnt signaling pathway	biological_process	biological regulation	13	4076	26	12056	0.5	0.0645293	0.658618
GO:0030178	negative regulation of Wnt signaling pathway	biological_process	biological regulation	13	4076	27	12056	0.481481	0.0870639	0.658618
GO:0030183	B cell differentiation	biological_process	cellular process	13	4076	32	12056	0.40625	0.260944	0.658618
GO:0030185	nitric oxide transport	biological_process	localization	1	4076	1	12056	1	0.338089	0.658618
GO:0030194	positive regulation of blood coagulation	biological_process	biological regulation	5	4076	10	12056	0.5	0.22289	0.658618
GO:0030200	heparan sulfate proteoglycan catabolic process	biological_process	cellular process	1	4076	1	12056	1	0.338089	0.658618
GO:0030210	heparin biosynthetic process	biological_process	cellular process	2	4076	2	12056	1	0.114286	0.658618
GO:0030213	hyaluronan biosynthetic process	biological_process	cellular process	3	4076	4	12056	0.75	0.115346	0.658618
GO:0030214	hyaluronan catabolic process	biological_process	cellular process	4	4076	6	12056	0.666667	0.104846	0.658618
GO:0030216	keratinocyte differentiation	biological_process	cellular process	14	4076	35	12056	0.4	0.271557	0.658618
GO:0030218	erythrocyte differentiation	biological_process	biological regulation	15	4076	33	12056	0.454545	0.110431	0.658618
GO:0030220	platelet formation	biological_process	cellular component organization or biogenesis	7	4076	14	12056	0.5	0.158665	0.658618
GO:0030237	female sex determination	biological_process	developmental process	1	4076	1	12056	1	0.338089	0.658618
GO:0030238	male sex determination	biological_process	developmental process	5	4076	9	12056	0.555556	0.152171	0.658618
GO:0030239	myofibril assembly	biological_process	cellular component organization or biogenesis	3	4076	5	12056	0.6	0.216931	0.658618
GO:0030263	apoptotic chromosome condensation	biological_process	cellular component organization or biogenesis	2	4076	3	12056	0.666667	0.265604	0.658618
GO:0030279	negative regulation of ossification	biological_process	biological regulation	6	4076	13	12056	0.461538	0.253126	0.658618
GO:0030325	adrenal gland development	biological_process	developmental process	6	4076	12	12056	0.5	0.187273	0.658618
GO:0030388	fructose 1,6-bisphosphate metabolic process	biological_process	cellular process	2	4076	3	12056	0.666667	0.265604	0.658618
GO:0030389	fructosamine metabolic process	biological_process	metabolic process	1	4076	1	12056	1	0.338089	0.658618
GO:0030449	regulation of complement activation	biological_process	biological regulation	1	4076	1	12056	1	0.338089	0.658618
GO:0030488	tRNA methylation	biological_process	cellular process	9	4076	17	12056	0.529412	0.0816928	0.658618
GO:0030500	regulation of bone mineralization	biological_process	biological regulation	6	4076	13	12056	0.461538	0.253126	0.658618
GO:0030501	positive regulation of bone mineralization	biological_process	biological regulation	12	4076	27	12056	0.444444	0.166571	0.658618
GO:0030509	BMP signaling pathway	biological_process	biological regulation	19	4076	43	12056	0.44186	0.101866	0.658618
GO:0030511	positive regulation of transforming growth factor beta receptor signaling pathway	biological_process	biological regulation	8	4076	16	12056	0.5	0.13527	0.658618
GO:0030512	negative regulation of transforming growth factor beta receptor signaling pathway	biological_process	biological regulation	16	4076	34	12056	0.470588	0.0752572	0.658618
GO:0030538	embryonic genitalia morphogenesis	biological_process	developmental process	2	4076	3	12056	0.666667	0.265604	0.658618
GO:0030539	male genitalia development	biological_process	developmental process	6	4076	10	12056	0.6	0.0814523	0.658618
GO:0030540	female genitalia development	biological_process	developmental process	3	4076	4	12056	0.75	0.115346	0.658618
GO:0030574	collagen catabolic process	biological_process	metabolic process	6	4076	12	12056	0.5	0.187273	0.658618
GO:0030593	neutrophil chemotaxis	biological_process	cellular process	10	4076	20	12056	0.5	0.0996748	0.658618
GO:0030704	vitelline membrane formation	biological_process	cellular component organization or biogenesis	1	4076	1	12056	1	0.338089	0.658618
GO:0030705	cytoskeleton-dependent intracellular transport	biological_process	localization	1	4076	1	12056	1	0.338089	0.658618
GO:0030730	sequestering of triglyceride	biological_process	localization	3	4076	4	12056	0.75	0.115346	0.658618
GO:0030832	regulation of actin filament length	biological_process	biological regulation	1	4076	1	12056	1	0.338089	0.658618
GO:0030834	regulation of actin filament depolymerization	biological_process	biological regulation	1	4076	1	12056	1	0.338089	0.658618
GO:0030835	negative regulation of actin filament depolymerization	biological_process	biological regulation	2	4076	3	12056	0.666667	0.265604	0.658618
GO:0030837	negative regulation of actin filament polymerization	biological_process	biological regulation	6	4076	10	12056	0.6	0.0814523	0.658618
GO:0030845	phospholipase C-inhibiting G protein-coupled receptor signaling pathway	biological_process	biological regulation	1	4076	1	12056	1	0.338089	0.658618
GO:0030851	granulocyte differentiation	biological_process	cellular process	3	4076	4	12056	0.75	0.115346	0.658618
GO:0030857	negative regulation of epithelial cell differentiation	biological_process	cellular process	4	4076	7	12056	0.571429	0.180618	0.658618
GO:0030862	positive regulation of polarized epithelial cell differentiation	biological_process	biological regulation	1	4076	1	12056	1	0.338089	0.658618
GO:0030865	cortical cytoskeleton organization	biological_process	cellular component organization or biogenesis	1	4076	1	12056	1	0.338089	0.658618
GO:0030866	cortical actin cytoskeleton organization	biological_process	cellular component organization or biogenesis	10	4076	19	12056	0.526316	0.0706028	0.658618
GO:0030878	thyroid gland development	biological_process	developmental process	8	4076	18	12056	0.444444	0.236498	0.658618
GO:0030879	mammary gland development	biological_process	developmental process	10	4076	23	12056	0.434783	0.220682	0.658618
GO:0030889	negative regulation of B cell proliferation	biological_process	biological regulation	6	4076	12	12056	0.5	0.187273	0.658618
GO:0030902	hindbrain development	biological_process	developmental process	6	4076	12	12056	0.5	0.187273	0.658618
GO:0030947	regulation of vascular endothelial growth factor receptor signaling pathway	biological_process	biological regulation	2	4076	3	12056	0.666667	0.265604	0.658618
GO:0030950	establishment or maintenance of actin cytoskeleton polarity	biological_process	cellular component organization or biogenesis	1	4076	1	12056	1	0.338089	0.658618
GO:0030951	establishment or maintenance of microtubule cytoskeleton polarity	biological_process	cellular component organization or biogenesis	2	4076	3	12056	0.666667	0.265604	0.658618
GO:0030968	endoplasmic reticulum unfolded protein response	biological_process	biological regulation	14	4076	28	12056	0.5	0.0560697	0.658618
GO:0030970	retrograde protein transport, ER to cytosol	biological_process	cellular process	6	4076	11	12056	0.545455	0.129252	0.658618
GO:0031000	response to caffeine	biological_process	response to stimulus	1	4076	1	12056	1	0.338089	0.658618
GO:0031054	pre-miRNA processing	biological_process	biological regulation	6	4076	11	12056	0.545455	0.129252	0.658618
GO:0031056	regulation of histone modification	biological_process	biological regulation	1	4076	1	12056	1	0.338089	0.658618
GO:0031060	regulation of histone methylation	biological_process	biological regulation	2	4076	3	12056	0.666667	0.265604	0.658618
GO:0031061	negative regulation of histone methylation	biological_process	biological regulation	1	4076	1	12056	1	0.338089	0.658618
GO:0031100	animal organ regeneration	biological_process	developmental process	2	4076	2	12056	1	0.114286	0.658618
GO:0031104	dendrite regeneration	biological_process	cellular component organization or biogenesis	1	4076	1	12056	1	0.338089	0.658618
GO:0031111	negative regulation of microtubule polymerization or depolymerization	biological_process	biological regulation	2	4076	2	12056	1	0.114286	0.658618
GO:0031118	rRNA pseudouridine synthesis	biological_process	cellular component organization or biogenesis	1	4076	1	12056	1	0.338089	0.658618
GO:0031123	RNA 3'-end processing	biological_process	cellular process	3	4076	6	12056	0.5	0.329017	0.658618
GO:0031134	sister chromatid biorientation	biological_process	cellular component organization or biogenesis	2	4076	2	12056	1	0.114286	0.658618
GO:0031145	anaphase-promoting complex-dependent catabolic process	biological_process	cellular process	5	4076	9	12056	0.555556	0.152171	0.658618
GO:0031146	SCF-dependent proteasomal ubiquitin-dependent protein catabolic process	biological_process	cellular process	8	4076	18	12056	0.444444	0.236498	0.658618
GO:0031247	actin rod assembly	biological_process	cellular component organization or biogenesis	1	4076	1	12056	1	0.338089	0.658618
GO:0031268	pseudopodium organization	biological_process	cellular component organization or biogenesis	1	4076	1	12056	1	0.338089	0.658618
GO:0031274	positive regulation of pseudopodium assembly	biological_process	biological regulation	3	4076	5	12056	0.6	0.216931	0.658618
GO:0031283	negative regulation of guanylate cyclase activity	biological_process	biological regulation	1	4076	1	12056	1	0.338089	0.658618
GO:0031293	membrane protein intracellular domain proteolysis	biological_process	metabolic process	3	4076	4	12056	0.75	0.115346	0.658618
GO:0031323	regulation of cellular metabolic process	biological_process	biological regulation	3	4076	4	12056	0.75	0.115346	0.658618
GO:0031333	negative regulation of protein complex assembly	biological_process	biological regulation	5	4076	11	12056	0.454545	0.300922	0.658618
GO:0031334	positive regulation of protein complex assembly	biological_process	cellular component organization or biogenesis	9	4076	16	12056	0.5625	0.0543532	0.658618
GO:0031345	negative regulation of cell projection organization	biological_process	biological regulation	1	4076	1	12056	1	0.338089	0.658618
GO:0031365	N-terminal protein amino acid modification	biological_process	cellular process	1	4076	1	12056	1	0.338089	0.658618
GO:0031392	regulation of prostaglandin biosynthetic process	biological_process	biological regulation	1	4076	1	12056	1	0.338089	0.658618
GO:0031394	positive regulation of prostaglandin biosynthetic process	biological_process	biological regulation	2	4076	2	12056	1	0.114286	0.658618
GO:0031396	regulation of protein ubiquitination	biological_process	biological regulation	4	4076	7	12056	0.571429	0.180618	0.658618
GO:0031397	negative regulation of protein ubiquitination	biological_process	biological regulation	16	4076	36	12056	0.444444	0.12116	0.658618
GO:0031398	positive regulation of protein ubiquitination	biological_process	biological regulation	22	4076	48	12056	0.458333	0.0557495	0.658618
GO:0031440	regulation of mRNA 3'-end processing	biological_process	biological regulation	2	4076	3	12056	0.666667	0.265604	0.658618
GO:0031442	positive regulation of mRNA 3'-end processing	biological_process	biological regulation	3	4076	6	12056	0.5	0.329017	0.658618
GO:0031453	positive regulation of heterochromatin assembly	biological_process	biological regulation	1	4076	1	12056	1	0.338089	0.658618
GO:0031529	ruffle organization	biological_process	cellular component organization or biogenesis	5	4076	8	12056	0.625	0.09283	0.658618
GO:0031532	actin cytoskeleton reorganization	biological_process	cellular component organization or biogenesis	14	4076	32	12056	0.4375	0.157753	0.658618
GO:0031547	brain-derived neurotrophic factor receptor signaling pathway	biological_process	biological regulation	2	4076	3	12056	0.666667	0.265604	0.658618
GO:0031549	negative regulation of brain-derived neurotrophic factor receptor signaling pathway	biological_process	biological regulation	1	4076	1	12056	1	0.338089	0.658618
GO:0031573	intra-S DNA damage checkpoint	biological_process	biological regulation	3	4076	6	12056	0.5	0.329017	0.658618
GO:0031583	phospholipase D-activating G protein-coupled receptor signaling pathway	biological_process	biological regulation	1	4076	1	12056	1	0.338089	0.658618
GO:0031591	wybutosine biosynthetic process	biological_process	cellular process	1	4076	1	12056	1	0.338089	0.658618
GO:0031622	positive regulation of fever generation	biological_process	biological regulation	2	4076	2	12056	1	0.114286	0.658618
GO:0031629	synaptic vesicle fusion to presynaptic active zone membrane	biological_process	biological regulation	2	4076	3	12056	0.666667	0.265604	0.658618
GO:0031639	plasminogen activation	biological_process	metabolic process	5	4076	10	12056	0.5	0.22289	0.658618
GO:0031642	negative regulation of myelination	biological_process	biological regulation	3	4076	6	12056	0.5	0.329017	0.658618
GO:0031647	regulation of protein stability	biological_process	biological regulation	22	4076	54	12056	0.407407	0.17435	0.658618
GO:0031649	heat generation	biological_process	biological regulation	2	4076	2	12056	1	0.114286	0.658618
GO:0031651	negative regulation of heat generation	biological_process	biological regulation	1	4076	1	12056	1	0.338089	0.658618
GO:0031665	negative regulation of lipopolysaccharide-mediated signaling pathway	biological_process	signaling	2	4076	3	12056	0.666667	0.265604	0.658618
GO:0031914	negative regulation of synaptic plasticity	biological_process	biological regulation	2	4076	3	12056	0.666667	0.265604	0.658618
GO:0031947	negative regulation of glucocorticoid biosynthetic process	biological_process	biological regulation	1	4076	1	12056	1	0.338089	0.658618
GO:0031953	negative regulation of protein autophosphorylation	biological_process	biological regulation	5	4076	9	12056	0.555556	0.152171	0.658618
GO:0031954	positive regulation of protein autophosphorylation	biological_process	biological regulation	6	4076	11	12056	0.545455	0.129252	0.658618
GO:0031987	locomotion involved in locomotory behavior	biological_process	behavior	4	4076	7	12056	0.571429	0.180618	0.658618
GO:0031990	mRNA export from nucleus in response to heat stress	biological_process	cellular process	1	4076	1	12056	1	0.338089	0.658618
GO:0031998	regulation of fatty acid beta-oxidation	biological_process	biological regulation	2	4076	3	12056	0.666667	0.265604	0.658618
GO:0031999	negative regulation of fatty acid beta-oxidation	biological_process	biological regulation	1	4076	1	12056	1	0.338089	0.658618
GO:0032007	negative regulation of TOR signaling	biological_process	biological regulation	9	4076	20	12056	0.45	0.203259	0.658618
GO:0032014	positive regulation of ARF protein signal transduction	biological_process	biological regulation	1	4076	1	12056	1	0.338089	0.658618
GO:0032057	negative regulation of translational initiation in response to stress	biological_process	biological regulation	1	4076	1	12056	1	0.338089	0.658618
GO:0032060	bleb assembly	biological_process	cellular component organization or biogenesis	5	4076	10	12056	0.5	0.22289	0.658618
GO:0032088	negative regulation of NF-kappaB transcription factor activity	biological_process	biological regulation	23	4076	51	12056	0.45098	0.0615677	0.658618
GO:0032094	response to food	biological_process	response to stimulus	4	4076	7	12056	0.571429	0.180618	0.658618
GO:0032197	transposition, RNA-mediated	biological_process	cellular process	1	4076	1	12056	1	0.338089	0.658618
GO:0032204	regulation of telomere maintenance	biological_process	biological regulation	5	4076	8	12056	0.625	0.09283	0.658618
GO:0032208	negative regulation of telomere maintenance via recombination	biological_process	biological regulation	1	4076	1	12056	1	0.338089	0.658618
GO:0032211	negative regulation of telomere maintenance via telomerase	biological_process	biological regulation	6	4076	14	12056	0.428571	0.323973	0.658618
GO:0032212	positive regulation of telomere maintenance via telomerase	biological_process	biological regulation	12	4076	27	12056	0.444444	0.166571	0.658618
GO:0032226	positive regulation of synaptic transmission, dopaminergic	biological_process	biological regulation	2	4076	3	12056	0.666667	0.265604	0.658618
GO:0032230	positive regulation of synaptic transmission, GABAergic	biological_process	biological regulation	3	4076	6	12056	0.5	0.329017	0.658618
GO:0032231	regulation of actin filament bundle assembly	biological_process	biological regulation	1	4076	1	12056	1	0.338089	0.658618
GO:0032232	negative regulation of actin filament bundle assembly	biological_process	biological regulation	2	4076	2	12056	1	0.114286	0.658618
GO:0032233	positive regulation of actin filament bundle assembly	biological_process	biological regulation	4	4076	7	12056	0.571429	0.180618	0.658618
GO:0032252	secretory granule localization	biological_process	localization	2	4076	3	12056	0.666667	0.265604	0.658618
GO:0032259	methylation	biological_process	metabolic process	39	4076	99	12056	0.393939	0.141958	0.658618
GO:0032264	IMP salvage	biological_process	cellular process	3	4076	5	12056	0.6	0.216931	0.658618
GO:0032269	negative regulation of cellular protein metabolic process	biological_process	biological regulation	2	4076	3	12056	0.666667	0.265604	0.658618
GO:0032270	positive regulation of cellular protein metabolic process	biological_process	biological regulation	5	4076	8	12056	0.625	0.09283	0.658618
GO:0032274	gonadotropin secretion	biological_process	biological regulation	1	4076	1	12056	1	0.338089	0.658618
GO:0032275	luteinizing hormone secretion	biological_process	biological regulation	2	4076	2	12056	1	0.114286	0.658618
GO:0032286	central nervous system myelin maintenance	biological_process	cellular component organization or biogenesis	2	4076	3	12056	0.666667	0.265604	0.658618
GO:0032298	positive regulation of DNA-dependent DNA replication initiation	biological_process	biological regulation	2	4076	2	12056	1	0.114286	0.658618
GO:0032330	regulation of chondrocyte differentiation	biological_process	biological regulation	3	4076	6	12056	0.5	0.329017	0.658618
GO:0032347	regulation of aldosterone biosynthetic process	biological_process	biological regulation	1	4076	1	12056	1	0.338089	0.658618
GO:0032349	positive regulation of aldosterone biosynthetic process	biological_process	biological regulation	2	4076	2	12056	1	0.114286	0.658618
GO:0032385	positive regulation of intracellular cholesterol transport	biological_process	biological regulation	1	4076	1	12056	1	0.338089	0.658618
GO:0032400	melanosome localization	biological_process	cellular process	2	4076	3	12056	0.666667	0.265604	0.658618
GO:0032402	melanosome transport	biological_process	cellular process	4	4076	8	12056	0.5	0.268405	0.658618
GO:0032411	positive regulation of transporter activity	biological_process	biological regulation	1	4076	1	12056	1	0.338089	0.658618
GO:0032414	positive regulation of ion transmembrane transporter activity	biological_process	biological regulation	2	4076	2	12056	1	0.114286	0.658618
GO:0032417	positive regulation of sodium:proton antiporter activity	biological_process	biological regulation	1	4076	1	12056	1	0.338089	0.658618
GO:0032423	regulation of mismatch repair	biological_process	biological regulation	1	4076	1	12056	1	0.338089	0.658618
GO:0032429	regulation of phospholipase A2 activity	biological_process	biological regulation	1	4076	1	12056	1	0.338089	0.658618
GO:0032430	positive regulation of phospholipase A2 activity	biological_process	biological regulation	1	4076	1	12056	1	0.338089	0.658618
GO:0032431	activation of phospholipase A2 activity	biological_process	biological regulation	1	4076	1	12056	1	0.338089	0.658618
GO:0032436	positive regulation of proteasomal ubiquitin-dependent protein catabolic process	biological_process	biological regulation	13	4076	33	12056	0.393939	0.305354	0.658618
GO:0032446	protein modification by small protein conjugation	biological_process	cellular process	1	4076	1	12056	1	0.338089	0.658618
GO:0032458	slow endocytic recycling	biological_process	localization	1	4076	1	12056	1	0.338089	0.658618
GO:0032464	positive regulation of protein homooligomerization	biological_process	biological regulation	4	4076	7	12056	0.571429	0.180618	0.658618
GO:0032465	regulation of cytokinesis	biological_process	biological regulation	14	4076	29	12056	0.482759	0.0756131	0.658618
GO:0032471	negative regulation of endoplasmic reticulum calcium ion concentration	biological_process	biological regulation	5	4076	8	12056	0.625	0.09283	0.658618
GO:0032479	regulation of type I interferon production	biological_process	biological regulation	2	4076	3	12056	0.666667	0.265604	0.658618
GO:0032481	positive regulation of type I interferon production	biological_process	biological regulation	7	4076	12	12056	0.583333	0.0712304	0.658618
GO:0032485	regulation of Ral protein signal transduction	biological_process	biological regulation	2	4076	3	12056	0.666667	0.265604	0.658618
GO:0032486	Rap protein signal transduction	biological_process	biological regulation	5	4076	8	12056	0.625	0.09283	0.658618
GO:0032487	regulation of Rap protein signal transduction	biological_process	biological regulation	2	4076	2	12056	1	0.114286	0.658618
GO:0032494	response to peptidoglycan	biological_process	multi-organism process	3	4076	4	12056	0.75	0.115346	0.658618
GO:0032498	detection of muramyl dipeptide	biological_process	multi-organism process	1	4076	1	12056	1	0.338089	0.658618
GO:0032515	negative regulation of phosphoprotein phosphatase activity	biological_process	biological regulation	9	4076	21	12056	0.428571	0.254697	0.658618
GO:0032534	regulation of microvillus assembly	biological_process	biological regulation	3	4076	4	12056	0.75	0.115346	0.658618
GO:0032570	response to progesterone	biological_process	response to stimulus	4	4076	8	12056	0.5	0.268405	0.658618
GO:0032607	interferon-alpha production	biological_process	multicellular organismal process	1	4076	1	12056	1	0.338089	0.658618
GO:0032608	interferon-beta production	biological_process	multicellular organismal process	1	4076	1	12056	1	0.338089	0.658618
GO:0032621	interleukin-18 production	biological_process	multicellular organismal process	1	4076	1	12056	1	0.338089	0.658618
GO:0032632	interleukin-3 production	biological_process	multicellular organismal process	1	4076	1	12056	1	0.338089	0.658618
GO:0032633	interleukin-4 production	biological_process	multicellular organismal process	1	4076	1	12056	1	0.338089	0.658618
GO:0032651	regulation of interleukin-1 beta production	biological_process	multicellular organismal process	2	4076	3	12056	0.666667	0.265604	0.658618
GO:0032715	negative regulation of interleukin-6 production	biological_process	biological regulation	11	4076	21	12056	0.52381	0.061173	0.658618
GO:0032717	negative regulation of interleukin-8 production	biological_process	biological regulation	2	4076	3	12056	0.666667	0.265604	0.658618
GO:0032722	positive regulation of chemokine production	biological_process	biological regulation	8	4076	14	12056	0.571429	0.0622243	0.658618
GO:0032738	positive regulation of interleukin-15 production	biological_process	biological regulation	1	4076	1	12056	1	0.338089	0.658618
GO:0032747	positive regulation of interleukin-23 production	biological_process	multicellular organismal process	3	4076	4	12056	0.75	0.115346	0.658618
GO:0032764	negative regulation of mast cell cytokine production	biological_process	biological regulation	1	4076	1	12056	1	0.338089	0.658618
GO:0032781	positive regulation of ATPase activity	biological_process	biological regulation	9	4076	22	12056	0.409091	0.309709	0.658618
GO:0032784	regulation of DNA-templated transcription, elongation	biological_process	biological regulation	3	4076	6	12056	0.5	0.329017	0.658618
GO:0032800	receptor biosynthetic process	biological_process	cellular process	2	4076	3	12056	0.666667	0.265604	0.658618
GO:0032804	negative regulation of low-density lipoprotein particle receptor catabolic process	biological_process	biological regulation	2	4076	2	12056	1	0.114286	0.658618
GO:0032823	regulation of natural killer cell differentiation	biological_process	biological regulation	1	4076	1	12056	1	0.338089	0.658618
GO:0032834	positive regulation of CD4-positive, CD25-positive, alpha-beta regulatory T cell differentiation involved in immune response	biological_process	biological adhesion	1	4076	1	12056	1	0.338089	0.658618
GO:0032848	negative regulation of cellular pH reduction	biological_process	biological regulation	1	4076	1	12056	1	0.338089	0.658618
GO:0032870	cellular response to hormone stimulus	biological_process	cellular process	4	4076	8	12056	0.5	0.268405	0.658618
GO:0032878	regulation of establishment or maintenance of cell polarity	biological_process	biological regulation	2	4076	2	12056	1	0.114286	0.658618
GO:0032897	negative regulation of viral transcription	biological_process	biological regulation	5	4076	8	12056	0.625	0.09283	0.658618
GO:0032902	nerve growth factor production	biological_process	multicellular organismal process	2	4076	2	12056	1	0.114286	0.658618
GO:0032926	negative regulation of activin receptor signaling pathway	biological_process	biological regulation	3	4076	6	12056	0.5	0.329017	0.658618
GO:0032929	negative regulation of superoxide anion generation	biological_process	biological regulation	1	4076	1	12056	1	0.338089	0.658618
GO:0032946	positive regulation of mononuclear cell proliferation	biological_process	biological regulation	2	4076	3	12056	0.666667	0.265604	0.658618
GO:0032956	regulation of actin cytoskeleton organization	biological_process	biological regulation	14	4076	32	12056	0.4375	0.157753	0.658618
GO:0032960	regulation of inositol trisphosphate biosynthetic process	biological_process	biological regulation	1	4076	1	12056	1	0.338089	0.658618
GO:0032963	collagen metabolic process	biological_process	metabolic process	6	4076	10	12056	0.6	0.0814523	0.658618
GO:0032964	collagen biosynthetic process	biological_process	metabolic process	3	4076	6	12056	0.5	0.329017	0.658618
GO:0032966	negative regulation of collagen biosynthetic process	biological_process	biological regulation	1	4076	1	12056	1	0.338089	0.658618
GO:0032970	regulation of actin filament-based process	biological_process	biological regulation	1	4076	1	12056	1	0.338089	0.658618
GO:0032976	release of matrix enzymes from mitochondria	biological_process	cellular component organization or biogenesis	1	4076	1	12056	1	0.338089	0.658618
GO:0033028	myeloid cell apoptotic process	biological_process	cellular process	1	4076	1	12056	1	0.338089	0.658618
GO:0033034	positive regulation of myeloid cell apoptotic process	biological_process	biological regulation	1	4076	1	12056	1	0.338089	0.658618
GO:0033077	T cell differentiation in thymus	biological_process	cellular process	9	4076	21	12056	0.428571	0.254697	0.658618
GO:0033080	immature T cell proliferation in thymus	biological_process	cell proliferation	1	4076	1	12056	1	0.338089	0.658618
GO:0033082	regulation of extrathymic T cell differentiation	biological_process	biological regulation	1	4076	1	12056	1	0.338089	0.658618
GO:0033091	positive regulation of immature T cell proliferation	biological_process	biological adhesion	1	4076	1	12056	1	0.338089	0.658618
GO:0033128	negative regulation of histone phosphorylation	biological_process	biological regulation	1	4076	1	12056	1	0.338089	0.658618
GO:0033129	positive regulation of histone phosphorylation	biological_process	biological regulation	2	4076	3	12056	0.666667	0.265604	0.658618
GO:0033137	negative regulation of peptidyl-serine phosphorylation	biological_process	biological regulation	7	4076	16	12056	0.4375	0.276188	0.658618
GO:0033141	positive regulation of peptidyl-serine phosphorylation of STAT protein	biological_process	biological regulation	3	4076	4	12056	0.75	0.115346	0.658618
GO:0033152	immunoglobulin V(D)J recombination	biological_process	cellular process	2	4076	3	12056	0.666667	0.265604	0.658618
GO:0033153	T cell receptor V(D)J recombination	biological_process	cellular process	3	4076	5	12056	0.6	0.216931	0.658618
GO:0033173	calcineurin-NFAT signaling cascade	biological_process	biological regulation	4	4076	8	12056	0.5	0.268405	0.658618
GO:0033189	response to vitamin A	biological_process	response to stimulus	1	4076	1	12056	1	0.338089	0.658618
GO:0033206	meiotic cytokinesis	biological_process	cellular process	1	4076	1	12056	1	0.338089	0.658618
GO:0033210	leptin-mediated signaling pathway	biological_process	biological regulation	5	4076	8	12056	0.625	0.09283	0.658618
GO:0033212	iron assimilation	biological_process	biological regulation	1	4076	1	12056	1	0.338089	0.658618
GO:0033262	regulation of nuclear cell cycle DNA replication	biological_process	biological regulation	2	4076	3	12056	0.666667	0.265604	0.658618
GO:0033278	cell proliferation in midbrain	biological_process	cell proliferation	3	4076	5	12056	0.6	0.216931	0.658618
GO:0033292	T-tubule organization	biological_process	cellular process	4	4076	6	12056	0.666667	0.104846	0.658618
GO:0033306	phytol metabolic process	biological_process	cellular process	2	4076	2	12056	1	0.114286	0.658618
GO:0033313	meiotic cell cycle checkpoint	biological_process	biological regulation	1	4076	1	12056	1	0.338089	0.658618
GO:0033316	meiotic spindle assembly checkpoint	biological_process	biological regulation	1	4076	1	12056	1	0.338089	0.658618
GO:0033387	putrescine biosynthetic process from ornithine	biological_process	cellular process	1	4076	1	12056	1	0.338089	0.658618
GO:0033484	nitric oxide homeostasis	biological_process	biological regulation	1	4076	1	12056	1	0.338089	0.658618
GO:0033499	galactose catabolic process via UDP-galactose	biological_process	metabolic process	1	4076	1	12056	1	0.338089	0.658618
GO:0033522	histone H2A ubiquitination	biological_process	cellular component organization or biogenesis	3	4076	5	12056	0.6	0.216931	0.658618
GO:0033523	histone H2B ubiquitination	biological_process	cellular component organization or biogenesis	5	4076	9	12056	0.555556	0.152171	0.658618
GO:0033561	regulation of water loss via skin	biological_process	biological regulation	1	4076	1	12056	1	0.338089	0.658618
GO:0033578	protein glycosylation in Golgi	biological_process	cellular process	1	4076	1	12056	1	0.338089	0.658618
GO:0033599	regulation of mammary gland epithelial cell proliferation	biological_process	biological regulation	1	4076	1	12056	1	0.338089	0.658618
GO:0033600	negative regulation of mammary gland epithelial cell proliferation	biological_process	biological regulation	2	4076	3	12056	0.666667	0.265604	0.658618
GO:0033601	positive regulation of mammary gland epithelial cell proliferation	biological_process	biological regulation	3	4076	6	12056	0.5	0.329017	0.658618
GO:0033603	positive regulation of dopamine secretion	biological_process	biological regulation	1	4076	1	12056	1	0.338089	0.658618
GO:0033622	integrin activation	biological_process	cellular component organization or biogenesis	3	4076	6	12056	0.5	0.329017	0.658618
GO:0033624	negative regulation of integrin activation	biological_process	biological regulation	2	4076	2	12056	1	0.114286	0.658618
GO:0033627	cell adhesion mediated by integrin	biological_process	biological adhesion	6	4076	12	12056	0.5	0.187273	0.658618
GO:0033629	negative regulation of cell adhesion mediated by integrin	biological_process	biological adhesion	3	4076	5	12056	0.6	0.216931	0.658618
GO:0033668	negative regulation by symbiont of host apoptotic process	biological_process	biological regulation	1	4076	1	12056	1	0.338089	0.658618
GO:0033673	negative regulation of kinase activity	biological_process	biological regulation	4	4076	8	12056	0.5	0.268405	0.658618
GO:0033674	positive regulation of kinase activity	biological_process	biological regulation	7	4076	15	12056	0.466667	0.214536	0.658618
GO:0033689	negative regulation of osteoblast proliferation	biological_process	negative regulation of biological process	4	4076	6	12056	0.666667	0.104846	0.658618
GO:0033690	positive regulation of osteoblast proliferation	biological_process	biological regulation	5	4076	9	12056	0.555556	0.152171	0.658618
GO:0033962	cytoplasmic mRNA processing body assembly	biological_process	cellular process	5	4076	9	12056	0.555556	0.152171	0.658618
GO:0033979	box H/ACA snoRNA metabolic process	biological_process	cellular process	1	4076	1	12056	1	0.338089	0.658618
GO:0034063	stress granule assembly	biological_process	cellular component organization or biogenesis	5	4076	10	12056	0.5	0.22289	0.658618
GO:0034087	establishment of mitotic sister chromatid cohesion	biological_process	cellular component organization or biogenesis	1	4076	1	12056	1	0.338089	0.658618
GO:0034111	negative regulation of homotypic cell-cell adhesion	biological_process	biological adhesion	2	4076	2	12056	1	0.114286	0.658618
GO:0034116	positive regulation of heterotypic cell-cell adhesion	biological_process	biological adhesion	7	4076	12	12056	0.583333	0.0712304	0.658618
GO:0034123	positive regulation of toll-like receptor signaling pathway	biological_process	biological regulation	2	4076	2	12056	1	0.114286	0.658618
GO:0034124	regulation of MyD88-dependent toll-like receptor signaling pathway	biological_process	biological regulation	1	4076	1	12056	1	0.338089	0.658618
GO:0034128	negative regulation of MyD88-independent toll-like receptor signaling pathway	biological_process	biological regulation	1	4076	1	12056	1	0.338089	0.658618
GO:0034138	toll-like receptor 3 signaling pathway	biological_process	biological regulation	4	4076	6	12056	0.666667	0.104846	0.658618
GO:0034141	positive regulation of toll-like receptor 3 signaling pathway	biological_process	biological regulation	3	4076	6	12056	0.5	0.329017	0.658618
GO:0034146	toll-like receptor 5 signaling pathway	biological_process	biological regulation	1	4076	1	12056	1	0.338089	0.658618
GO:0034148	negative regulation of toll-like receptor 5 signaling pathway	biological_process	biological regulation	1	4076	1	12056	1	0.338089	0.658618
GO:0034164	negative regulation of toll-like receptor 9 signaling pathway	biological_process	biological regulation	1	4076	1	12056	1	0.338089	0.658618
GO:0034219	carbohydrate transmembrane transport	biological_process	localization	1	4076	1	12056	1	0.338089	0.658618
GO:0034241	positive regulation of macrophage fusion	biological_process	biological regulation	3	4076	4	12056	0.75	0.115346	0.658618
GO:0034242	negative regulation of syncytium formation by plasma membrane fusion	biological_process	biological regulation	1	4076	1	12056	1	0.338089	0.658618
GO:0034276	kynurenic acid biosynthetic process	biological_process	cellular process	1	4076	1	12056	1	0.338089	0.658618
GO:0034333	adherens junction assembly	biological_process	cellular component organization or biogenesis	3	4076	5	12056	0.6	0.216931	0.658618
GO:0034340	response to type I interferon	biological_process	immune system process	2	4076	3	12056	0.666667	0.265604	0.658618
GO:0034341	response to interferon-gamma	biological_process	immune system process	6	4076	11	12056	0.545455	0.129252	0.658618
GO:0034346	positive regulation of type III interferon production	biological_process	biological regulation	1	4076	1	12056	1	0.338089	0.658618
GO:0034349	glial cell apoptotic process	biological_process	cellular process	2	4076	2	12056	1	0.114286	0.658618
GO:0034356	NAD biosynthesis via nicotinamide riboside salvage pathway	biological_process	cellular process	1	4076	1	12056	1	0.338089	0.658618
GO:0034371	chylomicron remodeling	biological_process	biological regulation	1	4076	1	12056	1	0.338089	0.658618
GO:0034378	chylomicron assembly	biological_process	biological regulation	1	4076	1	12056	1	0.338089	0.658618
GO:0034393	positive regulation of smooth muscle cell apoptotic process	biological_process	biological regulation	3	4076	5	12056	0.6	0.216931	0.658618
GO:0034394	protein localization to cell surface	biological_process	localization	9	4076	16	12056	0.5625	0.0543532	0.658618
GO:0034395	regulation of transcription from RNA polymerase II promoter in response to iron	biological_process	biological regulation	1	4076	1	12056	1	0.338089	0.658618
GO:0034418	urate biosynthetic process	biological_process	cellular process	1	4076	1	12056	1	0.338089	0.658618
GO:0034435	cholesterol esterification	biological_process	cellular process	2	4076	3	12056	0.666667	0.265604	0.658618
GO:0034446	substrate adhesion-dependent cell spreading	biological_process	biological adhesion	13	4076	33	12056	0.393939	0.305354	0.658618
GO:0034465	response to carbon monoxide	biological_process	response to stimulus	1	4076	1	12056	1	0.338089	0.658618
GO:0034470	ncRNA processing	biological_process	cellular process	1	4076	1	12056	1	0.338089	0.658618
GO:0034497	protein localization to phagophore assembly site	biological_process	cellular component organization or biogenesis	3	4076	6	12056	0.5	0.329017	0.658618
GO:0034501	protein localization to kinetochore	biological_process	localization	6	4076	10	12056	0.6	0.0814523	0.658618
GO:0034502	protein localization to chromosome	biological_process	localization	2	4076	2	12056	1	0.114286	0.658618
GO:0034505	tooth mineralization	biological_process	developmental process	1	4076	1	12056	1	0.338089	0.658618
GO:0034613	cellular protein localization	biological_process	localization	13	4076	33	12056	0.393939	0.305354	0.658618
GO:0034614	cellular response to reactive oxygen species	biological_process	cellular process	10	4076	25	12056	0.4	0.322481	0.658618
GO:0034616	response to laminar fluid shear stress	biological_process	response to stimulus	2	4076	2	12056	1	0.114286	0.658618
GO:0034629	cellular protein-containing complex localization	biological_process	localization	4	4076	7	12056	0.571429	0.180618	0.658618
GO:0034642	mitochondrion migration along actin filament	biological_process	cellular process	1	4076	1	12056	1	0.338089	0.658618
GO:0034644	cellular response to UV	biological_process	cellular process	17	4076	38	12056	0.447368	0.106296	0.658618
GO:0034695	response to prostaglandin E	biological_process	response to stimulus	2	4076	3	12056	0.666667	0.265604	0.658618
GO:0034755	iron ion transmembrane transport	biological_process	localization	3	4076	5	12056	0.6	0.216931	0.658618
GO:0034765	regulation of ion transmembrane transport	biological_process	biological regulation	35	4076	96	12056	0.364583	0.325774	0.658618
GO:0034773	histone H4-K20 trimethylation	biological_process	cellular component organization or biogenesis	3	4076	5	12056	0.6	0.216931	0.658618
GO:0034959	endothelin maturation	biological_process	cellular process	1	4076	1	12056	1	0.338089	0.658618
GO:0034968	histone lysine methylation	biological_process	cellular component organization or biogenesis	7	4076	15	12056	0.466667	0.214536	0.658618
GO:0035019	somatic stem cell population maintenance	biological_process	developmental process	12	4076	26	12056	0.461538	0.131235	0.658618
GO:0035020	regulation of Rac protein signal transduction	biological_process	biological regulation	3	4076	5	12056	0.6	0.216931	0.658618
GO:0035051	cardiocyte differentiation	biological_process	cellular process	1	4076	1	12056	1	0.338089	0.658618
GO:0035063	nuclear speck organization	biological_process	cellular component organization or biogenesis	2	4076	2	12056	1	0.114286	0.658618
GO:0035066	positive regulation of histone acetylation	biological_process	biological regulation	5	4076	11	12056	0.454545	0.300922	0.658618
GO:0035089	establishment of apical/basal cell polarity	biological_process	cellular process	2	4076	2	12056	1	0.114286	0.658618
GO:0035106	operant conditioning	biological_process	behavior	1	4076	1	12056	1	0.338089	0.658618
GO:0035116	embryonic hindlimb morphogenesis	biological_process	developmental process	8	4076	19	12056	0.421053	0.294572	0.658618
GO:0035162	embryonic hemopoiesis	biological_process	developmental process	5	4076	9	12056	0.555556	0.152171	0.658618
GO:0035196	production of miRNAs involved in gene silencing by miRNA	biological_process	biological regulation	8	4076	14	12056	0.571429	0.0622243	0.658618
GO:0035212	cell competition in a multicellular organism	biological_process	biological regulation	1	4076	1	12056	1	0.338089	0.658618
GO:0035229	positive regulation of glutamate-cysteine ligase activity	biological_process	biological regulation	1	4076	1	12056	1	0.338089	0.658618
GO:0035234	ectopic germ cell programmed cell death	biological_process	cellular process	3	4076	5	12056	0.6	0.216931	0.658618
GO:0035239	tube morphogenesis	biological_process	developmental process	2	4076	2	12056	1	0.114286	0.658618
GO:0035249	synaptic transmission, glutamatergic	biological_process	cellular process	5	4076	11	12056	0.454545	0.300922	0.658618
GO:0035264	multicellular organism growth	biological_process	developmental process	27	4076	65	12056	0.415385	0.118056	0.658618
GO:0035265	organ growth	biological_process	growth	3	4076	6	12056	0.5	0.329017	0.658618
GO:0035268	protein mannosylation	biological_process	cellular process	1	4076	1	12056	1	0.338089	0.658618
GO:0035280	miRNA loading onto RISC involved in gene silencing by miRNA	biological_process	biological regulation	4	4076	7	12056	0.571429	0.180618	0.658618
GO:0035281	pre-miRNA export from nucleus	biological_process	biological regulation	1	4076	1	12056	1	0.338089	0.658618
GO:0035284	brain segmentation	biological_process	developmental process	2	4076	2	12056	1	0.114286	0.658618
GO:0035304	regulation of protein dephosphorylation	biological_process	biological regulation	1	4076	1	12056	1	0.338089	0.658618
GO:0035307	positive regulation of protein dephosphorylation	biological_process	biological regulation	8	4076	16	12056	0.5	0.13527	0.658618
GO:0035313	wound healing, spreading of epidermal cells	biological_process	cellular process	3	4076	6	12056	0.5	0.329017	0.658618
GO:0035330	regulation of hippo signaling	biological_process	biological regulation	3	4076	4	12056	0.75	0.115346	0.658618
GO:0035331	negative regulation of hippo signaling	biological_process	biological regulation	3	4076	5	12056	0.6	0.216931	0.658618
GO:0035335	peptidyl-tyrosine dephosphorylation	biological_process	cellular process	33	4076	82	12056	0.402439	0.132131	0.658618
GO:0035360	positive regulation of peroxisome proliferator activated receptor signaling pathway	biological_process	biological regulation	3	4076	5	12056	0.6	0.216931	0.658618
GO:0035377	transepithelial water transport	biological_process	localization	1	4076	1	12056	1	0.338089	0.658618
GO:0035409	histone H3-Y41 phosphorylation	biological_process	cellular component organization or biogenesis	1	4076	1	12056	1	0.338089	0.658618
GO:0035434	copper ion transmembrane transport	biological_process	localization	3	4076	4	12056	0.75	0.115346	0.658618
GO:0035437	maintenance of protein localization in endoplasmic reticulum	biological_process	localization	1	4076	1	12056	1	0.338089	0.658618
GO:0035441	cell migration involved in vasculogenesis	biological_process	cellular process	1	4076	1	12056	1	0.338089	0.658618
GO:0035455	response to interferon-alpha	biological_process	response to stimulus	2	4076	2	12056	1	0.114286	0.658618
GO:0035456	response to interferon-beta	biological_process	response to stimulus	2	4076	2	12056	1	0.114286	0.658618
GO:0035458	cellular response to interferon-beta	biological_process	cellular process	6	4076	12	12056	0.5	0.187273	0.658618
GO:0035459	cargo loading into vesicle	biological_process	cellular component organization or biogenesis	2	4076	2	12056	1	0.114286	0.658618
GO:0035491	positive regulation of leukotriene production involved in inflammatory response	biological_process	biological regulation	1	4076	1	12056	1	0.338089	0.658618
GO:0035498	carnosine metabolic process	biological_process	cellular process	1	4076	1	12056	1	0.338089	0.658618
GO:0035505	positive regulation of myosin light chain kinase activity	biological_process	biological regulation	1	4076	1	12056	1	0.338089	0.658618
GO:0035513	oxidative RNA demethylation	biological_process	cellular process	1	4076	1	12056	1	0.338089	0.658618
GO:0035544	negative regulation of SNARE complex assembly	biological_process	biological regulation	2	4076	3	12056	0.666667	0.265604	0.658618
GO:0035545	determination of left/right asymmetry in nervous system	biological_process	developmental process	1	4076	1	12056	1	0.338089	0.658618
GO:0035562	negative regulation of chromatin binding	biological_process	biological regulation	4	4076	6	12056	0.666667	0.104846	0.658618
GO:0035565	regulation of pronephros size	biological_process	biological regulation	1	4076	1	12056	1	0.338089	0.658618
GO:0035567	non-canonical Wnt signaling pathway	biological_process	biological regulation	3	4076	6	12056	0.5	0.329017	0.658618
GO:0035583	sequestering of TGFbeta in extracellular matrix	biological_process	biological regulation	3	4076	4	12056	0.75	0.115346	0.658618
GO:0035584	calcium-mediated signaling using intracellular calcium source	biological_process	biological regulation	6	4076	13	12056	0.461538	0.253126	0.658618
GO:0035606	peptidyl-cysteine S-trans-nitrosylation	biological_process	cellular process	2	4076	2	12056	1	0.114286	0.658618
GO:0035607	fibroblast growth factor receptor signaling pathway involved in orbitofrontal cortex development	biological_process	biological regulation	1	4076	1	12056	1	0.338089	0.658618
GO:0035608	protein deglutamylation	biological_process	metabolic process	1	4076	1	12056	1	0.338089	0.658618
GO:0035611	protein branching point deglutamylation	biological_process	metabolic process	1	4076	1	12056	1	0.338089	0.658618
GO:0035617	stress granule disassembly	biological_process	cellular component organization or biogenesis	3	4076	4	12056	0.75	0.115346	0.658618
GO:0035622	intrahepatic bile duct development	biological_process	developmental process	1	4076	1	12056	1	0.338089	0.658618
GO:0035645	enteric smooth muscle cell differentiation	biological_process	cellular process	1	4076	1	12056	1	0.338089	0.658618
GO:0035665	TIRAP-dependent toll-like receptor 4 signaling pathway	biological_process	biological regulation	1	4076	1	12056	1	0.338089	0.658618
GO:0035674	tricarboxylic acid transmembrane transport	biological_process	localization	1	4076	1	12056	1	0.338089	0.658618
GO:0035695	mitophagy by induced vacuole formation	biological_process	cellular component organization or biogenesis	1	4076	1	12056	1	0.338089	0.658618
GO:0035696	monocyte extravasation	biological_process	cellular process	1	4076	1	12056	1	0.338089	0.658618
GO:0035701	hematopoietic stem cell migration	biological_process	cellular process	1	4076	1	12056	1	0.338089	0.658618
GO:0035702	monocyte homeostasis	biological_process	biological regulation	1	4076	1	12056	1	0.338089	0.658618
GO:0035720	intraciliary anterograde transport	biological_process	cellular component organization or biogenesis	2	4076	2	12056	1	0.114286	0.658618
GO:0035721	intraciliary retrograde transport	biological_process	cellular process	5	4076	10	12056	0.5	0.22289	0.658618
GO:0035722	interleukin-12-mediated signaling pathway	biological_process	biological regulation	2	4076	2	12056	1	0.114286	0.658618
GO:0035735	intraciliary transport involved in cilium assembly	biological_process	cellular component organization or biogenesis	3	4076	5	12056	0.6	0.216931	0.658618
GO:0035750	protein localization to myelin sheath abaxonal region	biological_process	localization	1	4076	1	12056	1	0.338089	0.658618
GO:0035759	mesangial cell-matrix adhesion	biological_process	biological adhesion	2	4076	2	12056	1	0.114286	0.658618
GO:0035767	endothelial cell chemotaxis	biological_process	cellular process	3	4076	6	12056	0.5	0.329017	0.658618
GO:0035780	CD80 biosynthetic process	biological_process	cellular process	1	4076	1	12056	1	0.338089	0.658618
GO:0035781	CD86 biosynthetic process	biological_process	cellular process	2	4076	2	12056	1	0.114286	0.658618
GO:0035787	cell migration involved in kidney development	biological_process	cellular process	1	4076	1	12056	1	0.338089	0.658618
GO:0035794	positive regulation of mitochondrial membrane permeability	biological_process	biological regulation	1	4076	1	12056	1	0.338089	0.658618
GO:0035795	negative regulation of mitochondrial membrane permeability	biological_process	biological regulation	1	4076	1	12056	1	0.338089	0.658618
GO:0035821	modification of morphology or physiology of other organism	biological_process	multi-organism process	1	4076	1	12056	1	0.338089	0.658618
GO:0035844	cloaca development	biological_process	developmental process	1	4076	1	12056	1	0.338089	0.658618
GO:0035855	megakaryocyte development	biological_process	cellular process	6	4076	14	12056	0.428571	0.323973	0.658618
GO:0035871	protein K11-linked deubiquitination	biological_process	cellular process	5	4076	10	12056	0.5	0.22289	0.658618
GO:0035880	embryonic nail plate morphogenesis	biological_process	developmental process	1	4076	1	12056	1	0.338089	0.658618
GO:0035905	ascending aorta development	biological_process	developmental process	1	4076	1	12056	1	0.338089	0.658618
GO:0035906	descending aorta development	biological_process	developmental process	1	4076	1	12056	1	0.338089	0.658618
GO:0035928	rRNA import into mitochondrion	biological_process	localization	2	4076	3	12056	0.666667	0.265604	0.658618
GO:0035945	mitochondrial ncRNA surveillance	biological_process	cellular process	1	4076	1	12056	1	0.338089	0.658618
GO:0035946	mitochondrial mRNA surveillance	biological_process	cellular process	1	4076	1	12056	1	0.338089	0.658618
GO:0035947	regulation of gluconeogenesis by regulation of transcription from RNA polymerase II promoter	biological_process	biological regulation	2	4076	2	12056	1	0.114286	0.658618
GO:0035963	cellular response to interleukin-13	biological_process	cellular process	2	4076	2	12056	1	0.114286	0.658618
GO:0035964	COPI-coated vesicle budding	biological_process	cellular component organization or biogenesis	1	4076	1	12056	1	0.338089	0.658618
GO:0035987	endodermal cell differentiation	biological_process	cellular process	10	4076	25	12056	0.4	0.322481	0.658618
GO:0035989	tendon development	biological_process	developmental process	1	4076	1	12056	1	0.338089	0.658618
GO:0036003	positive regulation of transcription from RNA polymerase II promoter in response to stress	biological_process	biological regulation	2	4076	3	12056	0.666667	0.265604	0.658618
GO:0036010	protein localization to endosome	biological_process	localization	3	4076	6	12056	0.5	0.329017	0.658618
GO:0036016	cellular response to interleukin-3	biological_process	cellular process	1	4076	1	12056	1	0.338089	0.658618
GO:0036037	CD8-positive, alpha-beta T cell activation	biological_process	cellular process	1	4076	1	12056	1	0.338089	0.658618
GO:0036046	protein demalonylation	biological_process	cellular process	1	4076	1	12056	1	0.338089	0.658618
GO:0036047	peptidyl-lysine demalonylation	biological_process	cellular process	1	4076	1	12056	1	0.338089	0.658618
GO:0036048	protein desuccinylation	biological_process	cellular process	1	4076	1	12056	1	0.338089	0.658618
GO:0036049	peptidyl-lysine desuccinylation	biological_process	cellular process	1	4076	1	12056	1	0.338089	0.658618
GO:0036060	slit diaphragm assembly	biological_process	cellular component organization or biogenesis	1	4076	1	12056	1	0.338089	0.658618
GO:0036071	N-glycan fucosylation	biological_process	metabolic process	1	4076	1	12056	1	0.338089	0.658618
GO:0036091	positive regulation of transcription from RNA polymerase II promoter in response to oxidative stress	biological_process	biological regulation	2	4076	3	12056	0.666667	0.265604	0.658618
GO:0036111	very long-chain fatty-acyl-CoA metabolic process	biological_process	cellular process	1	4076	1	12056	1	0.338089	0.658618
GO:0036112	medium-chain fatty-acyl-CoA metabolic process	biological_process	cellular process	1	4076	1	12056	1	0.338089	0.658618
GO:0036113	very long-chain fatty-acyl-CoA catabolic process	biological_process	cellular process	1	4076	1	12056	1	0.338089	0.658618
GO:0036124	histone H3-K9 trimethylation	biological_process	cellular component organization or biogenesis	2	4076	3	12056	0.666667	0.265604	0.658618
GO:0036166	phenotypic switching	biological_process	cellular process	1	4076	1	12056	1	0.338089	0.658618
GO:0036257	multivesicular body organization	biological_process	cellular component organization or biogenesis	1	4076	1	12056	1	0.338089	0.658618
GO:0036261	7-methylguanosine cap hypermethylation	biological_process	cellular process	1	4076	1	12056	1	0.338089	0.658618
GO:0036265	RNA (guanine-N7)-methylation	biological_process	cellular process	1	4076	1	12056	1	0.338089	0.658618
GO:0036269	swimming behavior	biological_process	behavior	2	4076	2	12056	1	0.114286	0.658618
GO:0036289	peptidyl-serine autophosphorylation	biological_process	cellular process	3	4076	4	12056	0.75	0.115346	0.658618
GO:0036302	atrioventricular canal development	biological_process	developmental process	3	4076	6	12056	0.5	0.329017	0.658618
GO:0036324	vascular endothelial growth factor receptor-2 signaling pathway	biological_process	biological regulation	2	4076	2	12056	1	0.114286	0.658618
GO:0036335	intestinal stem cell homeostasis	biological_process	biological regulation	1	4076	1	12056	1	0.338089	0.658618
GO:0036336	dendritic cell migration	biological_process	cellular process	2	4076	3	12056	0.666667	0.265604	0.658618
GO:0036337	Fas signaling pathway	biological_process	biological regulation	1	4076	1	12056	1	0.338089	0.658618
GO:0036344	platelet morphogenesis	biological_process	cellular component organization or biogenesis	1	4076	1	12056	1	0.338089	0.658618
GO:0036351	histone H2A-K13 ubiquitination	biological_process	cellular component organization or biogenesis	1	4076	1	12056	1	0.338089	0.658618
GO:0036352	histone H2A-K15 ubiquitination	biological_process	cellular component organization or biogenesis	1	4076	1	12056	1	0.338089	0.658618
GO:0036364	transforming growth factor beta1 activation	biological_process	multicellular organismal process	1	4076	1	12056	1	0.338089	0.658618
GO:0036372	opsin transport	biological_process	localization	1	4076	1	12056	1	0.338089	0.658618
GO:0036378	calcitriol biosynthetic process from calciol	biological_process	biological regulation	1	4076	1	12056	1	0.338089	0.658618
GO:0036414	histone citrullination	biological_process	cellular component organization or biogenesis	1	4076	1	12056	1	0.338089	0.658618
GO:0036438	maintenance of lens transparency	biological_process	multicellular organismal process	2	4076	3	12056	0.666667	0.265604	0.658618
GO:0036481	intrinsic apoptotic signaling pathway in response to hydrogen peroxide	biological_process	biological regulation	1	4076	1	12056	1	0.338089	0.658618
GO:0036494	positive regulation of translation initiation in response to endoplasmic reticulum stress	biological_process	biological regulation	1	4076	1	12056	1	0.338089	0.658618
GO:0036498	IRE1-mediated unfolded protein response	biological_process	biological regulation	3	4076	4	12056	0.75	0.115346	0.658618
GO:0036499	PERK-mediated unfolded protein response	biological_process	biological regulation	1	4076	1	12056	1	0.338089	0.658618
GO:0036514	dopaminergic neuron axon guidance	biological_process	cellular component organization or biogenesis	2	4076	3	12056	0.666667	0.265604	0.658618
GO:0036515	serotonergic neuron axon guidance	biological_process	cellular component organization or biogenesis	2	4076	3	12056	0.666667	0.265604	0.658618
GO:0038001	paracrine signaling	biological_process	cellular process	2	4076	3	12056	0.666667	0.265604	0.658618
GO:0038030	non-canonical Wnt signaling pathway via MAPK cascade	biological_process	biological regulation	1	4076	1	12056	1	0.338089	0.658618
GO:0038033	positive regulation of endothelial cell chemotaxis by VEGF-activated vascular endothelial growth factor receptor signaling pathway	biological_process	biological regulation	2	4076	3	12056	0.666667	0.265604	0.658618
GO:0038061	NIK/NF-kappaB signaling	biological_process	biological regulation	3	4076	4	12056	0.75	0.115346	0.658618
GO:0038065	collagen-activated signaling pathway	biological_process	biological regulation	3	4076	4	12056	0.75	0.115346	0.658618
GO:0038083	peptidyl-tyrosine autophosphorylation	biological_process	cellular process	6	4076	11	12056	0.545455	0.129252	0.658618
GO:0038084	vascular endothelial growth factor signaling pathway	biological_process	biological regulation	3	4076	6	12056	0.5	0.329017	0.658618
GO:0038089	positive regulation of cell migration by vascular endothelial growth factor signaling pathway	biological_process	biological regulation	1	4076	1	12056	1	0.338089	0.658618
GO:0038091	positive regulation of cell proliferation by VEGF-activated platelet derived growth factor receptor signaling pathway	biological_process	biological regulation	2	4076	3	12056	0.666667	0.265604	0.658618
GO:0038098	sequestering of BMP from receptor via BMP binding	biological_process	biological regulation	1	4076	1	12056	1	0.338089	0.658618
GO:0038108	negative regulation of appetite by leptin-mediated signaling pathway	biological_process	biological regulation	2	4076	2	12056	1	0.114286	0.658618
GO:0038110	interleukin-2-mediated signaling pathway	biological_process	biological regulation	2	4076	2	12056	1	0.114286	0.658618
GO:0038129	ERBB3 signaling pathway	biological_process	biological regulation	1	4076	1	12056	1	0.338089	0.658618
GO:0038146	chemokine (C-X-C motif) ligand 12 signaling pathway	biological_process	biological regulation	1	4076	1	12056	1	0.338089	0.658618
GO:0038154	interleukin-11-mediated signaling pathway	biological_process	biological regulation	1	4076	1	12056	1	0.338089	0.658618
GO:0038158	granulocyte colony-stimulating factor signaling pathway	biological_process	biological regulation	1	4076	1	12056	1	0.338089	0.658618
GO:0038172	interleukin-33-mediated signaling pathway	biological_process	biological regulation	1	4076	1	12056	1	0.338089	0.658618
GO:0038179	neurotrophin signaling pathway	biological_process	biological regulation	1	4076	1	12056	1	0.338089	0.658618
GO:0038195	urokinase plasminogen activator signaling pathway	biological_process	biological regulation	1	4076	1	12056	1	0.338089	0.658618
GO:0038203	TORC2 signaling	biological_process	biological regulation	2	4076	3	12056	0.666667	0.265604	0.658618
GO:0039008	pronephric nephron tubule morphogenesis	biological_process	developmental process	1	4076	1	12056	1	0.338089	0.658618
GO:0039019	pronephric nephron development	biological_process	developmental process	1	4076	1	12056	1	0.338089	0.658618
GO:0039020	pronephric nephron tubule development	biological_process	developmental process	1	4076	1	12056	1	0.338089	0.658618
GO:0039023	pronephric duct morphogenesis	biological_process	developmental process	1	4076	1	12056	1	0.338089	0.658618
GO:0039529	RIG-I signaling pathway	biological_process	biological regulation	1	4076	1	12056	1	0.338089	0.658618
GO:0039530	MDA-5 signaling pathway	biological_process	biological regulation	1	4076	1	12056	1	0.338089	0.658618
GO:0039532	negative regulation of viral-induced cytoplasmic pattern recognition receptor signaling pathway	biological_process	biological regulation	1	4076	1	12056	1	0.338089	0.658618
GO:0039534	negative regulation of MDA-5 signaling pathway	biological_process	biological regulation	2	4076	3	12056	0.666667	0.265604	0.658618
GO:0039694	viral RNA genome replication	biological_process	multi-organism process	3	4076	6	12056	0.5	0.329017	0.658618
GO:0039695	DNA-templated viral transcription	biological_process	multi-organism process	1	4076	1	12056	1	0.338089	0.658618
GO:0040001	establishment of mitotic spindle localization	biological_process	cellular component organization or biogenesis	2	4076	3	12056	0.666667	0.265604	0.658618
GO:0040008	regulation of growth	biological_process	biological regulation	9	4076	17	12056	0.529412	0.0816928	0.658618
GO:0040010	positive regulation of growth rate	biological_process	biological regulation	1	4076	1	12056	1	0.338089	0.658618
GO:0040015	negative regulation of multicellular organism growth	biological_process	biological regulation	5	4076	8	12056	0.625	0.09283	0.658618
GO:0040016	embryonic cleavage	biological_process	cellular process	3	4076	6	12056	0.5	0.329017	0.658618
GO:0040017	positive regulation of locomotion	biological_process	biological regulation	1	4076	1	12056	1	0.338089	0.658618
GO:0040018	positive regulation of multicellular organism growth	biological_process	developmental process	10	4076	25	12056	0.4	0.322481	0.658618
GO:0040031	snRNA modification	biological_process	cellular process	1	4076	1	12056	1	0.338089	0.658618
GO:0040037	negative regulation of fibroblast growth factor receptor signaling pathway	biological_process	biological regulation	5	4076	10	12056	0.5	0.22289	0.658618
GO:0042023	DNA endoreduplication	biological_process	cellular process	1	4076	1	12056	1	0.338089	0.658618
GO:0042026	protein refolding	biological_process	cellular process	4	4076	8	12056	0.5	0.268405	0.658618
GO:0042063	gliogenesis	biological_process	cellular process	2	4076	3	12056	0.666667	0.265604	0.658618
GO:0042073	intraciliary transport	biological_process	cellular component organization or biogenesis	8	4076	14	12056	0.571429	0.0622243	0.658618
GO:0042092	type 2 immune response	biological_process	immune system process	1	4076	1	12056	1	0.338089	0.658618
GO:0042093	T-helper cell differentiation	biological_process	cellular process	2	4076	2	12056	1	0.114286	0.658618
GO:0042094	interleukin-2 biosynthetic process	biological_process	metabolic process	2	4076	2	12056	1	0.114286	0.658618
GO:0042098	T cell proliferation	biological_process	cell proliferation	7	4076	13	12056	0.538462	0.110444	0.658618
GO:0042100	B cell proliferation	biological_process	cell proliferation	5	4076	11	12056	0.454545	0.300922	0.658618
GO:0042117	monocyte activation	biological_process	cellular process	2	4076	3	12056	0.666667	0.265604	0.658618
GO:0042118	endothelial cell activation	biological_process	cellular process	4	4076	7	12056	0.571429	0.180618	0.658618
GO:0042130	negative regulation of T cell proliferation	biological_process	biological adhesion	13	4076	26	12056	0.5	0.0645293	0.658618
GO:0042136	neurotransmitter biosynthetic process	biological_process	biological regulation	2	4076	3	12056	0.666667	0.265604	0.658618
GO:0042158	lipoprotein biosynthetic process	biological_process	cellular process	4	4076	6	12056	0.666667	0.104846	0.658618
GO:0042176	regulation of protein catabolic process	biological_process	biological regulation	6	4076	10	12056	0.6	0.0814523	0.658618
GO:0042177	negative regulation of protein catabolic process	biological_process	biological regulation	11	4076	27	12056	0.407407	0.283413	0.658618
GO:0042178	xenobiotic catabolic process	biological_process	cellular process	3	4076	4	12056	0.75	0.115346	0.658618
GO:0042180	cellular ketone metabolic process	biological_process	cellular process	1	4076	1	12056	1	0.338089	0.658618
GO:0042182	ketone catabolic process	biological_process	cellular process	1	4076	1	12056	1	0.338089	0.658618
GO:0042220	response to cocaine	biological_process	response to stimulus	3	4076	6	12056	0.5	0.329017	0.658618
GO:0042228	interleukin-8 biosynthetic process	biological_process	metabolic process	1	4076	1	12056	1	0.338089	0.658618
GO:0042247	establishment of planar polarity of follicular epithelium	biological_process	cellular process	1	4076	1	12056	1	0.338089	0.658618
GO:0042255	ribosome assembly	biological_process	cellular component organization or biogenesis	1	4076	1	12056	1	0.338089	0.658618
GO:0042256	mature ribosome assembly	biological_process	cellular component organization or biogenesis	3	4076	5	12056	0.6	0.216931	0.658618
GO:0042270	protection from natural killer cell mediated cytotoxicity	biological_process	biological regulation	1	4076	1	12056	1	0.338089	0.658618
GO:0042274	ribosomal small subunit biogenesis	biological_process	cellular component organization or biogenesis	4	4076	7	12056	0.571429	0.180618	0.658618
GO:0042307	positive regulation of protein import into nucleus	biological_process	localization	13	4076	28	12056	0.464286	0.113926	0.658618
GO:0042310	vasoconstriction	biological_process	biological regulation	6	4076	12	12056	0.5	0.187273	0.658618
GO:0042313	protein kinase C deactivation	biological_process	biological regulation	1	4076	1	12056	1	0.338089	0.658618
GO:0042326	negative regulation of phosphorylation	biological_process	metabolic process	7	4076	14	12056	0.5	0.158665	0.658618
GO:0042352	GDP-L-fucose salvage	biological_process	cellular process	1	4076	1	12056	1	0.338089	0.658618
GO:0042369	vitamin D catabolic process	biological_process	cellular process	1	4076	1	12056	1	0.338089	0.658618
GO:0042403	thyroid hormone metabolic process	biological_process	biological regulation	2	4076	3	12056	0.666667	0.265604	0.658618
GO:0042438	melanin biosynthetic process	biological_process	cellular process	3	4076	6	12056	0.5	0.329017	0.658618
GO:0042447	hormone catabolic process	biological_process	biological regulation	2	4076	3	12056	0.666667	0.265604	0.658618
GO:0042472	inner ear morphogenesis	biological_process	developmental process	16	4076	42	12056	0.380952	0.330462	0.658618
GO:0042473	outer ear morphogenesis	biological_process	developmental process	4	4076	6	12056	0.666667	0.104846	0.658618
GO:0042482	positive regulation of odontogenesis	biological_process	biological regulation	1	4076	1	12056	1	0.338089	0.658618
GO:0042488	positive regulation of odontogenesis of dentin-containing tooth	biological_process	biological regulation	1	4076	1	12056	1	0.338089	0.658618
GO:0042489	negative regulation of odontogenesis of dentin-containing tooth	biological_process	biological regulation	1	4076	1	12056	1	0.338089	0.658618
GO:0042493	response to drug	biological_process	response to stimulus	24	4076	58	12056	0.413793	0.139911	0.658618
GO:0042531	positive regulation of tyrosine phosphorylation of STAT protein	biological_process	cellular process	14	4076	36	12056	0.388889	0.314574	0.658618
GO:0042534	regulation of tumor necrosis factor biosynthetic process	biological_process	biological regulation	2	4076	2	12056	1	0.114286	0.658618
GO:0042552	myelination	biological_process	cellular process	15	4076	33	12056	0.454545	0.110431	0.658618
GO:0042559	pteridine-containing compound biosynthetic process	biological_process	cellular process	1	4076	1	12056	1	0.338089	0.658618
GO:0042573	retinoic acid metabolic process	biological_process	biological regulation	3	4076	6	12056	0.5	0.329017	0.658618
GO:0042590	antigen processing and presentation of exogenous peptide antigen via MHC class I	biological_process	immune system process	2	4076	2	12056	1	0.114286	0.658618
GO:0042593	glucose homeostasis	biological_process	biological regulation	29	4076	73	12056	0.39726	0.171224	0.658618
GO:0042632	cholesterol homeostasis	biological_process	biological regulation	21	4076	53	12056	0.396226	0.224341	0.658618
GO:0042659	regulation of cell fate specification	biological_process	biological regulation	1	4076	1	12056	1	0.338089	0.658618
GO:0042692	muscle cell differentiation	biological_process	cellular process	6	4076	10	12056	0.6	0.0814523	0.658618
GO:0042733	embryonic digit morphogenesis	biological_process	developmental process	19	4076	44	12056	0.431818	0.124527	0.658618
GO:0042742	defense response to bacterium	biological_process	multi-organism process	25	4076	63	12056	0.396825	0.195355	0.658618
GO:0042749	regulation of circadian sleep/wake cycle	biological_process	behavior	1	4076	1	12056	1	0.338089	0.658618
GO:0042752	regulation of circadian rhythm	biological_process	biological regulation	17	4076	44	12056	0.386364	0.29791	0.658618
GO:0042753	positive regulation of circadian rhythm	biological_process	biological regulation	3	4076	6	12056	0.5	0.329017	0.658618
GO:0042769	DNA damage response, detection of DNA damage	biological_process	cellular process	2	4076	3	12056	0.666667	0.265604	0.658618
GO:0042780	tRNA 3'-end processing	biological_process	cellular process	1	4076	1	12056	1	0.338089	0.658618
GO:0042789	mRNA transcription by RNA polymerase II	biological_process	cellular process	4	4076	8	12056	0.5	0.268405	0.658618
GO:0042986	positive regulation of amyloid precursor protein biosynthetic process	biological_process	biological regulation	2	4076	3	12056	0.666667	0.265604	0.658618
GO:0042998	positive regulation of Golgi to plasma membrane protein transport	biological_process	biological regulation	2	4076	3	12056	0.666667	0.265604	0.658618
GO:0043007	maintenance of rDNA	biological_process	cellular component organization or biogenesis	1	4076	1	12056	1	0.338089	0.658618
GO:0043010	camera-type eye development	biological_process	developmental process	18	4076	44	12056	0.409091	0.199702	0.658618
GO:0043011	myeloid dendritic cell differentiation	biological_process	cellular process	7	4076	14	12056	0.5	0.158665	0.658618
GO:0043030	regulation of macrophage activation	biological_process	biological regulation	4	4076	7	12056	0.571429	0.180618	0.658618
GO:0043039	tRNA aminoacylation	biological_process	cellular process	5	4076	11	12056	0.454545	0.300922	0.658618
GO:0043048	dolichyl monophosphate biosynthetic process	biological_process	cellular process	1	4076	1	12056	1	0.338089	0.658618
GO:0043068	positive regulation of programmed cell death	biological_process	biological regulation	4	4076	7	12056	0.571429	0.180618	0.658618
GO:0043112	receptor metabolic process	biological_process	cellular process	1	4076	1	12056	1	0.338089	0.658618
GO:0043113	receptor clustering	biological_process	localization	5	4076	10	12056	0.5	0.22289	0.658618
GO:0043114	regulation of vascular permeability	biological_process	biological regulation	2	4076	3	12056	0.666667	0.265604	0.658618
GO:0043117	positive regulation of vascular permeability	biological_process	biological regulation	2	4076	3	12056	0.666667	0.265604	0.658618
GO:0043122	regulation of I-kappaB kinase/NF-kappaB signaling	biological_process	biological regulation	7	4076	12	12056	0.583333	0.0712304	0.658618
GO:0043153	entrainment of circadian clock by photoperiod	biological_process	biological regulation	6	4076	12	12056	0.5	0.187273	0.658618
GO:0043154	negative regulation of cysteine-type endopeptidase activity involved in apoptotic process	biological_process	cellular process	18	4076	39	12056	0.461538	0.0739478	0.658618
GO:0043162	ubiquitin-dependent protein catabolic process via the multivesicular body sorting pathway	biological_process	cellular process	5	4076	11	12056	0.454545	0.300922	0.658618
GO:0043179	rhythmic excitation	biological_process	biological regulation	1	4076	1	12056	1	0.338089	0.658618
GO:0043244	regulation of protein complex disassembly	biological_process	biological regulation	1	4076	1	12056	1	0.338089	0.658618
GO:0043247	telomere maintenance in response to DNA damage	biological_process	biological regulation	1	4076	1	12056	1	0.338089	0.658618
GO:0043248	proteasome assembly	biological_process	cellular component organization or biogenesis	4	4076	8	12056	0.5	0.268405	0.658618
GO:0043251	sodium-dependent organic anion transport	biological_process	localization	1	4076	1	12056	1	0.338089	0.658618
GO:0043254	regulation of protein complex assembly	biological_process	biological regulation	5	4076	8	12056	0.625	0.09283	0.658618
GO:0043269	regulation of ion transport	biological_process	biological regulation	3	4076	4	12056	0.75	0.115346	0.658618
GO:0043270	positive regulation of ion transport	biological_process	biological regulation	3	4076	4	12056	0.75	0.115346	0.658618
GO:0043277	apoptotic cell clearance	biological_process	localization	7	4076	13	12056	0.538462	0.110444	0.658618
GO:0043280	positive regulation of cysteine-type endopeptidase activity involved in apoptotic process	biological_process	biological regulation	12	4076	26	12056	0.461538	0.131235	0.658618
GO:0043297	apical junction assembly	biological_process	cellular component organization or biogenesis	4	4076	7	12056	0.571429	0.180618	0.658618
GO:0043316	cytotoxic T cell degranulation	biological_process	cell killing	1	4076	1	12056	1	0.338089	0.658618
GO:0043331	response to dsRNA	biological_process	response to stimulus	1	4076	1	12056	1	0.338089	0.658618
GO:0043368	positive T cell selection	biological_process	cellular process	2	4076	3	12056	0.666667	0.265604	0.658618
GO:0043375	CD8-positive, alpha-beta T cell lineage commitment	biological_process	cellular process	1	4076	1	12056	1	0.338089	0.658618
GO:0043380	regulation of memory T cell differentiation	biological_process	biological regulation	1	4076	1	12056	1	0.338089	0.658618
GO:0043382	positive regulation of memory T cell differentiation	biological_process	biological adhesion	1	4076	1	12056	1	0.338089	0.658618
GO:0043383	negative T cell selection	biological_process	cellular process	1	4076	1	12056	1	0.338089	0.658618
GO:0043392	negative regulation of DNA binding	biological_process	biological regulation	6	4076	13	12056	0.461538	0.253126	0.658618
GO:0043393	regulation of protein binding	biological_process	biological regulation	9	4076	16	12056	0.5625	0.0543532	0.658618
GO:0043402	glucocorticoid mediated signaling pathway	biological_process	cellular process	1	4076	1	12056	1	0.338089	0.658618
GO:0043403	skeletal muscle tissue regeneration	biological_process	developmental process	5	4076	10	12056	0.5	0.22289	0.658618
GO:0043406	positive regulation of MAP kinase activity	biological_process	biological regulation	14	4076	28	12056	0.5	0.0560697	0.658618
GO:0043407	negative regulation of MAP kinase activity	biological_process	biological regulation	13	4076	28	12056	0.464286	0.113926	0.658618
GO:0043409	negative regulation of MAPK cascade	biological_process	biological regulation	7	4076	15	12056	0.466667	0.214536	0.658618
GO:0043434	response to peptide hormone	biological_process	response to stimulus	3	4076	5	12056	0.6	0.216931	0.658618
GO:0043456	regulation of pentose-phosphate shunt	biological_process	biological regulation	1	4076	1	12056	1	0.338089	0.658618
GO:0043457	regulation of cellular respiration	biological_process	biological regulation	3	4076	6	12056	0.5	0.329017	0.658618
GO:0043473	pigmentation	biological_process	pigmentation	11	4076	28	12056	0.392857	0.333467	0.658618
GO:0043489	RNA stabilization	biological_process	biological regulation	1	4076	1	12056	1	0.338089	0.658618
GO:0043490	malate-aspartate shuttle	biological_process	cellular process	2	4076	2	12056	1	0.114286	0.658618
GO:0043491	protein kinase B signaling	biological_process	biological regulation	13	4076	31	12056	0.419355	0.219023	0.658618
GO:0043506	regulation of JUN kinase activity	biological_process	biological regulation	1	4076	1	12056	1	0.338089	0.658618
GO:0043508	negative regulation of JUN kinase activity	biological_process	biological regulation	3	4076	5	12056	0.6	0.216931	0.658618
GO:0043518	negative regulation of DNA damage response, signal transduction by p53 class mediator	biological_process	biological regulation	5	4076	11	12056	0.454545	0.300922	0.658618
GO:0043524	negative regulation of neuron apoptotic process	biological_process	biological regulation	30	4076	78	12056	0.384615	0.22461	0.658618
GO:0043538	regulation of actin phosphorylation	biological_process	biological regulation	1	4076	1	12056	1	0.338089	0.658618
GO:0043551	regulation of phosphatidylinositol 3-kinase activity	biological_process	biological regulation	3	4076	6	12056	0.5	0.329017	0.658618
GO:0043558	regulation of translational initiation in response to stress	biological_process	biological regulation	1	4076	1	12056	1	0.338089	0.658618
GO:0043570	maintenance of DNA repeat elements	biological_process	cellular component organization or biogenesis	3	4076	4	12056	0.75	0.115346	0.658618
GO:0043585	nose morphogenesis	biological_process	developmental process	1	4076	1	12056	1	0.338089	0.658618
GO:0043587	tongue morphogenesis	biological_process	developmental process	1	4076	1	12056	1	0.338089	0.658618
GO:0043588	skin development	biological_process	developmental process	13	4076	30	12056	0.433333	0.180218	0.658618
GO:0043589	skin morphogenesis	biological_process	developmental process	4	4076	7	12056	0.571429	0.180618	0.658618
GO:0043615	astrocyte cell migration	biological_process	cellular process	2	4076	3	12056	0.666667	0.265604	0.658618
GO:0043616	keratinocyte proliferation	biological_process	cell proliferation	4	4076	8	12056	0.5	0.268405	0.658618
GO:0043627	response to estrogen	biological_process	response to stimulus	9	4076	17	12056	0.529412	0.0816928	0.658618
GO:0043649	dicarboxylic acid catabolic process	biological_process	cellular process	1	4076	1	12056	1	0.338089	0.658618
GO:0043928	exonucleolytic nuclear-transcribed mRNA catabolic process involved in deadenylation-dependent decay	biological_process	biological regulation	3	4076	5	12056	0.6	0.216931	0.658618
GO:0043931	ossification involved in bone maturation	biological_process	developmental process	3	4076	6	12056	0.5	0.329017	0.658618
GO:0043932	ossification involved in bone remodeling	biological_process	multicellular organismal process	2	4076	3	12056	0.666667	0.265604	0.658618
GO:0043951	negative regulation of cAMP-mediated signaling	biological_process	biological regulation	5	4076	8	12056	0.625	0.09283	0.658618
GO:0043970	histone H3-K9 acetylation	biological_process	cellular component organization or biogenesis	1	4076	1	12056	1	0.338089	0.658618
GO:0043973	histone H3-K4 acetylation	biological_process	cellular component organization or biogenesis	1	4076	1	12056	1	0.338089	0.658618
GO:0043979	histone H2B-K5 acetylation	biological_process	cellular component organization or biogenesis	1	4076	1	12056	1	0.338089	0.658618
GO:0043987	histone H3-S10 phosphorylation	biological_process	cellular component organization or biogenesis	2	4076	3	12056	0.666667	0.265604	0.658618
GO:0043990	histone H2A-S1 phosphorylation	biological_process	cellular component organization or biogenesis	1	4076	1	12056	1	0.338089	0.658618
GO:0044027	hypermethylation of CpG island	biological_process	biological regulation	1	4076	1	12056	1	0.338089	0.658618
GO:0044053	translocation of peptides or proteins into host cell cytoplasm	biological_process	localization	1	4076	1	12056	1	0.338089	0.658618
GO:0044070	regulation of anion transport	biological_process	biological regulation	3	4076	5	12056	0.6	0.216931	0.658618
GO:0044089	positive regulation of cellular component biogenesis	biological_process	biological regulation	1	4076	1	12056	1	0.338089	0.658618
GO:0044111	development involved in symbiotic interaction	biological_process	developmental process	1	4076	1	12056	1	0.338089	0.658618
GO:0044128	positive regulation of growth of symbiont in host	biological_process	biological regulation	1	4076	1	12056	1	0.338089	0.658618
GO:0044140	negative regulation of growth of symbiont on or near host surface	biological_process	biological regulation	1	4076	1	12056	1	0.338089	0.658618
GO:0044147	negative regulation of development of symbiont involved in interaction with host	biological_process	biological regulation	1	4076	1	12056	1	0.338089	0.658618
GO:0044205	'de novo' UMP biosynthetic process	biological_process	cellular process	2	4076	2	12056	1	0.114286	0.658618
GO:0044208	'de novo' AMP biosynthetic process	biological_process	cellular process	2	4076	2	12056	1	0.114286	0.658618
GO:0044257	cellular protein catabolic process	biological_process	cellular process	6	4076	12	12056	0.5	0.187273	0.658618
GO:0044262	cellular carbohydrate metabolic process	biological_process	cellular process	1	4076	1	12056	1	0.338089	0.658618
GO:0044275	cellular carbohydrate catabolic process	biological_process	cellular process	1	4076	1	12056	1	0.338089	0.658618
GO:0044313	protein K6-linked deubiquitination	biological_process	cellular process	2	4076	3	12056	0.666667	0.265604	0.658618
GO:0044319	wound healing, spreading of cells	biological_process	cellular process	5	4076	9	12056	0.555556	0.152171	0.658618
GO:0044351	macropinocytosis	biological_process	localization	3	4076	6	12056	0.5	0.329017	0.658618
GO:0044539	long-chain fatty acid import	biological_process	localization	4	4076	6	12056	0.666667	0.104846	0.658618
GO:0044546	NLRP3 inflammasome complex assembly	biological_process	cellular component organization or biogenesis	1	4076	1	12056	1	0.338089	0.658618
GO:0044565	dendritic cell proliferation	biological_process	cell proliferation	1	4076	1	12056	1	0.338089	0.658618
GO:0044772	mitotic cell cycle phase transition	biological_process	cellular process	2	4076	3	12056	0.666667	0.265604	0.658618
GO:0044788	modulation by host of viral process	biological_process	multi-organism process	1	4076	1	12056	1	0.338089	0.658618
GO:0044793	negative regulation by host of viral process	biological_process	biological regulation	1	4076	1	12056	1	0.338089	0.658618
GO:0044794	positive regulation by host of viral process	biological_process	biological regulation	2	4076	3	12056	0.666667	0.265604	0.658618
GO:0044828	negative regulation by host of viral genome replication	biological_process	biological regulation	2	4076	3	12056	0.666667	0.265604	0.658618
GO:0044829	positive regulation by host of viral genome replication	biological_process	biological regulation	4	4076	7	12056	0.571429	0.180618	0.658618
GO:0044854	plasma membrane raft assembly	biological_process	cellular component organization or biogenesis	1	4076	1	12056	1	0.338089	0.658618
GO:0044860	protein localization to plasma membrane raft	biological_process	localization	1	4076	1	12056	1	0.338089	0.658618
GO:0044861	protein transport into plasma membrane raft	biological_process	cellular component organization or biogenesis	1	4076	1	12056	1	0.338089	0.658618
GO:0045006	DNA deamination	biological_process	cellular process	2	4076	3	12056	0.666667	0.265604	0.658618
GO:0045026	plasma membrane fusion	biological_process	cellular component organization or biogenesis	1	4076	1	12056	1	0.338089	0.658618
GO:0045064	T-helper 2 cell differentiation	biological_process	cellular process	1	4076	1	12056	1	0.338089	0.658618
GO:0045070	positive regulation of viral genome replication	biological_process	biological regulation	9	4076	18	12056	0.5	0.115889	0.658618
GO:0045078	positive regulation of interferon-gamma biosynthetic process	biological_process	biological regulation	2	4076	3	12056	0.666667	0.265604	0.658618
GO:0045083	negative regulation of interleukin-12 biosynthetic process	biological_process	biological regulation	1	4076	1	12056	1	0.338089	0.658618
GO:0045088	regulation of innate immune response	biological_process	biological regulation	5	4076	8	12056	0.625	0.09283	0.658618
[truncated: 4,940 more rows]

## Sheet: cellular_component
GO_C Term ID	GO_C Term Desc	GO_C Term Level1	GO_C Term Level2	Term Candidate Gene Num	Total Candidate Gene Num	Term Gene Num	Total Gene Num	Rich Ratio	P value	Q value
GO:0005737	cytoplasm	cellular_component	cell part	1011	4114	2454	12308	0.41198	1.23678e-19	1.31222e-16
GO:0005829	cytosol	cellular_component	cell part	815	4114	1934	12308	0.421406	1.6938e-18	8.98563e-16
GO:0005634	nucleus	cellular_component	cell	1184	4114	3038	12308	0.38973	7.44493e-14	1.97477e-11
GO:0005730	nucleolus	cellular_component	cell	243	4114	492	12308	0.493902	6.2527e-14	1.97477e-11
GO:0005783	endoplasmic reticulum	cellular_component	cell	261	4114	608	12308	0.429276	3.48539e-07	7.39601e-05
GO:0005654	nucleoplasm	cellular_component	membrane-enclosed lumen	575	4114	1482	12308	0.387989	2.09973e-06	0.000371302
GO:0005832	chaperonin-containing T-complex	cellular_component	cell	8	4114	8	12308	1	0.000155112	0.0205717
GO:0071013	catalytic step 2 spliceosome	cellular_component	cell	31	4114	53	12308	0.584906	0.000153639	0.0205717
GO:0043231	intracellular membrane-bounded organelle	cellular_component	cell	197	4114	479	12308	0.411273	0.000196649	0.0228656
GO:0045121	membrane raft	cellular_component	membrane	53	4114	105	12308	0.504762	0.000215509	0.0228656
GO:0001650	fibrillar center	cellular_component	cell	49	4114	96	12308	0.510417	0.000261303	0.0252038
GO:0009986	cell surface	cellular_component	cell	135	4114	316	12308	0.427215	0.000301392	0.0266481
GO:0030127	COPII vesicle coat	cellular_component	cell	10	4114	12	12308	0.833333	0.000554391	0.0420149
GO:0045177	apical part of cell	cellular_component	cell	35	4114	65	12308	0.538462	0.000537531	0.0420149
GO:1990904	ribonucleoprotein complex	cellular_component	protein-containing complex	37	4114	70	12308	0.528571	0.000606549	0.0429032
GO:0001725	stress fiber	cellular_component	cell	22	4114	37	12308	0.594595	0.00101545	0.0513043
GO:0005811	lipid droplet	cellular_component	cell	22	4114	37	12308	0.594595	0.00101545	0.0513043
GO:0005901	caveola	cellular_component	cell	24	4114	41	12308	0.585366	0.000828808	0.0513043
GO:0005911	cell-cell junction	cellular_component	cell junction	59	4114	125	12308	0.472	0.000919024	0.0513043
GO:0030175	filopodium	cellular_component	cell	23	4114	39	12308	0.589744	0.000918601	0.0513043
GO:0098978	glutamatergic synapse	cellular_component	synapse	87	4114	197	12308	0.441624	0.00101232	0.0513043
GO:0000932	P-body	cellular_component	cell	24	4114	42	12308	0.571429	0.00132551	0.0639258
GO:0032040	small-subunit processome	cellular_component	protein-containing complex	6	4114	6	12308	1	0.00139125	0.0641791
GO:0000793	condensed chromosome	cellular_component	cell	15	4114	23	12308	0.652174	0.00178775	0.0781328
GO:0032420	stereocilium	cellular_component	cell	13	4114	19	12308	0.684211	0.00191466	0.0781328
GO:0099055	integral component of postsynaptic membrane	cellular_component	cell	11	4114	15	12308	0.733333	0.00184286	0.0781328
GO:0048471	perinuclear region of cytoplasm	cellular_component	cell	129	4114	315	12308	0.409524	0.00279322	0.109763
GO:0005856	cytoskeleton	cellular_component	cell	88	4114	206	12308	0.427184	0.00313767	0.116602
GO:0030133	transport vesicle	cellular_component	cell	15	4114	24	12308	0.625	0.00330128	0.116602
GO:0030176	integral component of endoplasmic reticulum membrane	cellular_component	cell	29	4114	56	12308	0.517857	0.00340684	0.116602
GO:0030496	midbody	cellular_component	cell	47	4114	100	12308	0.47	0.003224	0.116602
GO:0009897	external side of plasma membrane	cellular_component	cell	60	4114	134	12308	0.447761	0.00392072	0.129996
GO:0005905	clathrin-coated pit	cellular_component	cell	18	4114	31	12308	0.580645	0.00414122	0.133146
GO:0005789	endoplasmic reticulum membrane	cellular_component	cell	110	4114	269	12308	0.408922	0.00575468	0.179252
GO:0032991	protein-containing complex	cellular_component	protein-containing complex	140	4114	351	12308	0.39886	0.00591312	0.179252
GO:0000176	nuclear exosome (RNase complex)	cellular_component	cell	7	4114	9	12308	0.777778	0.00840267	0.185734
GO:0005581	collagen trimer	cellular_component	protein-containing complex	23	4114	44	12308	0.522727	0.00749682	0.185734
GO:0005697	telomerase holoenzyme complex	cellular_component	cell	7	4114	9	12308	0.777778	0.00840267	0.185734
GO:0005912	adherens junction	cellular_component	cell junction	17	4114	30	12308	0.566667	0.00738577	0.185734
GO:0005925	focal adhesion	cellular_component	cell junction	47	4114	104	12308	0.451923	0.00806752	0.185734
GO:0030027	lamellipodium	cellular_component	cell	46	4114	101	12308	0.455446	0.00733778	0.185734
GO:0030663	COPI-coated vesicle membrane	cellular_component	cell	7	4114	9	12308	0.777778	0.00840267	0.185734
GO:0031410	cytoplasmic vesicle	cellular_component	cell	70	4114	164	12308	0.426829	0.00797675	0.185734
GO:0034464	BBSome	cellular_component	cell	6	4114	7	12308	0.857143	0.00695129	0.185734
GO:0035770	ribonucleoprotein granule	cellular_component	cell	6	4114	7	12308	0.857143	0.00695129	0.185734
GO:0042383	sarcolemma	cellular_component	cell	25	4114	49	12308	0.510204	0.00807291	0.185734
GO:0044297	cell body	cellular_component	cell	21	4114	39	12308	0.538462	0.00673959	0.185734
GO:0071944	cell periphery	cellular_component	cell	24	4114	46	12308	0.521739	0.00656744	0.185734
GO:0035145	exon-exon junction complex	cellular_component	cell	9	4114	13	12308	0.692308	0.00897116	0.194253
GO:0010494	cytoplasmic stress granule	cellular_component	cell	21	4114	40	12308	0.525	0.00978129	0.207559
GO:0031012	extracellular matrix	cellular_component	extracellular region	48	4114	108	12308	0.444444	0.0108258	0.225219
GO:0005757	mitochondrial permeability transition pore complex	cellular_component	cell	4	4114	4	12308	1	0.0124705	0.240568
GO:0030485	smooth muscle contractile fiber	cellular_component	cell	4	4114	4	12308	1	0.0124705	0.240568
GO:0031226	intrinsic component of plasma membrane	cellular_component	cell	13	4114	22	12308	0.590909	0.0118323	0.240568
GO:0097165	nuclear stress granule	cellular_component	cell	4	4114	4	12308	1	0.0124705	0.240568
GO:0000502	proteasome complex	cellular_component	cell	18	4114	34	12308	0.529412	0.0146306	0.272334
GO:0005681	spliceosomal complex	cellular_component	cell	23	4114	46	12308	0.5	0.0145442	0.272334
GO:0000139	Golgi membrane	cellular_component	cell part	64	4114	152	12308	0.421053	0.0151376	0.276913
GO:0043197	dendritic spine	cellular_component	cell	20	4114	39	12308	0.512821	0.015855	0.28037
GO:0045111	intermediate filament cytoskeleton	cellular_component	cell	20	4114	39	12308	0.512821	0.015855	0.28037
GO:0002199	zona pellucida receptor complex	cellular_component	protein-containing complex	5	4114	6	12308	0.833333	0.0180375	0.281917
GO:0005794	Golgi apparatus	cellular_component	organelle	228	4114	609	12308	0.374384	0.0180682	0.281917
GO:0005851	eukaryotic translation initiation factor 2B complex	cellular_component	cell	5	4114	6	12308	0.833333	0.0180375	0.281917
GO:0015629	actin cytoskeleton	cellular_component	cell	54	4114	126	12308	0.428571	0.016583	0.281917
GO:0016010	dystrophin-associated glycoprotein complex	cellular_component	cell	5	4114	6	12308	0.833333	0.0180375	0.281917
GO:0016607	nuclear speck	cellular_component	cell	94	4114	234	12308	0.401709	0.0171918	0.281917
GO:0034702	ion channel complex	cellular_component	membrane	5	4114	6	12308	0.833333	0.0180375	0.281917
GO:0101031	chaperone complex	cellular_component	protein-containing complex	5	4114	6	12308	0.833333	0.0180375	0.281917
GO:0016327	apicolateral plasma membrane	cellular_component	cell	8	4114	12	12308	0.666667	0.0190411	0.292792
GO:0030126	COPI vesicle coat	cellular_component	cell	7	4114	10	12308	0.7	0.019936	0.293779
GO:0033116	endoplasmic reticulum-Golgi intermediate compartment membrane	cellular_component	cell	6	4114	8	12308	0.75	0.0199126	0.293779
GO:0042555	MCM complex	cellular_component	protein-containing complex	6	4114	8	12308	0.75	0.0199126	0.293779
GO:0005615	extracellular space	cellular_component	extracellular region part	204	4114	543	12308	0.375691	0.0210068	0.305317
GO:0000790	nuclear chromatin	cellular_component	cell	46	4114	107	12308	0.429907	0.0240662	0.340457
GO:0071005	U2-type precatalytic spliceosome	cellular_component	cell	17	4114	33	12308	0.515152	0.0239797	0.340457
GO:0005769	early endosome	cellular_component	cell	56	4114	134	12308	0.41791	0.0257079	0.358896
GO:0060170	ciliary membrane	cellular_component	cell	10	4114	17	12308	0.588235	0.027734	0.382152
GO:0070062	extracellular exosome	cellular_component	extracellular region	26	4114	56	12308	0.464286	0.0291534	0.39656
GO:0000228	nuclear chromosome	cellular_component	cell	9	4114	15	12308	0.6	0.0313044	0.415174
GO:0044291	cell-cell contact zone	cellular_component	cell junction	9	4114	15	12308	0.6	0.0313044	0.415174
GO:0015030	Cajal body	cellular_component	cell	15	4114	29	12308	0.517241	0.0317532	0.415927
GO:0001652	granular component	cellular_component	cell	3	4114	3	12308	1	0.0373267	0.41688
GO:0005683	U7 snRNP	cellular_component	cell	3	4114	3	12308	1	0.0373267	0.41688
GO:0005852	eukaryotic translation initiation factor 3 complex	cellular_component	cell	8	4114	13	12308	0.615385	0.035153	0.41688
GO:0005887	integral component of plasma membrane	cellular_component	cell	136	4114	357	12308	0.380952	0.0337408	0.41688
GO:0008537	proteasome activator complex	cellular_component	cell	3	4114	3	12308	1	0.0373267	0.41688
GO:0022626	cytosolic ribosome	cellular_component	cell	3	4114	3	12308	1	0.0373267	0.41688
GO:0033503	HULC complex	cellular_component	cell	3	4114	3	12308	1	0.0373267	0.41688
GO:0034457	Mpp10 complex	cellular_component	cell	3	4114	3	12308	1	0.0373267	0.41688
GO:0046696	lipopolysaccharide receptor complex	cellular_component	membrane	3	4114	3	12308	1	0.0373267	0.41688
GO:0071006	U2-type catalytic step 1 spliceosome	cellular_component	cell	3	4114	3	12308	1	0.0373267	0.41688
GO:0097149	centralspindlin complex	cellular_component	cell	3	4114	3	12308	1	0.0373267	0.41688
GO:0097452	GAIT complex	cellular_component	protein-containing complex	3	4114	3	12308	1	0.0373267	0.41688
GO:1903561	extracellular vesicle	cellular_component	extracellular region	3	4114	3	12308	1	0.0373267	0.41688
GO:1990357	terminal web	cellular_component	cell	3	4114	3	12308	1	0.0373267	0.41688
GO:0017101	aminoacyl-tRNA synthetase multienzyme complex	cellular_component	cell	7	4114	11	12308	0.636364	0.0391402	0.424488
GO:0042405	nuclear inclusion body	cellular_component	cell	7	4114	11	12308	0.636364	0.0391402	0.424488
GO:0045171	intercellular bridge	cellular_component	extracellular region	20	4114	42	12308	0.47619	0.0392081	0.424488
GO:0005741	mitochondrial outer membrane	cellular_component	cell	27	4114	60	12308	0.45	0.0406618	0.435779
GO:0005686	U2 snRNP	cellular_component	cell	4	4114	5	12308	0.8	0.0456902	0.437334
GO:0014069	postsynaptic density	cellular_component	cell	38	4114	89	12308	0.426966	0.0420477	0.437334
GO:0030424	axon	cellular_component	cell	51	4114	124	12308	0.41129	0.0432157	0.437334
GO:0030688	preribosome, small subunit precursor	cellular_component	protein-containing complex	4	4114	5	12308	0.8	0.0456902	0.437334
GO:0031252	cell leading edge	cellular_component	cell	17	4114	35	12308	0.485714	0.0450937	0.437334
GO:0034663	endoplasmic reticulum chaperone complex	cellular_component	cell	4	4114	5	12308	0.8	0.0456902	0.437334
GO:0043034	costamere	cellular_component	cell	5	4114	7	12308	0.714286	0.0457531	0.437334
GO:0062023	collagen-containing extracellular matrix	cellular_component	extracellular region	28	4114	63	12308	0.444444	0.0443751	0.437334
GO:0070761	pre-snoRNP complex	cellular_component	protein-containing complex	4	4114	5	12308	0.8	0.0456902	0.437334
GO:0071541	eukaryotic translation initiation factor 3 complex, eIF3m	cellular_component	cell	5	4114	7	12308	0.714286	0.0457531	0.437334
GO:0097550	transcriptional preinitiation complex	cellular_component	protein-containing complex	4	4114	5	12308	0.8	0.0456902	0.437334
GO:0099738	cell cortex region	cellular_component	cell	6	4114	9	12308	0.666667	0.0429324	0.437334
GO:0043235	receptor complex	cellular_component	protein-containing complex	40	4114	95	12308	0.421053	0.047174	0.44689
GO:0042995	cell projection	cellular_component	cell	29	4114	66	12308	0.439394	0.0480816	0.451456
GO:0030864	cortical actin cytoskeleton	cellular_component	cell	12	4114	23	12308	0.521739	0.0488731	0.454863
GO:0005791	rough endoplasmic reticulum	cellular_component	cell	8	4114	14	12308	0.571429	0.058404	0.534196
GO:0097546	ciliary base	cellular_component	cell part	8	4114	14	12308	0.571429	0.058404	0.534196
GO:0005623	cell	cellular_component	cell	53	4114	132	12308	0.401515	0.0615304	0.553252
GO:0030054	cell junction	cellular_component	cell junction	78	4114	201	12308	0.38806	0.0611785	0.553252
GO:0000178	exosome (RNase complex)	cellular_component	cell	7	4114	13	12308	0.538462	0.104759	0.565337
GO:0001726	ruffle	cellular_component	cell	24	4114	55	12308	0.436364	0.0733499	0.565337
GO:0001931	uropod	cellular_component	cell	5	4114	8	12308	0.625	0.0888207	0.565337
GO:0002178	palmitoyltransferase complex	cellular_component	protein-containing complex	2	4114	2	12308	1	0.111708	0.565337
GO:0002944	cyclin K-CDK12 complex	cellular_component	cell	2	4114	2	12308	1	0.111708	0.565337
GO:0005584	collagen type I trimer	cellular_component	extracellular region	2	4114	2	12308	1	0.111708	0.565337
GO:0005604	basement membrane	cellular_component	extracellular region	23	4114	53	12308	0.433962	0.0831647	0.565337
GO:0005635	nuclear envelope	cellular_component	cell	34	4114	81	12308	0.419753	0.0662222	0.565337
GO:0005732	small nucleolar ribonucleoprotein complex	cellular_component	protein-containing complex	4	4114	6	12308	0.666667	0.100996	0.565337
GO:0005736	RNA polymerase I complex	cellular_component	cell	4	4114	6	12308	0.666667	0.100996	0.565337
GO:0005813	centrosome	cellular_component	cell part	125	4114	340	12308	0.367647	0.103467	0.565337
GO:0005828	kinetochore microtubule	cellular_component	cell	4	4114	6	12308	0.666667	0.100996	0.565337
GO:0005839	proteasome core complex	cellular_component	cell	9	4114	17	12308	0.529412	0.0765382	0.565337
GO:0005871	kinesin complex	cellular_component	cell	3	4114	4	12308	0.75	0.111895	0.565337
GO:0005900	oncostatin-M receptor complex	cellular_component	cell	2	4114	2	12308	1	0.111708	0.565337
GO:0005954	calcium- and calmodulin-dependent protein kinase complex	cellular_component	cell	2	4114	2	12308	1	0.111708	0.565337
GO:0005968	Rab-protein geranylgeranyltransferase complex	cellular_component	cell	3	4114	4	12308	0.75	0.111895	0.565337
GO:0008024	cyclin/CDK positive transcription elongation factor complex	cellular_component	cell	2	4114	2	12308	1	0.111708	0.565337
GO:0009330	DNA topoisomerase complex (ATP-hydrolyzing)	cellular_component	cell	2	4114	2	12308	1	0.111708	0.565337
GO:0012506	vesicle membrane	cellular_component	membrane	7	4114	13	12308	0.538462	0.104759	0.565337
GO:0016282	eukaryotic 43S preinitiation complex	cellular_component	cell	7	4114	13	12308	0.538462	0.104759	0.565337
GO:0016442	RISC complex	cellular_component	protein-containing complex	6	4114	10	12308	0.6	0.077427	0.565337
GO:0016604	nuclear body	cellular_component	cell	77	4114	202	12308	0.381188	0.0893585	0.565337
GO:0019898	extrinsic component of membrane	cellular_component	membrane	12	4114	24	12308	0.5	0.0687751	0.565337
GO:0022624	proteasome accessory complex	cellular_component	cell	7	4114	13	12308	0.538462	0.104759	0.565337
GO:0030055	cell-substrate junction	cellular_component	cell junction	2	4114	2	12308	1	0.111708	0.565337
GO:0030120	vesicle coat	cellular_component	cell	2	4114	2	12308	1	0.111708	0.565337
GO:0030136	clathrin-coated vesicle	cellular_component	organelle	14	4114	29	12308	0.482759	0.0693789	0.565337
GO:0030665	clathrin-coated vesicle membrane	cellular_component	cell	2	4114	2	12308	1	0.111708	0.565337
GO:0030684	preribosome	cellular_component	protein-containing complex	2	4114	2	12308	1	0.111708	0.565337
GO:0030687	preribosome, large subunit precursor	cellular_component	protein-containing complex	2	4114	2	12308	1	0.111708	0.565337
GO:0030981	cortical microtubule cytoskeleton	cellular_component	cell	2	4114	2	12308	1	0.111708	0.565337
GO:0031010	ISWI-type complex	cellular_component	cell	2	4114	2	12308	1	0.111708	0.565337
GO:0031143	pseudopodium	cellular_component	cell	5	4114	8	12308	0.625	0.0888207	0.565337
GO:0031228	intrinsic component of Golgi membrane	cellular_component	cell	2	4114	2	12308	1	0.111708	0.565337
GO:0031253	cell projection membrane	cellular_component	cell part	5	4114	8	12308	0.625	0.0888207	0.565337
GO:0031428	box C/D snoRNP complex	cellular_component	cell	2	4114	2	12308	1	0.111708	0.565337
GO:0031429	box H/ACA snoRNP complex	cellular_component	cell	2	4114	2	12308	1	0.111708	0.565337
GO:0031515	tRNA (m1A) methyltransferase complex	cellular_component	cell	2	4114	2	12308	1	0.111708	0.565337
GO:0032432	actin filament bundle	cellular_component	cell	3	4114	4	12308	0.75	0.111895	0.565337
GO:0032580	Golgi cisterna membrane	cellular_component	cell	9	4114	18	12308	0.5	0.109043	0.565337
GO:0032592	integral component of mitochondrial membrane	cellular_component	cell	4	4114	6	12308	0.666667	0.100996	0.565337
GO:0033093	Weibel-Palade body	cellular_component	cell	2	4114	2	12308	1	0.111708	0.565337
GO:0033257	Bcl3/NF-kappaB2 complex	cellular_component	cell	2	4114	2	12308	1	0.111708	0.565337
GO:0033290	eukaryotic 48S preinitiation complex	cellular_component	cell	7	4114	12	12308	0.583333	0.0672788	0.565337
GO:0034455	t-UTP complex	cellular_component	cell	2	4114	2	12308	1	0.111708	0.565337
GO:0034751	aryl hydrocarbon receptor complex	cellular_component	cell	2	4114	2	12308	1	0.111708	0.565337
GO:0035101	FACT complex	cellular_component	cell	2	4114	2	12308	1	0.111708	0.565337
GO:0035102	PRC1 complex	cellular_component	cell	5	4114	8	12308	0.625	0.0888207	0.565337
GO:0035189	Rb-E2F complex	cellular_component	cell	2	4114	2	12308	1	0.111708	0.565337
GO:0036195	muscle cell projection membrane	cellular_component	cell	2	4114	2	12308	1	0.111708	0.565337
GO:0036502	Derlin-1-VIMP complex	cellular_component	cell	2	4114	2	12308	1	0.111708	0.565337
GO:0036513	Derlin-1 retrotranslocation complex	cellular_component	cell	6	4114	10	12308	0.6	0.077427	0.565337
GO:0042105	alpha-beta T cell receptor complex	cellular_component	cell	2	4114	2	12308	1	0.111708	0.565337
GO:0042470	melanosome	cellular_component	cell	18	4114	39	12308	0.461538	0.0669089	0.565337
GO:0042788	polysomal ribosome	cellular_component	cell	7	4114	12	12308	0.583333	0.0672788	0.565337
GO:0042824	MHC class I peptide loading complex	cellular_component	cell	2	4114	2	12308	1	0.111708	0.565337
GO:0042825	TAP complex	cellular_component	cell	2	4114	2	12308	1	0.111708	0.565337
GO:0043025	neuronal cell body	cellular_component	cell	45	4114	114	12308	0.394737	0.102079	0.565337
GO:0043220	Schmidt-Lanterman incisure	cellular_component	cell	6	4114	10	12308	0.6	0.077427	0.565337
GO:0043240	Fanconi anaemia nuclear complex	cellular_component	cell	6	4114	10	12308	0.6	0.077427	0.565337
GO:0044218	other organism cell membrane	cellular_component	other organism	2	4114	2	12308	1	0.111708	0.565337
GO:0044609	DBIRD complex	cellular_component	cell	2	4114	2	12308	1	0.111708	0.565337
GO:0045202	synapse	cellular_component	synapse	66	4114	172	12308	0.383721	0.0971119	0.565337
GO:0045211	postsynaptic membrane	cellular_component	cell	27	4114	64	12308	0.421875	0.0889841	0.565337
GO:0046930	pore complex	cellular_component	membrane	4	4114	6	12308	0.666667	0.100996	0.565337
GO:0055037	recycling endosome	cellular_component	cell	27	4114	64	12308	0.421875	0.0889841	0.565337
GO:0070545	PeBoW complex	cellular_component	cell	2	4114	2	12308	1	0.111708	0.565337
GO:0070578	RISC-loading complex	cellular_component	protein-containing complex	5	4114	8	12308	0.625	0.0888207	0.565337
GO:0070743	interleukin-23 complex	cellular_component	extracellular region	2	4114	2	12308	1	0.111708	0.565337
GO:0070938	contractile ring	cellular_component	cell	3	4114	4	12308	0.75	0.111895	0.565337
GO:0070971	endoplasmic reticulum exit site	cellular_component	cell	6	4114	10	12308	0.6	0.077427	0.565337
GO:0071004	U2-type prespliceosome	cellular_component	cell	2	4114	2	12308	1	0.111708	0.565337
GO:0071007	U2-type catalytic step 2 spliceosome	cellular_component	cell	12	4114	24	12308	0.5	0.0687751	0.565337
GO:0071011	precatalytic spliceosome	cellular_component	cell	2	4114	2	12308	1	0.111708	0.565337
GO:0071818	BAT3 complex	cellular_component	cell	2	4114	2	12308	1	0.111708	0.565337
GO:0071953	elastic fiber	cellular_component	extracellular region	2	4114	2	12308	1	0.111708	0.565337
GO:0090651	apical cytoplasm	cellular_component	cell	2	4114	2	12308	1	0.111708	0.565337
GO:0090661	box H/ACA telomerase RNP complex	cellular_component	cell	2	4114	2	12308	1	0.111708	0.565337
GO:0097059	CNTFR-CLCF1 complex	cellular_component	extracellular region part	2	4114	2	12308	1	0.111708	0.565337
GO:0097125	cyclin B1-CDK1 complex	cellular_component	cell	2	4114	2	12308	1	0.111708	0.565337
GO:0097268	cytoophidium	cellular_component	cell	2	4114	2	12308	1	0.111708	0.565337
GO:0097342	ripoptosome	cellular_component	cell	3	4114	4	12308	0.75	0.111895	0.565337
GO:0097418	neurofibrillary tangle	cellular_component	cell	3	4114	4	12308	0.75	0.111895	0.565337
GO:0097470	ribbon synapse	cellular_component	synapse	2	4114	2	12308	1	0.111708	0.565337
GO:0098835	presynaptic endocytic zone membrane	cellular_component	cell part	2	4114	2	12308	1	0.111708	0.565337
GO:0098855	HCN channel complex	cellular_component	cell	2	4114	2	12308	1	0.111708	0.565337
GO:1903143	adrenomedullin receptor complex	cellular_component	cell	2	4114	2	12308	1	0.111708	0.565337
GO:1990393	3M complex	cellular_component	protein-containing complex	3	4114	4	12308	0.75	0.111895	0.565337
GO:1990597	AIP1-IRE1 complex	cellular_component	protein-containing complex	2	4114	2	12308	1	0.111708	0.565337
GO:1990630	IRE1-RACK1-PP2A complex	cellular_component	protein-containing complex	2	4114	2	12308	1	0.111708	0.565337
GO:1990712	HFE-transferrin receptor complex	cellular_component	cell	4	4114	6	12308	0.666667	0.100996	0.565337
GO:0032587	ruffle membrane	cellular_component	cell	19	4114	44	12308	0.431818	0.113555	0.571003
GO:0031234	extrinsic component of cytoplasmic side of plasma membrane	cellular_component	cell	14	4114	31	12308	0.451613	0.117085	0.583225
GO:0042645	mitochondrial nucleoid	cellular_component	cell	14	4114	31	12308	0.451613	0.117085	0.583225
GO:0005765	lysosomal membrane	cellular_component	cell	27	4114	66	12308	0.409091	0.123537	0.609642
GO:0030992	intraciliary transport particle B	cellular_component	protein-containing complex	6	4114	11	12308	0.545455	0.123371	0.609642
GO:0002102	podosome	cellular_component	cell	8	4114	16	12308	0.5	0.12805	0.620368
GO:0005689	U12-type spliceosomal complex	cellular_component	cell	8	4114	16	12308	0.5	0.12805	0.620368
GO:0030426	growth cone	cellular_component	cell	15	4114	34	12308	0.441176	0.127753	0.620368
GO:0046540	U4/U6 x U5 tri-snRNP complex	cellular_component	cell	10	4114	21	12308	0.47619	0.1265	0.620368
GO:0005902	microvillus	cellular_component	cell	16	4114	37	12308	0.432432	0.137681	0.660995
GO:0005913	cell-cell adherens junction	cellular_component	cell junction	16	4114	37	12308	0.432432	0.137681	0.660995
GO:0005641	nuclear envelope lumen	cellular_component	cell	5	4114	9	12308	0.555556	0.146181	0.668527
GO:0005845	mRNA cap binding complex	cellular_component	cell	5	4114	9	12308	0.555556	0.146181	0.668527
GO:0005923	bicellular tight junction	cellular_component	cell junction	27	4114	67	12308	0.402985	0.143519	0.668527
GO:0030018	Z disc	cellular_component	cell	20	4114	48	12308	0.416667	0.144998	0.668527
GO:0030140	trans-Golgi network transport vesicle	cellular_component	cell	5	4114	9	12308	0.555556	0.146181	0.668527
GO:0031965	nuclear membrane	cellular_component	cell	49	4114	128	12308	0.382812	0.141138	0.668527
GO:0032045	guanyl-nucleotide exchange factor complex	cellular_component	cell	5	4114	9	12308	0.555556	0.146181	0.668527
GO:0032421	stereocilium bundle	cellular_component	cell	5	4114	9	12308	0.555556	0.146181	0.668527
GO:0035068	micro-ribonucleoprotein complex	cellular_component	protein-containing complex	5	4114	9	12308	0.555556	0.146181	0.668527
GO:0043596	nuclear replication fork	cellular_component	cell	5	4114	9	12308	0.555556	0.146181	0.668527
GO:1904115	axon cytoplasm	cellular_component	cell	11	4114	24	12308	0.458333	0.142044	0.668527
GO:0005739	mitochondrion	cellular_component	cell	264	4114	749	12308	0.35247	0.146816	0.66855
GO:0000151	ubiquitin ligase complex	cellular_component	cell	18	4114	43	12308	0.418605	0.155585	0.705453
GO:0000243	commitment complex	cellular_component	cell	1	4114	1	12308	1	0.334254	0.725243
GO:0000307	cyclin-dependent protein kinase holoenzyme complex	cellular_component	cell	4	4114	8	12308	0.5	0.260483	0.725243
GO:0000776	kinetochore	cellular_component	cell	26	4114	71	12308	0.366197	0.323929	0.725243
GO:0000792	heterochromatin	cellular_component	cell	7	4114	17	12308	0.411765	0.328967	0.725243
GO:0000796	condensin complex	cellular_component	cell	4	4114	7	12308	0.571429	0.174652	0.725243
GO:0000806	Y chromosome	cellular_component	cell	1	4114	1	12308	1	0.334254	0.725243
GO:0000813	ESCRT I complex	cellular_component	cell	4	4114	8	12308	0.5	0.260483	0.725243
GO:0001527	microfibril	cellular_component	extracellular region	3	4114	6	12308	0.5	0.32141	0.725243
GO:0001651	dense fibrillar component	cellular_component	cell	1	4114	1	12308	1	0.334254	0.725243
GO:0001939	female pronucleus	cellular_component	cell	3	4114	5	12308	0.6	0.211203	0.725243
GO:0002116	semaphorin receptor complex	cellular_component	protein-containing complex	1	4114	1	12308	1	0.334254	0.725243
GO:0002141	stereocilia ankle link	cellular_component	cell	2	4114	3	12308	0.666667	0.26047	0.725243
GO:0002142	stereocilia ankle link complex	cellular_component	cell	2	4114	3	12308	0.666667	0.26047	0.725243
GO:0005577	fibrinogen complex	cellular_component	extracellular region	3	4114	6	12308	0.5	0.32141	0.725243
GO:0005585	collagen type II trimer	cellular_component	extracellular region	1	4114	1	12308	1	0.334254	0.725243
GO:0005592	collagen type XI trimer	cellular_component	extracellular region part	1	4114	1	12308	1	0.334254	0.725243
GO:0005595	collagen type XII trimer	cellular_component	extracellular region	1	4114	1	12308	1	0.334254	0.725243
GO:0005622	intracellular	cellular_component	cell	2	4114	3	12308	0.666667	0.26047	0.725243
GO:0005643	nuclear pore	cellular_component	cell	13	4114	30	12308	0.433333	0.168481	0.725243
GO:0005667	transcription factor complex	cellular_component	cell	46	4114	124	12308	0.370968	0.217877	0.725243
GO:0005671	Ada2/Gcn5/Ada3 transcription activator complex	cellular_component	cell	6	4114	12	12308	0.5	0.179464	0.725243
GO:0005674	transcription factor TFIIF complex	cellular_component	cell	1	4114	1	12308	1	0.334254	0.725243
GO:0005680	anaphase-promoting complex	cellular_component	cell	7	4114	17	12308	0.411765	0.328967	0.725243
GO:0005684	U2-type spliceosomal complex	cellular_component	organelle part	1	4114	1	12308	1	0.334254	0.725243
GO:0005687	U4 snRNP	cellular_component	cell	3	4114	5	12308	0.6	0.211203	0.725243
GO:0005688	U6 snRNP	cellular_component	cell	3	4114	5	12308	0.6	0.211203	0.725243
GO:0005691	U6atac snRNP	cellular_component	cell	1	4114	1	12308	1	0.334254	0.725243
GO:0005713	recombination nodule	cellular_component	cell	1	4114	1	12308	1	0.334254	0.725243
GO:0005726	perichromatin fibrils	cellular_component	cell	2	4114	3	12308	0.666667	0.26047	0.725243
GO:0005745	m-AAA complex	cellular_component	cell	1	4114	1	12308	1	0.334254	0.725243
GO:0005758	mitochondrial intermembrane space	cellular_component	cell	13	4114	32	12308	0.40625	0.245932	0.725243
GO:0005759	mitochondrial matrix	cellular_component	cell	27	4114	68	12308	0.397059	0.165271	0.725243
GO:0005768	endosome	cellular_component	cell	55	4114	151	12308	0.364238	0.240796	0.725243
GO:0005775	vacuolar lumen	cellular_component	cell	1	4114	1	12308	1	0.334254	0.725243
GO:0005786	signal recognition particle, endoplasmic reticulum targeting	cellular_component	cell	3	4114	6	12308	0.5	0.32141	0.725243
GO:0005793	endoplasmic reticulum-Golgi intermediate compartment	cellular_component	cell	13	4114	33	12308	0.393939	0.288906	0.725243
GO:0005815	microtubule organizing center	cellular_component	cell part	33	4114	89	12308	0.370787	0.265084	0.725243
GO:0005826	actomyosin contractile ring	cellular_component	cell	2	4114	3	12308	0.666667	0.26047	0.725243
GO:0005834	heterotrimeric G-protein complex	cellular_component	cell	5	4114	10	12308	0.5	0.214935	0.725243
GO:0005838	proteasome regulatory particle	cellular_component	cell	4	4114	7	12308	0.571429	0.174652	0.725243
GO:0005844	polysome	cellular_component	protein-containing complex	10	4114	23	12308	0.434783	0.208987	0.725243
GO:0005847	mRNA cleavage and polyadenylation specificity factor complex	cellular_component	cell	5	4114	10	12308	0.5	0.214935	0.725243
GO:0005850	eukaryotic translation initiation factor 2 complex	cellular_component	cell	2	4114	3	12308	0.666667	0.26047	0.725243
GO:0005854	nascent polypeptide-associated complex	cellular_component	cell	1	4114	1	12308	1	0.334254	0.725243
GO:0005881	cytoplasmic microtubule	cellular_component	cell part	12	4114	28	12308	0.428571	0.193721	0.725243
GO:0005895	interleukin-5 receptor complex	cellular_component	cell	1	4114	1	12308	1	0.334254	0.725243
GO:0005914	spot adherens junction	cellular_component	cell junction	1	4114	1	12308	1	0.334254	0.725243
GO:0005915	zonula adherens	cellular_component	cell junction	3	4114	5	12308	0.6	0.211203	0.725243
GO:0005916	fascia adherens	cellular_component	cell junction	4	4114	7	12308	0.571429	0.174652	0.725243
GO:0005940	septin ring	cellular_component	cell	1	4114	1	12308	1	0.334254	0.725243
GO:0005942	phosphatidylinositol 3-kinase complex	cellular_component	membrane	2	4114	3	12308	0.666667	0.26047	0.725243
GO:0005967	mitochondrial pyruvate dehydrogenase complex	cellular_component	cell	1	4114	1	12308	1	0.334254	0.725243
GO:0005969	serine-pyruvate aminotransferase complex	cellular_component	cell	1	4114	1	12308	1	0.334254	0.725243
GO:0008023	transcription elongation factor complex	cellular_component	cell	7	4114	16	12308	0.4375	0.26509	0.725243
GO:0008043	intracellular ferritin complex	cellular_component	cell	1	4114	1	12308	1	0.334254	0.725243
GO:0008074	guanylate cyclase complex, soluble	cellular_component	cell	1	4114	1	12308	1	0.334254	0.725243
GO:0008282	inward rectifying potassium channel	cellular_component	cell	1	4114	1	12308	1	0.334254	0.725243
GO:0008287	protein serine/threonine phosphatase complex	cellular_component	cell	1	4114	1	12308	1	0.334254	0.725243
GO:0008328	ionotropic glutamate receptor complex	cellular_component	cell	2	4114	3	12308	0.666667	0.26047	0.725243
GO:0008352	katanin complex	cellular_component	cell	1	4114	1	12308	1	0.334254	0.725243
GO:0008623	CHRAC	cellular_component	cell	1	4114	1	12308	1	0.334254	0.725243
GO:0009328	phenylalanine-tRNA ligase complex	cellular_component	cell	1	4114	1	12308	1	0.334254	0.725243
GO:0009925	basal plasma membrane	cellular_component	cell	8	4114	17	12308	0.470588	0.173838	0.725243
GO:0012510	trans-Golgi network transport vesicle membrane	cellular_component	cell	1	4114	1	12308	1	0.334254	0.725243
GO:0014704	intercalated disc	cellular_component	cell junction	11	4114	27	12308	0.407407	0.26899	0.725243
GO:0015630	microtubule cytoskeleton	cellular_component	cell	36	4114	98	12308	0.367347	0.275221	0.725243
GO:0016011	dystroglycan complex	cellular_component	cell	3	4114	5	12308	0.6	0.211203	0.725243
GO:0016012	sarcoglycan complex	cellular_component	cell	3	4114	6	12308	0.5	0.32141	0.725243
GO:0016028	rhabdomere	cellular_component	cell	1	4114	1	12308	1	0.334254	0.725243
GO:0016234	inclusion body	cellular_component	cell	5	4114	11	12308	0.454545	0.291239	0.725243
GO:0016272	prefoldin complex	cellular_component	protein-containing complex	3	4114	6	12308	0.5	0.32141	0.725243
GO:0016281	eukaryotic translation initiation factor 4F complex	cellular_component	cell	2	4114	3	12308	0.666667	0.26047	0.725243
GO:0016328	lateral plasma membrane	cellular_component	cell	13	4114	31	12308	0.419355	0.205599	0.725243
GO:0016342	catenin complex	cellular_component	cell	4	4114	8	12308	0.5	0.260483	0.725243
GO:0016363	nuclear matrix	cellular_component	cell	17	4114	42	12308	0.404762	0.208256	0.725243
GO:0016460	myosin II complex	cellular_component	cell	2	4114	3	12308	0.666667	0.26047	0.725243
GO:0016581	NuRD complex	cellular_component	cell	4	4114	8	12308	0.5	0.260483	0.725243
GO:0016592	mediator complex	cellular_component	cell	10	4114	25	12308	0.4	0.307749	0.725243
GO:0016600	flotillin complex	cellular_component	cell	4	4114	7	12308	0.571429	0.174652	0.725243
GO:0016605	PML body	cellular_component	cell	17	4114	45	12308	0.377778	0.317443	0.725243
GO:0017146	NMDA selective glutamate receptor complex	cellular_component	cell	3	4114	5	12308	0.6	0.211203	0.725243
GO:0019005	SCF ubiquitin ligase complex	cellular_component	cell	10	4114	23	12308	0.434783	0.208987	0.725243
GO:0019773	proteasome core complex, alpha-subunit complex	cellular_component	cell	4	4114	7	12308	0.571429	0.174652	0.725243
GO:0019774	proteasome core complex, beta-subunit complex	cellular_component	cell	1	4114	1	12308	1	0.334254	0.725243
GO:0030017	sarcomere	cellular_component	cell	8	4114	19	12308	0.421053	0.282158	0.725243
GO:0030057	desmosome	cellular_component	cell junction	6	4114	14	12308	0.428571	0.312783	0.725243
GO:0030125	clathrin vesicle coat	cellular_component	cell	1	4114	1	12308	1	0.334254	0.725243
GO:0030128	clathrin coat of endocytic vesicle	cellular_component	cell	1	4114	1	12308	1	0.334254	0.725243
GO:0030132	clathrin coat of coated pit	cellular_component	cell	4	4114	7	12308	0.571429	0.174652	0.725243
GO:0030135	coated vesicle	cellular_component	cell	1	4114	1	12308	1	0.334254	0.725243
GO:0030137	COPI-coated vesicle	cellular_component	cell	3	4114	6	12308	0.5	0.32141	0.725243
GO:0030139	endocytic vesicle	cellular_component	cell	14	4114	34	12308	0.411765	0.216264	0.725243
GO:0030173	integral component of Golgi membrane	cellular_component	cell	9	4114	20	12308	0.45	0.19283	0.725243
GO:0030486	smooth muscle dense body	cellular_component	cell	1	4114	1	12308	1	0.334254	0.725243
GO:0030660	Golgi-associated vesicle membrane	cellular_component	cell	3	4114	6	12308	0.5	0.32141	0.725243
GO:0030667	secretory granule membrane	cellular_component	cell	3	4114	5	12308	0.6	0.211203	0.725243
GO:0030990	intraciliary transport particle	cellular_component	protein-containing complex	1	4114	1	12308	1	0.334254	0.725243
GO:0031092	platelet alpha granule membrane	cellular_component	cell	2	4114	3	12308	0.666667	0.26047	0.725243
GO:0031258	lamellipodium membrane	cellular_component	cell	3	4114	6	12308	0.5	0.32141	0.725243
GO:0031260	pseudopodium membrane	cellular_component	cell	1	4114	1	12308	1	0.334254	0.725243
GO:0031264	death-inducing signaling complex	cellular_component	cell	2	4114	3	12308	0.666667	0.26047	0.725243
GO:0031265	CD95 death-inducing signaling complex	cellular_component	cell	2	4114	3	12308	0.666667	0.26047	0.725243
GO:0031300	intrinsic component of organelle membrane	cellular_component	membrane	1	4114	1	12308	1	0.334254	0.725243
GO:0031475	myosin V complex	cellular_component	cell	1	4114	1	12308	1	0.334254	0.725243
GO:0031514	motile cilium	cellular_component	cell part	15	4114	39	12308	0.384615	0.304623	0.725243
GO:0031592	centrosomal corona	cellular_component	cell	1	4114	1	12308	1	0.334254	0.725243
GO:0031982	vesicle	cellular_component	organelle	25	4114	64	12308	0.390625	0.203237	0.725243
GO:0032002	interleukin-28 receptor complex	cellular_component	cell	1	4114	1	12308	1	0.334254	0.725243
GO:0032059	bleb	cellular_component	cell	3	4114	5	12308	0.6	0.211203	0.725243
GO:0032144	4-aminobutyrate transaminase complex	cellular_component	cell	1	4114	1	12308	1	0.334254	0.725243
GO:0032154	cleavage furrow	cellular_component	cell	11	4114	25	12308	0.44	0.180385	0.725243
GO:0032156	septin cytoskeleton	cellular_component	cell	1	4114	1	12308	1	0.334254	0.725243
GO:0032173	septin collar	cellular_component	cell	1	4114	1	12308	1	0.334254	0.725243
GO:0032281	AMPA glutamate receptor complex	cellular_component	cell	7	4114	17	12308	0.411765	0.328967	0.725243
GO:0032311	angiogenin-PRI complex	cellular_component	extracellular region	1	4114	1	12308	1	0.334254	0.725243
GO:0032419	extrinsic component of lysosome membrane	cellular_component	cell	1	4114	1	12308	1	0.334254	0.725243
GO:0032437	cuticular plate	cellular_component	cell	3	4114	6	12308	0.5	0.32141	0.725243
GO:0032994	protein-lipid complex	cellular_component	protein-containing complex	1	4114	1	12308	1	0.334254	0.725243
GO:0032996	Bcl3-Bcl10 complex	cellular_component	cell	1	4114	1	12308	1	0.334254	0.725243
GO:0033010	paranodal junction	cellular_component	cell junction	3	4114	5	12308	0.6	0.211203	0.725243
GO:0033065	Rad51C-XRCC3 complex	cellular_component	cell	1	4114	1	12308	1	0.334254	0.725243
GO:0033162	melanosome membrane	cellular_component	cell	3	4114	5	12308	0.6	0.211203	0.725243
GO:0033557	Slx1-Slx4 complex	cellular_component	cell	1	4114	1	12308	1	0.334254	0.725243
GO:0034359	mature chylomicron	cellular_component	extracellular region	1	4114	1	12308	1	0.334254	0.725243
GO:0034451	centriolar satellite	cellular_component	cell	9	4114	22	12308	0.409091	0.296091	0.725243
GO:0034668	integrin alpha4-beta1 complex	cellular_component	cell	1	4114	1	12308	1	0.334254	0.725243
GO:0034678	integrin alpha8-beta1 complex	cellular_component	cell	1	4114	1	12308	1	0.334254	0.725243
GO:0034708	methyltransferase complex	cellular_component	cell	1	4114	1	12308	1	0.334254	0.725243
GO:0034709	methylosome	cellular_component	cell	4	4114	7	12308	0.571429	0.174652	0.725243
GO:0034774	secretory granule lumen	cellular_component	cell	1	4114	1	12308	1	0.334254	0.725243
GO:0035003	subapical complex	cellular_component	cell	1	4114	1	12308	1	0.334254	0.725243
GO:0035327	transcriptionally active chromatin	cellular_component	cell	7	4114	16	12308	0.4375	0.26509	0.725243
GO:0035371	microtubule plus-end	cellular_component	organelle	6	4114	13	12308	0.461538	0.243496	0.725243
GO:0035631	CD40 receptor complex	cellular_component	cell	4	4114	7	12308	0.571429	0.174652	0.725243
GO:0035861	site of double-strand break	cellular_component	cell	13	4114	31	12308	0.419355	0.205599	0.725243
GO:0035866	alphav-beta3 integrin-PKCalpha complex	cellular_component	cell	1	4114	1	12308	1	0.334254	0.725243
GO:0036038	MKS complex	cellular_component	cell	4	4114	8	12308	0.5	0.260483	0.725243
GO:0036053	glomerular endothelium fenestra	cellular_component	membrane	1	4114	1	12308	1	0.334254	0.725243
GO:0036186	early phagosome membrane	cellular_component	cell	1	4114	1	12308	1	0.334254	0.725243
GO:0036398	TCR signalosome	cellular_component	protein-containing complex	1	4114	1	12308	1	0.334254	0.725243
GO:0036464	cytoplasmic ribonucleoprotein granule	cellular_component	cell part	19	4114	46	12308	0.413043	0.163683	0.725243
GO:0042175	nuclear outer membrane-endoplasmic reticulum membrane network	cellular_component	cell	1	4114	1	12308	1	0.334254	0.725243
GO:0042406	extrinsic component of endoplasmic reticulum membrane	cellular_component	cell	3	4114	5	12308	0.6	0.211203	0.725243
GO:0042564	NLS-dependent protein nuclear import complex	cellular_component	cell	1	4114	1	12308	1	0.334254	0.725243
GO:0042565	RNA nuclear export complex	cellular_component	cell	1	4114	1	12308	1	0.334254	0.725243
GO:0042583	chromaffin granule	cellular_component	cell	1	4114	1	12308	1	0.334254	0.725243
GO:0042612	MHC class I protein complex	cellular_component	cell	3	4114	5	12308	0.6	0.211203	0.725243
GO:0042641	actomyosin	cellular_component	cell	3	4114	6	12308	0.5	0.32141	0.725243
GO:0042721	TIM22 mitochondrial import inner membrane insertion complex	cellular_component	cell	2	4114	3	12308	0.666667	0.26047	0.725243
GO:0043196	varicosity	cellular_component	cell	1	4114	1	12308	1	0.334254	0.725243
GO:0043527	tRNA methyltransferase complex	cellular_component	cell	1	4114	1	12308	1	0.334254	0.725243
GO:0043657	host cell	cellular_component	other organism	2	4114	3	12308	0.666667	0.26047	0.725243
GO:0044279	other organism membrane	cellular_component	other organism	1	4114	1	12308	1	0.334254	0.725243
GO:0044298	cell body membrane	cellular_component	cell	1	4114	1	12308	1	0.334254	0.725243
GO:0044299	C-fiber	cellular_component	cell	1	4114	1	12308	1	0.334254	0.725243
GO:0044308	axonal spine	cellular_component	cell	2	4114	3	12308	0.666667	0.26047	0.725243
GO:0044309	neuron spine	cellular_component	cell	2	4114	3	12308	0.666667	0.26047	0.725243
GO:0044393	microspike	cellular_component	cell	1	4114	1	12308	1	0.334254	0.725243
GO:0044530	supraspliceosomal complex	cellular_component	cell	1	4114	1	12308	1	0.334254	0.725243
GO:0044614	nuclear pore cytoplasmic filaments	cellular_component	cell	1	4114	1	12308	1	0.334254	0.725243
GO:0044615	nuclear pore nuclear basket	cellular_component	cell	4	4114	7	12308	0.571429	0.174652	0.725243
GO:0045178	basal part of cell	cellular_component	cell	5	4114	10	12308	0.5	0.214935	0.725243
GO:0045252	oxoglutarate dehydrogenase complex	cellular_component	cell	2	4114	3	12308	0.666667	0.26047	0.725243
GO:0045259	proton-transporting ATP synthase complex	cellular_component	cell	1	4114	1	12308	1	0.334254	0.725243
GO:0045334	clathrin-coated endocytic vesicle	cellular_component	cell	4	4114	8	12308	0.5	0.260483	0.725243
GO:0048179	activin receptor complex	cellular_component	cell	2	4114	3	12308	0.666667	0.26047	0.725243
GO:0051233	spindle midzone	cellular_component	cell	8	4114	17	12308	0.470588	0.173838	0.725243
GO:0055028	cortical microtubule	cellular_component	cell	1	4114	1	12308	1	0.334254	0.725243
GO:0060053	neurofilament cytoskeleton	cellular_component	cell	1	4114	1	12308	1	0.334254	0.725243
GO:0060171	stereocilium membrane	cellular_component	cell	1	4114	1	12308	1	0.334254	0.725243
GO:0060205	cytoplasmic vesicle lumen	cellular_component	cell	1	4114	1	12308	1	0.334254	0.725243
GO:0060987	lipid tube	cellular_component	protein-containing complex	1	4114	1	12308	1	0.334254	0.725243
GO:0061574	ASAP complex	cellular_component	protein-containing complex	1	4114	1	12308	1	0.334254	0.725243
GO:0070069	cytochrome complex	cellular_component	protein-containing complex	1	4114	1	12308	1	0.334254	0.725243
GO:0070110	ciliary neurotrophic factor receptor complex	cellular_component	cell	2	4114	3	12308	0.666667	0.26047	0.725243
GO:0070772	PAS complex	cellular_component	cell	1	4114	1	12308	1	0.334254	0.725243
GO:0070826	paraferritin complex	cellular_component	cell	1	4114	1	12308	1	0.334254	0.725243
GO:0070937	CRD-mediated mRNA stability complex	cellular_component	cell	3	4114	5	12308	0.6	0.211203	0.725243
GO:0071133	alpha9-beta1 integrin-ADAM8 complex	cellular_component	cell	1	4114	1	12308	1	0.334254	0.725243
GO:0071339	MLL1 complex	cellular_component	cell	9	4114	20	12308	0.45	0.19283	0.725243
GO:0071458	integral component of cytoplasmic side of endoplasmic reticulum membrane	cellular_component	cell	3	4114	5	12308	0.6	0.211203	0.725243
GO:0071556	integral component of lumenal side of endoplasmic reticulum membrane	cellular_component	cell	3	4114	5	12308	0.6	0.211203	0.725243
GO:0071665	gamma-catenin-TCF7L2 complex	cellular_component	cell	1	4114	1	12308	1	0.334254	0.725243
GO:0071782	endoplasmic reticulum tubular network	cellular_component	cell	5	4114	10	12308	0.5	0.214935	0.725243
GO:0071797	LUBAC complex	cellular_component	cell	2	4114	3	12308	0.666667	0.26047	0.725243
GO:0071914	prominosome	cellular_component	extracellular region	1	4114	1	12308	1	0.334254	0.725243
GO:0071942	XPC complex	cellular_component	cell	1	4114	1	12308	1	0.334254	0.725243
GO:0072492	host cell mitochondrial intermembrane space	cellular_component	other organism	1	4114	1	12308	1	0.334254	0.725243
GO:0072559	NLRP3 inflammasome complex	cellular_component	cell	2	4114	3	12308	0.666667	0.26047	0.725243
GO:0089701	U2AF	cellular_component	cell	1	4114	1	12308	1	0.334254	0.725243
GO:0090537	CERF complex	cellular_component	cell	1	4114	1	12308	1	0.334254	0.725243
GO:0090636	outer dense plaque of desmosome	cellular_component	cell	1	4114	1	12308	1	0.334254	0.725243
GO:0090637	inner dense plaque of desmosome	cellular_component	cell	1	4114	1	12308	1	0.334254	0.725243
GO:0097038	perinuclear endoplasmic reticulum	cellular_component	cell	5	4114	10	12308	0.5	0.214935	0.725243
GO:0097058	CRLF-CLCF1 complex	cellular_component	extracellular region	1	4114	1	12308	1	0.334254	0.725243
GO:0097129	cyclin D2-CDK4 complex	cellular_component	cell	2	4114	3	12308	0.666667	0.26047	0.725243
GO:0097136	Bcl-2 family protein complex	cellular_component	protein-containing complex	3	4114	5	12308	0.6	0.211203	0.725243
GO:0097144	BAX complex	cellular_component	protein-containing complex	1	4114	1	12308	1	0.334254	0.725243
GO:0097145	BAK complex	cellular_component	protein-containing complex	1	4114	1	12308	1	0.334254	0.725243
GO:0097225	sperm midpiece	cellular_component	cell	6	4114	14	12308	0.428571	0.312783	0.725243
GO:0097409	glial cytoplasmic inclusion	cellular_component	cell	1	4114	1	12308	1	0.334254	0.725243
GO:0097414	classical Lewy body	cellular_component	cell	1	4114	1	12308	1	0.334254	0.725243
GO:0097427	microtubule bundle	cellular_component	cell	2	4114	3	12308	0.666667	0.26047	0.725243
GO:0097444	spine apparatus	cellular_component	cell	1	4114	1	12308	1	0.334254	0.725243
GO:0097447	dendritic tree	cellular_component	cell	1	4114	1	12308	1	0.334254	0.725243
GO:0097451	glial limiting end-foot	cellular_component	cell	1	4114	1	12308	1	0.334254	0.725243
GO:0097462	Lewy neurite	cellular_component	cell	1	4114	1	12308	1	0.334254	0.725243
GO:0097728	9+0 motile cilium	cellular_component	cell	1	4114	1	12308	1	0.334254	0.725243
GO:0098559	cytoplasmic side of early endosome membrane	cellular_component	cell	2	4114	3	12308	0.666667	0.26047	0.725243
GO:0098577	inactive sex chromosome	cellular_component	cell	1	4114	1	12308	1	0.334254	0.725243
GO:0098594	mucin granule	cellular_component	cell	1	4114	1	12308	1	0.334254	0.725243
GO:0098683	cochlear hair cell ribbon synapse	cellular_component	synapse	1	4114	1	12308	1	0.334254	0.725243
GO:0098684	photoreceptor ribbon synapse	cellular_component	synapse	4	4114	7	12308	0.571429	0.174652	0.725243
GO:0098685	Schaffer collateral - CA1 synapse	cellular_component	synapse	20	4114	54	12308	0.37037	0.332913	0.725243
GO:0098686	hippocampal mossy fiber to CA3 synapse	cellular_component	synapse	7	4114	17	12308	0.411765	0.328967	0.725243
GO:0098688	parallel fiber to Purkinje cell synapse	cellular_component	synapse	5	4114	11	12308	0.454545	0.291239	0.725243
GO:0098723	skeletal muscle myofibril	cellular_component	cell	5	4114	10	12308	0.5	0.214935	0.725243
GO:0098793	presynapse	cellular_component	cell	25	4114	64	12308	0.390625	0.203237	0.725243
GO:0098826	endoplasmic reticulum tubular network membrane	cellular_component	cell	3	4114	5	12308	0.6	0.211203	0.725243
GO:0098845	postsynaptic endosome	cellular_component	cell	1	4114	1	12308	1	0.334254	0.725243
GO:0098892	extrinsic component of postsynaptic specialization membrane	cellular_component	cell	1	4114	1	12308	1	0.334254	0.725243
GO:0098966	perisynaptic extracellular matrix	cellular_component	extracellular region	1	4114	1	12308	1	0.334254	0.725243
GO:0098985	asymmetric, glutamatergic, excitatory synapse	cellular_component	synapse	1	4114	1	12308	1	0.334254	0.725243
GO:0098999	extrinsic component of postsynaptic endosome membrane	cellular_component	cell	1	4114	1	12308	1	0.334254	0.725243
GO:0099020	perinuclear endoplasmic reticulum lumen	cellular_component	cell	1	4114	1	12308	1	0.334254	0.725243
GO:0099053	activating signal cointegrator 1 complex	cellular_component	protein-containing complex	2	4114	3	12308	0.666667	0.26047	0.725243
GO:0099189	postsynaptic spectrin-associated cytoskeleton	cellular_component	cell	1	4114	1	12308	1	0.334254	0.725243
GO:0099524	postsynaptic cytosol	cellular_component	cell	3	4114	5	12308	0.6	0.211203	0.725243
GO:0110070	cellularization cleavage furrow	cellular_component	cell	1	4114	1	12308	1	0.334254	0.725243
GO:0120134	proximal portion of axoneme	cellular_component	cell	1	4114	1	12308	1	0.334254	0.725243
GO:0140261	BCOR complex	cellular_component	cell	1	4114	1	12308	1	0.334254	0.725243
GO:0150034	distal axon	cellular_component	cell	1	4114	1	12308	1	0.334254	0.725243
GO:0150057	amylin receptor complex 2	cellular_component	cell	1	4114	1	12308	1	0.334254	0.725243
GO:1902636	kinociliary basal body	cellular_component	cell part	2	4114	3	12308	0.666667	0.26047	0.725243
GO:1902711	GABA-A receptor complex	cellular_component	protein-containing complex	3	4114	5	12308	0.6	0.211203	0.725243
GO:1902911	protein kinase complex	cellular_component	protein-containing complex	1	4114	1	12308	1	0.334254	0.725243
GO:1902937	inward rectifier potassium channel complex	cellular_component	cell	1	4114	1	12308	1	0.334254	0.725243
GO:1904949	ATPase complex	cellular_component	protein-containing complex	1	4114	1	12308	1	0.334254	0.725243
GO:1905720	cytoplasmic microtubule bundle	cellular_component	cell	1	4114	1	12308	1	0.334254	0.725243
GO:1990005	granular vesicle	cellular_component	cell	1	4114	1	12308	1	0.334254	0.725243
GO:1990032	parallel fiber	cellular_component	cell	1	4114	1	12308	1	0.334254	0.725243
GO:1990037	Lewy body core	cellular_component	cell	1	4114	1	12308	1	0.334254	0.725243
GO:1990038	Lewy body corona	cellular_component	cell	1	4114	1	12308	1	0.334254	0.725243
GO:1990047	spindle matrix	cellular_component	cell	1	4114	1	12308	1	0.334254	0.725243
GO:1990111	spermatoproteasome complex	cellular_component	cell	2	4114	3	12308	0.666667	0.26047	0.725243
GO:1990406	CGRP receptor complex	cellular_component	cell	1	4114	1	12308	1	0.334254	0.725243
GO:1990423	RZZ complex	cellular_component	cell	2	4114	3	12308	0.666667	0.26047	0.725243
GO:1990565	HSP90-CDC37 chaperone complex	cellular_component	cell	1	4114	1	12308	1	0.334254	0.725243
GO:1990578	perinuclear endoplasmic reticulum membrane	cellular_component	cell	2	4114	3	12308	0.666667	0.26047	0.725243
GO:1990590	ATF1-ATF4 transcription factor complex	cellular_component	cell	1	4114	1	12308	1	0.334254	0.725243
GO:1990604	IRE1-TRAF2-ASK1 complex	cellular_component	cell	2	4114	3	12308	0.666667	0.26047	0.725243
GO:1990696	USH2 complex	cellular_component	protein-containing complex	2	4114	3	12308	0.666667	0.26047	0.725243
GO:1990726	Lsm1-7-Pat1 complex	cellular_component	protein-containing complex	2	4114	3	12308	0.666667	0.26047	0.725243
GO:1990730	VCP-NSFL1C complex	cellular_component	cell	1	4114	1	12308	1	0.334254	0.725243
GO:1990971	EMILIN complex	cellular_component	extracellular region	1	4114	1	12308	1	0.334254	0.725243
GO:0005929	cilium	cellular_component	cell	41	4114	115	12308	0.356522	0.337965	0.731797
GO:0030315	T-tubule	cellular_component	cell	8	4114	20	12308	0.4	0.341709	0.733914
GO:0030425	dendrite	cellular_component	cell part	42	4114	118	12308	0.355932	0.340084	0.733914
GO:0031519	PcG protein complex	cellular_component	cell	8	4114	20	12308	0.4	0.341709	0.733914
GO:0099056	integral component of presynaptic membrane	cellular_component	cell	8	4114	20	12308	0.4	0.341709	0.733914
GO:0000786	nucleosome	cellular_component	cell	23	4114	63	12308	0.365079	0.345243	0.740006
GO:0000164	protein phosphatase type 1 complex	cellular_component	cell	4	4114	9	12308	0.444444	0.351925	0.740858
GO:0005685	U1 snRNP	cellular_component	cell	4	4114	9	12308	0.444444	0.351925	0.740858
GO:0005720	nuclear heterochromatin	cellular_component	cell	4	4114	9	12308	0.444444	0.351925	0.740858
GO:0005874	microtubule	cellular_component	cell part	46	4114	130	12308	0.353846	0.347883	0.740858
GO:0030134	COPII-coated ER to Golgi transport vesicle	cellular_component	cell	4	4114	9	12308	0.444444	0.351925	0.740858
GO:0031527	filopodium membrane	cellular_component	cell	4	4114	9	12308	0.444444	0.351925	0.740858
GO:0033391	chromatoid body	cellular_component	cell	4	4114	9	12308	0.444444	0.351925	0.740858
GO:0044295	axonal growth cone	cellular_component	cell	4	4114	9	12308	0.444444	0.351925	0.740858
GO:0048500	signal recognition particle	cellular_component	cell	4	4114	9	12308	0.444444	0.351925	0.740858
GO:0005777	peroxisome	cellular_component	cell	26	4114	72	12308	0.361111	0.355382	0.746653
GO:0008021	synaptic vesicle	cellular_component	cell	17	4114	46	12308	0.369565	0.356939	0.748444
GO:0031902	late endosome membrane	cellular_component	cell	11	4114	29	12308	0.37931	0.368142	0.770412
GO:0000242	pericentriolar material	cellular_component	cell	7	4114	18	12308	0.388889	0.394699	0.795276
GO:0000974	Prp19 complex	cellular_component	protein-containing complex	2	4114	4	12308	0.5	0.409045	0.795276
GO:0001940	male pronucleus	cellular_component	cell	2	4114	4	12308	0.5	0.409045	0.795276
GO:0005575	cellular_component	cellular_component	cellular_component	2	4114	4	12308	0.5	0.409045	0.795276
GO:0005782	peroxisomal matrix	cellular_component	cell	2	4114	4	12308	0.5	0.409045	0.795276
GO:0005785	signal recognition particle receptor complex	cellular_component	cell	2	4114	4	12308	0.5	0.409045	0.795276
GO:0005819	spindle	cellular_component	cell	17	4114	47	12308	0.361702	0.397265	0.795276
GO:0005938	cell cortex	cellular_component	cell	20	4114	56	12308	0.357143	0.406517	0.795276
GO:0008250	oligosaccharyltransferase complex	cellular_component	cell	2	4114	4	12308	0.5	0.409045	0.795276
GO:0012505	endomembrane system	cellular_component	cell	6	4114	15	12308	0.4	0.384548	0.795276
GO:0012507	ER to Golgi transport vesicle membrane	cellular_component	cell	2	4114	4	12308	0.5	0.409045	0.795276
GO:0017059	serine C-palmitoyltransferase complex	cellular_component	cell	2	4114	4	12308	0.5	0.409045	0.795276
GO:0030117	membrane coat	cellular_component	cell	9	4114	24	12308	0.375	0.409256	0.795276
GO:0030130	clathrin coat of trans-Golgi network vesicle	cellular_component	cell	2	4114	4	12308	0.5	0.409045	0.795276
GO:0030141	secretory granule	cellular_component	cell	14	4114	38	12308	0.368421	0.38513	0.795276
GO:0030289	protein phosphatase 4 complex	cellular_component	cell	2	4114	4	12308	0.5	0.409045	0.795276
GO:0030659	cytoplasmic vesicle membrane	cellular_component	cell	14	4114	38	12308	0.368421	0.38513	0.795276
GO:0030670	phagocytic vesicle membrane	cellular_component	cell	2	4114	4	12308	0.5	0.409045	0.795276
GO:0031090	organelle membrane	cellular_component	membrane	16	4114	44	12308	0.363636	0.393609	0.795276
GO:0032301	MutSalpha complex	cellular_component	cell	2	4114	4	12308	0.5	0.409045	0.795276
GO:0033017	sarcoplasmic reticulum membrane	cellular_component	cell	8	4114	21	12308	0.380952	0.402713	0.795276
GO:0034705	potassium channel complex	cellular_component	membrane	2	4114	4	12308	0.5	0.409045	0.795276
GO:0034706	sodium channel complex	cellular_component	membrane	2	4114	4	12308	0.5	0.409045	0.795276
GO:0034715	pICln-Sm protein complex	cellular_component	cell	2	4114	4	12308	0.5	0.409045	0.795276
GO:0035658	Mon1-Ccz1 complex	cellular_component	cell	2	4114	4	12308	0.5	0.409045	0.795276
GO:0043005	neuron projection	cellular_component	cell part	33	4114	94	12308	0.351064	0.401999	0.795276
GO:0043186	P granule	cellular_component	cell	2	4114	4	12308	0.5	0.409045	0.795276
GO:0043203	axon hillock	cellular_component	cell	2	4114	4	12308	0.5	0.409045	0.795276
GO:0045180	basal cortex	cellular_component	cell	2	4114	4	12308	0.5	0.409045	0.795276
GO:0061689	tricellular tight junction	cellular_component	cell junction	2	4114	4	12308	0.5	0.409045	0.795276
GO:0070522	ERCC4-ERCC1 complex	cellular_component	cell	2	4114	4	12308	0.5	0.409045	0.795276
GO:0070765	gamma-secretase complex	cellular_component	cell	2	4114	4	12308	0.5	0.409045	0.795276
GO:0071437	invadopodium	cellular_component	cell	2	4114	4	12308	0.5	0.409045	0.795276
GO:0071439	clathrin complex	cellular_component	cell	2	4114	4	12308	0.5	0.409045	0.795276
GO:0097224	sperm connecting piece	cellular_component	cell	2	4114	4	12308	0.5	0.409045	0.795276
GO:0097422	tubular endosome	cellular_component	cell	2	4114	4	12308	0.5	0.409045	0.795276
GO:0097433	dense body	cellular_component	cell	2	4114	4	12308	0.5	0.409045	0.795276
GO:0097443	sorting endosome	cellular_component	cell	2	4114	4	12308	0.5	0.409045	0.795276
GO:0098982	GABA-ergic synapse	cellular_component	synapse	15	4114	41	12308	0.365854	0.389587	0.795276
GO:0000118	histone deacetylase complex	cellular_component	cell	8	4114	22	12308	0.363636	0.46364	0.797368
GO:0000145	exocyst	cellular_component	cell	5	4114	14	12308	0.357143	0.527503	0.797368
GO:0000152	nuclear ubiquitin ligase complex	cellular_component	cell	1	4114	2	12308	0.5	0.556801	0.797368
GO:0000308	cytoplasmic cyclin-dependent protein kinase holoenzyme complex	cellular_component	cell	1	4114	2	12308	0.5	0.556801	0.797368
GO:0000421	autophagosome membrane	cellular_component	cell	4	4114	10	12308	0.4	0.443252	0.797368
GO:0000777	condensed chromosome kinetochore	cellular_component	cell	6	4114	16	12308	0.375	0.456223	0.797368
GO:0000778	condensed nuclear chromosome kinetochore	cellular_component	cell	1	4114	2	12308	0.5	0.556801	0.797368
GO:0000785	chromatin	cellular_component	cell	23	4114	66	12308	0.348485	0.44869	0.797368
GO:0000794	condensed nuclear chromosome	cellular_component	cell	8	4114	23	12308	0.347826	0.523136	0.797368
GO:0000836	Hrd1p ubiquitin ligase complex	cellular_component	cell	1	4114	2	12308	0.5	0.556801	0.797368
GO:0000839	Hrd1p ubiquitin ligase ERAD-L complex	cellular_component	cell	1	4114	2	12308	0.5	0.556801	0.797368
GO:0000930	gamma-tubulin complex	cellular_component	cell	3	4114	8	12308	0.375	0.534075	0.797368
GO:0000939	condensed chromosome inner kinetochore	cellular_component	cell part	1	4114	2	12308	0.5	0.556801	0.797368
GO:0001533	cornified envelope	cellular_component	cell	4	4114	11	12308	0.363636	0.530116	0.797368
GO:0001741	XY body	cellular_component	cell	2	4114	5	12308	0.4	0.540939	0.797368
GO:0001891	phagocytic cup	cellular_component	cell	5	4114	14	12308	0.357143	0.527503	0.797368
GO:0002193	MAML1-RBP-Jkappa- ICN1 complex	cellular_component	protein-containing complex	1	4114	2	12308	0.5	0.556801	0.797368
GO:0002945	cyclin K-CDK13 complex	cellular_component	cell	1	4114	2	12308	0.5	0.556801	0.797368
GO:0005608	laminin-3 complex	cellular_component	extracellular region	1	4114	2	12308	0.5	0.556801	0.797368
GO:0005610	laminin-5 complex	cellular_component	extracellular region	1	4114	2	12308	0.5	0.556801	0.797368
GO:0005655	nucleolar ribonuclease P complex	cellular_component	cell	1	4114	2	12308	0.5	0.556801	0.797368
GO:0005658	alpha DNA polymerase:primase complex	cellular_component	cell	1	4114	2	12308	0.5	0.556801	0.797368
GO:0005666	RNA polymerase III complex	cellular_component	cell	4	4114	11	12308	0.363636	0.530116	0.797368
GO:0005690	U4atac snRNP	cellular_component	cell	1	4114	2	12308	0.5	0.556801	0.797368
GO:0005694	chromosome	cellular_component	cell	28	4114	83	12308	0.337349	0.517519	0.797368
GO:0005774	vacuolar membrane	cellular_component	cell	1	4114	2	12308	0.5	0.556801	0.797368
GO:0005788	endoplasmic reticulum lumen	cellular_component	cell	11	4114	31	12308	0.354839	0.470618	0.797368
GO:0005798	Golgi-associated vesicle	cellular_component	cell	3	4114	7	12308	0.428571	0.431478	0.797368
GO:0005801	cis-Golgi network	cellular_component	cell	10	4114	27	12308	0.37037	0.414734	0.797368
GO:0005846	nuclear cap binding complex	cellular_component	cell	1	4114	2	12308	0.5	0.556801	0.797368
GO:0005859	muscle myosin complex	cellular_component	cell	1	4114	2	12308	0.5	0.556801	0.797368
GO:0005863	striated muscle myosin thick filament	cellular_component	cell	1	4114	2	12308	0.5	0.556801	0.797368
GO:0005883	neurofilament	cellular_component	cell	2	4114	5	12308	0.4	0.540939	0.797368
GO:0005885	Arp2/3 protein complex	cellular_component	cell	4	4114	11	12308	0.363636	0.530116	0.797368
GO:0005896	interleukin-6 receptor complex	cellular_component	cell	1	4114	2	12308	0.5	0.556801	0.797368
GO:0005899	insulin receptor complex	cellular_component	cell	1	4114	2	12308	0.5	0.556801	0.797368
GO:0005903	brush border	cellular_component	cell	13	4114	36	12308	0.361111	0.427042	0.797368
GO:0008091	spectrin	cellular_component	cell	2	4114	5	12308	0.4	0.540939	0.797368
GO:0008180	COP9 signalosome	cellular_component	cell	10	4114	28	12308	0.357143	0.468645	0.797368
GO:0008540	proteasome regulatory particle, base subcomplex	cellular_component	cell	2	4114	5	12308	0.4	0.540939	0.797368
GO:0008541	proteasome regulatory particle, lid subcomplex	cellular_component	cell	1	4114	2	12308	0.5	0.556801	0.797368
GO:0008622	epsilon DNA polymerase complex	cellular_component	cell part	1	4114	2	12308	0.5	0.556801	0.797368
GO:0009368	endopeptidase Clp complex	cellular_component	cell	1	4114	2	12308	0.5	0.556801	0.797368
GO:0009898	cytoplasmic side of plasma membrane	cellular_component	cell	10	4114	28	12308	0.357143	0.468645	0.797368
GO:0010008	endosome membrane	cellular_component	cell	19	4114	54	12308	0.351852	0.442096	0.797368
GO:0016324	apical plasma membrane	cellular_component	membrane	51	4114	148	12308	0.344595	0.424772	0.797368
GO:0016459	myosin complex	cellular_component	cell	13	4114	38	12308	0.342105	0.520019	0.797368
GO:0016529	sarcoplasmic reticulum	cellular_component	cell	12	4114	34	12308	0.352941	0.472344	0.797368
GO:0016939	kinesin II complex	cellular_component	cell	1	4114	2	12308	0.5	0.556801	0.797368
GO:0017109	glutamate-cysteine ligase complex	cellular_component	cell	1	4114	2	12308	0.5	0.556801	0.797368
GO:0019008	molybdopterin synthase complex	cellular_component	cell	1	4114	2	12308	0.5	0.556801	0.797368
GO:0019013	viral nucleocapsid	cellular_component	virion	1	4114	2	12308	0.5	0.556801	0.797368
GO:0019035	viral integration complex	cellular_component	other organism	1	4114	2	12308	0.5	0.556801	0.797368
GO:0019908	nuclear cyclin-dependent protein kinase holoenzyme complex	cellular_component	cell	1	4114	2	12308	0.5	0.556801	0.797368
GO:0020003	symbiont-containing vacuole	cellular_component	extracellular region	1	4114	2	12308	0.5	0.556801	0.797368
GO:0030014	CCR4-NOT complex	cellular_component	cell	6	4114	16	12308	0.375	0.456223	0.797368
GO:0030124	AP-4 adaptor complex	cellular_component	cell	1	4114	2	12308	0.5	0.556801	0.797368
GO:0030658	transport vesicle membrane	cellular_component	cell	1	4114	2	12308	0.5	0.556801	0.797368
GO:0030877	beta-catenin destruction complex	cellular_component	cell	3	4114	7	12308	0.428571	0.431478	0.797368
GO:0030880	RNA polymerase complex	cellular_component	cell	1	4114	2	12308	0.5	0.556801	0.797368
GO:0030906	retromer, cargo-selective complex	cellular_component	cell	1	4114	2	12308	0.5	0.556801	0.797368
GO:0031091	platelet alpha granule	cellular_component	cell	5	4114	13	12308	0.384615	0.450817	0.797368
GO:0031213	RSF complex	cellular_component	cell	1	4114	2	12308	0.5	0.556801	0.797368
GO:0031225	anchored component of membrane	cellular_component	membrane	7	4114	19	12308	0.368421	0.460348	0.797368
GO:0031251	PAN complex	cellular_component	cell	1	4114	2	12308	0.5	0.556801	0.797368
GO:0031301	integral component of organelle membrane	cellular_component	membrane	3	4114	8	12308	0.375	0.534075	0.797368
GO:0031307	integral component of mitochondrial outer membrane	cellular_component	cell	4	4114	11	12308	0.363636	0.530116	0.797368
GO:0031315	extrinsic component of mitochondrial outer membrane	cellular_component	cell part	1	4114	2	12308	0.5	0.556801	0.797368
GO:0031415	NatA complex	cellular_component	cell	2	4114	5	12308	0.4	0.540939	0.797368
GO:0031417	NatC complex	cellular_component	cell	1	4114	2	12308	0.5	0.556801	0.797368
GO:0031436	BRCA1-BARD1 complex	cellular_component	cell	1	4114	2	12308	0.5	0.556801	0.797368
GO:0031499	TRAMP complex	cellular_component	cell	1	4114	2	12308	0.5	0.556801	0.797368
GO:0031510	SUMO activating enzyme complex	cellular_component	cell	1	4114	2	12308	0.5	0.556801	0.797368
GO:0032300	mismatch repair complex	cellular_component	cell	2	4114	5	12308	0.4	0.540939	0.797368
GO:0032302	MutSbeta complex	cellular_component	cell	1	4114	2	12308	0.5	0.556801	0.797368
GO:0032449	CBM complex	cellular_component	cell	1	4114	2	12308	0.5	0.556801	0.797368
GO:0032590	dendrite membrane	cellular_component	cell	2	4114	5	12308	0.4	0.540939	0.797368
GO:0032591	dendritic spine membrane	cellular_component	cell	1	4114	2	12308	0.5	0.556801	0.797368
GO:0032783	ELL-EAF complex	cellular_component	cell	1	4114	2	12308	0.5	0.556801	0.797368
GO:0032807	DNA ligase IV complex	cellular_component	cell	1	4114	2	12308	0.5	0.556801	0.797368
GO:0032982	myosin filament	cellular_component	cell	2	4114	5	12308	0.4	0.540939	0.797368
GO:0033018	sarcoplasmic reticulum lumen	cellular_component	cell	2	4114	5	12308	0.4	0.540939	0.797368
GO:0034045	phagophore assembly site membrane	cellular_component	cell	3	4114	8	12308	0.375	0.534075	0.797368
GO:0034098	VCP-NPL4-UFD1 AAA ATPase complex	cellular_component	organelle	3	4114	7	12308	0.428571	0.431478	0.797368
GO:0034364	high-density lipoprotein particle	cellular_component	extracellular region	6	4114	17	12308	0.352941	0.525635	0.797368
GO:0034518	RNA cap binding complex	cellular_component	protein-containing complex	1	4114	2	12308	0.5	0.556801	0.797368
GO:0034666	integrin alpha2-beta1 complex	cellular_component	cell	1	4114	2	12308	0.5	0.556801	0.797368
GO:0034669	integrin alpha4-beta7 complex	cellular_component	cell	1	4114	2	12308	0.5	0.556801	0.797368
GO:0034681	integrin alpha11-beta1 complex	cellular_component	cell	1	4114	2	12308	0.5	0.556801	0.797368
GO:0034686	integrin alphav-beta8 complex	cellular_component	cell	1	4114	2	12308	0.5	0.556801	0.797368
GO:0034707	chloride channel complex	cellular_component	membrane	6	4114	16	12308	0.375	0.456223	0.797368
GO:0035097	histone methyltransferase complex	cellular_component	cell	6	4114	17	12308	0.352941	0.525635	0.797368
GO:0035253	ciliary rootlet	cellular_component	cell	2	4114	5	12308	0.4	0.540939	0.797368
GO:0035339	SPOTS complex	cellular_component	cell	1	4114	2	12308	0.5	0.556801	0.797368
GO:0035354	Toll-like receptor 1-Toll-like receptor 2 protein complex	cellular_component	cell	1	4114	2	12308	0.5	0.556801	0.797368
GO:0035577	azurophil granule membrane	cellular_component	cell	1	4114	2	12308	0.5	0.556801	0.797368
GO:0035692	macrophage migration inhibitory factor receptor complex	cellular_component	protein-containing complex	1	4114	2	12308	0.5	0.556801	0.797368
GO:0035749	myelin sheath adaxonal region	cellular_component	cell	2	4114	5	12308	0.4	0.540939	0.797368
GO:0035869	ciliary transition zone	cellular_component	cell	9	4114	25	12308	0.36	0.466353	0.797368
GO:0035985	senescence-associated heterochromatin focus	cellular_component	cell	1	4114	2	12308	0.5	0.556801	0.797368
GO:0036057	slit diaphragm	cellular_component	cell junction	3	4114	7	12308	0.428571	0.431478	0.797368
GO:0036064	ciliary basal body	cellular_component	cell	30	4114	86	12308	0.348837	0.426613	0.797368
GO:0036117	hyaluranon cable	cellular_component	extracellular region	1	4114	2	12308	0.5	0.556801	0.797368
GO:0036156	inner dynein arm	cellular_component	cell part	1	4114	2	12308	0.5	0.556801	0.797368
GO:0036396	RNA N6-methyladenosine methyltransferase complex	cellular_component	cell	3	4114	7	12308	0.428571	0.431478	0.797368
GO:0042272	nuclear RNA export factor complex	cellular_component	cell	1	4114	2	12308	0.5	0.556801	0.797368
GO:0042581	specific granule	cellular_component	cell	5	4114	13	12308	0.384615	0.450817	0.797368
GO:0042582	azurophil granule	cellular_component	cell	3	4114	7	12308	0.428571	0.431478	0.797368
GO:0042622	photoreceptor outer segment membrane	cellular_component	cell	2	4114	5	12308	0.4	0.540939	0.797368
GO:0042627	chylomicron	cellular_component	extracellular region	3	4114	8	12308	0.375	0.534075	0.797368
GO:0042719	mitochondrial intermembrane space protein transporter complex	cellular_component	cell	1	4114	2	12308	0.5	0.556801	0.797368
GO:0043083	synaptic cleft	cellular_component	extracellular region	3	4114	8	12308	0.375	0.534075	0.797368
GO:0043209	myelin sheath	cellular_component	cell	7	4114	19	12308	0.368421	0.460348	0.797368
GO:0043227	membrane-bounded organelle	cellular_component	organelle	1	4114	2	12308	0.5	0.556801	0.797368
GO:0043256	laminin complex	cellular_component	extracellular region	1	4114	2	12308	0.5	0.556801	0.797368
GO:0043293	apoptosome	cellular_component	cell	1	4114	2	12308	0.5	0.556801	0.797368
GO:0043514	interleukin-12 complex	cellular_component	extracellular region	1	4114	2	12308	0.5	0.556801	0.797368
GO:0044301	climbing fiber	cellular_component	cell	1	4114	2	12308	0.5	0.556801	0.797368
GO:0044304	main axon	cellular_component	cell	1	4114	2	12308	0.5	0.556801	0.797368
GO:0044305	calyx of Held	cellular_component	cell	3	4114	8	12308	0.375	0.534075	0.797368
GO:0044306	neuron projection terminus	cellular_component	cell	4	4114	10	12308	0.4	0.443252	0.797368
GO:0044322	endoplasmic reticulum quality control compartment	cellular_component	cell	2	4114	5	12308	0.4	0.540939	0.797368
GO:0044354	macropinosome	cellular_component	cell	3	4114	7	12308	0.428571	0.431478	0.797368
GO:0044753	amphisome	cellular_component	cell	1	4114	2	12308	0.5	0.556801	0.797368
GO:0044754	autolysosome	cellular_component	cell	2	4114	5	12308	0.4	0.540939	0.797368
GO:0044798	nuclear transcription factor complex	cellular_component	cell	2	4114	5	12308	0.4	0.540939	0.797368
GO:0045025	mitochondrial degradosome	cellular_component	cell	1	4114	2	12308	0.5	0.556801	0.797368
GO:0045120	pronucleus	cellular_component	cell	3	4114	7	12308	0.428571	0.431478	0.797368
GO:0046658	anchored component of plasma membrane	cellular_component	cell	6	4114	17	12308	0.352941	0.525635	0.797368
GO:0048269	methionine adenosyltransferase complex	cellular_component	cell	1	4114	2	12308	0.5	0.556801	0.797368
GO:0048476	Holliday junction resolvase complex	cellular_component	cell	1	4114	2	12308	0.5	0.556801	0.797368
GO:0048787	presynaptic active zone membrane	cellular_component	cell	1	4114	2	12308	0.5	0.556801	0.797368
GO:0055038	recycling endosome membrane	cellular_component	cell	10	4114	29	12308	0.344828	0.521541	0.797368
GO:0060187	cell pole	cellular_component	cell	1	4114	2	12308	0.5	0.556801	0.797368
GO:0061617	MICOS complex	cellular_component	cell	3	4114	7	12308	0.428571	0.431478	0.797368
GO:0061673	mitotic spindle astral microtubule	cellular_component	cell	1	4114	2	12308	0.5	0.556801	0.797368
GO:0061700	GATOR2 complex	cellular_component	protein-containing complex	3	4114	8	12308	0.375	0.534075	0.797368
GO:0065010	extracellular membrane-bounded organelle	cellular_component	extracellular region	1	4114	2	12308	0.5	0.556801	0.797368
GO:0070369	beta-catenin-TCF7L2 complex	cellular_component	cell	1	4114	2	12308	0.5	0.556801	0.797368
GO:0070381	endosome to plasma membrane transport vesicle	cellular_component	cell	1	4114	2	12308	0.5	0.556801	0.797368
GO:0070436	Grb2-EGFR complex	cellular_component	cell	1	4114	2	12308	0.5	0.556801	0.797368
GO:0070557	PCNA-p21 complex	cellular_component	cell	1	4114	2	12308	0.5	0.556801	0.797368
GO:0070652	HAUS complex	cellular_component	cell	3	4114	7	12308	0.428571	0.431478	0.797368
GO:0070724	BMP receptor complex	cellular_component	cell	1	4114	2	12308	0.5	0.556801	0.797368
GO:0070821	tertiary granule membrane	cellular_component	cell	1	4114	2	12308	0.5	0.556801	0.797368
GO:0071065	alpha9-beta1 integrin-vascular cell adhesion molecule-1 complex	cellular_component	cell	1	4114	2	12308	0.5	0.556801	0.797368
GO:0071203	WASH complex	cellular_component	cell	3	4114	8	12308	0.375	0.534075	0.797368
GO:0071204	histone pre-mRNA 3'end processing complex	cellular_component	cell	1	4114	2	12308	0.5	0.556801	0.797368
GO:0071595	Nem1-Spo7 phosphatase complex	cellular_component	cell	1	4114	2	12308	0.5	0.556801	0.797368
GO:0072686	mitotic spindle	cellular_component	cell	17	4114	49	12308	0.346939	0.478632	0.797368
GO:0090498	extrinsic component of Golgi membrane	cellular_component	cell	1	4114	2	12308	0.5	0.556801	0.797368
GO:0090571	RNA polymerase II transcription repressor complex	cellular_component	cell	1	4114	2	12308	0.5	0.556801	0.797368
GO:0097123	cyclin A1-CDK2 complex	cellular_component	cell	1	4114	2	12308	0.5	0.556801	0.797368
GO:0097124	cyclin A2-CDK2 complex	cellular_component	cell	1	4114	2	12308	0.5	0.556801	0.797368
GO:0097134	cyclin E1-CDK2 complex	cellular_component	cell	1	4114	2	12308	0.5	0.556801	0.797368
GO:0097135	cyclin E2-CDK2 complex	cellular_component	cell	1	4114	2	12308	0.5	0.556801	0.797368
GO:0097362	MCM8-MCM9 complex	cellular_component	protein-containing complex	1	4114	2	12308	0.5	0.556801	0.797368
GO:0097512	cardiac myofibril	cellular_component	cell	2	4114	5	12308	0.4	0.540939	0.797368
GO:0097513	myosin II filament	cellular_component	cell	1	4114	2	12308	0.5	0.556801	0.797368
GO:0097542	ciliary tip	cellular_component	cell	3	4114	7	12308	0.428571	0.431478	0.797368
GO:0097575	lateral cell cortex	cellular_component	cell	1	4114	2	12308	0.5	0.556801	0.797368
GO:0097729	9+2 motile cilium	cellular_component	cell	2	4114	5	12308	0.4	0.540939	0.797368
GO:0098554	cytoplasmic side of endoplasmic reticulum membrane	cellular_component	cell	1	4114	2	12308	0.5	0.556801	0.797368
GO:0098560	cytoplasmic side of late endosome membrane	cellular_component	cell	1	4114	2	12308	0.5	0.556801	0.797368
GO:0098794	postsynapse	cellular_component	cell	18	4114	54	12308	0.333333	0.55688	0.797368
GO:0098797	plasma membrane protein complex	cellular_component	cell	1	4114	2	12308	0.5	0.556801	0.797368
GO:0098833	presynaptic endocytic zone	cellular_component	cell	1	4114	2	12308	0.5	0.556801	0.797368
GO:0098857	membrane microdomain	cellular_component	membrane	1	4114	2	12308	0.5	0.556801	0.797368
GO:0098981	cholinergic synapse	cellular_component	synapse	3	4114	7	12308	0.428571	0.431478	0.797368
GO:0099025	anchored component of postsynaptic membrane	cellular_component	cell	1	4114	2	12308	0.5	0.556801	0.797368
GO:0099031	anchored component of postsynaptic density membrane	cellular_component	cell	1	4114	2	12308	0.5	0.556801	0.797368
GO:0099059	integral component of presynaptic active zone membrane	cellular_component	cell	1	4114	2	12308	0.5	0.556801	0.797368
GO:0099061	integral component of postsynaptic density membrane	cellular_component	cell	7	4114	19	12308	0.368421	0.460348	0.797368
GO:0099154	serotonergic synapse	cellular_component	synapse	1	4114	2	12308	0.5	0.556801	0.797368
GO:0099160	postsynaptic intermediate filament cytoskeleton	cellular_component	cell	1	4114	2	12308	0.5	0.556801	0.797368
GO:0099503	secretory vesicle	cellular_component	cell	1	4114	2	12308	0.5	0.556801	0.797368
GO:0099572	postsynaptic specialization	cellular_component	cell	1	4114	2	12308	0.5	0.556801	0.797368
GO:0099634	postsynaptic specialization membrane	cellular_component	cell	1	4114	2	12308	0.5	0.556801	0.797368
GO:0106003	amyloid-beta complex	cellular_component	protein-containing complex	1	4114	2	12308	0.5	0.556801	0.797368
GO:1904423	dehydrodolichyl diphosphate synthase complex	cellular_component	protein-containing complex	1	4114	2	12308	0.5	0.556801	0.797368
GO:1905721	mitotic spindle astral microtubule end	cellular_component	cell	1	4114	2	12308	0.5	0.556801	0.797368
GO:1990023	mitotic spindle midzone	cellular_component	cell	4	4114	11	12308	0.363636	0.530116	0.797368
GO:1990026	hippocampal mossy fiber expansion	cellular_component	cell	1	4114	2	12308	0.5	0.556801	0.797368
GO:1990075	periciliary membrane compartment	cellular_component	cell	2	4114	5	12308	0.4	0.540939	0.797368
GO:1990234	transferase complex	cellular_component	protein-containing complex	1	4114	2	12308	0.5	0.556801	0.797368
GO:1990452	Parkin-FBXW7-Cul1 ubiquitin ligase complex	cellular_component	cell	1	4114	2	12308	0.5	0.556801	0.797368
GO:1990454	L-type voltage-gated calcium channel complex	cellular_component	cell	4	4114	11	12308	0.363636	0.530116	0.797368
GO:1990498	mitotic spindle microtubule	cellular_component	cell	1	4114	2	12308	0.5	0.556801	0.797368
GO:1990667	PCSK9-AnxA2 complex	cellular_component	protein-containing complex	1	4114	2	12308	0.5	0.556801	0.797368
GO:1990682	CSF1-CSF1R complex	cellular_component	protein-containing complex	1	4114	2	12308	0.5	0.556801	0.797368
GO:1990752	microtubule end	cellular_component	cell part	1	4114	2	12308	0.5	0.556801	0.797368
GO:1990769	proximal neuron projection	cellular_component	cell	1	4114	2	12308	0.5	0.556801	0.797368
GO:1990851	Wnt-Frizzled-LRP5/6 complex	cellular_component	cell	1	4114	2	12308	0.5	0.556801	0.797368
GO:1990907	beta-catenin-TCF complex	cellular_component	cell	3	4114	8	12308	0.375	0.534075	0.797368
GO:1990909	Wnt signalosome	cellular_component	protein-containing complex	2	4114	5	12308	0.4	0.540939	0.797368
GO:0005576	extracellular region	cellular_component	extracellular region	205	4114	617	12308	0.332253	0.558683	0.798872
GO:0090575	RNA polymerase II transcription factor complex	cellular_component	cell	12	4114	36	12308	0.333333	0.567146	0.809882
GO:0016235	aggresome	cellular_component	cell	11	4114	33	12308	0.333333	0.569682	0.81241
GO:0032993	protein-DNA complex	cellular_component	protein-containing complex	10	4114	30	12308	0.333333	0.572606	0.815483
GO:0008305	integrin complex	cellular_component	cell	9	4114	27	12308	0.333333	0.576021	0.819247
GO:0005868	cytoplasmic dynein complex	cellular_component	cell	6	4114	18	12308	0.333333	0.591104	0.839573
GO:0005657	replication fork	cellular_component	cell	5	4114	15	12308	0.333333	0.59898	0.847357
GO:0034361	very-low-density lipoprotein particle	cellular_component	extracellular region	5	4114	15	12308	0.333333	0.59898	0.847357
GO:0042734	presynaptic membrane	cellular_component	cell	5	4114	15	12308	0.333333	0.59898	0.847357
GO:0005770	late endosome	cellular_component	cell	28	4114	86	12308	0.325581	0.607936	0.857855
GO:0005875	microtubule associated complex	cellular_component	cell	4	4114	12	12308	0.333333	0.609635	0.857855
GO:0005884	actin filament	cellular_component	cell	13	4114	40	12308	0.325	0.608101	0.857855
GO:0032588	trans-Golgi network membrane	cellular_component	cell	4	4114	12	12308	0.333333	0.609635	0.857855
GO:0005665	RNA polymerase II, core complex	cellular_component	cell	3	4114	9	12308	0.333333	0.625149	0.87045
GO:0005721	pericentric heterochromatin	cellular_component	cell	3	4114	9	12308	0.333333	0.625149	0.87045
GO:0005790	smooth endoplasmic reticulum	cellular_component	cell	3	4114	9	12308	0.333333	0.625149	0.87045
GO:0017053	transcriptional repressor complex	cellular_component	protein-containing complex	10	4114	31	12308	0.322581	0.621171	0.87045
GO:0031080	nuclear pore outer ring	cellular_component	cell	3	4114	9	12308	0.333333	0.625149	0.87045
GO:0034399	nuclear periphery	cellular_component	cell	3	4114	9	12308	0.333333	0.625149	0.87045
GO:0034719	SMN-Sm protein complex	cellular_component	cell	3	4114	9	12308	0.333333	0.625149	0.87045
GO:0043292	contractile fiber	cellular_component	cell	3	4114	9	12308	0.333333	0.625149	0.87045
GO:0000781	chromosome, telomeric region	cellular_component	cell	9	4114	28	12308	0.321429	0.626883	0.871721
GO:0005640	nuclear outer membrane	cellular_component	cell	2	4114	6	12308	0.333333	0.650704	0.879378
GO:0005682	U5 snRNP	cellular_component	cell	2	4114	6	12308	0.333333	0.650704	0.879378
GO:0005719	nuclear euchromatin	cellular_component	cell	6	4114	19	12308	0.315789	0.651452	0.879378
GO:0005876	spindle microtubule	cellular_component	cell	8	4114	25	12308	0.32	0.633592	0.879378
GO:0005891	voltage-gated calcium channel complex	cellular_component	cell	6	4114	19	12308	0.315789	0.651452	0.879378
GO:0008290	F-actin capping protein complex	cellular_component	cell	2	4114	6	12308	0.333333	0.650704	0.879378
GO:0016580	Sin3 complex	cellular_component	cell	2	4114	6	12308	0.333333	0.650704	0.879378
GO:0016589	NURF complex	cellular_component	cell	2	4114	6	12308	0.333333	0.650704	0.879378
GO:0030122	AP-2 adaptor complex	cellular_component	cell	2	4114	6	12308	0.333333	0.650704	0.879378
GO:0030286	dynein complex	cellular_component	cell	6	4114	19	12308	0.315789	0.651452	0.879378
GO:0030870	Mre11 complex	cellular_component	cell	2	4114	6	12308	0.333333	0.650704	0.879378
GO:0030991	intraciliary transport particle A	cellular_component	protein-containing complex	2	4114	6	12308	0.333333	0.650704	0.879378
GO:0031313	extrinsic component of endosome membrane	cellular_component	cell	2	4114	6	12308	0.333333	0.650704	0.879378
GO:0033588	Elongator holoenzyme complex	cellular_component	cell	2	4114	6	12308	0.333333	0.650704	0.879378
GO:0034366	spherical high-density lipoprotein particle	cellular_component	extracellular region	2	4114	6	12308	0.333333	0.650704	0.879378
GO:0043020	NADPH oxidase complex	cellular_component	cell	2	4114	6	12308	0.333333	0.650704	0.879378
GO:0046581	intercellular canaliculus	cellular_component	cell junction	2	4114	6	12308	0.333333	0.650704	0.879378
GO:0070531	BRCA1-A complex	cellular_component	cell	2	4114	6	12308	0.333333	0.650704	0.879378
GO:0071817	MMXD complex	cellular_component	cell	2	4114	6	12308	0.333333	0.650704	0.879378
GO:0097197	tetraspanin-enriched microdomain	cellular_component	cell	2	4114	6	12308	0.333333	0.650704	0.879378
GO:0097431	mitotic spindle pole	cellular_component	cell	7	4114	22	12308	0.318182	0.64162	0.879378
GO:0098690	glycinergic synapse	cellular_component	synapse	2	4114	6	12308	0.333333	0.650704	0.879378
GO:1902494	catalytic complex	cellular_component	protein-containing complex	2	4114	6	12308	0.333333	0.650704	0.879378
GO:0000015	phosphopyruvate hydratase complex	cellular_component	cell	1	4114	3	12308	0.333333	0.704966	0.884345
GO:0000177	cytoplasmic exosome (RNase complex)	cellular_component	cell	1	4114	3	12308	0.333333	0.704966	0.884345
GO:0000506	glycosylphosphatidylinositol-N-acetylglucosaminyltransferase (GPI-GnT) complex	cellular_component	cell	1	4114	3	12308	0.333333	0.704966	0.884345
GO:0000805	X chromosome	cellular_component	cell	1	4114	3	12308	0.333333	0.704966	0.884345
GO:0001518	voltage-gated sodium channel complex	cellular_component	cell	4	4114	13	12308	0.307692	0.680221	0.884345
GO:0001739	sex chromatin	cellular_component	cell	1	4114	3	12308	0.333333	0.704966	0.884345
GO:0002080	acrosomal membrane	cellular_component	cell	3	4114	10	12308	0.3	0.703105	0.884345
GO:0005642	annulate lamellae	cellular_component	cell	1	4114	3	12308	0.333333	0.704966	0.884345
GO:0005652	nuclear lamina	cellular_component	cell	1	4114	3	12308	0.333333	0.704966	0.884345
GO:0005662	DNA replication factor A complex	cellular_component	cell	3	4114	10	12308	0.3	0.703105	0.884345
GO:0005751	mitochondrial respiratory chain complex IV	cellular_component	cell	1	4114	3	12308	0.333333	0.704966	0.884345
GO:0005763	mitochondrial small ribosomal subunit	cellular_component	cell	5	4114	16	12308	0.3125	0.663869	0.884345
GO:0005778	peroxisomal membrane	cellular_component	cell	6	4114	20	12308	0.3	0.705975	0.884345
GO:0005944	phosphatidylinositol 3-kinase complex, class IB	cellular_component	membrane	1	4114	3	12308	0.333333	0.704966	0.884345
GO:0005952	cAMP-dependent protein kinase complex	cellular_component	cell	1	4114	3	12308	0.333333	0.704966	0.884345
GO:0005958	DNA-dependent protein kinase-DNA ligase 4 complex	cellular_component	cell	1	4114	3	12308	0.333333	0.704966	0.884345
GO:0008076	voltage-gated potassium channel complex	cellular_component	cell	18	4114	58	12308	0.310345	0.696592	0.884345
GO:0009331	glycerol-3-phosphate dehydrogenase complex	cellular_component	cell	1	4114	3	12308	0.333333	0.704966	0.884345
GO:0030015	CCR4-NOT core complex	cellular_component	cell	1	4114	3	12308	0.333333	0.704966	0.884345
GO:0030061	mitochondrial crista	cellular_component	cell	1	4114	3	12308	0.333333	0.704966	0.884345
GO:0030121	AP-1 adaptor complex	cellular_component	cell	1	4114	3	12308	0.333333	0.704966	0.884345
GO:0030896	checkpoint clamp complex	cellular_component	cell	1	4114	3	12308	0.333333	0.704966	0.884345
GO:0031011	Ino80 complex	cellular_component	cell	4	4114	13	12308	0.307692	0.680221	0.884345
GO:0031227	intrinsic component of endoplasmic reticulum membrane	cellular_component	cell	1	4114	3	12308	0.333333	0.704966	0.884345
GO:0031430	M band	cellular_component	cell	3	4114	10	12308	0.3	0.703105	0.884345
GO:0031463	Cul3-RING ubiquitin ligase complex	cellular_component	cell part	8	4114	26	12308	0.307692	0.683074	0.884345
GO:0031467	Cul7-RING ubiquitin ligase complex	cellular_component	cell	1	4114	3	12308	0.333333	0.704966	0.884345
GO:0031941	filamentous actin	cellular_component	cell	4	4114	13	12308	0.307692	0.680221	0.884345
GO:0031981	nuclear lumen	cellular_component	cell	1	4114	3	12308	0.333333	0.704966	0.884345
GO:0032133	chromosome passenger complex	cellular_component	cell	1	4114	3	12308	0.333333	0.704966	0.884345
GO:0032433	filopodium tip	cellular_component	cell	3	4114	10	12308	0.3	0.703105	0.884345
GO:0032541	cortical endoplasmic reticulum	cellular_component	cell	1	4114	3	12308	0.333333	0.704966	0.884345
GO:0032937	SREBP-SCAP-Insig complex	cellular_component	cell	1	4114	3	12308	0.333333	0.704966	0.884345
GO:0034363	intermediate-density lipoprotein particle	cellular_component	extracellular region	1	4114	3	12308	0.333333	0.704966	0.884345
GO:0034991	nuclear meiotic cohesin complex	cellular_component	cell	1	4114	3	12308	0.333333	0.704966	0.884345
GO:0035363	histone locus body	cellular_component	cell	1	4114	3	12308	0.333333	0.704966	0.884345
GO:0035686	sperm fibrous sheath	cellular_component	cell	1	4114	3	12308	0.333333	0.704966	0.884345
GO:0035867	alphav-beta3 integrin-IGF-1-IGF1R complex	cellular_component	cell	1	4114	3	12308	0.333333	0.704966	0.884345
GO:0043202	lysosomal lumen	cellular_component	cell	1	4114	3	12308	0.333333	0.704966	0.884345
GO:0043219	lateral loop	cellular_component	cell	1	4114	3	12308	0.333333	0.704966	0.884345
GO:0043679	axon terminus	cellular_component	cell	4	4114	13	12308	0.307692	0.680221	0.884345
GO:0044233	Mitochondria-associated ER Membrane	cellular_component	organelle	3	4114	10	12308	0.3	0.703105	0.884345
GO:0044853	plasma membrane raft	cellular_component	cell	5	4114	16	12308	0.3125	0.663869	0.884345
GO:0045261	proton-transporting ATP synthase complex, catalytic core F(1)	cellular_component	cell	1	4114	3	12308	0.333333	0.704966	0.884345
GO:0045263	proton-transporting ATP synthase complex, coupling factor F(o)	cellular_component	cell	1	4114	3	12308	0.333333	0.704966	0.884345
GO:0046695	SLIK (SAGA-like) complex	cellular_component	cell	1	4114	3	12308	0.333333	0.704966	0.884345
GO:0070449	elongin complex	cellular_component	cell	1	4114	3	12308	0.333333	0.704966	0.884345
GO:0070939	Dsl1/NZR complex	cellular_component	cell	1	4114	3	12308	0.333333	0.704966	0.884345
GO:0071001	U4/U6 snRNP	cellular_component	cell	1	4114	3	12308	0.333333	0.704966	0.884345
GO:0071008	U2-type post-mRNA release spliceosomal complex	cellular_component	cell	1	4114	3	12308	0.333333	0.704966	0.884345
GO:0097442	CA3 pyramidal cell dendrite	cellular_component	cell	1	4114	3	12308	0.333333	0.704966	0.884345
GO:0097598	sperm cytoplasmic droplet	cellular_component	cell	1	4114	3	12308	0.333333	0.704966	0.884345
GO:0097730	non-motile cilium	cellular_component	cell	6	4114	20	12308	0.3	0.705975	0.884345
GO:0098574	cytoplasmic side of lysosomal membrane	cellular_component	cell	1	4114	3	12308	0.333333	0.704966	0.884345
GO:0098592	cytoplasmic side of apical plasma membrane	cellular_component	cell	1	4114	3	12308	0.333333	0.704966	0.884345
GO:0098636	protein complex involved in cell adhesion	cellular_component	protein-containing complex	1	4114	3	12308	0.333333	0.704966	0.884345
GO:0098839	postsynaptic density membrane	cellular_component	cell	1	4114	3	12308	0.333333	0.704966	0.884345
GO:0099029	anchored component of presynaptic active zone membrane	cellular_component	cell	1	4114	3	12308	0.333333	0.704966	0.884345
GO:0099078	BORC complex	cellular_component	cell	1	4114	3	12308	0.333333	0.704966	0.884345
GO:0099092	postsynaptic density, intracellular component	cellular_component	cell	1	4114	3	12308	0.333333	0.704966	0.884345
GO:0120115	Lsm2-8 complex	cellular_component	protein-containing complex	1	4114	3	12308	0.333333	0.704966	0.884345
GO:0001750	photoreceptor outer segment	cellular_component	cell part	10	4114	33	12308	0.30303	0.708922	0.886988
GO:0005922	connexin complex	cellular_component	cell	5	4114	17	12308	0.294118	0.721466	0.901621
GO:0000775	chromosome, centromeric region	cellular_component	cell	7	4114	24	12308	0.291667	0.740143	0.903017
GO:0005779	integral component of peroxisomal membrane	cellular_component	cell	4	4114	14	12308	0.285714	0.741308	0.903017
GO:0005802	trans-Golgi network	cellular_component	cell	30	4114	97	12308	0.309278	0.733719	0.903017
GO:0005858	axonemal dynein complex	cellular_component	cell	2	4114	7	12308	0.285714	0.738395	0.903017
GO:0005890	sodium:potassium-exchanging ATPase complex	cellular_component	cell	2	4114	7	12308	0.285714	0.738395	0.903017
GO:0005921	gap junction	cellular_component	cell junction	7	4114	24	12308	0.291667	0.740143	0.903017
GO:0008278	cohesin complex	cellular_component	cell	2	4114	7	12308	0.285714	0.738395	0.903017
GO:0016591	RNA polymerase II, holoenzyme	cellular_component	cell	2	4114	7	12308	0.285714	0.738395	0.903017
GO:0022625	cytosolic large ribosomal subunit	cellular_component	cell	2	4114	7	12308	0.285714	0.738395	0.903017
GO:0030672	synaptic vesicle membrane	cellular_component	cell	4	4114	14	12308	0.285714	0.741308	0.903017
GO:0031462	Cul2-RING ubiquitin ligase complex	cellular_component	cell	2	4114	7	12308	0.285714	0.738395	0.903017
GO:0031528	microvillus membrane	cellular_component	cell	2	4114	7	12308	0.285714	0.738395	0.903017
GO:0031966	mitochondrial membrane	cellular_component	cell	16	4114	53	12308	0.301887	0.737748	0.903017
GO:0032009	early phagosome	cellular_component	cell	2	4114	7	12308	0.285714	0.738395	0.903017
GO:0033268	node of Ranvier	cellular_component	cell	2	4114	7	12308	0.285714	0.738395	0.903017
GO:0042629	mast cell granule	cellular_component	cell	2	4114	7	12308	0.285714	0.738395	0.903017
GO:0043194	axon initial segment	cellular_component	cell	2	4114	7	12308	0.285714	0.738395	0.903017
GO:0043198	dendritic shaft	cellular_component	cell	4	4114	14	12308	0.285714	0.741308	0.903017
GO:0044224	juxtaparanode region of axon	cellular_component	cell	2	4114	7	12308	0.285714	0.738395	0.903017
GO:0060076	excitatory synapse	cellular_component	synapse	2	4114	7	12308	0.285714	0.738395	0.903017
GO:0072357	PTW/PP1 phosphatase complex	cellular_component	cell	2	4114	7	12308	0.285714	0.738395	0.903017
GO:0099523	presynaptic cytosol	cellular_component	cell	2	4114	7	12308	0.285714	0.738395	0.903017
GO:0005762	mitochondrial large ribosomal subunit	cellular_component	cell	10	4114	34	12308	0.294118	0.747541	0.909566
GO:0045335	phagocytic vesicle	cellular_component	cell	13	4114	44	12308	0.295455	0.757085	0.920123
GO:0000109	nucleotide-excision repair complex	cellular_component	cell	1	4114	4	12308	0.25	0.803606	0.92408
GO:0000346	transcription export complex	cellular_component	cell	2	4114	8	12308	0.25	0.806501	0.92408
GO:0000444	MIS12/MIND type complex	cellular_component	cell	1	4114	4	12308	0.25	0.803606	0.92408
GO:0000783	nuclear telomere cap complex	cellular_component	cell	1	4114	4	12308	0.25	0.803606	0.92408
GO:0000938	GARP complex	cellular_component	cell	1	4114	4	12308	0.25	0.803606	0.92408
GO:0000942	condensed nuclear chromosome outer kinetochore	cellular_component	cell	1	4114	4	12308	0.25	0.803606	0.92408
GO:0001520	outer dense fiber	cellular_component	cell	1	4114	4	12308	0.25	0.803606	0.92408
GO:0001740	Barr body	cellular_component	cell	1	4114	4	12308	0.25	0.803606	0.92408
GO:0005614	interstitial matrix	cellular_component	extracellular region	3	4114	11	12308	0.272727	0.767976	0.92408
GO:0005638	lamin filament	cellular_component	cell	1	4114	4	12308	0.25	0.803606	0.92408
GO:0005639	integral component of nuclear inner membrane	cellular_component	cell part	1	4114	4	12308	0.25	0.803606	0.92408
GO:0005664	nuclear origin of replication recognition complex	cellular_component	membrane-enclosed lumen	2	4114	8	12308	0.25	0.806501	0.92408
GO:0005849	mRNA cleavage factor complex	cellular_component	cell	1	4114	4	12308	0.25	0.803606	0.92408
GO:0005960	glycine cleavage complex	cellular_component	cell	1	4114	4	12308	0.25	0.803606	0.92408
GO:0016593	Cdc73/Paf1 complex	cellular_component	cell	2	4114	8	12308	0.25	0.806501	0.92408
GO:0019897	extrinsic component of plasma membrane	cellular_component	cell	4	4114	15	12308	0.266667	0.793064	0.92408
GO:0030008	TRAPP complex	cellular_component	cell	2	4114	8	12308	0.25	0.806501	0.92408
GO:0030056	hemidesmosome	cellular_component	cell junction	1	4114	4	12308	0.25	0.803606	0.92408
GO:0030478	actin cap	cellular_component	cell	1	4114	4	12308	0.25	0.803606	0.92408
GO:0030532	small nuclear ribonucleoprotein complex	cellular_component	cell	1	4114	4	12308	0.25	0.803606	0.92408
GO:0030681	multimeric ribonuclease P complex	cellular_component	protein-containing complex	2	4114	8	12308	0.25	0.806501	0.92408
GO:0030893	meiotic cohesin complex	cellular_component	cell	1	4114	4	12308	0.25	0.803606	0.92408
GO:0030897	HOPS complex	cellular_component	membrane	2	4114	8	12308	0.25	0.806501	0.92408
GO:0031232	extrinsic component of external side of plasma membrane	cellular_component	cell	1	4114	4	12308	0.25	0.803606	0.92408
GO:0031256	leading edge membrane	cellular_component	cell	2	4114	8	12308	0.25	0.806501	0.92408
GO:0031305	integral component of mitochondrial inner membrane	cellular_component	cell	4	4114	15	12308	0.266667	0.793064	0.92408
GO:0031466	Cul5-RING ubiquitin ligase complex	cellular_component	cell	1	4114	4	12308	0.25	0.803606	0.92408
GO:0031672	A band	cellular_component	cell	2	4114	8	12308	0.25	0.806501	0.92408
GO:0032391	photoreceptor connecting cilium	cellular_component	cell	7	4114	25	12308	0.28	0.781579	0.92408
GO:0032584	growth cone membrane	cellular_component	cell	1	4114	4	12308	0.25	0.803606	0.92408
GO:0032593	insulin-responsive compartment	cellular_component	cell	1	4114	4	12308	0.25	0.803606	0.92408
GO:0032797	SMN complex	cellular_component	cell	2	4114	8	12308	0.25	0.806501	0.92408
GO:0032809	neuronal cell body membrane	cellular_component	cell	3	4114	11	12308	0.272727	0.767976	0.92408
GO:0034362	low-density lipoprotein particle	cellular_component	extracellular region	2	4114	8	12308	0.25	0.806501	0.92408
GO:0043204	perikaryon	cellular_component	cell	8	4114	29	12308	0.275862	0.804605	0.92408
GO:0043229	intracellular organelle	cellular_component	cell	1	4114	4	12308	0.25	0.803606	0.92408
GO:0044292	dendrite terminus	cellular_component	cell part	1	4114	4	12308	0.25	0.803606	0.92408
GO:0070552	BRISC complex	cellular_component	cell	1	4114	4	12308	0.25	0.803606	0.92408
GO:0070695	FHF complex	cellular_component	cell	1	4114	4	12308	0.25	0.803606	0.92408
GO:0070876	SOSS complex	cellular_component	cell	1	4114	4	12308	0.25	0.803606	0.92408
GO:0080008	Cul4-RING E3 ubiquitin ligase complex	cellular_component	cell	4	4114	15	12308	0.266667	0.793064	0.92408
GO:0090543	Flemming body	cellular_component	cell	3	4114	11	12308	0.272727	0.767976	0.92408
GO:0090734	site of DNA damage	cellular_component	cell	3	4114	11	12308	0.272727	0.767976	0.92408
GO:0097025	MPP7-DLG1-LIN7 complex	cellular_component	cell	1	4114	4	12308	0.25	0.803606	0.92408
GO:0097227	sperm annulus	cellular_component	cell	1	4114	4	12308	0.25	0.803606	0.92408
GO:0097255	R2TP complex	cellular_component	protein-containing complex	1	4114	4	12308	0.25	0.803606	0.92408
GO:0097449	astrocyte projection	cellular_component	cell	1	4114	4	12308	0.25	0.803606	0.92408
GO:0097539	ciliary transition fiber	cellular_component	cell	2	4114	8	12308	0.25	0.806501	0.92408
GO:0098536	deuterosome	cellular_component	cell	1	4114	4	12308	0.25	0.803606	0.92408
GO:0099026	anchored component of presynaptic membrane	cellular_component	cell	1	4114	4	12308	0.25	0.803606	0.92408
GO:0140007	KICSTOR complex	cellular_component	protein-containing complex	1	4114	4	12308	0.25	0.803606	0.92408
GO:1990391	DNA repair complex	cellular_component	protein-containing complex	1	4114	4	12308	0.25	0.803606	0.92408
GO:1990745	EARP complex	cellular_component	cell	1	4114	4	12308	0.25	0.803606	0.92408
GO:0005764	lysosome	cellular_component	cell	42	4114	139	12308	0.302158	0.814658	0.932419
GO:0022627	cytosolic small ribosomal subunit	cellular_component	cell	7	4114	26	12308	0.269231	0.817871	0.935087
GO:0000407	phagophore assembly site	cellular_component	cell	3	4114	12	12308	0.25	0.820757	0.935363
GO:0035098	ESC/E(Z) complex	cellular_component	cell	3	4114	12	12308	0.25	0.820757	0.935363
GO:0099060	integral component of postsynaptic specialization membrane	cellular_component	cell	3	4114	12	12308	0.25	0.820757	0.935363
GO:0016323	basolateral plasma membrane	cellular_component	membrane part	31	4114	105	12308	0.295238	0.82998	0.944859
GO:0000127	transcription factor TFIIIC complex	cellular_component	cell	1	4114	5	12308	0.2	0.869273	0.945363
GO:0000159	protein phosphatase type 2A complex	cellular_component	cell	3	4114	13	12308	0.230769	0.862918	0.945363
GO:0000172	ribonuclease MRP complex	cellular_component	protein-containing complex	1	4114	5	12308	0.2	0.869273	0.945363
GO:0000788	nuclear nucleosome	cellular_component	cell	1	4114	5	12308	0.2	0.869273	0.945363
GO:0000795	synaptonemal complex	cellular_component	cell	4	4114	17	12308	0.235294	0.871409	0.945363
GO:0000800	lateral element	cellular_component	cell	2	4114	9	12308	0.222222	0.858316	0.945363
GO:0001401	mitochondrial sorting and assembly machinery complex	cellular_component	cell	1	4114	5	12308	0.2	0.869273	0.945363
GO:0005587	collagen type IV trimer	cellular_component	extracellular region	1	4114	5	12308	0.2	0.869273	0.945363
GO:0005663	DNA replication factor C complex	cellular_component	cell	1	4114	5	12308	0.2	0.869273	0.945363
GO:0005672	transcription factor TFIIA complex	cellular_component	cell	1	4114	5	12308	0.2	0.869273	0.945363
GO:0005677	chromatin silencing complex	cellular_component	cell	1	4114	5	12308	0.2	0.869273	0.945363
GO:0005742	mitochondrial outer membrane translocase complex	cellular_component	cell	1	4114	5	12308	0.2	0.869273	0.945363
GO:0005743	mitochondrial inner membrane	cellular_component	cell	30	4114	104	12308	0.288462	0.864627	0.945363
GO:0005753	mitochondrial proton-transporting ATP synthase complex	cellular_component	cell	1	4114	5	12308	0.2	0.869273	0.945363
GO:0005771	multivesicular body	cellular_component	cell	2	4114	9	12308	0.222222	0.858316	0.945363
GO:0005773	vacuole	cellular_component	cell	1	4114	5	12308	0.2	0.869273	0.945363
GO:0005795	Golgi stack	cellular_component	cell	4	4114	17	12308	0.235294	0.871409	0.945363
GO:0005865	striated muscle thin filament	cellular_component	cell	1	4114	5	12308	0.2	0.869273	0.945363
GO:0014731	spectrin-associated cytoskeleton	cellular_component	cell	1	4114	5	12308	0.2	0.869273	0.945363
GO:0015935	small ribosomal subunit	cellular_component	cell	2	4114	9	12308	0.222222	0.858316	0.945363
GO:0016471	vacuolar proton-transporting V-type ATPase complex	cellular_component	cell	2	4114	9	12308	0.222222	0.858316	0.945363
GO:0030314	junctional membrane complex	cellular_component	cell	1	4114	5	12308	0.2	0.869273	0.945363
GO:0031083	BLOC-1 complex	cellular_component	cell	2	4114	9	12308	0.222222	0.858316	0.945363
GO:0031105	septin complex	cellular_component	cell	1	4114	5	12308	0.2	0.869273	0.945363
GO:0031224	intrinsic component of membrane	cellular_component	membrane	2	4114	9	12308	0.222222	0.858316	0.945363
GO:0031362	anchored component of external side of plasma membrane	cellular_component	cell	2	4114	9	12308	0.222222	0.858316	0.945363
GO:0031594	neuromuscular junction	cellular_component	synapse	10	4114	38	12308	0.263158	0.866075	0.945363
GO:0031616	spindle pole centrosome	cellular_component	cell	2	4114	9	12308	0.222222	0.858316	0.945363
GO:0031931	TORC1 complex	cellular_component	cell	1	4114	5	12308	0.2	0.869273	0.945363
GO:0032585	multivesicular body membrane	cellular_component	cell	1	4114	5	12308	0.2	0.869273	0.945363
GO:0033177	proton-transporting two-sector ATPase complex, proton-transporting domain	cellular_component	membrane	1	4114	5	12308	0.2	0.869273	0.945363
GO:0035032	phosphatidylinositol 3-kinase complex, class III	cellular_component	membrane	1	4114	5	12308	0.2	0.869273	0.945363
GO:0042101	T cell receptor complex	cellular_component	cell	2	4114	9	12308	0.222222	0.858316	0.945363
GO:0042765	GPI-anchor transamidase complex	cellular_component	cell	1	4114	5	12308	0.2	0.869273	0.945363
GO:0044300	cerebellar mossy fiber	cellular_component	cell	1	4114	5	12308	0.2	0.869273	0.945363
GO:0048188	Set1C/COMPASS complex	cellular_component	cell	2	4114	9	12308	0.222222	0.858316	0.945363
GO:0048786	presynaptic active zone	cellular_component	cell part	4	4114	16	12308	0.25	0.836128	0.945363
GO:0070187	shelterin complex	cellular_component	cell	1	4114	5	12308	0.2	0.869273	0.945363
GO:0070461	SAGA-type complex	cellular_component	cell	1	4114	5	12308	0.2	0.869273	0.945363
GO:0071546	pi-body	cellular_component	cell	1	4114	5	12308	0.2	0.869273	0.945363
GO:0097228	sperm principal piece	cellular_component	cell	4	4114	17	12308	0.235294	0.871409	0.945363
GO:0097440	apical dendrite	cellular_component	cell	1	4114	5	12308	0.2	0.869273	0.945363
GO:0097504	Gemini of coiled bodies	cellular_component	cell	1	4114	5	12308	0.2	0.869273	0.945363
GO:0099699	integral component of synaptic membrane	cellular_component	cell	1	4114	5	12308	0.2	0.869273	0.945363
GO:1990130	GATOR1 complex	cellular_component	protein-containing complex	1	4114	5	12308	0.2	0.869273	0.945363
GO:1990246	uniplex complex	cellular_component	cell	1	4114	5	12308	0.2	0.869273	0.945363
GO:0005776	autophagosome	cellular_component	cell	10	4114	39	12308	0.25641	0.887396	0.961723
GO:0005669	transcription factor TFIID complex	cellular_component	cell	6	4114	25	12308	0.24	0.890092	0.962678
GO:0005747	mitochondrial respiratory chain complex I	cellular_component	cell	6	4114	25	12308	0.24	0.890092	0.962678
GO:0000138	Golgi trans cisterna	cellular_component	cell	1	4114	6	12308	0.166667	0.912987	0.96482
GO:0000808	origin recognition complex	cellular_component	cell part	1	4114	6	12308	0.166667	0.912987	0.96482
GO:0000940	condensed chromosome outer kinetochore	cellular_component	cell	1	4114	6	12308	0.166667	0.912987	0.96482
GO:0005579	membrane attack complex	cellular_component	cell	1	4114	6	12308	0.166667	0.912987	0.96482
GO:0005744	TIM23 mitochondrial import inner membrane translocase complex	cellular_component	cell	1	4114	6	12308	0.166667	0.912987	0.96482
GO:0005814	centriole	cellular_component	cell part	22	4114	80	12308	0.275	0.895189	0.96482
GO:0005930	axoneme	cellular_component	cell	12	4114	47	12308	0.255319	0.90646	0.96482
GO:0008385	IkappaB kinase complex	cellular_component	cell	1	4114	6	12308	0.166667	0.912987	0.96482
GO:0014802	terminal cisterna	cellular_component	cell	1	4114	6	12308	0.166667	0.912987	0.96482
GO:0030016	myofibril	cellular_component	cell	5	4114	22	12308	0.227273	0.905552	0.96482
GO:0030673	axolemma	cellular_component	cell	1	4114	6	12308	0.166667	0.912987	0.96482
GO:0030863	cortical cytoskeleton	cellular_component	cell	4	4114	18	12308	0.222222	0.899924	0.96482
GO:0030914	STAGA complex	cellular_component	cell	2	4114	10	12308	0.2	0.897119	0.96482
GO:0031045	dense core granule	cellular_component	cell	1	4114	6	12308	0.166667	0.912987	0.96482
GO:0031209	SCAR complex	cellular_component	cell	1	4114	6	12308	0.166667	0.912987	0.96482
GO:0031314	extrinsic component of mitochondrial inner membrane	cellular_component	cell	1	4114	6	12308	0.166667	0.912987	0.96482
GO:0031901	early endosome membrane	cellular_component	cell	7	4114	29	12308	0.241379	0.898909	0.96482
GO:0031932	TORC2 complex	cellular_component	cell	2	4114	10	12308	0.2	0.897119	0.96482
GO:0033263	CORVET complex	cellular_component	cell	1	4114	6	12308	0.166667	0.912987	0.96482
GO:0036449	microtubule minus-end	cellular_component	cell	1	4114	6	12308	0.166667	0.912987	0.96482
GO:0043195	terminal bouton	cellular_component	cell	1	4114	6	12308	0.166667	0.912987	0.96482
GO:0070382	exocytic vesicle	cellular_component	cell	1	4114	6	12308	0.166667	0.912987	0.96482
GO:0070419	nonhomologous end joining complex	cellular_component	cell	1	4114	6	12308	0.166667	0.912987	0.96482
GO:0005637	nuclear inner membrane	cellular_component	cell	4	4114	19	12308	0.210526	0.922699	0.974113
GO:0001917	photoreceptor inner segment	cellular_component	cell	5	4114	23	12308	0.217391	0.925685	0.975464
GO:0033276	transcription factor TFTC complex	cellular_component	cell	2	4114	11	12308	0.181818	0.925817	0.975464
GO:0000812	Swr1 complex	cellular_component	cell	1	4114	7	12308	0.142857	0.942085	0.983812
GO:0005797	Golgi medial cisterna	cellular_component	cell	1	4114	7	12308	0.142857	0.942085	0.983812
GO:0005833	hemoglobin complex	cellular_component	cell	1	4114	7	12308	0.142857	0.942085	0.983812
GO:0005869	dynactin complex	cellular_component	cell	1	4114	7	12308	0.142857	0.942085	0.983812
GO:0030904	retromer complex	cellular_component	cell	3	4114	16	12308	0.1875	0.941619	0.983812
GO:0031201	SNARE complex	cellular_component	cell	3	4114	16	12308	0.1875	0.941619	0.983812
GO:0031390	Ctf18 RFC-like complex	cellular_component	cell	1	4114	7	12308	0.142857	0.942085	0.983812
GO:0070469	respiratory chain	cellular_component	membrane	3	4114	16	12308	0.1875	0.941619	0.983812
GO:0071564	npBAF complex	cellular_component	cell	1	4114	7	12308	0.142857	0.942085	0.983812
GO:0000124	SAGA complex	cellular_component	cell	1	4114	8	12308	0.125	0.961455	0.985302
GO:0000780	condensed nuclear chromosome, centromeric region	cellular_component	cell	1	4114	8	12308	0.125	0.961455	0.985302
GO:0000922	spindle pole	cellular_component	cell	18	4114	72	12308	0.25	0.952967	0.985302
GO:0010369	chromocenter	cellular_component	cell	1	4114	8	12308	0.125	0.961455	0.985302
GO:0031461	cullin-RING ubiquitin ligase complex	cellular_component	cell	1	4114	8	12308	0.125	0.961455	0.985302
GO:0031526	brush border membrane	cellular_component	cell	4	4114	21	12308	0.190476	0.954793	0.985302
GO:0031674	I band	cellular_component	cell	2	4114	13	12308	0.153846	0.962086	0.985302
GO:0032426	stereocilium tip	cellular_component	cell	2	4114	12	12308	0.166667	0.946829	0.985302
GO:0032839	dendrite cytoplasm	cellular_component	cell	2	4114	12	12308	0.166667	0.946829	0.985302
GO:0033270	paranode region of axon	cellular_component	cell	1	4114	8	12308	0.125	0.961455	0.985302
GO:0035267	NuA4 histone acetyltransferase complex	cellular_component	cell	2	4114	13	12308	0.153846	0.962086	0.985302
GO:0036477	somatodendritic compartment	cellular_component	cell	2	4114	12	12308	0.166667	0.946829	0.985302
GO:0043296	apical junction complex	cellular_component	cell junction	1	4114	8	12308	0.125	0.961455	0.985302
GO:0044666	MLL3/4 complex	cellular_component	cell	1	4114	8	12308	0.125	0.961455	0.985302
GO:0072546	ER membrane protein complex	cellular_component	cell	1	4114	8	12308	0.125	0.961455	0.985302
GO:0072687	meiotic spindle	cellular_component	cell	1	4114	8	12308	0.125	0.961455	0.985302
GO:0097060	synaptic membrane	cellular_component	cell	1	4114	8	12308	0.125	0.961455	0.985302
GO:0098691	dopaminergic synapse	cellular_component	synapse	1	4114	8	12308	0.125	0.961455	0.985302
GO:0120103	centriolar subdistal appendage	cellular_component	cell	1	4114	8	12308	0.125	0.961455	0.985302
GO:1990316	Atg1/ULK1 kinase complex	cellular_component	cell	1	4114	8	12308	0.125	0.961455	0.985302
GO:0000123	histone acetyltransferase complex	cellular_component	cell	3	4114	18	12308	0.166667	0.968011	0.989265
GO:0001673	male germ cell nucleus	cellular_component	cell	1	4114	9	12308	0.111111	0.974347	0.989265
GO:0005740	mitochondrial envelope	cellular_component	cell	1	4114	9	12308	0.111111	0.974347	0.989265
GO:0016514	SWI/SNF complex	cellular_component	cell	2	4114	14	12308	0.142857	0.973086	0.989265
GO:0017119	Golgi transport complex	cellular_component	cell	1	4114	9	12308	0.111111	0.974347	0.989265
GO:0030131	clathrin adaptor complex	cellular_component	cell	1	4114	9	12308	0.111111	0.974347	0.989265
GO:0033179	proton-transporting V-type ATPase, V0 domain	cellular_component	membrane	1	4114	9	12308	0.111111	0.974347	0.989265
GO:0060077	inhibitory synapse	cellular_component	synapse	1	4114	9	12308	0.111111	0.974347	0.989265
GO:0071565	nBAF complex	cellular_component	cell	1	4114	9	12308	0.111111	0.974347	0.989265
GO:0001772	immunological synapse	cellular_component	cell	5	4114	28	12308	0.178571	0.979495	0.993541
GO:0034704	calcium channel complex	cellular_component	membrane	2	4114	15	12308	0.133333	0.98097	0.994088
GO:0036128	CatSper complex	cellular_component	cell	1	4114	10	12308	0.1	0.982928	0.995121
GO:0000784	nuclear chromosome, telomeric region	cellular_component	cell	11	4114	53	12308	0.207547	0.985426	0.996698
GO:0001669	acrosomal vesicle	cellular_component	cell	5	4114	36	12308	0.138889	0.997923	1
GO:0005840	ribosome	cellular_component	cell	34	4114	167	12308	0.203593	0.999938	1
GO:0005882	intermediate filament	cellular_component	cell	12	4114	77	12308	0.155844	0.999882	1
GO:0005886	plasma membrane	cellular_component	cell part	690	4114	2397	12308	0.28786	1	1
GO:0015934	large ribosomal subunit	cellular_component	cell	1	4114	12	12308	0.0833333	0.99244	1
GO:0016020	membrane	cellular_component	membrane	1416	4114	4659	12308	0.303928	1	1
GO:0016021	integral component of membrane	cellular_component	membrane	1229	4114	4302	12308	0.285681	1	1
GO:0032039	integrator complex	cellular_component	cell	1	4114	12	12308	0.0833333	0.99244	1
GO:0036126	sperm flagellum	cellular_component	cell	3	4114	27	12308	0.111111	0.998268	1
GO:0042589	zymogen granule membrane	cellular_component	cell	1	4114	14	12308	0.0714286	0.996653	1
GO:0042613	MHC class II protein complex	cellular_component	cell	1	4114	12	12308	0.0833333	0.99244	1
GO:0045095	keratin filament	cellular_component	cell	3	4114	36	12308	0.0833333	0.999924	1

## Sheet: molecular function
GO_F Term ID	GO_F Term Desc	GO_F Term Level1	GO_F Term Level2	Term Candidate Gene Num	Total Candidate Gene Num	Term Gene Num	Total Gene Num	Rich Ratio	P value	Q value
GO:0000166	nucleotide binding	molecular_function	binding	401	3855	909	11594	0.441144	7.95746e-13	1.28744e-09
GO:0005524	ATP binding	molecular_function	binding	482	3855	1126	11594	0.428064	1.20434e-12	1.28744e-09
GO:0003723	RNA binding	molecular_function	binding	211	3855	480	11594	0.439583	3.9432e-07	0.000210764
GO:0042802	identical protein binding	molecular_function	binding	300	3855	715	11594	0.41958	3.19156e-07	0.000210764
GO:0031625	ubiquitin protein ligase binding	molecular_function	binding	91	3855	179	11594	0.50838	7.43879e-07	0.000318083
GO:0003725	double-stranded RNA binding	molecular_function	binding	32	3855	47	11594	0.680851	1.06215e-06	0.000378481
GO:0051087	chaperone binding	molecular_function	binding	35	3855	55	11594	0.636364	3.69936e-06	0.00112989
GO:0019901	protein kinase binding	molecular_function	binding	122	3855	265	11594	0.460377	8.3458e-06	0.00223041
GO:0016301	kinase activity	molecular_function	catalytic activity	136	3855	312	11594	0.435897	7.33412e-05	0.0174226
GO:0001227	DNA-binding transcription repressor activity, RNA polymerase II-specific	molecular_function	transcription regulator activity	68	3855	139	11594	0.489209	8.62988e-05	0.0184507
GO:0008134	transcription factor binding	molecular_function	binding	85	3855	182	11594	0.467033	0.000101017	0.019634
GO:0051082	unfolded protein binding	molecular_function	binding	26	3855	42	11594	0.619048	0.000129647	0.0230988
GO:0004672	protein kinase activity	molecular_function	catalytic activity	186	3855	450	11594	0.413333	0.000155181	0.0255213
GO:0000978	RNA polymerase II proximal promoter sequence-specific DNA binding	molecular_function	binding	131	3855	305	11594	0.429508	0.000215896	0.0307724
GO:0016740	transferase activity	molecular_function	catalytic activity	288	3855	732	11594	0.393443	0.000204309	0.0307724
GO:0003730	mRNA 3'-UTR binding	molecular_function	binding	23	3855	38	11594	0.605263	0.000504295	0.0673864
GO:0005178	integrin binding	molecular_function	binding	34	3855	63	11594	0.539683	0.000544661	0.0684992
GO:0004674	protein serine/threonine kinase activity	molecular_function	catalytic activity	108	3855	250	11594	0.432	0.000577868	0.0686379
GO:0008201	heparin binding	molecular_function	binding	38	3855	73	11594	0.520548	0.000676158	0.0722813
GO:0035925	mRNA 3'-UTR AU-rich region binding	molecular_function	binding	11	3855	14	11594	0.785714	0.000669614	0.0722813
GO:0005102	signaling receptor binding	molecular_function	binding	87	3855	197	11594	0.441624	0.000838574	0.0853748
GO:0005525	GTP binding	molecular_function	binding	114	3855	270	11594	0.422222	0.00113874	0.110664
GO:0005113	patched binding	molecular_function	binding	6	3855	6	11594	1	0.00134778	0.120064
GO:0070628	proteasome binding	molecular_function	binding	9	3855	11	11594	0.818182	0.00133739	0.120064
GO:0004713	protein tyrosine kinase activity	molecular_function	catalytic activity	42	3855	86	11594	0.488372	0.00190516	0.162929
GO:0003676	nucleic acid binding	molecular_function	binding	326	3855	863	11594	0.377752	0.00204198	0.167914
GO:0004386	helicase activity	molecular_function	catalytic activity	30	3855	58	11594	0.517241	0.00272903	0.190618
GO:0004714	transmembrane receptor protein tyrosine kinase activity	molecular_function	molecular transducer activity	25	3855	46	11594	0.543478	0.00252405	0.190618
GO:0004896	cytokine receptor activity	molecular_function	molecular transducer activity	16	3855	26	11594	0.615385	0.00285302	0.190618
GO:0016874	ligase activity	molecular_function	catalytic activity	25	3855	46	11594	0.543478	0.00252405	0.190618
GO:0051117	ATPase binding	molecular_function	binding	27	3855	51	11594	0.529412	0.0028496	0.190618
GO:0051879	Hsp90 protein binding	molecular_function	binding	17	3855	28	11594	0.607143	0.00259752	0.190618
GO:0003779	actin binding	molecular_function	binding	87	3855	204	11594	0.426471	0.00294346	0.1907
GO:0003727	single-stranded RNA binding	molecular_function	binding	14	3855	22	11594	0.636364	0.00336935	0.200102
GO:0005085	guanyl-nucleotide exchange factor activity	molecular_function	molecular function regulator	44	3855	93	11594	0.473118	0.00327911	0.200102
GO:0017154	semaphorin receptor activity	molecular_function	molecular transducer activity	8	3855	10	11594	0.8	0.00333097	0.200102
GO:0001222	transcription corepressor binding	molecular_function	binding	5	3855	5	11594	1	0.00405698	0.222406
GO:0050431	transforming growth factor beta binding	molecular_function	binding	10	3855	14	11594	0.714286	0.00393663	0.222406
GO:0061133	endopeptidase activator activity	molecular_function	molecular function regulator	5	3855	5	11594	1	0.00405698	0.222406
GO:0005089	Rho guanyl-nucleotide exchange factor activity	molecular_function	binding	31	3855	62	11594	0.5	0.00456842	0.244182
GO:0005515	protein binding	molecular_function	binding	27	3855	53	11594	0.509434	0.00570644	0.29757
GO:0001530	lipopolysaccharide binding	molecular_function	binding	11	3855	17	11594	0.647059	0.00780081	0.342363
GO:0001540	amyloid-beta binding	molecular_function	binding	20	3855	37	11594	0.540541	0.00718358	0.342363
GO:0003951	NAD+ kinase activity	molecular_function	catalytic activity	10	3855	15	11594	0.666667	0.0083011	0.342363
GO:0004004	ATP-dependent RNA helicase activity	molecular_function	catalytic activity	9	3855	13	11594	0.692308	0.00862988	0.342363
GO:0004016	adenylate cyclase activity	molecular_function	catalytic activity	7	3855	9	11594	0.777778	0.00813212	0.342363
GO:0005096	GTPase activator activity	molecular_function	molecular function regulator	60	3855	138	11594	0.434783	0.00746918	0.342363
GO:0008237	metallopeptidase activity	molecular_function	catalytic activity	48	3855	107	11594	0.448598	0.0079077	0.342363
GO:0017048	Rho GTPase binding	molecular_function	binding	16	3855	28	11594	0.571429	0.0078721	0.342363
GO:0032183	SUMO binding	molecular_function	binding	7	3855	9	11594	0.777778	0.00813212	0.342363
GO:0044548	S100 protein binding	molecular_function	binding	9	3855	13	11594	0.692308	0.00862988	0.342363
GO:0048027	mRNA 5'-UTR binding	molecular_function	binding	11	3855	17	11594	0.647059	0.00780081	0.342363
GO:0051787	misfolded protein binding	molecular_function	binding	6	3855	7	11594	0.857143	0.00674842	0.342363
GO:1990381	ubiquitin-specific protease binding	molecular_function	binding	8	3855	11	11594	0.727273	0.00864716	0.342363
GO:0003743	translation initiation factor activity	molecular_function	binding	21	3855	40	11594	0.525	0.00915309	0.355806
GO:0001875	lipopolysaccharide receptor activity	molecular_function	molecular transducer activity	4	3855	4	11594	1	0.0122099	0.401612
GO:0004177	aminopeptidase activity	molecular_function	catalytic activity	13	3855	22	11594	0.590909	0.0112745	0.401612
GO:0004488	methylenetetrahydrofolate dehydrogenase (NADP+) activity	molecular_function	catalytic activity	4	3855	4	11594	1	0.0122099	0.401612
GO:0004957	prostaglandin E receptor activity	molecular_function	molecular transducer activity	4	3855	4	11594	1	0.0122099	0.401612
GO:0030544	Hsp70 protein binding	molecular_function	binding	13	3855	22	11594	0.590909	0.0112745	0.401612
GO:0034186	apolipoprotein A-I binding	molecular_function	binding	4	3855	4	11594	1	0.0122099	0.401612
GO:0035662	Toll-like receptor 4 binding	molecular_function	binding	4	3855	4	11594	1	0.0122099	0.401612
GO:0042803	protein homodimerization activity	molecular_function	binding	201	3855	530	11594	0.379245	0.0115189	0.401612
GO:0051434	BH3 domain binding	molecular_function	binding	4	3855	4	11594	1	0.0122099	0.401612
GO:0055131	C3HC4-type RING finger domain binding	molecular_function	binding	4	3855	4	11594	1	0.0122099	0.401612
GO:0005080	protein kinase C binding	molecular_function	binding	12	3855	20	11594	0.6	0.0126321	0.403096
GO:0043014	alpha-tubulin binding	molecular_function	binding	12	3855	20	11594	0.6	0.0126321	0.403096
GO:0003714	transcription corepressor activity	molecular_function	transcription regulator activity	46	3855	105	11594	0.438095	0.0150825	0.474211
GO:0003712	transcription coregulator activity	molecular_function	transcription regulator activity	22	3855	44	11594	0.5	0.0156227	0.477161
GO:0003950	NAD+ ADP-ribosyltransferase activity	molecular_function	catalytic activity	10	3855	16	11594	0.625	0.0155891	0.477161
GO:0000049	tRNA binding	molecular_function	binding	16	3855	30	11594	0.533333	0.0182108	0.481589
GO:0000175	3'-5'-exoribonuclease activity	molecular_function	catalytic activity	9	3855	14	11594	0.642857	0.0170777	0.481589
GO:0001047	core promoter binding	molecular_function	binding	6	3855	8	11594	0.75	0.0193717	0.481589
GO:0003729	mRNA binding	molecular_function	binding	33	3855	72	11594	0.458333	0.0174521	0.481589
GO:0004089	carbonate dehydratase activity	molecular_function	catalytic activity	9	3855	14	11594	0.642857	0.0170777	0.481589
GO:0004693	cyclin-dependent protein serine/threonine kinase activity	molecular_function	catalytic activity	6	3855	8	11594	0.75	0.0193717	0.481589
GO:0005159	insulin-like growth factor receptor binding	molecular_function	binding	7	3855	10	11594	0.7	0.0193348	0.481589
GO:0005161	platelet-derived growth factor receptor binding	molecular_function	binding	7	3855	10	11594	0.7	0.0193348	0.481589
GO:0008097	5S rRNA binding	molecular_function	binding	5	3855	6	11594	0.833333	0.017603	0.481589
GO:0008526	phosphatidylinositol transporter activity	molecular_function	transporter activity	5	3855	6	11594	0.833333	0.017603	0.481589
GO:0016887	ATPase activity	molecular_function	catalytic activity	55	3855	130	11594	0.423077	0.0186832	0.481589
GO:0017134	fibroblast growth factor binding	molecular_function	binding	8	3855	12	11594	0.666667	0.0184112	0.481589
GO:0035591	signaling adaptor activity	molecular_function	binding	8	3855	12	11594	0.666667	0.0184112	0.481589
GO:0035613	RNA stem-loop binding	molecular_function	binding	7	3855	10	11594	0.7	0.0193348	0.481589
GO:0044212	transcription regulatory region DNA binding	molecular_function	binding	60	3855	143	11594	0.41958	0.0176005	0.481589
GO:0050700	CARD domain binding	molecular_function	binding	5	3855	6	11594	0.833333	0.017603	0.481589
GO:0008536	Ran GTPase binding	molecular_function	binding	12	3855	21	11594	0.571429	0.0206705	0.50222
GO:0019003	GDP binding	molecular_function	binding	20	3855	40	11594	0.5	0.0206714	0.50222
GO:0046982	protein heterodimerization activity	molecular_function	binding	120	3855	309	11594	0.38835	0.0210435	0.505517
GO:0016829	lyase activity	molecular_function	catalytic activity	30	3855	66	11594	0.454545	0.0257769	0.612343
GO:0001103	RNA polymerase II repressing transcription factor binding	molecular_function	binding	12	3855	22	11594	0.545455	0.0319457	0.615262
GO:0002020	protease binding	molecular_function	binding	26	3855	56	11594	0.464286	0.0272782	0.615262
GO:0003713	transcription coactivator activity	molecular_function	transcription regulator activity	56	3855	135	11594	0.414815	0.0270152	0.615262
GO:0003909	DNA ligase activity	molecular_function	catalytic activity	3	3855	3	11594	1	0.0367407	0.615262
GO:0003910	DNA ligase (ATP) activity	molecular_function	catalytic activity	3	3855	3	11594	1	0.0367407	0.615262
GO:0003924	GTPase activity	molecular_function	catalytic activity	83	3855	211	11594	0.393365	0.0356023	0.615262
GO:0004470	malic enzyme activity	molecular_function	catalytic activity	3	3855	3	11594	1	0.0367407	0.615262
GO:0004471	malate dehydrogenase (decarboxylating) (NAD+) activity	molecular_function	catalytic activity	3	3855	3	11594	1	0.0367407	0.615262
GO:0004532	exoribonuclease activity	molecular_function	catalytic activity	3	3855	3	11594	1	0.0367407	0.615262
GO:0004792	thiosulfate sulfurtransferase activity	molecular_function	catalytic activity	3	3855	3	11594	1	0.0367407	0.615262
GO:0004924	oncostatin-M receptor activity	molecular_function	molecular transducer activity	3	3855	3	11594	1	0.0367407	0.615262
GO:0005007	fibroblast growth factor-activated receptor activity	molecular_function	catalytic activity	3	3855	3	11594	1	0.0367407	0.615262
GO:0005031	tumor necrosis factor-activated receptor activity	molecular_function	molecular transducer activity	3	3855	3	11594	1	0.0367407	0.615262
GO:0005088	Ras guanyl-nucleotide exchange factor activity	molecular_function	molecular function regulator	8	3855	13	11594	0.615385	0.0340613	0.615262
GO:0005528	FK506 binding	molecular_function	binding	3	3855	3	11594	1	0.0367407	0.615262
GO:0008009	chemokine activity	molecular_function	binding	17	3855	34	11594	0.5	0.0316798	0.615262
GO:0008022	protein C-terminus binding	molecular_function	binding	47	3855	112	11594	0.419643	0.0326232	0.615262
GO:0008184	glycogen phosphorylase activity	molecular_function	catalytic activity	3	3855	3	11594	1	0.0367407	0.615262
GO:0019838	growth factor binding	molecular_function	binding	9	3855	15	11594	0.6	0.0302427	0.615262
GO:0019888	protein phosphatase regulator activity	molecular_function	molecular function regulator	11	3855	20	11594	0.55	0.0368351	0.615262
GO:0019899	enzyme binding	molecular_function	binding	92	3855	234	11594	0.393162	0.0285769	0.615262
GO:0019956	chemokine binding	molecular_function	binding	3	3855	3	11594	1	0.0367407	0.615262
GO:0030552	cAMP binding	molecular_function	binding	9	3855	15	11594	0.6	0.0302427	0.615262
GO:0030971	receptor tyrosine kinase binding	molecular_function	binding	16	3855	32	11594	0.5	0.0366071	0.615262
GO:0031072	heat shock protein binding	molecular_function	binding	16	3855	32	11594	0.5	0.0366071	0.615262
GO:0034511	U3 snoRNA binding	molecular_function	binding	3	3855	3	11594	1	0.0367407	0.615262
GO:0035173	histone kinase activity	molecular_function	catalytic activity	3	3855	3	11594	1	0.0367407	0.615262
GO:0042171	lysophosphatidic acid acyltransferase activity	molecular_function	catalytic activity	3	3855	3	11594	1	0.0367407	0.615262
GO:0042296	ISG15 transferase activity	molecular_function	catalytic activity	3	3855	3	11594	1	0.0367407	0.615262
GO:0043125	ErbB-3 class receptor binding	molecular_function	binding	3	3855	3	11594	1	0.0367407	0.615262
GO:0055106	ubiquitin-protein transferase regulator activity	molecular_function	molecular function regulator	3	3855	3	11594	1	0.0367407	0.615262
GO:0070063	RNA polymerase binding	molecular_function	binding	8	3855	13	11594	0.615385	0.0340613	0.615262
GO:0097110	scaffold protein binding	molecular_function	binding	18	3855	36	11594	0.5	0.0274488	0.615262
GO:0102250	linear malto-oligosaccharide phosphorylase activity	molecular_function	catalytic activity	3	3855	3	11594	1	0.0367407	0.615262
GO:0102499	SHG alpha-glucan phosphorylase activity	molecular_function	catalytic activity	3	3855	3	11594	1	0.0367407	0.615262
GO:1904288	BAT3 complex binding	molecular_function	binding	3	3855	3	11594	1	0.0367407	0.615262
GO:1904680	peptide transmembrane transporter activity	molecular_function	transporter activity	3	3855	3	11594	1	0.0367407	0.615262
GO:1990404	protein ADP-ribosylase activity	molecular_function	catalytic activity	8	3855	13	11594	0.615385	0.0340613	0.615262
GO:0000339	RNA cap binding	molecular_function	binding	5	3855	7	11594	0.714286	0.0447395	0.61825
GO:0000774	adenyl-nucleotide exchange factor activity	molecular_function	molecular function regulator	4	3855	5	11594	0.8	0.0448217	0.61825
GO:0002039	p53 binding	molecular_function	binding	21	3855	45	11594	0.466667	0.0420001	0.61825
GO:0003747	translation release factor activity	molecular_function	binding	4	3855	5	11594	0.8	0.0448217	0.61825
GO:0003756	protein disulfide isomerase activity	molecular_function	catalytic activity	5	3855	7	11594	0.714286	0.0447395	0.61825
GO:0004017	adenylate kinase activity	molecular_function	catalytic activity	5	3855	7	11594	0.714286	0.0447395	0.61825
GO:0004143	diacylglycerol kinase activity	molecular_function	catalytic activity	6	3855	9	11594	0.666667	0.0418508	0.61825
GO:0004579	dolichyl-diphosphooligosaccharide-protein glycotransferase activity	molecular_function	catalytic activity	4	3855	5	11594	0.8	0.0448217	0.61825
GO:0005114	type II transforming growth factor beta receptor binding	molecular_function	binding	4	3855	5	11594	0.8	0.0448217	0.61825
GO:0005225	volume-sensitive anion channel activity	molecular_function	transporter activity	4	3855	5	11594	0.8	0.0448217	0.61825
GO:0005355	glucose transmembrane transporter activity	molecular_function	transporter activity	4	3855	5	11594	0.8	0.0448217	0.61825
GO:0005507	copper ion binding	molecular_function	binding	17	3855	35	11594	0.485714	0.0429558	0.61825
GO:0008649	rRNA methyltransferase activity	molecular_function	catalytic activity	4	3855	5	11594	0.8	0.0448217	0.61825
GO:0016641	oxidoreductase activity, acting on the CH-NH2 group of donors, oxygen as acceptor	molecular_function	catalytic activity	4	3855	5	11594	0.8	0.0448217	0.61825
GO:0016780	phosphotransferase activity, for other substituted phosphate groups	molecular_function	catalytic activity	4	3855	5	11594	0.8	0.0448217	0.61825
GO:0016907	G protein-coupled acetylcholine receptor activity	molecular_function	molecular transducer activity	4	3855	5	11594	0.8	0.0448217	0.61825
GO:0017091	AU-rich element binding	molecular_function	binding	4	3855	5	11594	0.8	0.0448217	0.61825
GO:0030515	snoRNA binding	molecular_function	binding	7	3855	11	11594	0.636364	0.0380382	0.61825
GO:0035198	miRNA binding	molecular_function	binding	13	3855	25	11594	0.52	0.0405349	0.61825
GO:0038036	sphingosine-1-phosphate receptor activity	molecular_function	molecular transducer activity	4	3855	5	11594	0.8	0.0448217	0.61825
GO:0042288	MHC class I protein binding	molecular_function	binding	5	3855	7	11594	0.714286	0.0447395	0.61825
GO:0043531	ADP binding	molecular_function	binding	10	3855	18	11594	0.555556	0.0425057	0.61825
GO:0043559	insulin binding	molecular_function	binding	4	3855	5	11594	0.8	0.0448217	0.61825
GO:0045499	chemorepellent activity	molecular_function	binding	5	3855	7	11594	0.714286	0.0447395	0.61825
GO:0061676	importin-alpha family protein binding	molecular_function	binding	4	3855	5	11594	0.8	0.0448217	0.61825
GO:0070034	telomerase RNA binding	molecular_function	binding	7	3855	11	11594	0.636364	0.0380382	0.61825
GO:0071889	14-3-3 protein binding	molecular_function	binding	7	3855	11	11594	0.636364	0.0380382	0.61825
GO:0005509	calcium ion binding	molecular_function	binding	171	3855	462	11594	0.37013	0.0452546	0.62022
GO:0000030	mannosyltransferase activity	molecular_function	catalytic activity	5	3855	10	11594	0.5	0.211335	0.641014
GO:0000033	alpha-1,3-mannosyltransferase activity	molecular_function	catalytic activity	2	3855	3	11594	0.666667	0.258129	0.641014
GO:0000048	peptidyltransferase activity	molecular_function	catalytic activity	1	3855	1	11594	1	0.3325	0.641014
GO:0000171	ribonuclease MRP activity	molecular_function	catalytic activity	1	3855	1	11594	1	0.3325	0.641014
GO:0000179	rRNA (adenine-N6,N6-)-dimethyltransferase activity	molecular_function	catalytic activity	3	3855	4	11594	0.75	0.110333	0.641014
GO:0000182	rDNA binding	molecular_function	binding	2	3855	3	11594	0.666667	0.258129	0.641014
GO:0000210	NAD+ diphosphatase activity	molecular_function	catalytic activity	1	3855	1	11594	1	0.3325	0.641014
GO:0000215	tRNA 2'-phosphotransferase activity	molecular_function	catalytic activity	1	3855	1	11594	1	0.3325	0.641014
GO:0000246	delta24(24-1) sterol reductase activity	molecular_function	catalytic activity	1	3855	1	11594	1	0.3325	0.641014
GO:0000250	lanosterol synthase activity	molecular_function	catalytic activity	1	3855	1	11594	1	0.3325	0.641014
GO:0000287	magnesium ion binding	molecular_function	binding	63	3855	160	11594	0.39375	0.059407	0.641014
GO:0000340	RNA 7-methylguanosine cap binding	molecular_function	binding	4	3855	7	11594	0.571429	0.171952	0.641014
GO:0000822	inositol hexakisphosphate binding	molecular_function	binding	1	3855	1	11594	1	0.3325	0.641014
GO:0000827	inositol-1,3,4,5,6-pentakisphosphate kinase activity	molecular_function	catalytic activity	1	3855	1	11594	1	0.3325	0.641014
GO:0000976	transcription regulatory region sequence-specific DNA binding	molecular_function	binding	13	3855	33	11594	0.393939	0.281484	0.641014
GO:0000977	RNA polymerase II regulatory region sequence-specific DNA binding	molecular_function	binding	56	3855	145	11594	0.386207	0.0990338	0.641014
GO:0000981	DNA-binding transcription factor activity, RNA polymerase II-specific	molecular_function	transcription regulator activity	38	3855	93	11594	0.408602	0.0746164	0.641014
GO:0000993	RNA polymerase II complex binding	molecular_function	binding	9	3855	16	11594	0.5625	0.049083	0.641014
GO:0001042	RNA polymerase I core binding	molecular_function	binding	2	3855	2	11594	1	0.110537	0.641014
GO:0001054	RNA polymerase I activity	molecular_function	catalytic activity	1	3855	1	11594	1	0.3325	0.641014
GO:0001055	RNA polymerase II activity	molecular_function	catalytic activity	1	3855	1	11594	1	0.3325	0.641014
GO:0001069	regulatory region RNA binding	molecular_function	binding	1	3855	1	11594	1	0.3325	0.641014
GO:0001091	RNA polymerase II basal transcription factor binding	molecular_function	binding	1	3855	1	11594	1	0.3325	0.641014
GO:0001093	TFIIB-class transcription factor binding	molecular_function	binding	2	3855	3	11594	0.666667	0.258129	0.641014
GO:0001094	TFIID-class transcription factor complex binding	molecular_function	binding	4	3855	8	11594	0.5	0.256884	0.641014
GO:0001096	TFIIF-class transcription factor complex binding	molecular_function	binding	1	3855	1	11594	1	0.3325	0.641014
GO:0001099	basal RNA polymerase II transcription machinery binding	molecular_function	binding	1	3855	1	11594	1	0.3325	0.641014
GO:0001179	RNA polymerase I transcription factor binding	molecular_function	binding	1	3855	1	11594	1	0.3325	0.641014
GO:0001221	transcription cofactor binding	molecular_function	binding	1	3855	1	11594	1	0.3325	0.641014
GO:0001512	dihydronicotinamide riboside quinone reductase activity	molecular_function	catalytic activity	1	3855	1	11594	1	0.3325	0.641014
GO:0001517	N-acetylglucosamine 6-O-sulfotransferase activity	molecular_function	catalytic activity	2	3855	3	11594	0.666667	0.258129	0.641014
GO:0001605	adrenomedullin receptor activity	molecular_function	molecular transducer activity	2	3855	2	11594	1	0.110537	0.641014
GO:0001609	G protein-coupled adenosine receptor activity	molecular_function	molecular transducer activity	3	3855	5	11594	0.6	0.2086	0.641014
GO:0001664	G protein-coupled receptor binding	molecular_function	binding	11	3855	24	11594	0.458333	0.137837	0.641014
GO:0001671	ATPase activator activity	molecular_function	molecular function regulator	6	3855	13	11594	0.461538	0.239137	0.641014
GO:0001729	ceramide kinase activity	molecular_function	catalytic activity	1	3855	1	11594	1	0.3325	0.641014
GO:0001730	2'-5'-oligoadenylate synthetase activity	molecular_function	catalytic activity	2	3855	3	11594	0.666667	0.258129	0.641014
GO:0001758	retinal dehydrogenase activity	molecular_function	catalytic activity	4	3855	7	11594	0.571429	0.171952	0.641014
GO:0001784	phosphotyrosine residue binding	molecular_function	binding	13	3855	31	11594	0.419355	0.199587	0.641014
GO:0001785	prostaglandin J receptor activity	molecular_function	molecular transducer activity	1	3855	1	11594	1	0.3325	0.641014
GO:0001850	complement component C3a binding	molecular_function	binding	1	3855	1	11594	1	0.3325	0.641014
GO:0001872	(1->3)-beta-D-glucan binding	molecular_function	binding	1	3855	1	11594	1	0.3325	0.641014
GO:0001888	glucuronyl-galactosyl-proteoglycan 4-alpha-N-acetylglucosaminyltransferase activity	molecular_function	catalytic activity	1	3855	1	11594	1	0.3325	0.641014
GO:0002060	purine nucleobase binding	molecular_function	binding	2	3855	2	11594	1	0.110537	0.641014
GO:0002114	interleukin-33 receptor activity	molecular_function	molecular transducer activity	1	3855	1	11594	1	0.3325	0.641014
GO:0002161	aminoacyl-tRNA editing activity	molecular_function	catalytic activity	5	3855	10	11594	0.5	0.211335	0.641014
GO:0002196	Ser-tRNA(Ala) hydrolase activity	molecular_function	catalytic activity	1	3855	1	11594	1	0.3325	0.641014
GO:0002950	ceramide phosphoethanolamine synthase activity	molecular_function	catalytic activity	2	3855	3	11594	0.666667	0.258129	0.641014
GO:0002951	leukotriene-C(4) hydrolase	molecular_function	catalytic activity	1	3855	1	11594	1	0.3325	0.641014
GO:0003688	DNA replication origin binding	molecular_function	binding	5	3855	8	11594	0.625	0.0870192	0.641014
GO:0003690	double-stranded DNA binding	molecular_function	binding	18	3855	44	11594	0.409091	0.178004	0.641014
GO:0003697	single-stranded DNA binding	molecular_function	binding	24	3855	62	11594	0.387097	0.216099	0.641014
GO:0003700	DNA-binding transcription factor activity	molecular_function	transcription regulator activity	175	3855	480	11594	0.364583	0.0709246	0.641014
GO:0003720	telomerase activity	molecular_function	catalytic activity	2	3855	3	11594	0.666667	0.258129	0.641014
GO:0003726	double-stranded RNA adenosine deaminase activity	molecular_function	catalytic activity	1	3855	1	11594	1	0.3325	0.641014
GO:0003746	translation elongation factor activity	molecular_function	binding	6	3855	11	11594	0.545455	0.120729	0.641014
GO:0003774	motor activity	molecular_function	catalytic activity	30	3855	78	11594	0.384615	0.194033	0.641014
GO:0003777	microtubule motor activity	molecular_function	catalytic activity	22	3855	57	11594	0.385965	0.234164	0.641014
GO:0003785	actin monomer binding	molecular_function	binding	11	3855	23	11594	0.478261	0.105043	0.641014
GO:0003824	catalytic activity	molecular_function	catalytic activity	128	3855	365	11594	0.350685	0.243239	0.641014
[truncated: 1,922 more rows]
