# Supplementary material for: The Profiles of Long Non-coding RNA and mRNA Transcriptome Reveals the Genes and Pathway Potentially Involved in Pasteurella multocida Infection of New Zealand Rabbits
Source: Front Vet Sci. 2021 May 5;8:591273. doi: 10.3389/fvets.2021.591273 (PMC8131872; doi:10.3389/fvets.2021.591273)
Supplement: Supplementary Data Sheet 7 — Detailed information of GO enrichment of DE mRNAs in the P3-vs-P1 group. [file Data_Sheet_7.xls]

## Sheet: biological process
GO_P Term ID	GO_P Term Desc	GO_P Term Level1	GO_P Term Level2	Term Candidate Gene Num	Total Candidate Gene Num	Term Gene Num	Total Gene Num	Rich Ratio	P value	Q value
GO:0043123	positive regulation of I-kappaB kinase/NF-kappaB signaling	biological_process	biological regulation	55	3706	92	12056	0.597826	7.26528e-09	4.77692e-05
GO:0001525	angiogenesis	biological_process	developmental process	59	3706	109	12056	0.541284	2.97444e-07	0.000488923
GO:0006954	inflammatory response	biological_process	response to stimulus	62	3706	116	12056	0.534483	2.73382e-07	0.000488923
GO:0009615	response to virus	biological_process	multi-organism process	34	3706	52	12056	0.653846	2.65099e-07	0.000488923
GO:0006457	protein folding	biological_process	cellular process	37	3706	62	12056	0.596774	2.20939e-06	0.00290535
GO:0045766	positive regulation of angiogenesis	biological_process	biological regulation	46	3706	84	12056	0.547619	3.86236e-06	0.0042325
GO:0032092	positive regulation of protein binding	biological_process	biological regulation	30	3706	48	12056	0.625	5.36764e-06	0.00504175
GO:0006364	rRNA processing	biological_process	cellular component organization or biogenesis	28	3706	46	12056	0.608696	2.25726e-05	0.0185518
GO:0045087	innate immune response	biological_process	immune system process	50	3706	99	12056	0.505051	2.96511e-05	0.0216618
GO:0006397	mRNA processing	biological_process	cellular process	38	3706	70	12056	0.542857	3.4247e-05	0.0225174
GO:0042254	ribosome biogenesis	biological_process	cellular component organization or biogenesis	21	3706	32	12056	0.65625	4.92509e-05	0.027061
GO:0051092	positive regulation of NF-kappaB transcription factor activity	biological_process	biological regulation	45	3706	88	12056	0.511364	4.93888e-05	0.027061
GO:2000352	negative regulation of endothelial cell apoptotic process	biological_process	biological regulation	16	3706	22	12056	0.727273	6.07068e-05	0.0307036
GO:2000234	positive regulation of rRNA processing	biological_process	biological regulation	8	3706	8	12056	1	7.93127e-05	0.0372487
GO:0000398	mRNA splicing, via spliceosome	biological_process	cellular process	42	3706	83	12056	0.506024	0.000118491	0.0499644
GO:0006955	immune response	biological_process	response to stimulus	70	3706	156	12056	0.448718	0.000129186	0.0499644
GO:0032755	positive regulation of interleukin-6 production	biological_process	biological regulation	18	3706	27	12056	0.666667	0.000127205	0.0499644
GO:0016477	cell migration	biological_process	cellular process	50	3706	104	12056	0.480769	0.000149399	0.0531512
GO:0050821	protein stabilization	biological_process	biological regulation	53	3706	112	12056	0.473214	0.000160738	0.0531512
GO:0071222	cellular response to lipopolysaccharide	biological_process	cellular process	36	3706	69	12056	0.521739	0.000161677	0.0531512
GO:1904851	positive regulation of establishment of protein localization to telomere	biological_process	biological regulation	9	3706	10	12056	0.9	0.000176205	0.0551688
GO:0001822	kidney development	biological_process	developmental process	34	3706	66	12056	0.515152	0.000333377	0.083507
GO:0006413	translational initiation	biological_process	cellular process	25	3706	44	12056	0.568182	0.000289954	0.083507
GO:0030433	ubiquitin-dependent ERAD pathway	biological_process	cellular process	21	3706	35	12056	0.6	0.000318405	0.083507
GO:0045071	negative regulation of viral genome replication	biological_process	biological regulation	14	3706	20	12056	0.7	0.000342918	0.083507
GO:0045429	positive regulation of nitric oxide biosynthetic process	biological_process	cellular process	11	3706	14	12056	0.785714	0.000310852	0.083507
GO:0048255	mRNA stabilization	biological_process	biological regulation	11	3706	14	12056	0.785714	0.000310852	0.083507
GO:0002237	response to molecule of bacterial origin	biological_process	multi-organism process	8	3706	9	12056	0.888889	0.000519061	0.110091
GO:0032760	positive regulation of tumor necrosis factor production	biological_process	biological regulation	18	3706	29	12056	0.62069	0.000477668	0.110091
GO:0045943	positive regulation of transcription by RNA polymerase I	biological_process	cellular process	8	3706	9	12056	0.888889	0.000519061	0.110091
GO:1903672	positive regulation of sprouting angiogenesis	biological_process	biological regulation	8	3706	9	12056	0.888889	0.000519061	0.110091
GO:0051592	response to calcium ion	biological_process	response to stimulus	16	3706	25	12056	0.64	0.000606586	0.124634
GO:0008654	phospholipid biosynthetic process	biological_process	cellular process	12	3706	17	12056	0.705882	0.000831668	0.140133
GO:0035329	hippo signaling	biological_process	biological regulation	12	3706	17	12056	0.705882	0.000831668	0.140133
GO:0044344	cellular response to fibroblast growth factor stimulus	biological_process	cellular process	11	3706	15	12056	0.733333	0.000840651	0.140133
GO:0045600	positive regulation of fat cell differentiation	biological_process	biological regulation	18	3706	30	12056	0.6	0.000852522	0.140133
GO:0060426	lung vasculature development	biological_process	developmental process	6	3706	6	12056	1	0.000841385	0.140133
GO:0070555	response to interleukin-1	biological_process	response to stimulus	11	3706	15	12056	0.733333	0.000840651	0.140133
GO:1903589	positive regulation of blood vessel endothelial cell proliferation involved in sprouting angiogenesis	biological_process	biological regulation	6	3706	6	12056	1	0.000841385	0.140133
GO:2000643	positive regulation of early endosome to late endosome transport	biological_process	cellular process	6	3706	6	12056	1	0.000841385	0.140133
GO:0032496	response to lipopolysaccharide	biological_process	response to stimulus	28	3706	54	12056	0.518519	0.000954853	0.153126
GO:0071407	cellular response to organic cyclic compound	biological_process	response to stimulus	17	3706	28	12056	0.607143	0.000983369	0.153944
GO:0043547	positive regulation of GTPase activity	biological_process	biological regulation	77	3706	185	12056	0.416216	0.00103428	0.156529
GO:1990830	cellular response to leukemia inhibitory factor	biological_process	cellular process	37	3706	77	12056	0.480519	0.0010475	0.156529
GO:0071347	cellular response to interleukin-1	biological_process	cellular process	16	3706	26	12056	0.615385	0.00112867	0.164911
GO:0016310	phosphorylation	biological_process	cellular process	123	3706	317	12056	0.388013	0.00119854	0.171313
GO:0031663	lipopolysaccharide-mediated signaling pathway	biological_process	biological regulation	15	3706	24	12056	0.625	0.00128729	0.180084
GO:0000165	MAPK cascade	biological_process	biological regulation	26	3706	50	12056	0.52	0.00135934	0.186201
GO:0010628	positive regulation of gene expression	biological_process	biological regulation	102	3706	258	12056	0.395349	0.00149233	0.198777
GO:0032727	positive regulation of interferon-alpha production	biological_process	biological regulation	7	3706	8	12056	0.875	0.00151162	0.198777
GO:1901998	toxin transport	biological_process	localization	17	3706	29	12056	0.586207	0.00169978	0.219138
GO:0002042	cell migration involved in sprouting angiogenesis	biological_process	cellular process	10	3706	14	12056	0.714286	0.002037	0.223533
GO:0006614	SRP-dependent cotranslational protein targeting to membrane	biological_process	localization	8	3706	10	12056	0.8	0.00189049	0.223533
GO:0007205	protein kinase C-activating G protein-coupled receptor signaling pathway	biological_process	cellular process	10	3706	14	12056	0.714286	0.002037	0.223533
GO:0030334	regulation of cell migration	biological_process	biological regulation	26	3706	51	12056	0.509804	0.00197074	0.223533
GO:0043330	response to exogenous dsRNA	biological_process	response to stimulus	10	3706	14	12056	0.714286	0.002037	0.223533
GO:0048260	positive regulation of receptor-mediated endocytosis	biological_process	biological regulation	9	3706	12	12056	0.75	0.00203985	0.223533
GO:0060307	regulation of ventricular cardiac muscle cell membrane repolarization	biological_process	biological regulation	9	3706	12	12056	0.75	0.00203985	0.223533
GO:0061028	establishment of endothelial barrier	biological_process	cellular process	9	3706	12	12056	0.75	0.00203985	0.223533
GO:0086005	ventricular cardiac muscle cell action potential	biological_process	biological regulation	8	3706	10	12056	0.8	0.00189049	0.223533
GO:0030335	positive regulation of cell migration	biological_process	biological regulation	56	3706	131	12056	0.427481	0.00232919	0.251056
GO:0043065	positive regulation of apoptotic process	biological_process	biological regulation	66	3706	159	12056	0.415094	0.00245737	0.260601
GO:0001775	cell activation	biological_process	cellular process	5	3706	5	12056	1	0.00273967	0.263224
GO:0006085	acetyl-CoA biosynthetic process	biological_process	cellular process	5	3706	5	12056	1	0.00273967	0.263224
GO:0007166	cell surface receptor signaling pathway	biological_process	biological regulation	41	3706	91	12056	0.450549	0.00273074	0.263224
GO:0043433	negative regulation of DNA-binding transcription factor activity	biological_process	biological regulation	22	3706	42	12056	0.52381	0.00276803	0.263224
GO:0046330	positive regulation of JNK cascade	biological_process	biological regulation	26	3706	52	12056	0.5	0.00280239	0.263224
GO:0051965	positive regulation of synapse assembly	biological_process	cellular component organization or biogenesis	22	3706	42	12056	0.52381	0.00276803	0.263224
GO:0060706	cell differentiation involved in embryonic placenta development	biological_process	cellular process	5	3706	5	12056	1	0.00273967	0.263224
GO:0090037	positive regulation of protein kinase C signaling	biological_process	biological regulation	5	3706	5	12056	1	0.00273967	0.263224
GO:0045892	negative regulation of transcription, DNA-templated	biological_process	biological regulation	123	3706	324	12056	0.37963	0.00296452	0.274532
GO:0010595	positive regulation of endothelial cell migration	biological_process	biological regulation	19	3706	35	12056	0.542857	0.00313231	0.283481
GO:0019221	cytokine-mediated signaling pathway	biological_process	biological regulation	29	3706	60	12056	0.483333	0.00314739	0.283481
GO:0001843	neural tube closure	biological_process	developmental process	27	3706	55	12056	0.490909	0.00327148	0.290675
GO:0001516	prostaglandin biosynthetic process	biological_process	cellular process	9	3706	13	12056	0.692308	0.00482042	0.302362
GO:0005977	glycogen metabolic process	biological_process	cellular process	14	3706	24	12056	0.583333	0.00461487	0.302362
GO:0006509	membrane protein ectodomain proteolysis	biological_process	metabolic process	10	3706	15	12056	0.666667	0.0044297	0.302362
GO:0006631	fatty acid metabolic process	biological_process	cellular process	21	3706	41	12056	0.512195	0.00484447	0.302362
GO:0007005	mitochondrion organization	biological_process	cellular component organization or biogenesis	23	3706	46	12056	0.5	0.00481084	0.302362
GO:0007249	I-kappaB kinase/NF-kappaB signaling	biological_process	biological regulation	14	3706	24	12056	0.583333	0.00461487	0.302362
GO:0008045	motor neuron axon guidance	biological_process	cellular component organization or biogenesis	11	3706	17	12056	0.647059	0.0039785	0.302362
GO:0008360	regulation of cell shape	biological_process	biological regulation	35	3706	76	12056	0.460526	0.00348183	0.302362
GO:0010629	negative regulation of gene expression	biological_process	biological regulation	60	3706	145	12056	0.413793	0.0040858	0.302362
GO:0010717	regulation of epithelial to mesenchymal transition	biological_process	biological regulation	7	3706	9	12056	0.777778	0.00498556	0.302362
GO:0015012	heparan sulfate proteoglycan biosynthetic process	biological_process	cellular process	9	3706	13	12056	0.692308	0.00482042	0.302362
GO:0030517	negative regulation of axon extension	biological_process	biological regulation	7	3706	9	12056	0.777778	0.00498556	0.302362
GO:0030953	astral microtubule organization	biological_process	cellular component organization or biogenesis	6	3706	7	12056	0.857143	0.00433959	0.302362
GO:0030970	retrograde protein transport, ER to cytosol	biological_process	cellular process	8	3706	11	12056	0.727273	0.00505853	0.302362
GO:0031623	receptor internalization	biological_process	cellular process	14	3706	24	12056	0.583333	0.00461487	0.302362
GO:0035690	cellular response to drug	biological_process	cellular process	17	3706	31	12056	0.548387	0.00445363	0.302362
GO:0042059	negative regulation of epidermal growth factor receptor signaling pathway	biological_process	biological regulation	7	3706	9	12056	0.777778	0.00498556	0.302362
GO:0042981	regulation of apoptotic process	biological_process	biological regulation	44	3706	101	12056	0.435644	0.00426974	0.302362
GO:0043030	regulation of macrophage activation	biological_process	biological regulation	6	3706	7	12056	0.857143	0.00433959	0.302362
GO:0043066	negative regulation of apoptotic process	biological_process	biological regulation	103	3706	268	12056	0.384328	0.00403287	0.302362
GO:0043116	negative regulation of vascular permeability	biological_process	biological regulation	7	3706	9	12056	0.777778	0.00498556	0.302362
GO:0046677	response to antibiotic	biological_process	response to stimulus	9	3706	13	12056	0.692308	0.00482042	0.302362
GO:0046834	lipid phosphorylation	biological_process	metabolic process	6	3706	7	12056	0.857143	0.00433959	0.302362
GO:0048488	synaptic vesicle endocytosis	biological_process	localization	10	3706	15	12056	0.666667	0.0044297	0.302362
GO:0048745	smooth muscle tissue development	biological_process	developmental process	7	3706	9	12056	0.777778	0.00498556	0.302362
GO:0050729	positive regulation of inflammatory response	biological_process	biological regulation	18	3706	33	12056	0.545455	0.00373481	0.302362
GO:0051044	positive regulation of membrane protein ectodomain proteolysis	biological_process	cellular process	8	3706	11	12056	0.727273	0.00505853	0.302362
GO:0051603	proteolysis involved in cellular protein catabolic process	biological_process	cellular process	17	3706	31	12056	0.548387	0.00445363	0.302362
GO:0060445	branching involved in salivary gland morphogenesis	biological_process	developmental process	6	3706	7	12056	0.857143	0.00433959	0.302362
GO:0061077	chaperone-mediated protein folding	biological_process	cellular process	10	3706	15	12056	0.666667	0.0044297	0.302362
GO:0061158	3'-UTR-mediated mRNA destabilization	biological_process	biological regulation	7	3706	9	12056	0.777778	0.00498556	0.302362
GO:0071260	cellular response to mechanical stimulus	biological_process	cellular process	17	3706	31	12056	0.548387	0.00445363	0.302362
GO:0072332	intrinsic apoptotic signaling pathway by p53 class mediator	biological_process	biological regulation	11	3706	17	12056	0.647059	0.0039785	0.302362
GO:0090398	cellular senescence	biological_process	cellular process	9	3706	13	12056	0.692308	0.00482042	0.302362
GO:1900016	negative regulation of cytokine production involved in inflammatory response	biological_process	biological regulation	9	3706	13	12056	0.692308	0.00482042	0.302362
GO:1901016	regulation of potassium ion transmembrane transporter activity	biological_process	biological regulation	6	3706	7	12056	0.857143	0.00433959	0.302362
GO:0008285	negative regulation of cell proliferation	biological_process	biological regulation	83	3706	212	12056	0.391509	0.00527403	0.311783
GO:0010508	positive regulation of autophagy	biological_process	biological regulation	16	3706	29	12056	0.551724	0.00531098	0.311783
GO:0006935	chemotaxis	biological_process	locomotion	29	3706	62	12056	0.467742	0.00569116	0.32824
GO:0043124	negative regulation of I-kappaB kinase/NF-kappaB signaling	biological_process	biological regulation	18	3706	34	12056	0.529412	0.00568193	0.32824
GO:1901224	positive regulation of NIK/NF-kappaB signaling	biological_process	biological regulation	22	3706	44	12056	0.5	0.00576801	0.32978
GO:0010942	positive regulation of cell death	biological_process	biological regulation	12	3706	20	12056	0.6	0.00635267	0.350998
GO:0030178	negative regulation of Wnt signaling pathway	biological_process	biological regulation	15	3706	27	12056	0.555556	0.00633304	0.350998
GO:0051281	positive regulation of release of sequestered calcium ion into cytosol	biological_process	biological regulation	12	3706	20	12056	0.6	0.00635267	0.350998
GO:0070534	protein K63-linked ubiquitination	biological_process	cellular process	12	3706	20	12056	0.6	0.00635267	0.350998
GO:0002376	immune system process	biological_process	immune system process	25	3706	52	12056	0.480769	0.00642438	0.352002
GO:0000492	box C/D snoRNP assembly	biological_process	cellular component organization or biogenesis	4	3706	4	12056	1	0.00891911	0.373665
GO:0001701	in utero embryonic development	biological_process	developmental process	56	3706	138	12056	0.405797	0.00865552	0.373665
GO:0002138	retinoic acid biosynthetic process	biological_process	biological regulation	4	3706	4	12056	1	0.00891911	0.373665
GO:0002523	leukocyte migration involved in inflammatory response	biological_process	cellular process	4	3706	4	12056	1	0.00891911	0.373665
GO:0002735	positive regulation of myeloid dendritic cell cytokine production	biological_process	biological regulation	4	3706	4	12056	1	0.00891911	0.373665
GO:0006297	nucleotide-excision repair, DNA gap filling	biological_process	cellular process	4	3706	4	12056	1	0.00891911	0.373665
GO:0006351	transcription, DNA-templated	biological_process	cellular process	33	3706	74	12056	0.445946	0.00814307	0.373665
GO:0007442	hindgut morphogenesis	biological_process	developmental process	4	3706	4	12056	1	0.00891911	0.373665
GO:0015031	protein transport	biological_process	localization	62	3706	154	12056	0.402597	0.00730908	0.373665
GO:0016055	Wnt signaling pathway	biological_process	biological regulation	33	3706	74	12056	0.445946	0.00814307	0.373665
GO:0018108	peptidyl-tyrosine phosphorylation	biological_process	cellular process	41	3706	96	12056	0.427083	0.0085258	0.373665
GO:0022614	membrane to membrane docking	biological_process	cellular process	4	3706	4	12056	1	0.00891911	0.373665
GO:0031204	posttranslational protein targeting to membrane, translocation	biological_process	localization	4	3706	4	12056	1	0.00891911	0.373665
GO:0031334	positive regulation of protein complex assembly	biological_process	cellular component organization or biogenesis	10	3706	16	12056	0.625	0.00857534	0.373665
GO:0034097	response to cytokine	biological_process	response to stimulus	14	3706	25	12056	0.56	0.00755043	0.373665
GO:0034612	response to tumor necrosis factor	biological_process	response to stimulus	10	3706	16	12056	0.625	0.00857534	0.373665
GO:0042127	regulation of cell proliferation	biological_process	biological regulation	47	3706	112	12056	0.419643	0.00755192	0.373665
GO:0043405	regulation of MAP kinase activity	biological_process	biological regulation	4	3706	4	12056	1	0.00891911	0.373665
GO:0043549	regulation of kinase activity	biological_process	biological regulation	4	3706	4	12056	1	0.00891911	0.373665
GO:0045019	negative regulation of nitric oxide biosynthetic process	biological_process	biological regulation	4	3706	4	12056	1	0.00891911	0.373665
GO:0045893	positive regulation of transcription, DNA-templated	biological_process	biological regulation	146	3706	401	12056	0.36409	0.00780399	0.373665
GO:0048254	snoRNA localization	biological_process	localization	4	3706	4	12056	1	0.00891911	0.373665
GO:0048821	erythrocyte development	biological_process	biological regulation	11	3706	18	12056	0.611111	0.0074058	0.373665
GO:0050900	leukocyte migration	biological_process	cellular process	10	3706	16	12056	0.625	0.00857534	0.373665
GO:0051607	defense response to virus	biological_process	immune system process	34	3706	76	12056	0.447368	0.00688463	0.373665
GO:0060333	interferon-gamma-mediated signaling pathway	biological_process	cellular process	4	3706	4	12056	1	0.00891911	0.373665
GO:0060373	regulation of ventricular cardiac muscle cell membrane depolarization	biological_process	biological regulation	4	3706	4	12056	1	0.00891911	0.373665
GO:0060666	dichotomous subdivision of terminal units involved in salivary gland branching	biological_process	developmental process	4	3706	4	12056	1	0.00891911	0.373665
GO:0071356	cellular response to tumor necrosis factor	biological_process	cellular process	28	3706	61	12056	0.459016	0.00892248	0.373665
GO:0071560	cellular response to transforming growth factor beta stimulus	biological_process	cellular process	18	3706	35	12056	0.514286	0.00838153	0.373665
GO:0071726	cellular response to diacyl bacterial lipopeptide	biological_process	cellular process	4	3706	4	12056	1	0.00891911	0.373665
GO:0072675	osteoclast fusion	biological_process	cellular process	4	3706	4	12056	1	0.00891911	0.373665
GO:0098696	regulation of neurotransmitter receptor localization to postsynaptic specialization membrane	biological_process	biological regulation	4	3706	4	12056	1	0.00891911	0.373665
GO:1900103	positive regulation of endoplasmic reticulum unfolded protein response	biological_process	biological regulation	4	3706	4	12056	1	0.00891911	0.373665
GO:1902570	protein localization to nucleolus	biological_process	localization	4	3706	4	12056	1	0.00891911	0.373665
GO:1903393	positive regulation of adherens junction organization	biological_process	biological regulation	4	3706	4	12056	1	0.00891911	0.373665
GO:1904874	positive regulation of telomerase RNA localization to Cajal body	biological_process	biological regulation	4	3706	4	12056	1	0.00891911	0.373665
GO:0000082	G1/S transition of mitotic cell cycle	biological_process	cellular process	18	3706	36	12056	0.5	0.0120203	0.388547
GO:0000122	negative regulation of transcription by RNA polymerase II	biological_process	biological regulation	170	3706	476	12056	0.357143	0.0100409	0.388547
GO:0000288	nuclear-transcribed mRNA catabolic process, deadenylation-dependent decay	biological_process	cellular process	6	3706	8	12056	0.75	0.0128235	0.388547
GO:0001574	ganglioside biosynthetic process	biological_process	cellular process	5	3706	6	12056	0.833333	0.0122311	0.388547
GO:0001780	neutrophil homeostasis	biological_process	biological regulation	5	3706	6	12056	0.833333	0.0122311	0.388547
GO:0001886	endothelial cell morphogenesis	biological_process	cellular component organization or biogenesis	6	3706	8	12056	0.75	0.0128235	0.388547
GO:0001955	blood vessel maturation	biological_process	developmental process	5	3706	6	12056	0.833333	0.0122311	0.388547
GO:0002011	morphogenesis of an epithelial sheet	biological_process	developmental process	6	3706	8	12056	0.75	0.0128235	0.388547
GO:0002221	pattern recognition receptor signaling pathway	biological_process	biological regulation	5	3706	6	12056	0.833333	0.0122311	0.388547
GO:0003222	ventricular trabecula myocardium morphogenesis	biological_process	developmental process	7	3706	10	12056	0.7	0.0122074	0.388547
GO:0003376	sphingosine-1-phosphate receptor signaling pathway	biological_process	biological regulation	5	3706	6	12056	0.833333	0.0122311	0.388547
GO:0006164	purine nucleotide biosynthetic process	biological_process	cellular process	8	3706	12	12056	0.666667	0.0110959	0.388547
GO:0006400	tRNA modification	biological_process	cellular process	7	3706	10	12056	0.7	0.0122074	0.388547
GO:0008283	cell proliferation	biological_process	cell proliferation	51	3706	126	12056	0.404762	0.0124925	0.388547
GO:0010501	RNA secondary structure unwinding	biological_process	cellular process	6	3706	8	12056	0.75	0.0128235	0.388547
GO:0010524	positive regulation of calcium ion transport into cytosol	biological_process	biological regulation	5	3706	6	12056	0.833333	0.0122311	0.388547
GO:0010575	positive regulation of vascular endothelial growth factor production	biological_process	biological regulation	12	3706	21	12056	0.571429	0.0107172	0.388547
GO:0010950	positive regulation of endopeptidase activity	biological_process	biological regulation	5	3706	6	12056	0.833333	0.0122311	0.388547
GO:0014002	astrocyte development	biological_process	cellular process	7	3706	10	12056	0.7	0.0122074	0.388547
GO:0016485	protein processing	biological_process	metabolic process	20	3706	41	12056	0.487805	0.0116129	0.388547
GO:0019885	antigen processing and presentation of endogenous peptide antigen via MHC class I	biological_process	immune system process	5	3706	6	12056	0.833333	0.0122311	0.388547
GO:0030214	hyaluronan catabolic process	biological_process	cellular process	5	3706	6	12056	0.833333	0.0122311	0.388547
GO:0030308	negative regulation of cell growth	biological_process	biological regulation	34	3706	78	12056	0.435897	0.0110149	0.388547
GO:0030336	negative regulation of cell migration	biological_process	biological regulation	32	3706	73	12056	0.438356	0.0121873	0.388547
GO:0030866	cortical actin cytoskeleton organization	biological_process	cellular component organization or biogenesis	11	3706	19	12056	0.578947	0.0127502	0.388547
GO:0030968	endoplasmic reticulum unfolded protein response	biological_process	biological regulation	15	3706	28	12056	0.535714	0.00981126	0.388547
GO:0031167	rRNA methylation	biological_process	cellular component organization or biogenesis	6	3706	8	12056	0.75	0.0128235	0.388547
GO:0032486	Rap protein signal transduction	biological_process	cellular process	6	3706	8	12056	0.75	0.0128235	0.388547
GO:0032495	response to muramyl dipeptide	biological_process	response to stimulus	6	3706	8	12056	0.75	0.0128235	0.388547
GO:0032757	positive regulation of interleukin-8 production	biological_process	biological regulation	11	3706	19	12056	0.578947	0.0127502	0.388547
GO:0033210	leptin-mediated signaling pathway	biological_process	biological regulation	6	3706	8	12056	0.75	0.0128235	0.388547
GO:0042273	ribosomal large subunit biogenesis	biological_process	cellular component organization or biogenesis	9	3706	14	12056	0.642857	0.00983058	0.388547
GO:0042573	retinoic acid metabolic process	biological_process	biological regulation	5	3706	6	12056	0.833333	0.0122311	0.388547
GO:0042692	muscle cell differentiation	biological_process	cellular process	7	3706	10	12056	0.7	0.0122074	0.388547
GO:0043011	myeloid dendritic cell differentiation	biological_process	cellular process	9	3706	14	12056	0.642857	0.00983058	0.388547
GO:0043951	negative regulation of cAMP-mediated signaling	biological_process	biological regulation	6	3706	8	12056	0.75	0.0128235	0.388547
GO:0044130	negative regulation of growth of symbiont in host	biological_process	biological regulation	7	3706	10	12056	0.7	0.0122074	0.388547
GO:0044321	response to leptin	biological_process	response to stimulus	5	3706	6	12056	0.833333	0.0122311	0.388547
GO:0045668	negative regulation of osteoblast differentiation	biological_process	biological regulation	14	3706	26	12056	0.538462	0.0117894	0.388547
GO:0045821	positive regulation of glycolytic process	biological_process	biological regulation	6	3706	8	12056	0.75	0.0128235	0.388547
GO:0046007	negative regulation of activated T cell proliferation	biological_process	biological adhesion	6	3706	8	12056	0.75	0.0128235	0.388547
GO:0048535	lymph node development	biological_process	developmental process	8	3706	12	12056	0.666667	0.0110959	0.388547
GO:0048711	positive regulation of astrocyte differentiation	biological_process	biological regulation	5	3706	6	12056	0.833333	0.0122311	0.388547
GO:0050714	positive regulation of protein secretion	biological_process	biological regulation	15	3706	28	12056	0.535714	0.00981126	0.388547
GO:0050775	positive regulation of dendrite morphogenesis	biological_process	biological regulation	6	3706	8	12056	0.75	0.0128235	0.388547
GO:0051085	chaperone cofactor-dependent protein refolding	biological_process	cellular process	6	3706	8	12056	0.75	0.0128235	0.388547
GO:0051897	positive regulation of protein kinase B signaling	biological_process	biological regulation	26	3706	56	12056	0.464286	0.00964562	0.388547
GO:0060323	head morphogenesis	biological_process	developmental process	6	3706	8	12056	0.75	0.0128235	0.388547
GO:0060484	lung-associated mesenchyme development	biological_process	developmental process	5	3706	6	12056	0.833333	0.0122311	0.388547
GO:0071346	cellular response to interferon-gamma	biological_process	cellular process	19	3706	38	12056	0.5	0.00999007	0.388547
GO:0071493	cellular response to UV-B	biological_process	cellular process	5	3706	6	12056	0.833333	0.0122311	0.388547
GO:0075522	IRES-dependent viral translational initiation	biological_process	multi-organism process	5	3706	6	12056	0.833333	0.0122311	0.388547
GO:0090051	negative regulation of cell migration involved in sprouting angiogenesis	biological_process	biological regulation	7	3706	10	12056	0.7	0.0122074	0.388547
GO:0090090	negative regulation of canonical Wnt signaling pathway	biological_process	biological regulation	35	3706	80	12056	0.4375	0.00935149	0.388547
GO:1903140	regulation of establishment of endothelial barrier	biological_process	biological regulation	5	3706	6	12056	0.833333	0.0122311	0.388547
GO:1903543	positive regulation of exosomal secretion	biological_process	cellular component organization or biogenesis	6	3706	8	12056	0.75	0.0128235	0.388547
GO:1903608	protein localization to cytoplasmic stress granule	biological_process	localization	5	3706	6	12056	0.833333	0.0122311	0.388547
GO:2000096	positive regulation of Wnt signaling pathway, planar cell polarity pathway	biological_process	biological regulation	5	3706	6	12056	0.833333	0.0122311	0.388547
GO:2000484	positive regulation of interleukin-8 secretion	biological_process	biological regulation	8	3706	12	12056	0.666667	0.0110959	0.388547
GO:2001214	positive regulation of vasculogenesis	biological_process	cellular process	5	3706	6	12056	0.833333	0.0122311	0.388547
GO:0043154	negative regulation of cysteine-type endopeptidase activity involved in apoptotic process	biological_process	biological regulation	19	3706	39	12056	0.487179	0.0139603	0.421052
GO:0060412	ventricular septum morphogenesis	biological_process	developmental process	13	3706	24	12056	0.541667	0.0141791	0.425696
GO:0021987	cerebral cortex development	biological_process	developmental process	17	3706	34	12056	0.5	0.0144796	0.432743
GO:0008217	regulation of blood pressure	biological_process	biological regulation	15	3706	29	12056	0.517241	0.014633	0.435348
GO:0007030	Golgi organization	biological_process	cellular component organization or biogenesis	22	3706	47	12056	0.468085	0.0148299	0.439218
GO:0051781	positive regulation of cell division	biological_process	biological regulation	10	3706	17	12056	0.588235	0.0151422	0.444466
GO:0071526	semaphorin-plexin signaling pathway	biological_process	biological regulation	10	3706	17	12056	0.588235	0.0151422	0.444466
GO:0032922	circadian regulation of gene expression	biological_process	biological regulation	20	3706	42	12056	0.47619	0.0158783	0.461144
GO:0043085	positive regulation of catalytic activity	biological_process	biological regulation	20	3706	42	12056	0.47619	0.0158783	0.461144
GO:0072659	protein localization to plasma membrane	biological_process	localization	37	3706	88	12056	0.420455	0.0159209	0.461144
GO:0070936	protein K48-linked ubiquitination	biological_process	cellular process	18	3706	37	12056	0.486486	0.0167995	0.484458
GO:0001755	neural crest cell migration	biological_process	cellular process	12	3706	22	12056	0.545455	0.0170694	0.490093
GO:0045599	negative regulation of fat cell differentiation	biological_process	negative regulation of biological process	16	3706	32	12056	0.5	0.0174642	0.499249
GO:0003279	cardiac septum development	biological_process	developmental process	9	3706	15	12056	0.6	0.0179319	0.506018
GO:0048844	artery morphogenesis	biological_process	developmental process	9	3706	15	12056	0.6	0.0179319	0.506018
GO:2000378	negative regulation of reactive oxygen species metabolic process	biological_process	biological regulation	9	3706	15	12056	0.6	0.0179319	0.506018
GO:0000052	citrulline metabolic process	biological_process	cellular process	3	3706	3	12056	1	0.0290311	0.508419
GO:0000154	rRNA modification	biological_process	cellular component organization or biogenesis	4	3706	5	12056	0.8	0.0336369	0.508419
GO:0000460	maturation of 5.8S rRNA	biological_process	cellular component organization or biogenesis	4	3706	5	12056	0.8	0.0336369	0.508419
GO:0000956	nuclear-transcribed mRNA catabolic process	biological_process	biological regulation	8	3706	13	12056	0.615385	0.0211366	0.508419
GO:0001568	blood vessel development	biological_process	developmental process	18	3706	38	12056	0.473684	0.0229279	0.508419
GO:0001838	embryonic epithelial tube formation	biological_process	developmental process	3	3706	3	12056	1	0.0290311	0.508419
GO:0001881	receptor recycling	biological_process	biological regulation	5	3706	7	12056	0.714286	0.0319599	0.508419
GO:0001922	B-1 B cell homeostasis	biological_process	biological regulation	3	3706	3	12056	1	0.0290311	0.508419
GO:0001935	endothelial cell proliferation	biological_process	cell proliferation	6	3706	9	12056	0.666667	0.0284994	0.508419
GO:0001963	synaptic transmission, dopaminergic	biological_process	cellular process	4	3706	5	12056	0.8	0.0336369	0.508419
GO:0001973	adenosine receptor signaling pathway	biological_process	biological regulation	5	3706	7	12056	0.714286	0.0319599	0.508419
GO:0001974	blood vessel remodeling	biological_process	multicellular organismal process	11	3706	20	12056	0.55	0.0205695	0.508419
GO:0002230	positive regulation of defense response to virus by host	biological_process	biological regulation	9	3706	16	12056	0.5625	0.0299618	0.508419
GO:0002474	antigen processing and presentation of peptide antigen via MHC class I	biological_process	immune system process	4	3706	5	12056	0.8	0.0336369	0.508419
GO:0002755	MyD88-dependent toll-like receptor signaling pathway	biological_process	biological regulation	7	3706	11	12056	0.636364	0.0247179	0.508419
GO:0002904	positive regulation of B cell apoptotic process	biological_process	biological regulation	3	3706	3	12056	1	0.0290311	0.508419
GO:0003094	glomerular filtration	biological_process	multicellular organismal process	6	3706	9	12056	0.666667	0.0284994	0.508419
GO:0003157	endocardium development	biological_process	developmental process	3	3706	3	12056	1	0.0290311	0.508419
GO:0003177	pulmonary valve development	biological_process	developmental process	3	3706	3	12056	1	0.0290311	0.508419
GO:0003231	cardiac ventricle development	biological_process	developmental process	3	3706	3	12056	1	0.0290311	0.508419
GO:0003283	atrial septum development	biological_process	developmental process	3	3706	3	12056	1	0.0290311	0.508419
GO:0006171	cAMP biosynthetic process	biological_process	cellular process	6	3706	9	12056	0.666667	0.0284994	0.508419
GO:0006348	chromatin silencing at telomere	biological_process	biological regulation	3	3706	3	12056	1	0.0290311	0.508419
GO:0006468	protein phosphorylation	biological_process	metabolic process	174	3706	496	12056	0.350806	0.0191359	0.508419
GO:0006511	ubiquitin-dependent protein catabolic process	biological_process	cellular process	59	3706	153	12056	0.385621	0.0231234	0.508419
GO:0006596	polyamine biosynthetic process	biological_process	cellular process	4	3706	5	12056	0.8	0.0336369	0.508419
GO:0006622	protein targeting to lysosome	biological_process	localization	6	3706	9	12056	0.666667	0.0284994	0.508419
GO:0006858	extracellular transport	biological_process	localization	3	3706	3	12056	1	0.0290311	0.508419
GO:0006884	cell volume homeostasis	biological_process	biological regulation	7	3706	11	12056	0.636364	0.0247179	0.508419
GO:0006886	intracellular protein transport	biological_process	localization	58	3706	150	12056	0.386667	0.022822	0.508419
GO:0006888	ER to Golgi vesicle-mediated transport	biological_process	localization	18	3706	38	12056	0.473684	0.0229279	0.508419
GO:0006915	apoptotic process	biological_process	cellular process	49	3706	124	12056	0.395161	0.0228056	0.508419
GO:0007004	telomere maintenance via telomerase	biological_process	biological regulation	5	3706	7	12056	0.714286	0.0319599	0.508419
GO:0007169	transmembrane receptor protein tyrosine kinase signaling pathway	biological_process	biological regulation	24	3706	54	12056	0.444444	0.0230653	0.508419
GO:0007179	transforming growth factor beta receptor signaling pathway	biological_process	biological regulation	23	3706	51	12056	0.45098	0.0213581	0.508419
GO:0007250	activation of NF-kappaB-inducing kinase activity	biological_process	biological regulation	6	3706	9	12056	0.666667	0.0284994	0.508419
GO:0007267	cell-cell signaling	biological_process	cellular process	16	3706	33	12056	0.484848	0.0244134	0.508419
GO:0007507	heart development	biological_process	developmental process	55	3706	141	12056	0.390071	0.0218379	0.508419
GO:0007548	sex differentiation	biological_process	developmental process	5	3706	7	12056	0.714286	0.0319599	0.508419
GO:0008284	positive regulation of cell proliferation	biological_process	cell proliferation	100	3706	273	12056	0.3663	0.0204975	0.508419
GO:0008380	RNA splicing	biological_process	cellular process	21	3706	47	12056	0.446809	0.0303334	0.508419
GO:0009410	response to xenobiotic stimulus	biological_process	response to stimulus	4	3706	5	12056	0.8	0.0336369	0.508419
GO:0009957	epidermal cell fate specification	biological_process	cellular process	3	3706	3	12056	1	0.0290311	0.508419
GO:0010332	response to gamma radiation	biological_process	response to stimulus	9	3706	16	12056	0.5625	0.0299618	0.508419
GO:0010644	cell communication by electrical coupling	biological_process	cellular process	3	3706	3	12056	1	0.0290311	0.508419
GO:0010666	positive regulation of cardiac muscle cell apoptotic process	biological_process	biological regulation	3	3706	3	12056	1	0.0290311	0.508419
GO:0010744	positive regulation of macrophage derived foam cell differentiation	biological_process	biological regulation	6	3706	9	12056	0.666667	0.0284994	0.508419
GO:0015807	L-amino acid transport	biological_process	localization	3	3706	3	12056	1	0.0290311	0.508419
GO:0015936	coenzyme A metabolic process	biological_process	cellular process	3	3706	3	12056	1	0.0290311	0.508419
GO:0016070	RNA metabolic process	biological_process	cellular process	5	3706	7	12056	0.714286	0.0319599	0.508419
GO:0016126	sterol biosynthetic process	biological_process	metabolic process	6	3706	9	12056	0.666667	0.0284994	0.508419
GO:0016240	autophagosome membrane docking	biological_process	cellular component organization or biogenesis	3	3706	3	12056	1	0.0290311	0.508419
GO:0016570	histone modification	biological_process	cellular component organization or biogenesis	5	3706	7	12056	0.714286	0.0319599	0.508419
GO:0017183	peptidyl-diphthamide biosynthetic process from peptidyl-histidine	biological_process	biological regulation	3	3706	3	12056	1	0.0290311	0.508419
GO:0019065	receptor-mediated endocytosis of virus by host cell	biological_process	localization	3	3706	3	12056	1	0.0290311	0.508419
GO:0019827	stem cell population maintenance	biological_process	developmental process	18	3706	39	12056	0.461538	0.0306144	0.508419
GO:0021513	spinal cord dorsal/ventral patterning	biological_process	developmental process	4	3706	5	12056	0.8	0.0336369	0.508419
GO:0021785	branchiomotor neuron axon guidance	biological_process	cellular component organization or biogenesis	4	3706	5	12056	0.8	0.0336369	0.508419
GO:0021801	cerebral cortex radial glia guided migration	biological_process	developmental process	3	3706	3	12056	1	0.0290311	0.508419
GO:0021915	neural tube development	biological_process	developmental process	15	3706	31	12056	0.483871	0.0294906	0.508419
GO:0030036	actin cytoskeleton organization	biological_process	cellular component organization or biogenesis	35	3706	84	12056	0.416667	0.0216826	0.508419
GO:0030097	hemopoiesis	biological_process	multicellular organismal process	20	3706	44	12056	0.454545	0.0279832	0.508419
GO:0030307	positive regulation of cell growth	biological_process	biological regulation	18	3706	39	12056	0.461538	0.0306144	0.508419
GO:0030490	maturation of SSU-rRNA	biological_process	cellular component organization or biogenesis	4	3706	5	12056	0.8	0.0336369	0.508419
GO:0030497	fatty acid elongation	biological_process	cellular process	4	3706	5	12056	0.8	0.0336369	0.508419
GO:0030511	positive regulation of transforming growth factor beta receptor signaling pathway	biological_process	biological regulation	9	3706	16	12056	0.5625	0.0299618	0.508419
GO:0030728	ovulation	biological_process	multi-organism process	3	3706	3	12056	1	0.0290311	0.508419
GO:0030879	mammary gland development	biological_process	developmental process	12	3706	23	12056	0.521739	0.025874	0.508419
GO:0031584	activation of phospholipase D activity	biological_process	biological regulation	3	3706	3	12056	1	0.0290311	0.508419
GO:0031670	cellular response to nutrient	biological_process	cellular process	3	3706	3	12056	1	0.0290311	0.508419
GO:0031914	negative regulation of synaptic plasticity	biological_process	biological regulation	3	3706	3	12056	1	0.0290311	0.508419
GO:0032020	ISG15-protein conjugation	biological_process	cellular process	4	3706	5	12056	0.8	0.0336369	0.508419
GO:0032206	positive regulation of telomere maintenance	biological_process	biological regulation	5	3706	7	12056	0.714286	0.0319599	0.508419
GO:0032728	positive regulation of interferon-beta production	biological_process	biological regulation	9	3706	16	12056	0.5625	0.0299618	0.508419
GO:0032735	positive regulation of interleukin-12 production	biological_process	regulation of biological process	8	3706	13	12056	0.615385	0.0211366	0.508419
GO:0033120	positive regulation of RNA splicing	biological_process	biological regulation	6	3706	9	12056	0.666667	0.0284994	0.508419
GO:0033209	tumor necrosis factor-mediated signaling pathway	biological_process	biological regulation	11	3706	21	12056	0.52381	0.031407	0.508419
GO:0033363	secretory granule organization	biological_process	cellular component organization or biogenesis	3	3706	3	12056	1	0.0290311	0.508419
GO:0033962	cytoplasmic mRNA processing body assembly	biological_process	cellular process	6	3706	9	12056	0.666667	0.0284994	0.508419
GO:0034134	toll-like receptor 2 signaling pathway	biological_process	biological regulation	4	3706	5	12056	0.8	0.0336369	0.508419
GO:0034142	toll-like receptor 4 signaling pathway	biological_process	biological regulation	6	3706	9	12056	0.666667	0.0284994	0.508419
GO:0034214	protein hexamerization	biological_process	cellular component organization or biogenesis	6	3706	9	12056	0.666667	0.0284994	0.508419
GO:0034389	lipid droplet organization	biological_process	cellular process	7	3706	11	12056	0.636364	0.0247179	0.508419
GO:0034629	cellular protein-containing complex localization	biological_process	localization	5	3706	7	12056	0.714286	0.0319599	0.508419
GO:0034756	regulation of iron ion transport	biological_process	biological regulation	3	3706	3	12056	1	0.0290311	0.508419
GO:0034982	mitochondrial protein processing	biological_process	cellular process	3	3706	3	12056	1	0.0290311	0.508419
GO:0035457	cellular response to interferon-alpha	biological_process	cellular process	5	3706	7	12056	0.714286	0.0319599	0.508419
GO:0035924	cellular response to vascular endothelial growth factor stimulus	biological_process	cellular process	9	3706	16	12056	0.5625	0.0299618	0.508419
GO:0035988	chondrocyte proliferation	biological_process	cell proliferation	5	3706	7	12056	0.714286	0.0319599	0.508419
GO:0036003	positive regulation of transcription from RNA polymerase II promoter in response to stress	biological_process	biological regulation	3	3706	3	12056	1	0.0290311	0.508419
GO:0036120	cellular response to platelet-derived growth factor stimulus	biological_process	cellular process	6	3706	9	12056	0.666667	0.0284994	0.508419
GO:0036486	ventral trunk neural crest cell migration	biological_process	cellular process	3	3706	3	12056	1	0.0290311	0.508419
GO:0040001	establishment of mitotic spindle localization	biological_process	cellular component organization or biogenesis	3	3706	3	12056	1	0.0290311	0.508419
GO:0042098	T cell proliferation	biological_process	cellular process	8	3706	13	12056	0.615385	0.0211366	0.508419
GO:0042117	monocyte activation	biological_process	cellular process	3	3706	3	12056	1	0.0290311	0.508419
GO:0042130	negative regulation of T cell proliferation	biological_process	biological adhesion	13	3706	26	12056	0.5	0.0309309	0.508419
GO:0042307	positive regulation of protein import into nucleus	biological_process	localization	14	3706	28	12056	0.5	0.0255198	0.508419
GO:0042532	negative regulation of tyrosine phosphorylation of STAT protein	biological_process	cellular process	6	3706	9	12056	0.666667	0.0284994	0.508419
GO:0042552	myelination	biological_process	cellular process	16	3706	33	12056	0.484848	0.0244134	0.508419
GO:0042832	defense response to protozoan	biological_process	multi-organism process	7	3706	11	12056	0.636364	0.0247179	0.508419
GO:0043162	ubiquitin-dependent protein catabolic process via the multivesicular body sorting pathway	biological_process	cellular process	7	3706	11	12056	0.636364	0.0247179	0.508419
GO:0043410	positive regulation of MAPK cascade	biological_process	biological regulation	31	3706	73	12056	0.424658	0.0222344	0.508419
GO:0043488	regulation of mRNA stability	biological_process	biological regulation	12	3706	23	12056	0.521739	0.025874	0.508419
GO:0045444	fat cell differentiation	biological_process	cellular process	21	3706	46	12056	0.456522	0.0234063	0.508419
GO:0045618	positive regulation of keratinocyte differentiation	biological_process	biological regulation	6	3706	9	12056	0.666667	0.0284994	0.508419
GO:0045651	positive regulation of macrophage differentiation	biological_process	biological regulation	6	3706	9	12056	0.666667	0.0284994	0.508419
GO:0045917	positive regulation of complement activation	biological_process	biological regulation	3	3706	3	12056	1	0.0290311	0.508419
GO:0045987	positive regulation of smooth muscle contraction	biological_process	biological regulation	7	3706	11	12056	0.636364	0.0247179	0.508419
GO:0046426	negative regulation of JAK-STAT cascade	biological_process	biological regulation	5	3706	7	12056	0.714286	0.0319599	0.508419
GO:0046639	negative regulation of alpha-beta T cell differentiation	biological_process	biological adhesion	3	3706	3	12056	1	0.0290311	0.508419
GO:0046777	protein autophosphorylation	biological_process	cellular process	47	3706	117	12056	0.401709	0.0185667	0.508419
GO:0048246	macrophage chemotaxis	biological_process	cellular process	6	3706	9	12056	0.666667	0.0284994	0.508419
GO:0048557	embryonic digestive tract morphogenesis	biological_process	developmental process	8	3706	13	12056	0.615385	0.0211366	0.508419
GO:0048593	camera-type eye morphogenesis	biological_process	developmental process	9	3706	16	12056	0.5625	0.0299618	0.508419
GO:0048762	mesenchymal cell differentiation	biological_process	cellular process	4	3706	5	12056	0.8	0.0336369	0.508419
GO:0048846	axon extension involved in axon guidance	biological_process	cellular component organization or biogenesis	5	3706	7	12056	0.714286	0.0319599	0.508419
GO:0048861	leukemia inhibitory factor signaling pathway	biological_process	biological regulation	3	3706	3	12056	1	0.0290311	0.508419
GO:0048870	cell motility	biological_process	cellular process	8	3706	13	12056	0.615385	0.0211366	0.508419
GO:0050715	positive regulation of cytokine secretion	biological_process	biological regulation	10	3706	18	12056	0.555556	0.0248128	0.508419
GO:0050871	positive regulation of B cell activation	biological_process	biological regulation	3	3706	3	12056	1	0.0290311	0.508419
GO:0050913	sensory perception of bitter taste	biological_process	multicellular organismal process	4	3706	5	12056	0.8	0.0336369	0.508419
GO:0050920	regulation of chemotaxis	biological_process	biological regulation	4	3706	5	12056	0.8	0.0336369	0.508419
GO:0051058	negative regulation of small GTPase mediated signal transduction	biological_process	biological regulation	4	3706	5	12056	0.8	0.0336369	0.508419
GO:0051496	positive regulation of stress fiber assembly	biological_process	biological regulation	17	3706	35	12056	0.485714	0.0202389	0.508419
GO:0051549	positive regulation of keratinocyte migration	biological_process	biological regulation	6	3706	9	12056	0.666667	0.0284994	0.508419
GO:0060021	roof of mouth development	biological_process	developmental process	22	3706	48	12056	0.458333	0.0195872	0.508419
GO:0060143	positive regulation of syncytium formation by plasma membrane fusion	biological_process	cellular component organization or biogenesis	3	3706	3	12056	1	0.0290311	0.508419
GO:0060335	positive regulation of interferon-gamma-mediated signaling pathway	biological_process	biological regulation	4	3706	5	12056	0.8	0.0336369	0.508419
GO:0060339	negative regulation of type I interferon-mediated signaling pathway	biological_process	biological regulation	5	3706	7	12056	0.714286	0.0319599	0.508419
GO:0060340	positive regulation of type I interferon-mediated signaling pathway	biological_process	biological regulation	4	3706	5	12056	0.8	0.0336369	0.508419
GO:0060348	bone development	biological_process	developmental process	18	3706	39	12056	0.461538	0.0306144	0.508419
GO:0060559	positive regulation of calcidiol 1-monooxygenase activity	biological_process	cellular process	3	3706	3	12056	1	0.0290311	0.508419
GO:0060603	mammary gland duct morphogenesis	biological_process	developmental process	3	3706	3	12056	1	0.0290311	0.508419
GO:0060760	positive regulation of response to cytokine stimulus	biological_process	biological regulation	4	3706	5	12056	0.8	0.0336369	0.508419
GO:0060800	regulation of cell differentiation involved in embryonic placenta development	biological_process	biological regulation	3	3706	3	12056	1	0.0290311	0.508419
GO:0060923	cardiac muscle cell fate commitment	biological_process	cellular process	3	3706	3	12056	1	0.0290311	0.508419
GO:0060976	coronary vasculature development	biological_process	developmental process	13	3706	25	12056	0.52	0.0213601	0.508419
GO:0061005	cell differentiation involved in kidney development	biological_process	cellular process	3	3706	3	12056	1	0.0290311	0.508419
GO:0061364	apoptotic process involved in luteolysis	biological_process	cellular process	3	3706	3	12056	1	0.0290311	0.508419
GO:0061419	positive regulation of transcription from RNA polymerase II promoter in response to hypoxia	biological_process	biological regulation	3	3706	3	12056	1	0.0290311	0.508419
GO:0061448	connective tissue development	biological_process	developmental process	3	3706	3	12056	1	0.0290311	0.508419
GO:0061518	microglial cell proliferation	biological_process	cell proliferation	4	3706	5	12056	0.8	0.0336369	0.508419
GO:0070100	negative regulation of chemokine-mediated signaling pathway	biological_process	biological regulation	4	3706	5	12056	0.8	0.0336369	0.508419
GO:0070295	renal water absorption	biological_process	biological regulation	4	3706	5	12056	0.8	0.0336369	0.508419
GO:0070374	positive regulation of ERK1 and ERK2 cascade	biological_process	biological regulation	46	3706	117	12056	0.393162	0.0293067	0.508419
GO:0070431	nucleotide-binding oligomerization domain containing 2 signaling pathway	biological_process	biological regulation	4	3706	5	12056	0.8	0.0336369	0.508419
GO:0070830	bicellular tight junction assembly	biological_process	cellular component organization or biogenesis	8	3706	13	12056	0.615385	0.0211366	0.508419
GO:0070935	3'-UTR-mediated mRNA stabilization	biological_process	biological regulation	4	3706	5	12056	0.8	0.0336369	0.508419
GO:0071034	CUT catabolic process	biological_process	cellular process	3	3706	3	12056	1	0.0290311	0.508419
GO:0071281	cellular response to iron ion	biological_process	cellular process	4	3706	5	12056	0.8	0.0336369	0.508419
GO:0071294	cellular response to zinc ion	biological_process	cellular process	5	3706	7	12056	0.714286	0.0319599	0.508419
GO:0071499	cellular response to laminar fluid shear stress	biological_process	cellular process	3	3706	3	12056	1	0.0290311	0.508419
GO:0071711	basement membrane organization	biological_process	cellular component organization or biogenesis	6	3706	9	12056	0.666667	0.0284994	0.508419
GO:0071727	cellular response to triacyl bacterial lipopeptide	biological_process	cellular process	3	3706	3	12056	1	0.0290311	0.508419
GO:0072656	maintenance of protein location in mitochondrion	biological_process	biological regulation	3	3706	3	12056	1	0.0290311	0.508419
GO:0072676	lymphocyte migration	biological_process	cellular process	3	3706	3	12056	1	0.0290311	0.508419
GO:0075525	viral translational termination-reinitiation	biological_process	multi-organism process	3	3706	3	12056	1	0.0290311	0.508419
GO:0090050	positive regulation of cell migration involved in sprouting angiogenesis	biological_process	biological regulation	9	3706	16	12056	0.5625	0.0299618	0.508419
GO:0090162	establishment of epithelial cell polarity	biological_process	cellular process	5	3706	7	12056	0.714286	0.0319599	0.508419
GO:0090277	positive regulation of peptide hormone secretion	biological_process	biological regulation	5	3706	7	12056	0.714286	0.0319599	0.508419
GO:0090666	scaRNA localization to Cajal body	biological_process	localization	4	3706	5	12056	0.8	0.0336369	0.508419
GO:0097009	energy homeostasis	biological_process	biological regulation	11	3706	21	12056	0.52381	0.031407	0.508419
GO:0097070	ductus arteriosus closure	biological_process	developmental process	4	3706	5	12056	0.8	0.0336369	0.508419
GO:0097195	pilomotor reflex	biological_process	response to stimulus	3	3706	3	12056	1	0.0290311	0.508419
GO:0097284	hepatocyte apoptotic process	biological_process	cellular process	5	3706	7	12056	0.714286	0.0319599	0.508419
GO:0097490	sympathetic neuron projection extension	biological_process	cellular component organization or biogenesis	3	3706	3	12056	1	0.0290311	0.508419
GO:0097491	sympathetic neuron projection guidance	biological_process	cellular component organization or biogenesis	3	3706	3	12056	1	0.0290311	0.508419
GO:0097527	necroptotic signaling pathway	biological_process	biological regulation	4	3706	5	12056	0.8	0.0336369	0.508419
GO:0098609	cell-cell adhesion	biological_process	biological adhesion	30	3706	71	12056	0.422535	0.0260817	0.508419
GO:0098656	anion transmembrane transport	biological_process	localization	13	3706	26	12056	0.5	0.0309309	0.508419
GO:0098742	cell-cell adhesion via plasma-membrane adhesion molecules	biological_process	biological adhesion	4	3706	5	12056	0.8	0.0336369	0.508419
GO:0098789	pre-mRNA cleavage required for polyadenylation	biological_process	metabolic process	4	3706	5	12056	0.8	0.0336369	0.508419
GO:0098792	xenophagy	biological_process	cellular process	3	3706	3	12056	1	0.0290311	0.508419
GO:0098910	regulation of atrial cardiac muscle cell action potential	biological_process	localization	3	3706	3	12056	1	0.0290311	0.508419
GO:0150093	amyloid-beta clearance by transcytosis	biological_process	localization	4	3706	5	12056	0.8	0.0336369	0.508419
GO:1900029	positive regulation of ruffle assembly	biological_process	biological regulation	4	3706	5	12056	0.8	0.0336369	0.508419
GO:1900086	positive regulation of peptidyl-tyrosine autophosphorylation	biological_process	biological regulation	3	3706	3	12056	1	0.0290311	0.508419
GO:1900122	positive regulation of receptor binding	biological_process	biological regulation	5	3706	7	12056	0.714286	0.0319599	0.508419
GO:1900222	negative regulation of amyloid-beta clearance	biological_process	biological regulation	3	3706	3	12056	1	0.0290311	0.508419
GO:1900245	positive regulation of MDA-5 signaling pathway	biological_process	biological regulation	3	3706	3	12056	1	0.0290311	0.508419
GO:1901216	positive regulation of neuron death	biological_process	biological regulation	9	3706	16	12056	0.5625	0.0299618	0.508419
GO:1901796	regulation of signal transduction by p53 class mediator	biological_process	biological regulation	4	3706	5	12056	0.8	0.0336369	0.508419
GO:1902033	regulation of hematopoietic stem cell proliferation	biological_process	biological regulation	3	3706	3	12056	1	0.0290311	0.508419
GO:1902042	negative regulation of extrinsic apoptotic signaling pathway via death domain receptors	biological_process	biological regulation	9	3706	16	12056	0.5625	0.0299618	0.508419
GO:1902115	regulation of organelle assembly	biological_process	biological regulation	3	3706	3	12056	1	0.0290311	0.508419
GO:1902285	semaphorin-plexin signaling pathway involved in neuron projection guidance	biological_process	biological regulation	3	3706	3	12056	1	0.0290311	0.508419
GO:1902414	protein localization to cell junction	biological_process	localization	3	3706	3	12056	1	0.0290311	0.508419
GO:1902741	positive regulation of interferon-alpha secretion	biological_process	multicellular organismal process	5	3706	7	12056	0.714286	0.0319599	0.508419
GO:1902966	positive regulation of protein localization to early endosome	biological_process	biological regulation	5	3706	7	12056	0.714286	0.0319599	0.508419
GO:1903003	positive regulation of protein deubiquitination	biological_process	biological regulation	3	3706	3	12056	1	0.0290311	0.508419
GO:1903364	positive regulation of cellular protein catabolic process	biological_process	biological regulation	6	3706	9	12056	0.666667	0.0284994	0.508419
GO:1903432	regulation of TORC1 signaling	biological_process	biological regulation	4	3706	5	12056	0.8	0.0336369	0.508419
GO:1904417	positive regulation of xenophagy	biological_process	biological regulation	4	3706	5	12056	0.8	0.0336369	0.508419
GO:1990410	adrenomedullin receptor signaling pathway	biological_process	biological regulation	3	3706	3	12056	1	0.0290311	0.508419
GO:2000045	regulation of G1/S transition of mitotic cell cycle	biological_process	biological regulation	5	3706	7	12056	0.714286	0.0319599	0.508419
GO:2000347	positive regulation of hepatocyte proliferation	biological_process	biological regulation	4	3706	5	12056	0.8	0.0336369	0.508419
GO:2000535	regulation of entry of bacterium into host cell	biological_process	biological regulation	3	3706	3	12056	1	0.0290311	0.508419
GO:2000679	positive regulation of transcription regulatory region DNA binding	biological_process	biological regulation	5	3706	7	12056	0.714286	0.0319599	0.508419
GO:2000721	positive regulation of transcription from RNA polymerase II promoter involved in smooth muscle cell differentiation	biological_process	biological regulation	3	3706	3	12056	1	0.0290311	0.508419
GO:2000727	positive regulation of cardiac muscle cell differentiation	biological_process	biological regulation	5	3706	7	12056	0.714286	0.0319599	0.508419
GO:2000737	negative regulation of stem cell differentiation	biological_process	cellular process	6	3706	9	12056	0.666667	0.0284994	0.508419
GO:2001141	regulation of RNA biosynthetic process	biological_process	biological regulation	4	3706	5	12056	0.8	0.0336369	0.508419
GO:0003007	heart morphogenesis	biological_process	developmental process	14	3706	29	12056	0.482759	0.0356807	0.536844
GO:0086091	regulation of heart rate by cardiac conduction	biological_process	biological regulation	14	3706	29	12056	0.482759	0.0356807	0.536844
GO:0003382	epithelial cell morphogenesis	biological_process	cellular component organization or biogenesis	8	3706	14	12056	0.571429	0.0362114	0.538664
GO:0006693	prostaglandin metabolic process	biological_process	cellular process	8	3706	14	12056	0.571429	0.0362114	0.538664
GO:0007528	neuromuscular junction development	biological_process	cellular component organization or biogenesis	8	3706	14	12056	0.571429	0.0362114	0.538664
GO:0048566	embryonic digestive tract development	biological_process	developmental process	8	3706	14	12056	0.571429	0.0362114	0.538664
GO:0050718	positive regulation of interleukin-1 beta secretion	biological_process	biological regulation	8	3706	14	12056	0.571429	0.0362114	0.538664
GO:0033138	positive regulation of peptidyl-serine phosphorylation	biological_process	biological regulation	24	3706	56	12056	0.428571	0.0366581	0.544079
GO:0045732	positive regulation of protein catabolic process	biological_process	biological regulation	17	3706	37	12056	0.459459	0.0367663	0.544456
GO:0030155	regulation of cell adhesion	biological_process	biological adhesion	12	3706	24	12056	0.5	0.037569	0.555093
GO:0007159	leukocyte cell-cell adhesion	biological_process	biological adhesion	10	3706	19	12056	0.526316	0.0382157	0.557136
GO:0007339	binding of sperm to zona pellucida	biological_process	cellular process	10	3706	19	12056	0.526316	0.0382157	0.557136
GO:0010608	posttranscriptional regulation of gene expression	biological_process	biological regulation	10	3706	19	12056	0.526316	0.0382157	0.557136
GO:0030032	lamellipodium assembly	biological_process	cellular component organization or biogenesis	10	3706	19	12056	0.526316	0.0382157	0.557136
GO:0048661	positive regulation of smooth muscle cell proliferation	biological_process	biological regulation	10	3706	19	12056	0.526316	0.0382157	0.557136
GO:2001238	positive regulation of extrinsic apoptotic signaling pathway	biological_process	biological regulation	10	3706	19	12056	0.526316	0.0382157	0.557136
GO:0007160	cell-matrix adhesion	biological_process	biological adhesion	25	3706	59	12056	0.423729	0.0385322	0.560507
GO:0006633	fatty acid biosynthetic process	biological_process	cellular process	15	3706	32	12056	0.46875	0.0401021	0.582056
GO:0030324	lung development	biological_process	developmental process	26	3706	62	12056	0.419355	0.0402959	0.58358
GO:0001732	formation of cytoplasmic translation initiation complex	biological_process	cellular component organization or biogenesis	7	3706	12	12056	0.583333	0.0437887	0.608691
GO:0002183	cytoplasmic translational initiation	biological_process	cellular process	7	3706	12	12056	0.583333	0.0437887	0.608691
GO:0006396	RNA processing	biological_process	cellular process	23	3706	54	12056	0.425926	0.0432785	0.608691
GO:0007009	plasma membrane organization	biological_process	cellular component organization or biogenesis	7	3706	12	12056	0.583333	0.0437887	0.608691
GO:0009968	negative regulation of signal transduction	biological_process	biological regulation	7	3706	12	12056	0.583333	0.0437887	0.608691
GO:0030325	adrenal gland development	biological_process	developmental process	7	3706	12	12056	0.583333	0.0437887	0.608691
GO:0032148	activation of protein kinase B activity	biological_process	biological regulation	7	3706	12	12056	0.583333	0.0437887	0.608691
GO:0032481	positive regulation of type I interferon production	biological_process	biological regulation	7	3706	12	12056	0.583333	0.0437887	0.608691
GO:0034116	positive regulation of heterotypic cell-cell adhesion	biological_process	biological adhesion	7	3706	12	12056	0.583333	0.0437887	0.608691
GO:0034605	cellular response to heat	biological_process	cellular process	13	3706	27	12056	0.481481	0.0432487	0.608691
GO:0035458	cellular response to interferon-beta	biological_process	cellular process	7	3706	12	12056	0.583333	0.0437887	0.608691
GO:0043122	regulation of I-kappaB kinase/NF-kappaB signaling	biological_process	biological regulation	7	3706	12	12056	0.583333	0.0437887	0.608691
GO:0043583	ear development	biological_process	developmental process	7	3706	12	12056	0.583333	0.0437887	0.608691
GO:0046827	positive regulation of protein export from nucleus	biological_process	localization	7	3706	12	12056	0.583333	0.0437887	0.608691
GO:0050852	T cell receptor signaling pathway	biological_process	biological regulation	19	3706	43	12056	0.44186	0.0431257	0.608691
GO:0051056	regulation of small GTPase mediated signal transduction	biological_process	biological regulation	7	3706	12	12056	0.583333	0.0437887	0.608691
GO:0055117	regulation of cardiac muscle contraction	biological_process	biological regulation	7	3706	12	12056	0.583333	0.0437887	0.608691
GO:0070498	interleukin-1-mediated signaling pathway	biological_process	biological regulation	7	3706	12	12056	0.583333	0.0437887	0.608691
GO:0090503	RNA phosphodiester bond hydrolysis, exonucleolytic	biological_process	cellular process	13	3706	27	12056	0.481481	0.0432487	0.608691
GO:0000027	ribosomal large subunit assembly	biological_process	cellular component organization or biogenesis	4	3706	6	12056	0.666667	0.0764483	0.612606
GO:0000070	mitotic sister chromatid segregation	biological_process	cellular component organization or biogenesis	6	3706	11	12056	0.545455	0.0868011	0.612606
GO:0000187	activation of MAPK activity	biological_process	biological regulation	22	3706	55	12056	0.4	0.0912431	0.612606
GO:0000387	spliceosomal snRNP assembly	biological_process	cellular component organization or biogenesis	8	3706	15	12056	0.533333	0.0571022	0.612606
GO:0000462	maturation of SSU-rRNA from tricistronic rRNA transcript (SSU-rRNA, 5.8S rRNA, LSU-rRNA)	biological_process	cellular component organization or biogenesis	2	3706	2	12056	1	0.0944764	0.612606
GO:0000463	maturation of LSU-rRNA from tricistronic rRNA transcript (SSU-rRNA, 5.8S rRNA, LSU-rRNA)	biological_process	cellular process	2	3706	2	12056	1	0.0944764	0.612606
GO:0000466	maturation of 5.8S rRNA from tricistronic rRNA transcript (SSU-rRNA, 5.8S rRNA, LSU-rRNA)	biological_process	cellular component organization or biogenesis	2	3706	2	12056	1	0.0944764	0.612606
GO:0000480	endonucleolytic cleavage in 5'-ETS of tricistronic rRNA transcript (SSU-rRNA, 5.8S rRNA, LSU-rRNA)	biological_process	cellular component organization or biogenesis	2	3706	2	12056	1	0.0944764	0.612606
GO:0000738	DNA catabolic process, exonucleolytic	biological_process	cellular process	2	3706	2	12056	1	0.0944764	0.612606
GO:0001547	antral ovarian follicle growth	biological_process	developmental process	3	3706	4	12056	0.75	0.0893669	0.612606
GO:0001569	branching involved in blood vessel morphogenesis	biological_process	developmental process	10	3706	20	12056	0.5	0.0558619	0.612606
GO:0001570	vasculogenesis	biological_process	cellular process	16	3706	38	12056	0.421053	0.091645	0.612606
GO:0001573	ganglioside metabolic process	biological_process	cellular process	2	3706	2	12056	1	0.0944764	0.612606
GO:0001649	osteoblast differentiation	biological_process	cellular process	20	3706	47	12056	0.425532	0.0575643	0.612606
GO:0001666	response to hypoxia	biological_process	response to stimulus	25	3706	61	12056	0.409836	0.0573988	0.612606
GO:0001774	microglial cell activation	biological_process	cellular process	3	3706	4	12056	0.75	0.0893669	0.612606
GO:0001783	B cell apoptotic process	biological_process	cellular process	4	3706	6	12056	0.666667	0.0764483	0.612606
GO:0001787	natural killer cell proliferation	biological_process	cell proliferation	2	3706	2	12056	1	0.0944764	0.612606
GO:0001819	positive regulation of cytokine production	biological_process	biological regulation	10	3706	21	12056	0.47619	0.0780936	0.612606
GO:0001837	epithelial to mesenchymal transition	biological_process	cellular process	11	3706	23	12056	0.478261	0.0639594	0.612606
GO:0001889	liver development	biological_process	developmental process	14	3706	32	12056	0.4375	0.0826809	0.612606
GO:0001892	embryonic placenta development	biological_process	developmental process	7	3706	13	12056	0.538462	0.0702161	0.612606
GO:0001893	maternal placenta development	biological_process	developmental process	4	3706	6	12056	0.666667	0.0764483	0.612606
GO:0001934	positive regulation of protein phosphorylation	biological_process	cellular process	39	3706	103	12056	0.378641	0.0730839	0.612606
GO:0001938	positive regulation of endothelial cell proliferation	biological_process	biological regulation	17	3706	39	12056	0.435897	0.0613792	0.612606
GO:0001954	positive regulation of cell-matrix adhesion	biological_process	biological adhesion	8	3706	15	12056	0.533333	0.0571022	0.612606
GO:0001959	regulation of cytokine-mediated signaling pathway	biological_process	biological regulation	2	3706	2	12056	1	0.0944764	0.612606
GO:0001996	positive regulation of heart rate by epinephrine-norepinephrine	biological_process	biological regulation	2	3706	2	12056	1	0.0944764	0.612606
GO:0001997	positive regulation of the force of heart contraction by epinephrine-norepinephrine	biological_process	biological regulation	2	3706	2	12056	1	0.0944764	0.612606
GO:0002009	morphogenesis of an epithelium	biological_process	developmental process	8	3706	15	12056	0.533333	0.0571022	0.612606
GO:0002031	G protein-coupled receptor internalization	biological_process	biological regulation	4	3706	6	12056	0.666667	0.0764483	0.612606
GO:0002224	toll-like receptor signaling pathway	biological_process	biological regulation	4	3706	6	12056	0.666667	0.0764483	0.612606
GO:0002248	connective tissue replacement involved in inflammatory response wound healing	biological_process	multicellular organismal process	3	3706	4	12056	0.75	0.0893669	0.612606
GO:0002320	lymphoid progenitor cell differentiation	biological_process	cellular process	4	3706	6	12056	0.666667	0.0764483	0.612606
GO:0002329	pre-B cell differentiation	biological_process	cellular process	2	3706	2	12056	1	0.0944764	0.612606
GO:0002352	B cell negative selection	biological_process	cellular process	2	3706	2	12056	1	0.0944764	0.612606
GO:0002367	cytokine production involved in immune response	biological_process	immune system process	2	3706	2	12056	1	0.0944764	0.612606
GO:0002481	antigen processing and presentation of exogenous protein antigen via MHC class Ib, TAP-dependent	biological_process	immune system process	2	3706	2	12056	1	0.0944764	0.612606
GO:0002526	acute inflammatory response	biological_process	response to stimulus	4	3706	6	12056	0.666667	0.0764483	0.612606
GO:0002544	chronic inflammatory response	biological_process	response to stimulus	2	3706	2	12056	1	0.0944764	0.612606
GO:0002588	positive regulation of antigen processing and presentation of peptide antigen via MHC class II	biological_process	biological regulation	2	3706	2	12056	1	0.0944764	0.612606
GO:0002639	positive regulation of immunoglobulin production	biological_process	positive regulation of biological process	3	3706	4	12056	0.75	0.0893669	0.612606
GO:0002689	negative regulation of leukocyte chemotaxis	biological_process	biological regulation	2	3706	2	12056	1	0.0944764	0.612606
GO:0002725	negative regulation of T cell cytokine production	biological_process	biological regulation	3	3706	4	12056	0.75	0.0893669	0.612606
GO:0002756	MyD88-independent toll-like receptor signaling pathway	biological_process	biological regulation	2	3706	2	12056	1	0.0944764	0.612606
GO:0002876	positive regulation of chronic inflammatory response to antigenic stimulus	biological_process	biological regulation	2	3706	2	12056	1	0.0944764	0.612606
GO:0003151	outflow tract morphogenesis	biological_process	developmental process	14	3706	32	12056	0.4375	0.0826809	0.612606
GO:0003176	aortic valve development	biological_process	developmental process	3	3706	4	12056	0.75	0.0893669	0.612606
GO:0003181	atrioventricular valve morphogenesis	biological_process	developmental process	4	3706	6	12056	0.666667	0.0764483	0.612606
GO:0003197	endocardial cushion development	biological_process	developmental process	5	3706	8	12056	0.625	0.0638539	0.612606
GO:0003198	epithelial to mesenchymal transition involved in endocardial cushion formation	biological_process	cellular process	3	3706	4	12056	0.75	0.0893669	0.612606
GO:0003229	ventricular cardiac muscle tissue development	biological_process	developmental process	2	3706	2	12056	1	0.0944764	0.612606
GO:0003256	regulation of transcription from RNA polymerase II promoter involved in myocardial precursor cell differentiation	biological_process	biological regulation	2	3706	2	12056	1	0.0944764	0.612606
GO:0003257	positive regulation of transcription from RNA polymerase II promoter involved in myocardial precursor cell differentiation	biological_process	biological regulation	3	3706	4	12056	0.75	0.0893669	0.612606
GO:0003294	atrial ventricular junction remodeling	biological_process	developmental process	2	3706	2	12056	1	0.0944764	0.612606
GO:0003401	axis elongation	biological_process	developmental process	2	3706	2	12056	1	0.0944764	0.612606
GO:0003406	retinal pigment epithelium development	biological_process	developmental process	2	3706	2	12056	1	0.0944764	0.612606
GO:0006011	UDP-glucose metabolic process	biological_process	cellular process	2	3706	2	12056	1	0.0944764	0.612606
GO:0006027	glycosaminoglycan catabolic process	biological_process	metabolic process	2	3706	2	12056	1	0.0944764	0.612606
GO:0006081	cellular aldehyde metabolic process	biological_process	cellular process	2	3706	2	12056	1	0.0944764	0.612606
GO:0006089	lactate metabolic process	biological_process	cellular process	2	3706	2	12056	1	0.0944764	0.612606
GO:0006188	IMP biosynthetic process	biological_process	cellular process	2	3706	2	12056	1	0.0944764	0.612606
GO:0006366	transcription by RNA polymerase II	biological_process	cellular process	26	3706	66	12056	0.393939	0.0836446	0.612606
GO:0006417	regulation of translation	biological_process	biological regulation	17	3706	38	12056	0.447368	0.0479689	0.612606
GO:0006424	glutamyl-tRNA aminoacylation	biological_process	cellular process	2	3706	2	12056	1	0.0944764	0.612606
GO:0006431	methionyl-tRNA aminoacylation	biological_process	cellular process	2	3706	2	12056	1	0.0944764	0.612606
GO:0006471	protein ADP-ribosylation	biological_process	cellular process	9	3706	17	12056	0.529412	0.0466337	0.612606
GO:0006515	protein quality control for misfolded or incompletely synthesized proteins	biological_process	cellular process	4	3706	6	12056	0.666667	0.0764483	0.612606
GO:0006518	peptide metabolic process	biological_process	cellular process	2	3706	2	12056	1	0.0944764	0.612606
GO:0006527	arginine catabolic process	biological_process	cellular process	3	3706	4	12056	0.75	0.0893669	0.612606
GO:0006556	S-adenosylmethionine biosynthetic process	biological_process	cellular process	3	3706	4	12056	0.75	0.0893669	0.612606
GO:0006561	proline biosynthetic process	biological_process	cellular process	2	3706	2	12056	1	0.0944764	0.612606
GO:0006598	polyamine catabolic process	biological_process	cellular process	2	3706	2	12056	1	0.0944764	0.612606
GO:0006620	posttranslational protein targeting to endoplasmic reticulum membrane	biological_process	localization	3	3706	4	12056	0.75	0.0893669	0.612606
GO:0006629	lipid metabolic process	biological_process	metabolic process	63	3706	176	12056	0.357955	0.0847622	0.612606
GO:0006707	cholesterol catabolic process	biological_process	metabolic process	3	3706	4	12056	0.75	0.0893669	0.612606
GO:0006734	NADH metabolic process	biological_process	cellular process	2	3706	2	12056	1	0.0944764	0.612606
GO:0006788	heme oxidation	biological_process	cellular process	2	3706	2	12056	1	0.0944764	0.612606
GO:0006801	superoxide metabolic process	biological_process	cellular process	6	3706	11	12056	0.545455	0.0868011	0.612606
GO:0006807	nitrogen compound metabolic process	biological_process	metabolic process	8	3706	15	12056	0.533333	0.0571022	0.612606
GO:0006824	cobalt ion transport	biological_process	localization	2	3706	2	12056	1	0.0944764	0.612606
GO:0006879	cellular iron ion homeostasis	biological_process	biological regulation	17	3706	38	12056	0.447368	0.0479689	0.612606
GO:0006882	cellular zinc ion homeostasis	biological_process	biological regulation	6	3706	10	12056	0.6	0.0529375	0.612606
GO:0006898	receptor-mediated endocytosis	biological_process	localization	14	3706	31	12056	0.451613	0.0640527	0.612606
GO:0006913	nucleocytoplasmic transport	biological_process	localization	10	3706	20	12056	0.5	0.0558619	0.612606
GO:0006953	acute-phase response	biological_process	response to stimulus	7	3706	13	12056	0.538462	0.0702161	0.612606
GO:0006983	ER overload response	biological_process	biological regulation	5	3706	8	12056	0.625	0.0638539	0.612606
GO:0007000	nucleolus organization	biological_process	cellular component organization or biogenesis	2	3706	2	12056	1	0.0944764	0.612606
GO:0007015	actin filament organization	biological_process	cellular component organization or biogenesis	21	3706	52	12056	0.403846	0.0890052	0.612606
GO:0007049	cell cycle	biological_process	cellular process	16	3706	38	12056	0.421053	0.091645	0.612606
GO:0007188	adenylate cyclase-modulating G protein-coupled receptor signaling pathway	biological_process	biological regulation	8	3706	16	12056	0.5	0.0842426	0.612606
GO:0007346	regulation of mitotic cell cycle	biological_process	biological regulation	10	3706	20	12056	0.5	0.0558619	0.612606
GO:0007422	peripheral nervous system development	biological_process	developmental process	6	3706	10	12056	0.6	0.0529375	0.612606
GO:0007512	adult heart development	biological_process	developmental process	6	3706	10	12056	0.6	0.0529375	0.612606
GO:0007600	sensory perception	biological_process	multicellular organismal process	2	3706	2	12056	1	0.0944764	0.612606
GO:0007623	circadian rhythm	biological_process	rhythmic process	17	3706	40	12056	0.425	0.0771378	0.612606
GO:0008209	androgen metabolic process	biological_process	biological regulation	6	3706	10	12056	0.6	0.0529375	0.612606
GO:0008210	estrogen metabolic process	biological_process	biological regulation	4	3706	6	12056	0.666667	0.0764483	0.612606
GO:0008589	regulation of smoothened signaling pathway	biological_process	biological regulation	8	3706	15	12056	0.533333	0.0571022	0.612606
GO:0008595	anterior/posterior axis specification, embryo	biological_process	developmental process	3	3706	4	12056	0.75	0.0893669	0.612606
GO:0009236	cobalamin biosynthetic process	biological_process	cellular process	2	3706	2	12056	1	0.0944764	0.612606
GO:0009314	response to radiation	biological_process	response to stimulus	4	3706	6	12056	0.666667	0.0764483	0.612606
GO:0009612	response to mechanical stimulus	biological_process	response to stimulus	6	3706	11	12056	0.545455	0.0868011	0.612606
GO:0009649	entrainment of circadian clock	biological_process	biological regulation	2	3706	2	12056	1	0.0944764	0.612606
GO:0009991	response to extracellular stimulus	biological_process	response to stimulus	2	3706	2	12056	1	0.0944764	0.612606
GO:0010040	response to iron(II) ion	biological_process	response to stimulus	2	3706	2	12056	1	0.0944764	0.612606
GO:0010565	regulation of cellular ketone metabolic process	biological_process	biological regulation	2	3706	2	12056	1	0.0944764	0.612606
GO:0010572	positive regulation of platelet activation	biological_process	biological regulation	2	3706	2	12056	1	0.0944764	0.612606
GO:0010634	positive regulation of epithelial cell migration	biological_process	biological regulation	12	3706	27	12056	0.444444	0.093283	0.612606
GO:0010643	cell communication by chemical coupling	biological_process	cellular process	2	3706	2	12056	1	0.0944764	0.612606
GO:0010715	regulation of extracellular matrix disassembly	biological_process	biological regulation	2	3706	2	12056	1	0.0944764	0.612606
GO:0010754	negative regulation of cGMP-mediated signaling	biological_process	biological regulation	2	3706	2	12056	1	0.0944764	0.612606
GO:0010796	regulation of multivesicular body size	biological_process	biological regulation	2	3706	2	12056	1	0.0944764	0.612606
GO:0010862	positive regulation of pathway-restricted SMAD protein phosphorylation	biological_process	biological regulation	11	3706	24	12056	0.458333	0.0862898	0.612606
GO:0010906	regulation of glucose metabolic process	biological_process	biological regulation	8	3706	16	12056	0.5	0.0842426	0.612606
GO:0010944	negative regulation of transcription by competitive promoter binding	biological_process	biological regulation	4	3706	6	12056	0.666667	0.0764483	0.612606
GO:0010966	regulation of phosphate transport	biological_process	biological regulation	2	3706	2	12056	1	0.0944764	0.612606
GO:0014013	regulation of gliogenesis	biological_process	cellular process	2	3706	2	12056	1	0.0944764	0.612606
GO:0014065	phosphatidylinositol 3-kinase signaling	biological_process	regulation of biological process	10	3706	21	12056	0.47619	0.0780936	0.612606
GO:0014826	vein smooth muscle contraction	biological_process	biological regulation	3	3706	4	12056	0.75	0.0893669	0.612606
GO:0014909	smooth muscle cell migration	biological_process	cellular process	3	3706	4	12056	0.75	0.0893669	0.612606
GO:0015677	copper ion import	biological_process	localization	3	3706	4	12056	0.75	0.0893669	0.612606
GO:0015734	taurine transport	biological_process	localization	2	3706	2	12056	1	0.0944764	0.612606
GO:0015833	peptide transport	biological_process	localization	4	3706	6	12056	0.666667	0.0764483	0.612606
GO:0015844	monoamine transport	biological_process	localization	3	3706	4	12056	0.75	0.0893669	0.612606
GO:0015872	dopamine transport	biological_process	localization	2	3706	2	12056	1	0.0944764	0.612606
GO:0015891	siderophore transport	biological_process	localization	2	3706	2	12056	1	0.0944764	0.612606
GO:0015939	pantothenate metabolic process	biological_process	metabolic process	2	3706	2	12056	1	0.0944764	0.612606
GO:0016045	detection of bacterium	biological_process	multi-organism process	3	3706	4	12056	0.75	0.0893669	0.612606
GO:0016078	tRNA catabolic process	biological_process	cellular process	2	3706	2	12056	1	0.0944764	0.612606
GO:0016185	synaptic vesicle budding from presynaptic endocytic zone membrane	biological_process	cellular component organization or biogenesis	2	3706	2	12056	1	0.0944764	0.612606
GO:0016236	macroautophagy	biological_process	cellular process	9	3706	18	12056	0.5	0.0684547	0.612606
GO:0016239	positive regulation of macroautophagy	biological_process	biological regulation	10	3706	21	12056	0.47619	0.0780936	0.612606
GO:0016539	intein-mediated protein splicing	biological_process	metabolic process	2	3706	2	12056	1	0.0944764	0.612606
GO:0016567	protein ubiquitination	biological_process	cellular process	89	3706	251	12056	0.354582	0.0597483	0.612606
GO:0016926	protein desumoylation	biological_process	cellular process	4	3706	6	12056	0.666667	0.0764483	0.612606
GO:0017126	nucleologenesis	biological_process	cellular component organization or biogenesis	2	3706	2	12056	1	0.0944764	0.612606
GO:0018107	peptidyl-threonine phosphorylation	biological_process	cellular process	14	3706	32	12056	0.4375	0.0826809	0.612606
GO:0018119	peptidyl-cysteine S-nitrosylation	biological_process	cellular process	3	3706	4	12056	0.75	0.0893669	0.612606
GO:0018279	protein N-linked glycosylation via asparagine	biological_process	cellular process	8	3706	16	12056	0.5	0.0842426	0.612606
GO:0019087	transformation of host cell by virus	biological_process	multi-organism process	2	3706	2	12056	1	0.0944764	0.612606
GO:0019343	cysteine biosynthetic process via cystathionine	biological_process	cellular process	2	3706	2	12056	1	0.0944764	0.612606
GO:0019344	cysteine biosynthetic process	biological_process	cellular process	2	3706	2	12056	1	0.0944764	0.612606
GO:0019346	transsulfuration	biological_process	cellular process	2	3706	2	12056	1	0.0944764	0.612606
GO:0019371	cyclooxygenase pathway	biological_process	cellular process	2	3706	2	12056	1	0.0944764	0.612606
GO:0019417	sulfur oxidation	biological_process	cellular process	2	3706	2	12056	1	0.0944764	0.612606
GO:0019427	acetyl-CoA biosynthetic process from acetate	biological_process	cellular process	2	3706	2	12056	1	0.0944764	0.612606
GO:0019471	4-hydroxyproline metabolic process	biological_process	cellular process	2	3706	2	12056	1	0.0944764	0.612606
GO:0019511	peptidyl-proline hydroxylation	biological_process	cellular process	4	3706	6	12056	0.666667	0.0764483	0.612606
GO:0019722	calcium-mediated signaling	biological_process	biological regulation	15	3706	33	12056	0.454545	0.053176	0.612606
GO:0019915	lipid storage	biological_process	localization	10	3706	20	12056	0.5	0.0558619	0.612606
GO:0020027	hemoglobin metabolic process	biological_process	cellular process	3	3706	4	12056	0.75	0.0893669	0.612606
GO:0021514	ventral spinal cord interneuron differentiation	biological_process	cellular process	2	3706	2	12056	1	0.0944764	0.612606
GO:0021522	spinal cord motor neuron differentiation	biological_process	cellular process	8	3706	16	12056	0.5	0.0842426	0.612606
GO:0021545	cranial nerve development	biological_process	developmental process	3	3706	4	12056	0.75	0.0893669	0.612606
GO:0021612	facial nerve structural organization	biological_process	developmental process	5	3706	8	12056	0.625	0.0638539	0.612606
GO:0021637	trigeminal nerve structural organization	biological_process	developmental process	3	3706	4	12056	0.75	0.0893669	0.612606
GO:0021675	nerve development	biological_process	developmental process	3	3706	4	12056	0.75	0.0893669	0.612606
GO:0021784	postganglionic parasympathetic fiber development	biological_process	multicellular organismal process	2	3706	2	12056	1	0.0944764	0.612606
GO:0021828	gonadotrophin-releasing hormone neuronal migration to the hypothalamus	biological_process	cellular process	2	3706	2	12056	1	0.0944764	0.612606
GO:0021930	cerebellar granule cell precursor proliferation	biological_process	cell proliferation	3	3706	4	12056	0.75	0.0893669	0.612606
GO:0022615	protein to membrane docking	biological_process	cellular process	3	3706	4	12056	0.75	0.0893669	0.612606
GO:0030029	actin filament-based process	biological_process	cellular process	2	3706	2	12056	1	0.0944764	0.612606
GO:0030072	peptide hormone secretion	biological_process	biological regulation	3	3706	4	12056	0.75	0.0893669	0.612606
GO:0030157	pancreatic juice secretion	biological_process	biological regulation	2	3706	2	12056	1	0.0944764	0.612606
GO:0030168	platelet activation	biological_process	biological regulation	12	3706	25	12056	0.48	0.0525311	0.612606
GO:0030177	positive regulation of Wnt signaling pathway	biological_process	biological regulation	12	3706	26	12056	0.461538	0.0710455	0.612606
GO:0030213	hyaluronan biosynthetic process	biological_process	cellular process	3	3706	4	12056	0.75	0.0893669	0.612606
GO:0030216	keratinocyte differentiation	biological_process	developmental process	15	3706	35	12056	0.428571	0.0874508	0.612606
GO:0030278	regulation of ossification	biological_process	biological regulation	6	3706	11	12056	0.545455	0.0868011	0.612606
GO:0030540	female genitalia development	biological_process	developmental process	3	3706	4	12056	0.75	0.0893669	0.612606
GO:0030730	sequestering of triglyceride	biological_process	localization	3	3706	4	12056	0.75	0.0893669	0.612606
GO:0030838	positive regulation of actin filament polymerization	biological_process	cellular component organization or biogenesis	16	3706	35	12056	0.457143	0.0441945	0.612606
GO:0031032	actomyosin structure organization	biological_process	cellular component organization or biogenesis	7	3706	13	12056	0.538462	0.0702161	0.612606
GO:0031054	pre-miRNA processing	biological_process	biological regulation	6	3706	11	12056	0.545455	0.0868011	0.612606
GO:0031111	negative regulation of microtubule polymerization or depolymerization	biological_process	biological regulation	2	3706	2	12056	1	0.0944764	0.612606
GO:0031134	sister chromatid biorientation	biological_process	cellular component organization or biogenesis	2	3706	2	12056	1	0.0944764	0.612606
GO:0031323	regulation of cellular metabolic process	biological_process	biological regulation	3	3706	4	12056	0.75	0.0893669	0.612606
GO:0031328	positive regulation of cellular biosynthetic process	biological_process	biological regulation	2	3706	2	12056	1	0.0944764	0.612606
GO:0031394	positive regulation of prostaglandin biosynthetic process	biological_process	biological regulation	2	3706	2	12056	1	0.0944764	0.612606
GO:0031442	positive regulation of mRNA 3'-end processing	biological_process	biological regulation	4	3706	6	12056	0.666667	0.0764483	0.612606
GO:0031622	positive regulation of fever generation	biological_process	biological regulation	2	3706	2	12056	1	0.0944764	0.612606
GO:0031639	plasminogen activation	biological_process	metabolic process	6	3706	10	12056	0.6	0.0529375	0.612606
GO:0031668	cellular response to extracellular stimulus	biological_process	cellular process	7	3706	13	12056	0.538462	0.0702161	0.612606
GO:0032026	response to magnesium ion	biological_process	response to stimulus	2	3706	2	12056	1	0.0944764	0.612606
GO:0032088	negative regulation of NF-kappaB transcription factor activity	biological_process	biological regulation	21	3706	51	12056	0.411765	0.0736876	0.612606
GO:0032232	negative regulation of actin filament bundle assembly	biological_process	biological regulation	2	3706	2	12056	1	0.0944764	0.612606
GO:0032298	positive regulation of DNA-dependent DNA replication initiation	biological_process	biological regulation	2	3706	2	12056	1	0.0944764	0.612606
GO:0032349	positive regulation of aldosterone biosynthetic process	biological_process	biological regulation	2	3706	2	12056	1	0.0944764	0.612606
GO:0032402	melanosome transport	biological_process	cellular process	5	3706	8	12056	0.625	0.0638539	0.612606
GO:0032418	lysosome localization	biological_process	localization	8	3706	15	12056	0.533333	0.0571022	0.612606
GO:0032487	regulation of Rap protein signal transduction	biological_process	biological regulation	2	3706	2	12056	1	0.0944764	0.612606
GO:0032494	response to peptidoglycan	biological_process	multi-organism process	3	3706	4	12056	0.75	0.0893669	0.612606
GO:0032534	regulation of microvillus assembly	biological_process	biological regulation	3	3706	4	12056	0.75	0.0893669	0.612606
GO:0032649	regulation of interferon-gamma production	biological_process	biological regulation	2	3706	2	12056	1	0.0944764	0.612606
GO:0032675	regulation of interleukin-6 production	biological_process	biological regulation	2	3706	2	12056	1	0.0944764	0.612606
GO:0032715	negative regulation of interleukin-6 production	biological_process	biological regulation	10	3706	21	12056	0.47619	0.0780936	0.612606
GO:0032731	positive regulation of interleukin-1 beta production	biological_process	multicellular organismal process	3	3706	4	12056	0.75	0.0893669	0.612606
GO:0032743	positive regulation of interleukin-2 production	biological_process	biological regulation	6	3706	11	12056	0.545455	0.0868011	0.612606
GO:0032747	positive regulation of interleukin-23 production	biological_process	multicellular organismal process	3	3706	4	12056	0.75	0.0893669	0.612606
GO:0032770	positive regulation of monooxygenase activity	biological_process	biological regulation	2	3706	2	12056	1	0.0944764	0.612606
GO:0032874	positive regulation of stress-activated MAPK cascade	biological_process	biological regulation	7	3706	13	12056	0.538462	0.0702161	0.612606
GO:0032878	regulation of establishment or maintenance of cell polarity	biological_process	biological regulation	2	3706	2	12056	1	0.0944764	0.612606
GO:0032886	regulation of microtubule-based process	biological_process	biological regulation	5	3706	8	12056	0.625	0.0638539	0.612606
GO:0032914	positive regulation of transforming growth factor beta1 production	biological_process	biological regulation	3	3706	4	12056	0.75	0.0893669	0.612606
GO:0032963	collagen metabolic process	biological_process	metabolic process	6	3706	10	12056	0.6	0.0529375	0.612606
GO:0033089	positive regulation of T cell differentiation in thymus	biological_process	biological adhesion	4	3706	6	12056	0.666667	0.0764483	0.612606
GO:0033141	positive regulation of peptidyl-serine phosphorylation of STAT protein	biological_process	biological regulation	3	3706	4	12056	0.75	0.0893669	0.612606
GO:0033292	T-tubule organization	biological_process	cellular process	4	3706	6	12056	0.666667	0.0764483	0.612606
GO:0033624	negative regulation of integrin activation	biological_process	biological regulation	2	3706	2	12056	1	0.0944764	0.612606
GO:0033634	positive regulation of cell-cell adhesion mediated by integrin	biological_process	biological adhesion	3	3706	4	12056	0.75	0.0893669	0.612606
GO:0033673	negative regulation of kinase activity	biological_process	biological regulation	5	3706	8	12056	0.625	0.0638539	0.612606
GO:0033762	response to glucagon	biological_process	response to stimulus	2	3706	2	12056	1	0.0944764	0.612606
GO:0033993	response to lipid	biological_process	response to stimulus	2	3706	2	12056	1	0.0944764	0.612606
GO:0034111	negative regulation of homotypic cell-cell adhesion	biological_process	biological adhesion	2	3706	2	12056	1	0.0944764	0.612606
GO:0034121	regulation of toll-like receptor signaling pathway	biological_process	biological regulation	3	3706	4	12056	0.75	0.0893669	0.612606
GO:0034123	positive regulation of toll-like receptor signaling pathway	biological_process	biological regulation	2	3706	2	12056	1	0.0944764	0.612606
GO:0034349	glial cell apoptotic process	biological_process	cellular process	2	3706	2	12056	1	0.0944764	0.612606
GO:0034498	early endosome to Golgi transport	biological_process	localization	3	3706	4	12056	0.75	0.0893669	0.612606
GO:0034620	cellular response to unfolded protein	biological_process	response to stimulus	6	3706	10	12056	0.6	0.0529375	0.612606
GO:0034622	cellular protein-containing complex assembly	biological_process	cellular process	6	3706	10	12056	0.6	0.0529375	0.612606
GO:0034769	basement membrane disassembly	biological_process	cellular component organization or biogenesis	2	3706	2	12056	1	0.0944764	0.612606
GO:0034976	response to endoplasmic reticulum stress	biological_process	cellular process	22	3706	53	12056	0.415094	0.0627195	0.612606
GO:0035284	brain segmentation	biological_process	developmental process	2	3706	2	12056	1	0.0944764	0.612606
GO:0035295	tube development	biological_process	developmental process	2	3706	2	12056	1	0.0944764	0.612606
GO:0035313	wound healing, spreading of epidermal cells	biological_process	cellular process	4	3706	6	12056	0.666667	0.0764483	0.612606
GO:0035335	peptidyl-tyrosine dephosphorylation	biological_process	cellular process	32	3706	82	12056	0.390244	0.067454	0.612606
GO:0035455	response to interferon-alpha	biological_process	response to stimulus	2	3706	2	12056	1	0.0944764	0.612606
GO:0035456	response to interferon-beta	biological_process	response to stimulus	2	3706	2	12056	1	0.0944764	0.612606
GO:0035459	cargo loading into vesicle	biological_process	cellular component organization or biogenesis	2	3706	2	12056	1	0.0944764	0.612606
GO:0035523	protein K29-linked deubiquitination	biological_process	cellular process	3	3706	4	12056	0.75	0.0893669	0.612606
GO:0035556	intracellular signal transduction	biological_process	biological regulation	88	3706	248	12056	0.354839	0.0599374	0.612606
GO:0035606	peptidyl-cysteine S-trans-nitrosylation	biological_process	cellular process	2	3706	2	12056	1	0.0944764	0.612606
GO:0035616	histone H2B conserved C-terminal lysine deubiquitination	biological_process	cellular component organization or biogenesis	2	3706	2	12056	1	0.0944764	0.612606
GO:0035617	stress granule disassembly	biological_process	cellular component organization or biogenesis	3	3706	4	12056	0.75	0.0893669	0.612606
GO:0035720	intraciliary anterograde transport	biological_process	cellular component organization or biogenesis	2	3706	2	12056	1	0.0944764	0.612606
GO:0035722	interleukin-12-mediated signaling pathway	biological_process	biological regulation	2	3706	2	12056	1	0.0944764	0.612606
GO:0035781	CD86 biosynthetic process	biological_process	cellular process	2	3706	2	12056	1	0.0944764	0.612606
GO:0035799	ureter maturation	biological_process	developmental process	2	3706	2	12056	1	0.0944764	0.612606
GO:0035947	regulation of gluconeogenesis by regulation of transcription from RNA polymerase II promoter	biological_process	biological regulation	2	3706	2	12056	1	0.0944764	0.612606
GO:0035963	cellular response to interleukin-13	biological_process	cellular process	2	3706	2	12056	1	0.0944764	0.612606
GO:0036269	swimming behavior	biological_process	behavior	2	3706	2	12056	1	0.0944764	0.612606
GO:0036289	peptidyl-serine autophosphorylation	biological_process	cellular process	3	3706	4	12056	0.75	0.0893669	0.612606
GO:0036302	atrioventricular canal development	biological_process	developmental process	4	3706	6	12056	0.666667	0.0764483	0.612606
GO:0036493	positive regulation of translation in response to endoplasmic reticulum stress	biological_process	biological regulation	2	3706	2	12056	1	0.0944764	0.612606
GO:0038061	NIK/NF-kappaB signaling	biological_process	biological regulation	3	3706	4	12056	0.75	0.0893669	0.612606
GO:0038066	p38MAPK cascade	biological_process	biological regulation	4	3706	6	12056	0.666667	0.0764483	0.612606
GO:0038108	negative regulation of appetite by leptin-mediated signaling pathway	biological_process	biological regulation	2	3706	2	12056	1	0.0944764	0.612606
GO:0038110	interleukin-2-mediated signaling pathway	biological_process	biological regulation	2	3706	2	12056	1	0.0944764	0.612606
GO:0038165	oncostatin-M-mediated signaling pathway	biological_process	biological regulation	3	3706	4	12056	0.75	0.0893669	0.612606
GO:0042026	protein refolding	biological_process	cellular process	5	3706	8	12056	0.625	0.0638539	0.612606
GO:0042088	T-helper 1 type immune response	biological_process	immune system process	2	3706	2	12056	1	0.0944764	0.612606
GO:0042093	T-helper cell differentiation	biological_process	cellular process	2	3706	2	12056	1	0.0944764	0.612606
GO:0042116	macrophage activation	biological_process	cellular process	5	3706	8	12056	0.625	0.0638539	0.612606
GO:0042149	cellular response to glucose starvation	biological_process	cellular process	12	3706	26	12056	0.461538	0.0710455	0.612606
GO:0042177	negative regulation of protein catabolic process	biological_process	biological regulation	12	3706	27	12056	0.444444	0.093283	0.612606
GO:0042297	vocal learning	biological_process	behavior	3	3706	4	12056	0.75	0.0893669	0.612606
GO:0042490	mechanoreceptor differentiation	biological_process	cellular process	3	3706	4	12056	0.75	0.0893669	0.612606
GO:0042493	response to drug	biological_process	response to stimulus	24	3706	58	12056	0.413793	0.0554522	0.612606
GO:0042495	detection of triacyl bacterial lipopeptide	biological_process	multi-organism process	2	3706	2	12056	1	0.0944764	0.612606
GO:0042496	detection of diacyl bacterial lipopeptide	biological_process	multi-organism process	2	3706	2	12056	1	0.0944764	0.612606
GO:0042509	regulation of tyrosine phosphorylation of STAT protein	biological_process	biological regulation	3	3706	4	12056	0.75	0.0893669	0.612606
GO:0042534	regulation of tumor necrosis factor biosynthetic process	biological_process	biological regulation	2	3706	2	12056	1	0.0944764	0.612606
GO:0042742	defense response to bacterium	biological_process	multi-organism process	25	3706	63	12056	0.396825	0.0820228	0.612606
GO:0042775	mitochondrial ATP synthesis coupled electron transport	biological_process	cellular process	3	3706	4	12056	0.75	0.0893669	0.612606
GO:0042982	amyloid precursor protein metabolic process	biological_process	metabolic process	4	3706	6	12056	0.666667	0.0764483	0.612606
GO:0043087	regulation of GTPase activity	biological_process	biological regulation	22	3706	52	12056	0.423077	0.051076	0.612606
GO:0043268	positive regulation of potassium ion transport	biological_process	biological regulation	3	3706	4	12056	0.75	0.0893669	0.612606
GO:0043270	positive regulation of ion transport	biological_process	biological regulation	3	3706	4	12056	0.75	0.0893669	0.612606
GO:0043406	positive regulation of MAP kinase activity	biological_process	biological regulation	13	3706	28	12056	0.464286	0.0586138	0.612606
GO:0043497	regulation of protein heterodimerization activity	biological_process	biological regulation	5	3706	8	12056	0.625	0.0638539	0.612606
GO:0043622	cortical microtubule organization	biological_process	cellular component organization or biogenesis	2	3706	2	12056	1	0.0944764	0.612606
GO:0043666	regulation of phosphoprotein phosphatase activity	biological_process	biological regulation	12	3706	27	12056	0.444444	0.093283	0.612606
GO:0043686	co-translational protein modification	biological_process	cellular process	2	3706	2	12056	1	0.0944764	0.612606
GO:0044205	'de novo' UMP biosynthetic process	biological_process	cellular process	2	3706	2	12056	1	0.0944764	0.612606
GO:0045084	positive regulation of interleukin-12 biosynthetic process	biological_process	biological regulation	3	3706	4	12056	0.75	0.0893669	0.612606
GO:0045136	development of secondary sexual characteristics	biological_process	developmental process	2	3706	2	12056	1	0.0944764	0.612606
GO:0045199	maintenance of epithelial cell apical/basal polarity	biological_process	cellular process	3	3706	4	12056	0.75	0.0893669	0.612606
GO:0045345	positive regulation of MHC class I biosynthetic process	biological_process	biological regulation	2	3706	2	12056	1	0.0944764	0.612606
GO:0045347	negative regulation of MHC class II biosynthetic process	biological_process	biological regulation	3	3706	4	12056	0.75	0.0893669	0.612606
GO:0045359	positive regulation of interferon-beta biosynthetic process	biological_process	biological regulation	2	3706	2	12056	1	0.0944764	0.612606
GO:0045616	regulation of keratinocyte differentiation	biological_process	biological regulation	5	3706	8	12056	0.625	0.0638539	0.612606
GO:0045639	positive regulation of myeloid cell differentiation	biological_process	biological regulation	2	3706	2	12056	1	0.0944764	0.612606
GO:0045646	regulation of erythrocyte differentiation	biological_process	biological regulation	4	3706	6	12056	0.666667	0.0764483	0.612606
GO:0045672	positive regulation of osteoclast differentiation	biological_process	biological regulation	9	3706	18	12056	0.5	0.0684547	0.612606
GO:0045727	positive regulation of translation	biological_process	biological regulation	16	3706	36	12056	0.444444	0.0574761	0.612606
GO:0045744	negative regulation of G protein-coupled receptor signaling pathway	biological_process	biological regulation	7	3706	13	12056	0.538462	0.0702161	0.612606
GO:0045765	regulation of angiogenesis	biological_process	biological regulation	11	3706	23	12056	0.478261	0.0639594	0.612606
GO:0045773	positive regulation of axon extension	biological_process	biological regulation	7	3706	13	12056	0.538462	0.0702161	0.612606
GO:0045824	negative regulation of innate immune response	biological_process	biological regulation	6	3706	10	12056	0.6	0.0529375	0.612606
GO:0045830	positive regulation of isotype switching	biological_process	biological regulation	5	3706	8	12056	0.625	0.0638539	0.612606
GO:0045840	positive regulation of mitotic nuclear division	biological_process	biological regulation	8	3706	16	12056	0.5	0.0842426	0.612606
GO:0045844	positive regulation of striated muscle tissue development	biological_process	biological regulation	2	3706	2	12056	1	0.0944764	0.612606
GO:0045879	negative regulation of smoothened signaling pathway	biological_process	biological regulation	9	3706	18	12056	0.5	0.0684547	0.612606
GO:0045906	negative regulation of vasoconstriction	biological_process	biological regulation	2	3706	2	12056	1	0.0944764	0.612606
GO:0045921	positive regulation of exocytosis	biological_process	biological regulation	8	3706	15	12056	0.533333	0.0571022	0.612606
GO:0045955	negative regulation of calcium ion-dependent exocytosis	biological_process	biological regulation	2	3706	2	12056	1	0.0944764	0.612606
GO:0046068	cGMP metabolic process	biological_process	cellular process	2	3706	2	12056	1	0.0944764	0.612606
GO:0046069	cGMP catabolic process	biological_process	cellular process	2	3706	2	12056	1	0.0944764	0.612606
GO:0046168	glycerol-3-phosphate catabolic process	biological_process	cellular process	2	3706	2	12056	1	0.0944764	0.612606
GO:0046208	spermine catabolic process	biological_process	cellular process	2	3706	2	12056	1	0.0944764	0.612606
GO:0046338	phosphatidylethanolamine catabolic process	biological_process	cellular process	2	3706	2	12056	1	0.0944764	0.612606
GO:0046546	development of primary male sexual characteristics	biological_process	developmental process	2	3706	2	12056	1	0.0944764	0.612606
GO:0046597	negative regulation of viral entry into host cell	biological_process	biological regulation	6	3706	10	12056	0.6	0.0529375	0.612606
GO:0046619	optic placode formation involved in camera-type eye formation	biological_process	developmental process	2	3706	2	12056	1	0.0944764	0.612606
GO:0046832	negative regulation of RNA export from nucleus	biological_process	biological regulation	2	3706	2	12056	1	0.0944764	0.612606
GO:0046835	carbohydrate phosphorylation	biological_process	cellular process	10	3706	21	12056	0.47619	0.0780936	0.612606
GO:0046931	pore complex assembly	biological_process	cellular component organization or biogenesis	3	3706	4	12056	0.75	0.0893669	0.612606
GO:0046952	ketone body catabolic process	biological_process	cellular process	2	3706	2	12056	1	0.0944764	0.612606
GO:0046959	habituation	biological_process	multicellular organismal process	2	3706	2	12056	1	0.0944764	0.612606
GO:0047497	mitochondrion transport along microtubule	biological_process	cellular process	3	3706	4	12056	0.75	0.0893669	0.612606
GO:0048008	platelet-derived growth factor receptor signaling pathway	biological_process	biological regulation	12	3706	25	12056	0.48	0.0525311	0.612606
GO:0048009	insulin-like growth factor receptor signaling pathway	biological_process	biological regulation	5	3706	8	12056	0.625	0.0638539	0.612606
GO:0048026	positive regulation of mRNA splicing, via spliceosome	biological_process	biological regulation	7	3706	13	12056	0.538462	0.0702161	0.612606
GO:0048247	lymphocyte chemotaxis	biological_process	cellular process	2	3706	2	12056	1	0.0944764	0.612606
GO:0048505	regulation of timing of cell differentiation	biological_process	biological regulation	4	3706	6	12056	0.666667	0.0764483	0.612606
GO:0048597	post-embryonic camera-type eye morphogenesis	biological_process	developmental process	2	3706	2	12056	1	0.0944764	0.612606
GO:0048662	negative regulation of smooth muscle cell proliferation	biological_process	cell proliferation	8	3706	15	12056	0.533333	0.0571022	0.612606
GO:0048671	negative regulation of collateral sprouting	biological_process	biological regulation	3	3706	4	12056	0.75	0.0893669	0.612606
GO:0048813	dendrite morphogenesis	biological_process	cellular component organization or biogenesis	12	3706	25	12056	0.48	0.0525311	0.612606
GO:0048839	inner ear development	biological_process	developmental process	14	3706	31	12056	0.451613	0.0640527	0.612606
GO:0048841	regulation of axon extension involved in axon guidance	biological_process	biological regulation	2	3706	2	12056	1	0.0944764	0.612606
GO:0048842	positive regulation of axon extension involved in axon guidance	biological_process	biological regulation	2	3706	2	12056	1	0.0944764	0.612606
GO:0048845	venous blood vessel morphogenesis	biological_process	developmental process	3	3706	4	12056	0.75	0.0893669	0.612606
GO:0048854	brain morphogenesis	biological_process	developmental process	8	3706	16	12056	0.5	0.0842426	0.612606
GO:0050650	chondroitin sulfate proteoglycan biosynthetic process	biological_process	cellular process	4	3706	6	12056	0.666667	0.0764483	0.612606
GO:0050684	regulation of mRNA processing	biological_process	metabolic process	4	3706	6	12056	0.666667	0.0764483	0.612606
GO:0050688	regulation of defense response to virus	biological_process	biological regulation	3	3706	4	12056	0.75	0.0893669	0.612606
GO:0050711	negative regulation of interleukin-1 secretion	biological_process	biological regulation	2	3706	2	12056	1	0.0944764	0.612606
GO:0050768	negative regulation of neurogenesis	biological_process	biological regulation	9	3706	17	12056	0.529412	0.0466337	0.612606
GO:0050790	regulation of catalytic activity	biological_process	biological regulation	19	3706	44	12056	0.431818	0.0546339	0.612606
GO:0050847	progesterone receptor signaling pathway	biological_process	biological regulation	4	3706	6	12056	0.666667	0.0764483	0.612606
GO:0050918	positive chemotaxis	biological_process	locomotion	11	3706	24	12056	0.458333	0.0862898	0.612606
GO:0051023	regulation of immunoglobulin secretion	biological_process	biological regulation	3	3706	4	12056	0.75	0.0893669	0.612606
GO:0051106	positive regulation of DNA ligation	biological_process	biological regulation	2	3706	2	12056	1	0.0944764	0.612606
GO:0051122	hepoxilin biosynthetic process	biological_process	cellular process	2	3706	2	12056	1	0.0944764	0.612606
GO:0051216	cartilage development	biological_process	developmental process	19	3706	46	12056	0.413043	0.0837221	0.612606
GO:0051220	cytoplasmic sequestering of protein	biological_process	biological regulation	3	3706	4	12056	0.75	0.0893669	0.612606
GO:0051414	response to cortisol	biological_process	response to stimulus	2	3706	2	12056	1	0.0944764	0.612606
GO:0051482	positive regulation of cytosolic calcium ion concentration involved in phospholipase C-activating G protein-coupled signaling pathway	biological_process	biological regulation	5	3706	8	12056	0.625	0.0638539	0.612606
GO:0051492	regulation of stress fiber assembly	biological_process	biological regulation	6	3706	11	12056	0.545455	0.0868011	0.612606
GO:0051569	regulation of histone H3-K4 methylation	biological_process	biological regulation	3	3706	4	12056	0.75	0.0893669	0.612606
GO:0051875	pigment granule localization	biological_process	cellular process	2	3706	2	12056	1	0.0944764	0.612606
GO:0051904	pigment granule transport	biological_process	cellular process	2	3706	2	12056	1	0.0944764	0.612606
GO:0055017	cardiac muscle tissue growth	biological_process	developmental process	2	3706	2	12056	1	0.0944764	0.612606
GO:0055059	asymmetric neuroblast division	biological_process	cell proliferation	2	3706	2	12056	1	0.0944764	0.612606
GO:0055096	low-density lipoprotein particle mediated signaling	biological_process	biological regulation	2	3706	2	12056	1	0.0944764	0.612606
GO:0060026	convergent extension	biological_process	developmental process	2	3706	2	12056	1	0.0944764	0.612606
GO:0060044	negative regulation of cardiac muscle cell proliferation	biological_process	biological regulation	3	3706	4	12056	0.75	0.0893669	0.612606
GO:0060055	angiogenesis involved in wound healing	biological_process	developmental process	2	3706	2	12056	1	0.0944764	0.612606
GO:0060087	relaxation of vascular smooth muscle	biological_process	biological regulation	3	3706	4	12056	0.75	0.0893669	0.612606
GO:0060119	inner ear receptor cell development	biological_process	cellular process	5	3706	8	12056	0.625	0.0638539	0.612606
GO:0060177	regulation of angiotensin metabolic process	biological_process	biological regulation	2	3706	2	12056	1	0.0944764	0.612606
GO:0060214	endocardium formation	biological_process	developmental process	2	3706	2	12056	1	0.0944764	0.612606
GO:0060215	primitive hemopoiesis	biological_process	developmental process	2	3706	2	12056	1	0.0944764	0.612606
GO:0060261	positive regulation of transcription initiation from RNA polymerase II promoter	biological_process	biological regulation	3	3706	4	12056	0.75	0.0893669	0.612606
GO:0060296	regulation of cilium beat frequency involved in ciliary motility	biological_process	biological regulation	3	3706	4	12056	0.75	0.0893669	0.612606
GO:0060324	face development	biological_process	developmental process	7	3706	13	12056	0.538462	0.0702161	0.612606
GO:0060325	face morphogenesis	biological_process	developmental process	10	3706	21	12056	0.47619	0.0780936	0.612606
GO:0060326	cell chemotaxis	biological_process	cellular process	21	3706	49	12056	0.428571	0.0486228	0.612606
GO:0060334	regulation of interferon-gamma-mediated signaling pathway	biological_process	biological regulation	2	3706	2	12056	1	0.0944764	0.612606
GO:0060337	type I interferon signaling pathway	biological_process	biological regulation	4	3706	6	12056	0.666667	0.0764483	0.612606
GO:0060371	regulation of atrial cardiac muscle cell membrane depolarization	biological_process	biological regulation	4	3706	6	12056	0.666667	0.0764483	0.612606
GO:0060421	positive regulation of heart growth	biological_process	biological regulation	2	3706	2	12056	1	0.0944764	0.612606
GO:0060523	prostate epithelial cord elongation	biological_process	developmental process	2	3706	2	12056	1	0.0944764	0.612606
GO:0060539	diaphragm development	biological_process	developmental process	3	3706	4	12056	0.75	0.0893669	0.612606
GO:0060546	negative regulation of necroptotic process	biological_process	biological regulation	5	3706	8	12056	0.625	0.0638539	0.612606
GO:0060557	positive regulation of vitamin D biosynthetic process	biological_process	cellular process	2	3706	2	12056	1	0.0944764	0.612606
GO:0060596	mammary placode formation	biological_process	developmental process	2	3706	2	12056	1	0.0944764	0.612606
GO:0060613	fat pad development	biological_process	developmental process	3	3706	4	12056	0.75	0.0893669	0.612606
GO:0060744	mammary gland branching involved in thelarche	biological_process	developmental process	3	3706	4	12056	0.75	0.0893669	0.612606
GO:0060745	mammary gland branching involved in pregnancy	biological_process	developmental process	2	3706	2	12056	1	0.0944764	0.612606
GO:0060750	epithelial cell proliferation involved in mammary gland duct elongation	biological_process	cell proliferation	3	3706	4	12056	0.75	0.0893669	0.612606
GO:0060775	planar cell polarity pathway involved in gastrula mediolateral intercalation	biological_process	biological regulation	2	3706	2	12056	1	0.0944764	0.612606
GO:0060831	smoothened signaling pathway involved in dorsal/ventral neural tube patterning	biological_process	biological regulation	4	3706	6	12056	0.666667	0.0764483	0.612606
GO:0060840	artery development	biological_process	developmental process	4	3706	6	12056	0.666667	0.0764483	0.612606
GO:0060971	embryonic heart tube left/right pattern formation	biological_process	developmental process	2	3706	2	12056	1	0.0944764	0.612606
GO:0060988	lipid tube assembly	biological_process	cellular component organization or biogenesis	2	3706	2	12056	1	0.0944764	0.612606
GO:0060996	dendritic spine development	biological_process	cellular component organization or biogenesis	7	3706	13	12056	0.538462	0.0702161	0.612606
GO:0061000	negative regulation of dendritic spine development	biological_process	biological regulation	2	3706	2	12056	1	0.0944764	0.612606
GO:0061042	vascular wound healing	biological_process	multicellular organismal process	3	3706	4	12056	0.75	0.0893669	0.612606
GO:0061051	positive regulation of cell growth involved in cardiac muscle cell development	biological_process	biological regulation	2	3706	2	12056	1	0.0944764	0.612606
GO:0061053	somite development	biological_process	developmental process	7	3706	13	12056	0.538462	0.0702161	0.612606
GO:0061073	ciliary body morphogenesis	biological_process	developmental process	2	3706	2	12056	1	0.0944764	0.612606
GO:0061101	neuroendocrine cell differentiation	biological_process	cellular process	2	3706	2	12056	1	0.0944764	0.612606
GO:0061181	regulation of chondrocyte development	biological_process	biological regulation	2	3706	2	12056	1	0.0944764	0.612606
GO:0061205	paramesonephric duct development	biological_process	developmental process	3	3706	4	12056	0.75	0.0893669	0.612606
GO:0061298	retina vasculature development in camera-type eye	biological_process	developmental process	3	3706	4	12056	0.75	0.0893669	0.612606
GO:0061304	retinal blood vessel morphogenesis	biological_process	developmental process	3	3706	4	12056	0.75	0.0893669	0.612606
GO:0061337	cardiac conduction	biological_process	biological regulation	4	3706	6	12056	0.666667	0.0764483	0.612606
GO:0061357	positive regulation of Wnt protein secretion	biological_process	biological regulation	2	3706	2	12056	1	0.0944764	0.612606
GO:0061512	protein localization to cilium	biological_process	localization	9	3706	18	12056	0.5	0.0684547	0.612606
GO:0061549	sympathetic ganglion development	biological_process	developmental process	4	3706	6	12056	0.666667	0.0764483	0.612606
GO:0061709	reticulophagy	biological_process	cellular component organization or biogenesis	2	3706	2	12056	1	0.0944764	0.612606
GO:0061740	protein targeting to lysosome involved in chaperone-mediated autophagy	biological_process	cellular process	2	3706	2	12056	1	0.0944764	0.612606
GO:0061817	endoplasmic reticulum-plasma membrane tethering	biological_process	cellular process	3	3706	4	12056	0.75	0.0893669	0.612606
GO:0061857	endoplasmic reticulum stress-induced pre-emptive quality control	biological_process	cellular process	2	3706	2	12056	1	0.0944764	0.612606
GO:0062009	secondary palate development	biological_process	developmental process	6	3706	10	12056	0.6	0.0529375	0.612606
GO:0070233	negative regulation of T cell apoptotic process	biological_process	biological regulation	5	3706	8	12056	0.625	0.0638539	0.612606
GO:0070234	positive regulation of T cell apoptotic process	biological_process	biological regulation	3	3706	4	12056	0.75	0.0893669	0.612606
GO:0070242	thymocyte apoptotic process	biological_process	cellular process	3	3706	4	12056	0.75	0.0893669	0.612606
GO:0070427	nucleotide-binding oligomerization domain containing 1 signaling pathway	biological_process	biological regulation	2	3706	2	12056	1	0.0944764	0.612606
GO:0070487	monocyte aggregation	biological_process	biological adhesion	2	3706	2	12056	1	0.0944764	0.612606
GO:0070488	neutrophil aggregation	biological_process	biological adhesion	2	3706	2	12056	1	0.0944764	0.612606
GO:0070527	platelet aggregation	biological_process	biological adhesion	9	3706	17	12056	0.529412	0.0466337	0.612606
GO:0070671	response to interleukin-12	biological_process	response to stimulus	2	3706	2	12056	1	0.0944764	0.612606
GO:0070676	intralumenal vesicle formation	biological_process	cellular component organization or biogenesis	2	3706	2	12056	1	0.0944764	0.612606
GO:0070814	hydrogen sulfide biosynthetic process	biological_process	cellular process	2	3706	2	12056	1	0.0944764	0.612606
GO:0070842	aggresome assembly	biological_process	cellular component organization or biogenesis	3	3706	4	12056	0.75	0.0893669	0.612606
GO:0070925	organelle assembly	biological_process	cellular component organization or biogenesis	2	3706	2	12056	1	0.0944764	0.612606
GO:0070934	CRD-mediated mRNA stabilization	biological_process	biological regulation	4	3706	6	12056	0.666667	0.0764483	0.612606
GO:0071223	cellular response to lipoteichoic acid	biological_process	cellular process	4	3706	6	12056	0.666667	0.0764483	0.612606
GO:0071230	cellular response to amino acid stimulus	biological_process	cellular process	15	3706	35	12056	0.428571	0.0874508	0.612606
GO:0071316	cellular response to nicotine	biological_process	cellular process	2	3706	2	12056	1	0.0944764	0.612606
GO:0071320	cellular response to cAMP	biological_process	cellular process	12	3706	27	12056	0.444444	0.093283	0.612606
GO:0071353	cellular response to interleukin-4	biological_process	cellular process	9	3706	17	12056	0.529412	0.0466337	0.612606
GO:0071359	cellular response to dsRNA	biological_process	cellular process	3	3706	4	12056	0.75	0.0893669	0.612606
GO:0071364	cellular response to epidermal growth factor stimulus	biological_process	cellular process	11	3706	23	12056	0.478261	0.0639594	0.612606
GO:0071385	cellular response to glucocorticoid stimulus	biological_process	cellular process	5	3706	8	12056	0.625	0.0638539	0.612606
GO:0071425	hematopoietic stem cell proliferation	biological_process	cell proliferation	6	3706	11	12056	0.545455	0.0868011	0.612606
GO:0071455	cellular response to hyperoxia	biological_process	cellular process	3	3706	4	12056	0.75	0.0893669	0.612606
GO:0071467	cellular response to pH	biological_process	cellular process	5	3706	8	12056	0.625	0.0638539	0.612606
GO:0071492	cellular response to UV-A	biological_process	cellular process	2	3706	2	12056	1	0.0944764	0.612606
GO:0071502	cellular response to temperature stimulus	biological_process	response to stimulus	2	3706	2	12056	1	0.0944764	0.612606
GO:0071712	ER-associated misfolded protein catabolic process	biological_process	cellular process	4	3706	6	12056	0.666667	0.0764483	0.612606
GO:0071732	cellular response to nitric oxide	biological_process	cellular process	2	3706	2	12056	1	0.0944764	0.612606
GO:0071902	positive regulation of protein serine/threonine kinase activity	biological_process	biological regulation	14	3706	30	12056	0.466667	0.048444	0.612606
GO:0071922	regulation of cohesin loading	biological_process	biological regulation	2	3706	2	12056	1	0.0944764	0.612606
GO:0071947	protein deubiquitination involved in ubiquitin-dependent protein catabolic process	biological_process	cellular process	2	3706	2	12056	1	0.0944764	0.612606
GO:0072011	glomerular endothelium development	biological_process	developmental process	2	3706	2	12056	1	0.0944764	0.612606
GO:0072108	positive regulation of mesenchymal to epithelial transition involved in metanephros morphogenesis	biological_process	cellular process	2	3706	2	12056	1	0.0944764	0.612606
GO:0072136	metanephric mesenchymal cell proliferation involved in metanephros development	biological_process	cell proliferation	2	3706	2	12056	1	0.0944764	0.612606
GO:0072177	mesonephric duct development	biological_process	developmental process	3	3706	4	12056	0.75	0.0893669	0.612606
GO:0072539	T-helper 17 cell differentiation	biological_process	cellular process	2	3706	2	12056	1	0.0944764	0.612606
GO:0072573	tolerance induction to lipopolysaccharide	biological_process	biological regulation	2	3706	2	12056	1	0.0944764	0.612606
GO:0072606	interleukin-8 secretion	biological_process	cellular process	3	3706	4	12056	0.75	0.0893669	0.612606
GO:0072655	establishment of protein localization to mitochondrion	biological_process	localization	3	3706	4	12056	0.75	0.0893669	0.612606
GO:0072697	protein localization to cell cortex	biological_process	localization	2	3706	2	12056	1	0.0944764	0.612606
GO:0072738	cellular response to diamide	biological_process	response to stimulus	2	3706	2	12056	1	0.0944764	0.612606
GO:0075044	autophagy of host cells involved in interaction with symbiont	biological_process	cellular process	3	3706	4	12056	0.75	0.0893669	0.612606
GO:0086012	membrane depolarization during cardiac muscle cell action potential	biological_process	biological regulation	3	3706	4	12056	0.75	0.0893669	0.612606
GO:0090161	Golgi ribbon formation	biological_process	cellular component organization or biogenesis	6	3706	11	12056	0.545455	0.0868011	0.612606
GO:0090210	regulation of establishment of blood-brain barrier	biological_process	biological regulation	2	3706	2	12056	1	0.0944764	0.612606
GO:0090239	regulation of histone H4 acetylation	biological_process	biological regulation	2	3706	2	12056	1	0.0944764	0.612606
GO:0090263	positive regulation of canonical Wnt signaling pathway	biological_process	biological regulation	27	3706	66	12056	0.409091	0.0507746	0.612606
GO:0090272	negative regulation of fibroblast growth factor production	biological_process	biological regulation	2	3706	2	12056	1	0.0944764	0.612606
GO:0090306	spindle assembly involved in meiosis	biological_process	cellular component organization or biogenesis	2	3706	2	12056	1	0.0944764	0.612606
GO:0097006	regulation of plasma lipoprotein particle levels	biological_process	biological regulation	2	3706	2	12056	1	0.0944764	0.612606
GO:0097155	fasciculation of sensory neuron axon	biological_process	cellular component organization or biogenesis	2	3706	2	12056	1	0.0944764	0.612606
GO:0097191	extrinsic apoptotic signaling pathway	biological_process	regulation of biological process	12	3706	26	12056	0.461538	0.0710455	0.612606
GO:0097252	oligodendrocyte apoptotic process	biological_process	cellular process	2	3706	2	12056	1	0.0944764	0.612606
GO:0097485	neuron projection guidance	biological_process	cellular component organization or biogenesis	4	3706	6	12056	0.666667	0.0764483	0.612606
GO:0097647	amylin receptor signaling pathway	biological_process	biological regulation	2	3706	2	12056	1	0.0944764	0.612606
GO:0098761	cellular response to interleukin-7	biological_process	cellular process	3	3706	4	12056	0.75	0.0893669	0.612606
GO:0098886	modification of dendritic spine	biological_process	cellular component organization or biogenesis	2	3706	2	12056	1	0.0944764	0.612606
GO:0098904	regulation of AV node cell action potential	biological_process	biological regulation	2	3706	2	12056	1	0.0944764	0.612606
GO:0098905	regulation of bundle of His cell action potential	biological_process	biological regulation	2	3706	2	12056	1	0.0944764	0.612606
GO:0098907	regulation of SA node cell action potential	biological_process	biological regulation	2	3706	2	12056	1	0.0944764	0.612606
GO:0098915	membrane repolarization during ventricular cardiac muscle cell action potential	biological_process	biological regulation	3	3706	4	12056	0.75	0.0893669	0.612606
GO:0098921	retrograde trans-synaptic signaling by endocannabinoid	biological_process	cellular process	2	3706	2	12056	1	0.0944764	0.612606
GO:0099178	regulation of retrograde trans-synaptic signaling by endocanabinoid	biological_process	biological regulation	2	3706	2	12056	1	0.0944764	0.612606
GO:0099533	positive regulation of presynaptic cytosolic calcium concentration	biological_process	cellular process	3	3706	4	12056	0.75	0.0893669	0.612606
GO:0099562	maintenance of postsynaptic density structure	biological_process	cellular component organization or biogenesis	3	3706	4	12056	0.75	0.0893669	0.612606
GO:0099703	induction of synaptic vesicle exocytosis by positive regulation of presynaptic cytosolic calcium ion concentration	biological_process	biological regulation	3	3706	4	12056	0.75	0.0893669	0.612606
GO:0101030	tRNA-guanine transglycosylation	biological_process	cellular process	2	3706	2	12056	1	0.0944764	0.612606
GO:0106004	tRNA (guanine-N7)-methylation	biological_process	cellular process	2	3706	2	12056	1	0.0944764	0.612606
GO:0140112	extracellular vesicle biogenesis	biological_process	cellular component organization or biogenesis	2	3706	2	12056	1	0.0944764	0.612606
GO:0150079	negative regulation of neuroinflammatory response	biological_process	biological regulation	2	3706	2	12056	1	0.0944764	0.612606
GO:1900038	negative regulation of cellular response to hypoxia	biological_process	biological regulation	2	3706	2	12056	1	0.0944764	0.612606
GO:1900041	negative regulation of interleukin-2 secretion	biological_process	biological regulation	3	3706	4	12056	0.75	0.0893669	0.612606
GO:1900045	negative regulation of protein K63-linked ubiquitination	biological_process	biological regulation	2	3706	2	12056	1	0.0944764	0.612606
GO:1900121	negative regulation of receptor binding	biological_process	biological regulation	4	3706	6	12056	0.666667	0.0764483	0.612606
GO:1900158	negative regulation of bone mineralization involved in bone maturation	biological_process	biological regulation	2	3706	2	12056	1	0.0944764	0.612606
GO:1901165	positive regulation of trophoblast cell migration	biological_process	biological regulation	3	3706	4	12056	0.75	0.0893669	0.612606
GO:1901166	neural crest cell migration involved in autonomic nervous system development	biological_process	cellular process	3	3706	4	12056	0.75	0.0893669	0.612606
GO:1901740	negative regulation of myoblast fusion	biological_process	biological regulation	2	3706	2	12056	1	0.0944764	0.612606
GO:1901838	positive regulation of transcription of nucleolar large rRNA by RNA polymerase I	biological_process	biological regulation	5	3706	8	12056	0.625	0.0638539	0.612606
GO:1901857	positive regulation of cellular respiration	biological_process	biological regulation	2	3706	2	12056	1	0.0944764	0.612606
GO:1901888	regulation of cell junction assembly	biological_process	cellular component organization or biogenesis	3	3706	4	12056	0.75	0.0893669	0.612606
GO:1902031	regulation of NADP metabolic process	biological_process	biological regulation	2	3706	2	12056	1	0.0944764	0.612606
GO:1902037	negative regulation of hematopoietic stem cell differentiation	biological_process	biological regulation	2	3706	2	12056	1	0.0944764	0.612606
GO:1902254	negative regulation of intrinsic apoptotic signaling pathway by p53 class mediator	biological_process	biological regulation	2	3706	2	12056	1	0.0944764	0.612606
GO:1902260	negative regulation of delayed rectifier potassium channel activity	biological_process	biological regulation	3	3706	4	12056	0.75	0.0893669	0.612606
GO:1902262	apoptotic process involved in blood vessel morphogenesis	biological_process	cellular process	3	3706	4	12056	0.75	0.0893669	0.612606
GO:1902269	positive regulation of polyamine transmembrane transport	biological_process	biological regulation	2	3706	2	12056	1	0.0944764	0.612606
GO:1902287	semaphorin-plexin signaling pathway involved in axon guidance	biological_process	biological regulation	3	3706	4	12056	0.75	0.0893669	0.612606
GO:1902430	negative regulation of amyloid-beta formation	biological_process	biological regulation	5	3706	8	12056	0.625	0.0638539	0.612606
GO:1902524	positive regulation of protein K48-linked ubiquitination	biological_process	biological regulation	2	3706	2	12056	1	0.0944764	0.612606
GO:1902895	positive regulation of pri-miRNA transcription by RNA polymerase II	biological_process	biological regulation	11	3706	22	12056	0.5	0.0457447	0.612606
GO:1902993	positive regulation of amyloid precursor protein catabolic process	biological_process	biological regulation	2	3706	2	12056	1	0.0944764	0.612606
GO:1903010	regulation of bone development	biological_process	biological regulation	2	3706	2	12056	1	0.0944764	0.612606
GO:1903078	positive regulation of protein localization to plasma membrane	biological_process	biological regulation	15	3706	35	12056	0.428571	0.0874508	0.612606
GO:1903241	U2-type prespliceosome assembly	biological_process	cellular component organization or biogenesis	2	3706	2	12056	1	0.0944764	0.612606
GO:1903347	negative regulation of bicellular tight junction assembly	biological_process	biological regulation	3	3706	4	12056	0.75	0.0893669	0.612606
GO:1903375	facioacoustic ganglion development	biological_process	developmental process	2	3706	2	12056	1	0.0944764	0.612606
GO:1903428	positive regulation of reactive oxygen species biosynthetic process	biological_process	biological regulation	3	3706	4	12056	0.75	0.0893669	0.612606
GO:1903508	positive regulation of nucleic acid-templated transcription	biological_process	biological regulation	20	3706	49	12056	0.408163	0.0865083	0.612606
GO:1903527	positive regulation of membrane tubulation	biological_process	biological regulation	2	3706	2	12056	1	0.0944764	0.612606
GO:1903531	negative regulation of secretion by cell	biological_process	biological regulation	2	3706	2	12056	1	0.0944764	0.612606
GO:1903542	negative regulation of exosomal secretion	biological_process	biological regulation	2	3706	2	12056	1	0.0944764	0.612606
GO:1903551	regulation of extracellular exosome assembly	biological_process	biological regulation	2	3706	2	12056	1	0.0944764	0.612606
GO:1903553	positive regulation of extracellular exosome assembly	biological_process	cellular component organization or biogenesis	2	3706	2	12056	1	0.0944764	0.612606
GO:1903671	negative regulation of sprouting angiogenesis	biological_process	biological regulation	3	3706	4	12056	0.75	0.0893669	0.612606
GO:1903774	positive regulation of viral budding via host ESCRT complex	biological_process	biological regulation	2	3706	2	12056	1	0.0944764	0.612606
GO:1903799	negative regulation of production of miRNAs involved in gene silencing by miRNA	biological_process	biological regulation	4	3706	6	12056	0.666667	0.0764483	0.612606
GO:1903817	negative regulation of voltage-gated potassium channel activity	biological_process	biological regulation	2	3706	2	12056	1	0.0944764	0.612606
GO:1903905	positive regulation of establishment of T cell polarity	biological_process	biological adhesion	2	3706	2	12056	1	0.0944764	0.612606
GO:1903912	negative regulation of endoplasmic reticulum stress-induced eIF2 alpha phosphorylation	biological_process	biological regulation	3	3706	4	12056	0.75	0.0893669	0.612606
GO:1903936	cellular response to sodium arsenite	biological_process	cellular process	3	3706	4	12056	0.75	0.0893669	0.612606
GO:1904153	negative regulation of retrograde protein transport, ER to cytosol	biological_process	biological regulation	5	3706	8	12056	0.625	0.0638539	0.612606
GO:1904261	positive regulation of basement membrane assembly involved in embryonic body morphogenesis	biological_process	biological regulation	3	3706	4	12056	0.75	0.0893669	0.612606
GO:1904339	negative regulation of dopaminergic neuron differentiation	biological_process	biological regulation	2	3706	2	12056	1	0.0944764	0.612606
GO:1904378	maintenance of unfolded protein involved in ERAD pathway	biological_process	biological regulation	2	3706	2	12056	1	0.0944764	0.612606
GO:1904434	positive regulation of ferrous iron binding	biological_process	biological regulation	2	3706	2	12056	1	0.0944764	0.612606
GO:1904437	positive regulation of transferrin receptor binding	biological_process	biological regulation	2	3706	2	12056	1	0.0944764	0.612606
GO:1904469	positive regulation of tumor necrosis factor secretion	biological_process	biological regulation	6	3706	10	12056	0.6	0.0529375	0.612606
GO:1904751	positive regulation of protein localization to nucleolus	biological_process	biological regulation	2	3706	2	12056	1	0.0944764	0.612606
GO:1904816	positive regulation of protein localization to chromosome, telomeric region	biological_process	biological regulation	2	3706	2	12056	1	0.0944764	0.612606
GO:1905075	positive regulation of tight junction disassembly	biological_process	biological regulation	2	3706	2	12056	1	0.0944764	0.612606
GO:1905244	regulation of modification of synaptic structure	biological_process	biological regulation	2	3706	2	12056	1	0.0944764	0.612606
GO:1905373	ceramide phosphoethanolamine biosynthetic process	biological_process	cellular process	2	3706	2	12056	1	0.0944764	0.612606
GO:1905581	positive regulation of low-density lipoprotein particle clearance	biological_process	biological regulation	2	3706	2	12056	1	0.0944764	0.612606
GO:1905602	positive regulation of receptor-mediated endocytosis involved in cholesterol transport	biological_process	biological regulation	2	3706	2	12056	1	0.0944764	0.612606
GO:1905618	positive regulation of miRNA mediated inhibition of translation	biological_process	biological regulation	2	3706	2	12056	1	0.0944764	0.612606
GO:1990120	messenger ribonucleoprotein complex assembly	biological_process	cellular process	2	3706	2	12056	1	0.0944764	0.612606
GO:1990138	neuron projection extension	biological_process	cellular component organization or biogenesis	8	3706	16	12056	0.5	0.0842426	0.612606
GO:1990182	exosomal secretion	biological_process	cellular component organization or biogenesis	3	3706	4	12056	0.75	0.0893669	0.612606
GO:2000049	positive regulation of cell-cell adhesion mediated by cadherin	biological_process	biological regulation	4	3706	6	12056	0.666667	0.0764483	0.612606
GO:2000098	negative regulation of smooth muscle cell-matrix adhesion	biological_process	biological adhesion	2	3706	2	12056	1	0.0944764	0.612606
GO:2000110	negative regulation of macrophage apoptotic process	biological_process	biological regulation	2	3706	2	12056	1	0.0944764	0.612606
GO:2000134	negative regulation of G1/S transition of mitotic cell cycle	biological_process	cellular process	10	3706	20	12056	0.5	0.0558619	0.612606
GO:2000158	positive regulation of ubiquitin-specific protease activity	biological_process	biological regulation	2	3706	2	12056	1	0.0944764	0.612606
GO:2000334	positive regulation of blood microparticle formation	biological_process	biological regulation	2	3706	2	12056	1	0.0944764	0.612606
GO:2000349	negative regulation of CD40 signaling pathway	biological_process	biological regulation	2	3706	2	12056	1	0.0944764	0.612606
GO:2000562	negative regulation of CD4-positive, alpha-beta T cell proliferation	biological_process	biological adhesion	3	3706	4	12056	0.75	0.0893669	0.612606
GO:2000583	regulation of platelet-derived growth factor receptor-alpha signaling pathway	biological_process	biological regulation	2	3706	2	12056	1	0.0944764	0.612606
GO:2000587	negative regulation of platelet-derived growth factor receptor-beta signaling pathway	biological_process	biological regulation	2	3706	2	12056	1	0.0944764	0.612606
GO:2000660	negative regulation of interleukin-1-mediated signaling pathway	biological_process	biological regulation	2	3706	2	12056	1	0.0944764	0.612606
GO:2000726	negative regulation of cardiac muscle cell differentiation	biological_process	biological regulation	3	3706	4	12056	0.75	0.0893669	0.612606
GO:2001034	positive regulation of double-strand break repair via nonhomologous end joining	biological_process	biological regulation	6	3706	11	12056	0.545455	0.0868011	0.612606
GO:2001186	negative regulation of CD8-positive, alpha-beta T cell activation	biological_process	biological adhesion	2	3706	2	12056	1	0.0944764	0.612606
GO:0045860	positive regulation of protein kinase activity	biological_process	biological regulation	17	3706	41	12056	0.414634	0.0953389	0.616981
GO:0060070	canonical Wnt signaling pathway	biological_process	biological regulation	17	3706	41	12056	0.414634	0.0953389	0.616981
GO:0015698	inorganic anion transport	biological_process	localization	9	3706	19	12056	0.473684	0.0956697	0.6173
GO:0034260	negative regulation of GTPase activity	biological_process	negative regulation of biological process	9	3706	19	12056	0.473684	0.0956697	0.6173
GO:0042476	odontogenesis	biological_process	developmental process	9	3706	19	12056	0.473684	0.0956697	0.6173
GO:0000045	autophagosome assembly	biological_process	cellular component organization or biogenesis	10	3706	26	12056	0.384615	0.255694	0.621318
GO:0000053	argininosuccinate metabolic process	biological_process	cellular process	1	3706	1	12056	1	0.307399	0.621318
GO:0000117	regulation of transcription involved in G2/M transition of mitotic cell cycle	biological_process	biological regulation	1	3706	1	12056	1	0.307399	0.621318
GO:0000184	nuclear-transcribed mRNA catabolic process, nonsense-mediated decay	biological_process	biological regulation	8	3706	19	12056	0.421053	0.201685	0.621318
GO:0000185	activation of MAPKKK activity	biological_process	biological regulation	4	3706	8	12056	0.5	0.207678	0.621318
GO:0000209	protein polyubiquitination	biological_process	cellular process	23	3706	59	12056	0.389831	0.109984	0.621318
GO:0000226	microtubule cytoskeleton organization	biological_process	cellular component organization or biogenesis	23	3706	61	12056	0.377049	0.148712	0.621318
GO:0000244	spliceosomal tri-snRNP complex assembly	biological_process	cellular process	4	3706	7	12056	0.571429	0.135766	0.621318
GO:0000281	mitotic cytokinesis	biological_process	cellular process	13	3706	36	12056	0.361111	0.296391	0.621318
GO:0000290	deadenylation-dependent decapping of nuclear-transcribed mRNA	biological_process	biological regulation	4	3706	9	12056	0.444444	0.287384	0.621318
GO:0000294	nuclear-transcribed mRNA catabolic process, endonucleolytic cleavage-dependent decay	biological_process	biological regulation	1	3706	1	12056	1	0.307399	0.621318
GO:0000302	response to reactive oxygen species	biological_process	response to stimulus	4	3706	9	12056	0.444444	0.287384	0.621318
GO:0000381	regulation of alternative mRNA splicing, via spliceosome	biological_process	biological regulation	12	3706	29	12056	0.413793	0.148959	0.621318
GO:0000415	negative regulation of histone H3-K36 methylation	biological_process	biological regulation	1	3706	1	12056	1	0.307399	0.621318
GO:0000435	positive regulation of transcription from RNA polymerase II promoter by galactose	biological_process	biological regulation	1	3706	1	12056	1	0.307399	0.621318
GO:0000447	endonucleolytic cleavage in ITS1 to separate SSU-rRNA from 5.8S rRNA and LSU-rRNA from tricistronic rRNA transcript (SSU-rRNA, 5.8S rRNA, LSU-rRNA)	biological_process	cellular component organization or biogenesis	1	3706	1	12056	1	0.307399	0.621318
GO:0000453	enzyme-directed rRNA 2'-O-methylation	biological_process	cellular component organization or biogenesis	1	3706	1	12056	1	0.307399	0.621318
GO:0000455	enzyme-directed rRNA pseudouridine synthesis	biological_process	cellular component organization or biogenesis	1	3706	1	12056	1	0.307399	0.621318
GO:0000470	maturation of LSU-rRNA	biological_process	cellular component organization or biogenesis	1	3706	1	12056	1	0.307399	0.621318
GO:0000819	sister chromatid segregation	biological_process	cellular component organization or biogenesis	1	3706	1	12056	1	0.307399	0.621318
GO:0000902	cell morphogenesis	biological_process	cellular component organization or biogenesis	18	3706	50	12056	0.36	0.253041	0.621318
GO:0000958	mitochondrial mRNA catabolic process	biological_process	biological regulation	2	3706	3	12056	0.666667	0.225367	0.621318
GO:0000959	mitochondrial RNA metabolic process	biological_process	cellular process	1	3706	1	12056	1	0.307399	0.621318
GO:0000963	mitochondrial RNA processing	biological_process	cellular process	1	3706	1	12056	1	0.307399	0.621318
GO:0000972	transcription-dependent tethering of RNA polymerase II gene DNA at nuclear periphery	biological_process	cellular component organization or biogenesis	1	3706	1	12056	1	0.307399	0.621318
GO:0001188	RNA polymerase I preinitiation complex assembly	biological_process	cellular component organization or biogenesis	3	3706	5	12056	0.6	0.172962	0.621318
GO:0001300	chronological cell aging	biological_process	cellular process	1	3706	1	12056	1	0.307399	0.621318
GO:0001519	peptide amidation	biological_process	cellular process	1	3706	1	12056	1	0.307399	0.621318
GO:0001522	pseudouridine synthesis	biological_process	cellular process	7	3706	14	12056	0.5	0.104221	0.621318
GO:0001523	retinoid metabolic process	biological_process	cellular process	5	3706	10	12056	0.5	0.163157	0.621318
GO:0001543	ovarian follicle rupture	biological_process	developmental process	1	3706	1	12056	1	0.307399	0.621318
GO:0001546	preantral ovarian follicle growth	biological_process	cellular process	1	3706	1	12056	1	0.307399	0.621318
GO:0001560	regulation of cell growth by extracellular stimulus	biological_process	biological regulation	1	3706	1	12056	1	0.307399	0.621318
GO:0001654	eye development	biological_process	developmental process	10	3706	23	12056	0.434783	0.13666	0.621318
GO:0001656	metanephros development	biological_process	developmental process	10	3706	25	12056	0.4	0.212521	0.621318
GO:0001657	ureteric bud development	biological_process	developmental process	12	3706	28	12056	0.428571	0.119285	0.621318
GO:0001658	branching involved in ureteric bud morphogenesis	biological_process	developmental process	14	3706	33	12056	0.424242	0.104421	0.621318
GO:0001660	fever generation	biological_process	biological regulation	2	3706	3	12056	0.666667	0.225367	0.621318
GO:0001678	cellular glucose homeostasis	biological_process	biological regulation	6	3706	14	12056	0.428571	0.238404	0.621318
GO:0001680	tRNA 3'-terminal CCA addition	biological_process	cellular process	1	3706	1	12056	1	0.307399	0.621318
GO:0001696	gastric acid secretion	biological_process	localization	3	3706	6	12056	0.5	0.269476	0.621318
GO:0001697	histamine-induced gastric acid secretion	biological_process	localization	1	3706	1	12056	1	0.307399	0.621318
GO:0001698	gastrin-induced gastric acid secretion	biological_process	localization	1	3706	1	12056	1	0.307399	0.621318
GO:0001709	cell fate determination	biological_process	cellular process	5	3706	10	12056	0.5	0.163157	0.621318
GO:0001711	endodermal cell fate commitment	biological_process	cellular process	3	3706	6	12056	0.5	0.269476	0.621318
GO:0001736	establishment of planar polarity	biological_process	developmental process	7	3706	14	12056	0.5	0.104221	0.621318
GO:0001754	eye photoreceptor cell differentiation	biological_process	developmental process	1	3706	1	12056	1	0.307399	0.621318
GO:0001763	morphogenesis of a branching structure	biological_process	developmental process	4	3706	7	12056	0.571429	0.135766	0.621318
GO:0001765	membrane raft assembly	biological_process	cellular component organization or biogenesis	3	3706	6	12056	0.5	0.269476	0.621318
GO:0001771	immunological synapse formation	biological_process	cellular process	3	3706	6	12056	0.5	0.269476	0.621318
GO:0001777	T cell homeostatic proliferation	biological_process	biological regulation	1	3706	1	12056	1	0.307399	0.621318
GO:0001817	regulation of cytokine production	biological_process	biological regulation	5	3706	9	12056	0.555556	0.108047	0.621318
GO:0001824	blastocyst development	biological_process	developmental process	7	3706	16	12056	0.4375	0.193055	0.621318
GO:0001825	blastocyst formation	biological_process	developmental process	7	3706	18	12056	0.388889	0.302317	0.621318
GO:0001828	inner cell mass cellular morphogenesis	biological_process	cellular component organization or biogenesis	1	3706	1	12056	1	0.307399	0.621318
GO:0001834	trophectodermal cell proliferation	biological_process	cell proliferation	1	3706	1	12056	1	0.307399	0.621318
GO:0001841	neural tube formation	biological_process	developmental process	4	3706	9	12056	0.444444	0.287384	0.621318
GO:0001842	neural fold formation	biological_process	developmental process	2	3706	3	12056	0.666667	0.225367	0.621318
GO:0001844	protein insertion into mitochondrial membrane involved in apoptotic signaling pathway	biological_process	biological regulation	1	3706	1	12056	1	0.307399	0.621318
GO:0001869	negative regulation of complement activation, lectin pathway	biological_process	biological regulation	1	3706	1	12056	1	0.307399	0.621318
GO:0001906	cell killing	biological_process	cell killing	1	3706	1	12056	1	0.307399	0.621318
GO:0001916	positive regulation of T cell mediated cytotoxicity	biological_process	biological regulation	5	3706	9	12056	0.555556	0.108047	0.621318
GO:0001921	positive regulation of receptor recycling	biological_process	biological regulation	4	3706	9	12056	0.444444	0.287384	0.621318
GO:0001937	negative regulation of endothelial cell proliferation	biological_process	biological regulation	9	3706	22	12056	0.409091	0.20794	0.621318
GO:0001942	hair follicle development	biological_process	developmental process	12	3706	32	12056	0.375	0.257231	0.621318
GO:0001944	vasculature development	biological_process	developmental process	7	3706	16	12056	0.4375	0.193055	0.621318
GO:0001945	lymph vessel development	biological_process	developmental process	4	3706	7	12056	0.571429	0.135766	0.621318
GO:0001946	lymphangiogenesis	biological_process	developmental process	4	3706	7	12056	0.571429	0.135766	0.621318
GO:0001951	intestinal D-glucose absorption	biological_process	localization	2	3706	3	12056	0.666667	0.225367	0.621318
GO:0001952	regulation of cell-matrix adhesion	biological_process	biological adhesion	5	3706	12	12056	0.416667	0.296052	0.621318
GO:0001953	negative regulation of cell-matrix adhesion	biological_process	biological adhesion	6	3706	14	12056	0.428571	0.238404	0.621318
GO:0001970	positive regulation of activation of membrane attack complex	biological_process	biological regulation	1	3706	1	12056	1	0.307399	0.621318
GO:0001985	negative regulation of heart rate involved in baroreceptor response to increased systemic arterial blood pressure	biological_process	biological regulation	1	3706	1	12056	1	0.307399	0.621318
GO:0002024	diet induced thermogenesis	biological_process	metabolic process	4	3706	8	12056	0.5	0.207678	0.621318
GO:0002040	sprouting angiogenesis	biological_process	developmental process	7	3706	16	12056	0.4375	0.193055	0.621318
GO:0002052	positive regulation of neuroblast proliferation	biological_process	biological regulation	7	3706	15	12056	0.466667	0.14545	0.621318
GO:0002053	positive regulation of mesenchymal cell proliferation	biological_process	biological regulation	7	3706	17	12056	0.411765	0.245823	0.621318
GO:0002067	glandular epithelial cell differentiation	biological_process	cellular process	1	3706	1	12056	1	0.307399	0.621318
GO:0002082	regulation of oxidative phosphorylation	biological_process	biological regulation	3	3706	5	12056	0.6	0.172962	0.621318
GO:0002089	lens morphogenesis in camera-type eye	biological_process	multicellular organismal process	4	3706	9	12056	0.444444	0.287384	0.621318
GO:0002115	store-operated calcium entry	biological_process	localization	3	3706	6	12056	0.5	0.269476	0.621318
GO:0002128	tRNA nucleoside ribose methylation	biological_process	cellular process	1	3706	1	12056	1	0.307399	0.621318
GO:0002154	thyroid hormone mediated signaling pathway	biological_process	biological regulation	1	3706	1	12056	1	0.307399	0.621318
GO:0002155	regulation of thyroid hormone mediated signaling pathway	biological_process	biological regulation	2	3706	3	12056	0.666667	0.225367	0.621318
GO:0002158	osteoclast proliferation	biological_process	cell proliferation	2	3706	3	12056	0.666667	0.225367	0.621318
GO:0002191	cap-dependent translational initiation	biological_process	cellular process	1	3706	1	12056	1	0.307399	0.621318
GO:0002194	hepatocyte cell migration	biological_process	cellular process	1	3706	1	12056	1	0.307399	0.621318
GO:0002218	activation of innate immune response	biological_process	biological regulation	7	3706	16	12056	0.4375	0.193055	0.621318
GO:0002246	wound healing involved in inflammatory response	biological_process	response to stimulus	1	3706	1	12056	1	0.307399	0.621318
GO:0002250	adaptive immune response	biological_process	immune system process	11	3706	30	12056	0.366667	0.300019	0.621318
GO:0002251	organ or tissue specific immune response	biological_process	immune system process	1	3706	1	12056	1	0.307399	0.621318
GO:0002253	activation of immune response	biological_process	biological regulation	1	3706	1	12056	1	0.307399	0.621318
GO:0002268	follicular dendritic cell differentiation	biological_process	cellular process	1	3706	1	12056	1	0.307399	0.621318
GO:0002277	myeloid dendritic cell activation involved in immune response	biological_process	cellular process	2	3706	3	12056	0.666667	0.225367	0.621318
GO:0002300	CD8-positive, alpha-beta intraepithelial T cell differentiation	biological_process	cellular process	1	3706	1	12056	1	0.307399	0.621318
GO:0002305	CD8-positive, gamma-delta intraepithelial T cell differentiation	biological_process	cellular process	1	3706	1	12056	1	0.307399	0.621318
GO:0002318	myeloid progenitor cell differentiation	biological_process	cellular process	2	3706	3	12056	0.666667	0.225367	0.621318
GO:0002323	natural killer cell activation involved in immune response	biological_process	cellular process	1	3706	1	12056	1	0.307399	0.621318
GO:0002327	immature B cell differentiation	biological_process	cellular process	1	3706	1	12056	1	0.307399	0.621318
GO:0002333	transitional one stage B cell differentiation	biological_process	cellular process	1	3706	1	12056	1	0.307399	0.621318
GO:0002337	B-1a B cell differentiation	biological_process	cellular process	1	3706	1	12056	1	0.307399	0.621318
GO:0002374	cytokine secretion involved in immune response	biological_process	cellular process	2	3706	3	12056	0.666667	0.225367	0.621318
GO:0002379	immunoglobulin biosynthetic process involved in immune response	biological_process	immune system process	1	3706	1	12056	1	0.307399	0.621318
GO:0002381	immunoglobulin production involved in immunoglobulin mediated immune response	biological_process	response to stimulus	1	3706	1	12056	1	0.307399	0.621318
GO:0002383	immune response in brain or nervous system	biological_process	immune system process	1	3706	1	12056	1	0.307399	0.621318
GO:0002408	myeloid dendritic cell chemotaxis	biological_process	cellular process	2	3706	3	12056	0.666667	0.225367	0.621318
GO:0002430	complement receptor mediated signaling pathway	biological_process	biological regulation	2	3706	3	12056	0.666667	0.225367	0.621318
GO:0002434	immune complex clearance	biological_process	immune system process	1	3706	1	12056	1	0.307399	0.621318
GO:0002439	chronic inflammatory response to antigenic stimulus	biological_process	immune system process	1	3706	1	12056	1	0.307399	0.621318
GO:0002448	mast cell mediated immunity	biological_process	immune system process	1	3706	1	12056	1	0.307399	0.621318
GO:0002457	T cell antigen processing and presentation	biological_process	immune system process	1	3706	1	12056	1	0.307399	0.621318
GO:0002479	antigen processing and presentation of exogenous peptide antigen via MHC class I, TAP-dependent	biological_process	immune system process	1	3706	1	12056	1	0.307399	0.621318
GO:0002485	antigen processing and presentation of endogenous peptide antigen via MHC class I via ER pathway, TAP-dependent	biological_process	immune system process	1	3706	1	12056	1	0.307399	0.621318
GO:0002489	antigen processing and presentation of endogenous peptide antigen via MHC class Ib via ER pathway, TAP-dependent	biological_process	immune system process	1	3706	1	12056	1	0.307399	0.621318
GO:0002502	peptide antigen assembly with MHC class I protein complex	biological_process	cellular component organization or biogenesis	1	3706	1	12056	1	0.307399	0.621318
GO:0002521	leukocyte differentiation	biological_process	cellular process	1	3706	1	12056	1	0.307399	0.621318
GO:0002532	production of molecular mediator involved in inflammatory response	biological_process	multicellular organismal process	1	3706	1	12056	1	0.307399	0.621318
GO:0002534	cytokine production involved in inflammatory response	biological_process	multicellular organismal process	1	3706	1	12056	1	0.307399	0.621318
GO:0002537	nitric oxide production involved in inflammatory response	biological_process	multicellular organismal process	1	3706	1	12056	1	0.307399	0.621318
GO:0002553	histamine secretion by mast cell	biological_process	biological regulation	1	3706	1	12056	1	0.307399	0.621318
GO:0002566	somatic diversification of immune receptors via somatic mutation	biological_process	developmental process	1	3706	1	12056	1	0.307399	0.621318
GO:0002581	negative regulation of antigen processing and presentation of peptide or polysaccharide antigen via MHC class II	biological_process	biological regulation	1	3706	1	12056	1	0.307399	0.621318
GO:0002590	negative regulation of antigen processing and presentation of peptide antigen via MHC class I	biological_process	biological regulation	1	3706	1	12056	1	0.307399	0.621318
GO:0002605	negative regulation of dendritic cell antigen processing and presentation	biological_process	biological regulation	2	3706	3	12056	0.666667	0.225367	0.621318
GO:0002617	negative regulation of macrophage antigen processing and presentation	biological_process	biological regulation	1	3706	1	12056	1	0.307399	0.621318
GO:0002626	negative regulation of T cell antigen processing and presentation	biological_process	biological regulation	1	3706	1	12056	1	0.307399	0.621318
GO:0002634	regulation of germinal center formation	biological_process	biological regulation	2	3706	3	12056	0.666667	0.225367	0.621318
GO:0002678	positive regulation of chronic inflammatory response	biological_process	biological regulation	1	3706	1	12056	1	0.307399	0.621318
GO:0002684	positive regulation of immune system process	biological_process	biological regulation	1	3706	1	12056	1	0.307399	0.621318
GO:0002730	regulation of dendritic cell cytokine production	biological_process	biological regulation	1	3706	1	12056	1	0.307399	0.621318
GO:0002752	cell surface pattern recognition receptor signaling pathway	biological_process	biological regulation	1	3706	1	12056	1	0.307399	0.621318
GO:0002753	cytoplasmic pattern recognition receptor signaling pathway	biological_process	biological regulation	1	3706	1	12056	1	0.307399	0.621318
GO:0002757	immune response-activating signal transduction	biological_process	biological regulation	1	3706	1	12056	1	0.307399	0.621318
GO:0002759	regulation of antimicrobial humoral response	biological_process	immune system process	1	3706	1	12056	1	0.307399	0.621318
GO:0002760	positive regulation of antimicrobial humoral response	biological_process	biological regulation	1	3706	1	12056	1	0.307399	0.621318
GO:0002768	immune response-regulating cell surface receptor signaling pathway	biological_process	biological regulation	2	3706	3	12056	0.666667	0.225367	0.621318
GO:0002793	positive regulation of peptide secretion	biological_process	biological regulation	1	3706	1	12056	1	0.307399	0.621318
GO:0002820	negative regulation of adaptive immune response	biological_process	biological regulation	2	3706	3	12056	0.666667	0.225367	0.621318
GO:0002845	positive regulation of tolerance induction to tumor cell	biological_process	biological regulation	1	3706	1	12056	1	0.307399	0.621318
GO:0002862	negative regulation of inflammatory response to antigenic stimulus	biological_process	biological regulation	2	3706	3	12056	0.666667	0.225367	0.621318
GO:0002865	negative regulation of acute inflammatory response to antigenic stimulus	biological_process	biological regulation	1	3706	1	12056	1	0.307399	0.621318
GO:0002875	negative regulation of chronic inflammatory response to antigenic stimulus	biological_process	biological regulation	1	3706	1	12056	1	0.307399	0.621318
GO:0002882	positive regulation of chronic inflammatory response to non-antigenic stimulus	biological_process	biological regulation	1	3706	1	12056	1	0.307399	0.621318
GO:0002885	positive regulation of hypersensitivity	biological_process	biological regulation	1	3706	1	12056	1	0.307399	0.621318
GO:0002920	regulation of humoral immune response	biological_process	biological regulation	1	3706	1	12056	1	0.307399	0.621318
GO:0002925	positive regulation of humoral immune response mediated by circulating immunoglobulin	biological_process	biological regulation	3	3706	5	12056	0.6	0.172962	0.621318
GO:0002930	trabecular meshwork development	biological_process	developmental process	1	3706	1	12056	1	0.307399	0.621318
GO:0002931	response to ischemia	biological_process	response to stimulus	8	3706	18	12056	0.444444	0.157047	0.621318
GO:0002933	lipid hydroxylation	biological_process	cellular process	1	3706	1	12056	1	0.307399	0.621318
GO:0003006	developmental process involved in reproduction	biological_process	developmental process	2	3706	3	12056	0.666667	0.225367	0.621318
GO:0003015	heart process	biological_process	multicellular organismal process	3	3706	6	12056	0.5	0.269476	0.621318
GO:0003017	lymph circulation	biological_process	multicellular organismal process	1	3706	1	12056	1	0.307399	0.621318
GO:0003071	renal system process involved in regulation of systemic arterial blood pressure	biological_process	biological regulation	1	3706	1	12056	1	0.307399	0.621318
GO:0003136	negative regulation of heart induction by canonical Wnt signaling pathway	biological_process	biological regulation	1	3706	1	12056	1	0.307399	0.621318
GO:0003158	endothelium development	biological_process	developmental process	1	3706	1	12056	1	0.307399	0.621318
GO:0003160	endocardium morphogenesis	biological_process	developmental process	1	3706	1	12056	1	0.307399	0.621318
GO:0003166	bundle of His development	biological_process	developmental process	1	3706	1	12056	1	0.307399	0.621318
GO:0003167	atrioventricular bundle cell differentiation	biological_process	cellular process	1	3706	1	12056	1	0.307399	0.621318
GO:0003174	mitral valve development	biological_process	developmental process	1	3706	1	12056	1	0.307399	0.621318
GO:0003183	mitral valve morphogenesis	biological_process	developmental process	3	3706	6	12056	0.5	0.269476	0.621318
GO:0003184	pulmonary valve morphogenesis	biological_process	developmental process	3	3706	6	12056	0.5	0.269476	0.621318
GO:0003192	mitral valve formation	biological_process	developmental process	1	3706	1	12056	1	0.307399	0.621318
GO:0003214	cardiac left ventricle morphogenesis	biological_process	developmental process	3	3706	5	12056	0.6	0.172962	0.621318
GO:0003226	right ventricular compact myocardium morphogenesis	biological_process	developmental process	1	3706	1	12056	1	0.307399	0.621318
GO:0003228	atrial cardiac muscle tissue development	biological_process	developmental process	1	3706	1	12056	1	0.307399	0.621318
GO:0003245	cardiac muscle tissue growth involved in heart morphogenesis	biological_process	developmental process	1	3706	1	12056	1	0.307399	0.621318
GO:0003252	negative regulation of cell proliferation involved in heart valve morphogenesis	biological_process	biological regulation	1	3706	1	12056	1	0.307399	0.621318
GO:0003271	smoothened signaling pathway involved in regulation of secondary heart field cardioblast proliferation	biological_process	biological regulation	1	3706	1	12056	1	0.307399	0.621318
GO:0003273	cell migration involved in endocardial cushion formation	biological_process	cellular process	1	3706	1	12056	1	0.307399	0.621318
GO:0003281	ventricular septum development	biological_process	developmental process	9	3706	22	12056	0.409091	0.20794	0.621318
GO:0003284	septum primum development	biological_process	developmental process	1	3706	1	12056	1	0.307399	0.621318
GO:0003308	negative regulation of Wnt signaling pathway involved in heart development	biological_process	biological regulation	1	3706	1	12056	1	0.307399	0.621318
GO:0003342	proepicardium development	biological_process	developmental process	1	3706	1	12056	1	0.307399	0.621318
GO:0003345	proepicardium cell migration involved in pericardium morphogenesis	biological_process	cellular process	1	3706	1	12056	1	0.307399	0.621318
GO:0003350	pulmonary myocardium development	biological_process	developmental process	1	3706	1	12056	1	0.307399	0.621318
GO:0003365	establishment of cell polarity involved in ameboidal cell migration	biological_process	cellular process	1	3706	1	12056	1	0.307399	0.621318
GO:0003402	planar cell polarity pathway involved in axis elongation	biological_process	biological regulation	2	3706	3	12056	0.666667	0.225367	0.621318
GO:0003421	growth plate cartilage axis specification	biological_process	developmental process	1	3706	1	12056	1	0.307399	0.621318
GO:0005975	carbohydrate metabolic process	biological_process	metabolic process	46	3706	132	12056	0.348485	0.174775	0.621318
GO:0005980	glycogen catabolic process	biological_process	cellular process	3	3706	5	12056	0.6	0.172962	0.621318
GO:0005981	regulation of glycogen catabolic process	biological_process	biological regulation	1	3706	1	12056	1	0.307399	0.621318
GO:0005996	monosaccharide metabolic process	biological_process	metabolic process	1	3706	1	12056	1	0.307399	0.621318
GO:0006012	galactose metabolic process	biological_process	metabolic process	4	3706	7	12056	0.571429	0.135766	0.621318
GO:0006020	inositol metabolic process	biological_process	cellular process	2	3706	3	12056	0.666667	0.225367	0.621318
GO:0006024	glycosaminoglycan biosynthetic process	biological_process	metabolic process	4	3706	7	12056	0.571429	0.135766	0.621318
GO:0006030	chitin metabolic process	biological_process	cellular process	1	3706	1	12056	1	0.307399	0.621318
GO:0006032	chitin catabolic process	biological_process	cellular process	1	3706	1	12056	1	0.307399	0.621318
GO:0006065	UDP-glucuronate biosynthetic process	biological_process	cellular process	1	3706	1	12056	1	0.307399	0.621318
GO:0006107	oxaloacetate metabolic process	biological_process	cellular process	3	3706	5	12056	0.6	0.172962	0.621318
GO:0006108	malate metabolic process	biological_process	cellular process	3	3706	5	12056	0.6	0.172962	0.621318
GO:0006121	mitochondrial electron transport, succinate to ubiquinone	biological_process	cellular process	1	3706	1	12056	1	0.307399	0.621318
GO:0006123	mitochondrial electron transport, cytochrome c to oxygen	biological_process	cellular process	1	3706	1	12056	1	0.307399	0.621318
GO:0006127	glycerophosphate shuttle	biological_process	cellular process	1	3706	1	12056	1	0.307399	0.621318
GO:0006145	purine nucleobase catabolic process	biological_process	cellular process	1	3706	1	12056	1	0.307399	0.621318
GO:0006148	inosine catabolic process	biological_process	cellular process	1	3706	1	12056	1	0.307399	0.621318
GO:0006177	GMP biosynthetic process	biological_process	cellular process	2	3706	3	12056	0.666667	0.225367	0.621318
GO:0006189	'de novo' IMP biosynthetic process	biological_process	cellular process	3	3706	5	12056	0.6	0.172962	0.621318
GO:0006207	'de novo' pyrimidine nucleobase biosynthetic process	biological_process	cellular process	3	3706	6	12056	0.5	0.269476	0.621318
GO:0006214	thymidine catabolic process	biological_process	cellular process	1	3706	1	12056	1	0.307399	0.621318
GO:0006221	pyrimidine nucleotide biosynthetic process	biological_process	cellular process	3	3706	6	12056	0.5	0.269476	0.621318
GO:0006264	mitochondrial DNA replication	biological_process	cellular component organization or biogenesis	3	3706	5	12056	0.6	0.172962	0.621318
GO:0006294	nucleotide-excision repair, preincision complex assembly	biological_process	cellular component organization or biogenesis	1	3706	1	12056	1	0.307399	0.621318
GO:0006304	DNA modification	biological_process	cellular process	1	3706	1	12056	1	0.307399	0.621318
GO:0006334	nucleosome assembly	biological_process	cellular component organization or biogenesis	15	3706	41	12056	0.365854	0.256175	0.621318
GO:0006336	DNA replication-independent nucleosome assembly	biological_process	cellular component organization or biogenesis	4	3706	9	12056	0.444444	0.287384	0.621318
GO:0006352	DNA-templated transcription, initiation	biological_process	cellular process	7	3706	18	12056	0.388889	0.302317	0.621318
GO:0006356	regulation of transcription by RNA polymerase I	biological_process	biological regulation	1	3706	1	12056	1	0.307399	0.621318
GO:0006357	regulation of transcription by RNA polymerase II	biological_process	biological regulation	69	3706	201	12056	0.343284	0.150489	0.621318
GO:0006361	transcription initiation from RNA polymerase I promoter	biological_process	cellular process	1	3706	1	12056	1	0.307399	0.621318
GO:0006363	termination of RNA polymerase I transcription	biological_process	cellular process	1	3706	1	12056	1	0.307399	0.621318
GO:0006367	transcription initiation from RNA polymerase II promoter	biological_process	cellular process	10	3706	26	12056	0.384615	0.255694	0.621318
GO:0006368	transcription elongation from RNA polymerase II promoter	biological_process	metabolic process	5	3706	12	12056	0.416667	0.296052	0.621318
GO:0006378	mRNA polyadenylation	biological_process	cellular process	7	3706	15	12056	0.466667	0.14545	0.621318
GO:0006399	tRNA metabolic process	biological_process	cellular process	1	3706	1	12056	1	0.307399	0.621318
GO:0006401	RNA catabolic process	biological_process	cellular process	5	3706	11	12056	0.454545	0.226786	0.621318
GO:0006404	RNA import into nucleus	biological_process	localization	1	3706	1	12056	1	0.307399	0.621318
GO:0006405	RNA export from nucleus	biological_process	localization	2	3706	3	12056	0.666667	0.225367	0.621318
GO:0006408	snRNA export from nucleus	biological_process	localization	1	3706	1	12056	1	0.307399	0.621318
GO:0006414	translational elongation	biological_process	cellular process	4	3706	9	12056	0.444444	0.287384	0.621318
GO:0006415	translational termination	biological_process	cellular component organization or biogenesis	3	3706	5	12056	0.6	0.172962	0.621318
GO:0006418	tRNA aminoacylation for protein translation	biological_process	cellular process	13	3706	30	12056	0.433333	0.0992726	0.621318
GO:0006426	glycyl-tRNA aminoacylation	biological_process	cellular process	1	3706	1	12056	1	0.307399	0.621318
GO:0006446	regulation of translational initiation	biological_process	biological regulation	5	3706	10	12056	0.5	0.163157	0.621318
GO:0006449	regulation of translational termination	biological_process	biological regulation	1	3706	1	12056	1	0.307399	0.621318
GO:0006469	negative regulation of protein kinase activity	biological_process	cellular process	16	3706	44	12056	0.363636	0.255294	0.621318
GO:0006477	protein sulfation	biological_process	cellular process	2	3706	3	12056	0.666667	0.225367	0.621318
GO:0006479	protein methylation	biological_process	cellular process	10	3706	23	12056	0.434783	0.13666	0.621318
GO:0006487	protein N-linked glycosylation	biological_process	cellular process	6	3706	15	12056	0.4	0.300374	0.621318
GO:0006491	N-glycan processing	biological_process	cellular process	3	3706	5	12056	0.6	0.172962	0.621318
GO:0006505	GPI anchor metabolic process	biological_process	cellular process	1	3706	1	12056	1	0.307399	0.621318
GO:0006507	GPI anchor release	biological_process	cellular process	1	3706	1	12056	1	0.307399	0.621318
GO:0006528	asparagine metabolic process	biological_process	cellular process	1	3706	1	12056	1	0.307399	0.621318
GO:0006531	aspartate metabolic process	biological_process	cellular process	2	3706	3	12056	0.666667	0.225367	0.621318
GO:0006535	cysteine biosynthetic process from serine	biological_process	cellular process	1	3706	1	12056	1	0.307399	0.621318
GO:0006536	glutamate metabolic process	biological_process	cellular process	4	3706	9	12056	0.444444	0.287384	0.621318
GO:0006547	histidine metabolic process	biological_process	cellular process	1	3706	1	12056	1	0.307399	0.621318
GO:0006550	isoleucine catabolic process	biological_process	cellular process	1	3706	1	12056	1	0.307399	0.621318
GO:0006555	methionine metabolic process	biological_process	cellular process	2	3706	3	12056	0.666667	0.225367	0.621318
GO:0006557	S-adenosylmethioninamine biosynthetic process	biological_process	cellular process	1	3706	1	12056	1	0.307399	0.621318
GO:0006574	valine catabolic process	biological_process	cellular process	2	3706	3	12056	0.666667	0.225367	0.621318
GO:0006592	ornithine biosynthetic process	biological_process	cellular process	1	3706	1	12056	1	0.307399	0.621318
GO:0006606	protein import into nucleus	biological_process	localization	20	3706	51	12056	0.392157	0.123576	0.621318
GO:0006607	NLS-bearing protein import into nucleus	biological_process	localization	2	3706	3	12056	0.666667	0.225367	0.621318
GO:0006638	neutral lipid metabolic process	biological_process	cellular process	1	3706	1	12056	1	0.307399	0.621318
GO:0006641	triglyceride metabolic process	biological_process	cellular process	8	3706	20	12056	0.4	0.250649	0.621318
GO:0006643	membrane lipid metabolic process	biological_process	cellular process	1	3706	1	12056	1	0.307399	0.621318
GO:0006646	phosphatidylethanolamine biosynthetic process	biological_process	cellular process	3	3706	5	12056	0.6	0.172962	0.621318
GO:0006654	phosphatidic acid biosynthetic process	biological_process	cellular process	3	3706	5	12056	0.6	0.172962	0.621318
GO:0006655	phosphatidylglycerol biosynthetic process	biological_process	cellular process	1	3706	1	12056	1	0.307399	0.621318
GO:0006656	phosphatidylcholine biosynthetic process	biological_process	cellular process	4	3706	9	12056	0.444444	0.287384	0.621318
GO:0006657	CDP-choline pathway	biological_process	cellular process	1	3706	1	12056	1	0.307399	0.621318
GO:0006664	glycolipid metabolic process	biological_process	cellular process	1	3706	1	12056	1	0.307399	0.621318
GO:0006679	glucosylceramide biosynthetic process	biological_process	cellular process	1	3706	1	12056	1	0.307399	0.621318
GO:0006687	glycosphingolipid metabolic process	biological_process	cellular process	2	3706	3	12056	0.666667	0.225367	0.621318
GO:0006695	cholesterol biosynthetic process	biological_process	metabolic process	7	3706	14	12056	0.5	0.104221	0.621318
GO:0006738	nicotinamide riboside catabolic process	biological_process	cellular process	1	3706	1	12056	1	0.307399	0.621318
GO:0006742	NADP catabolic process	biological_process	cellular process	1	3706	1	12056	1	0.307399	0.621318
GO:0006784	heme a biosynthetic process	biological_process	cellular process	1	3706	1	12056	1	0.307399	0.621318
GO:0006805	xenobiotic metabolic process	biological_process	cellular process	5	3706	12	12056	0.416667	0.296052	0.621318
GO:0006809	nitric oxide biosynthetic process	biological_process	biological regulation	4	3706	7	12056	0.571429	0.135766	0.621318
GO:0006820	anion transport	biological_process	localization	7	3706	18	12056	0.388889	0.302317	0.621318
GO:0006825	copper ion transport	biological_process	localization	4	3706	7	12056	0.571429	0.135766	0.621318
GO:0006826	iron ion transport	biological_process	localization	6	3706	13	12056	0.461538	0.180897	0.621318
GO:0006829	zinc ion transport	biological_process	localization	5	3706	9	12056	0.555556	0.108047	0.621318
GO:0006833	water transport	biological_process	localization	5	3706	11	12056	0.454545	0.226786	0.621318
GO:0006837	serotonin transport	biological_process	localization	1	3706	1	12056	1	0.307399	0.621318
GO:0006844	acyl carnitine transport	biological_process	localization	1	3706	1	12056	1	0.307399	0.621318
GO:0006865	amino acid transport	biological_process	localization	6	3706	13	12056	0.461538	0.180897	0.621318
GO:0006874	cellular calcium ion homeostasis	biological_process	cellular process	18	3706	48	12056	0.375	0.193372	0.621318
GO:0006875	cellular metal ion homeostasis	biological_process	biological regulation	1	3706	1	12056	1	0.307399	0.621318
GO:0006900	vesicle budding from membrane	biological_process	cellular process	3	3706	5	12056	0.6	0.172962	0.621318
GO:0006903	vesicle targeting	biological_process	cellular process	1	3706	1	12056	1	0.307399	0.621318
GO:0006909	phagocytosis	biological_process	localization	11	3706	28	12056	0.392857	0.21588	0.621318
GO:0006910	phagocytosis, recognition	biological_process	cellular process	3	3706	6	12056	0.5	0.269476	0.621318
GO:0006914	autophagy	biological_process	cellular process	21	3706	58	12056	0.362069	0.220867	0.621318
GO:0006919	activation of cysteine-type endopeptidase activity involved in apoptotic process	biological_process	biological regulation	17	3706	42	12056	0.404762	0.116024	0.621318
GO:0006925	inflammatory cell apoptotic process	biological_process	cellular process	1	3706	1	12056	1	0.307399	0.621318
GO:0006930	substrate-dependent cell migration, cell extension	biological_process	cellular component organization or biogenesis	3	3706	5	12056	0.6	0.172962	0.621318
GO:0006952	defense response	biological_process	response to stimulus	16	3706	44	12056	0.363636	0.255294	0.621318
GO:0006956	complement activation	biological_process	biological regulation	5	3706	9	12056	0.555556	0.108047	0.621318
GO:0006958	complement activation, classical pathway	biological_process	biological regulation	5	3706	9	12056	0.555556	0.108047	0.621318
GO:0006959	humoral immune response	biological_process	immune system process	6	3706	12	12056	0.5	0.129813	0.621318
GO:0006977	DNA damage response, signal transduction by p53 class mediator resulting in cell cycle arrest	biological_process	biological regulation	3	3706	5	12056	0.6	0.172962	0.621318
GO:0006984	ER-nucleus signaling pathway	biological_process	biological regulation	1	3706	1	12056	1	0.307399	0.621318
GO:0006986	response to unfolded protein	biological_process	response to stimulus	4	3706	7	12056	0.571429	0.135766	0.621318
GO:0007007	inner mitochondrial membrane organization	biological_process	cellular component organization or biogenesis	1	3706	1	12056	1	0.307399	0.621318
GO:0007010	cytoskeleton organization	biological_process	cellular component organization or biogenesis	27	3706	79	12056	0.341772	0.29027	0.621318
GO:0007032	endosome organization	biological_process	cellular component organization or biogenesis	9	3706	24	12056	0.375	0.302438	0.621318
GO:0007033	vacuole organization	biological_process	cellular component organization or biogenesis	2	3706	3	12056	0.666667	0.225367	0.621318
GO:0007041	lysosomal transport	biological_process	localization	6	3706	13	12056	0.461538	0.180897	0.621318
GO:0007043	cell-cell junction assembly	biological_process	cellular component organization or biogenesis	3	3706	6	12056	0.5	0.269476	0.621318
GO:0007050	cell cycle arrest	biological_process	cellular process	18	3706	46	12056	0.391304	0.141525	0.621318
GO:0007056	spindle assembly involved in female meiosis	biological_process	cellular component organization or biogenesis	1	3706	1	12056	1	0.307399	0.621318
GO:0007079	mitotic chromosome movement towards spindle pole	biological_process	cellular component organization or biogenesis	2	3706	3	12056	0.666667	0.225367	0.621318
GO:0007088	regulation of mitotic nuclear division	biological_process	biological regulation	4	3706	8	12056	0.5	0.207678	0.621318
GO:0007091	metaphase/anaphase transition of mitotic cell cycle	biological_process	regulation of biological process	1	3706	1	12056	1	0.307399	0.621318
GO:0007155	cell adhesion	biological_process	biological adhesion	70	3706	207	12056	0.338164	0.185762	0.621318
GO:0007156	homophilic cell adhesion via plasma membrane adhesion molecules	biological_process	biological adhesion	28	3706	73	12056	0.383562	0.100519	0.621318
GO:0007157	heterophilic cell-cell adhesion via plasma membrane cell adhesion molecules	biological_process	biological adhesion	8	3706	18	12056	0.444444	0.157047	0.621318
GO:0007162	negative regulation of cell adhesion	biological_process	biological adhesion	9	3706	20	12056	0.45	0.12824	0.621318
GO:0007173	epidermal growth factor receptor signaling pathway	biological_process	biological regulation	8	3706	21	12056	0.380952	0.302833	0.621318
GO:0007174	epidermal growth factor catabolic process	biological_process	biological regulation	1	3706	1	12056	1	0.307399	0.621318
GO:0007175	negative regulation of epidermal growth factor-activated receptor activity	biological_process	biological regulation	4	3706	7	12056	0.571429	0.135766	0.621318
GO:0007187	G protein-coupled receptor signaling pathway, coupled to cyclic nucleotide second messenger	biological_process	biological regulation	2	3706	3	12056	0.666667	0.225367	0.621318
GO:0007189	adenylate cyclase-activating G protein-coupled receptor signaling pathway	biological_process	biological regulation	18	3706	47	12056	0.382979	0.166385	0.621318
GO:0007193	adenylate cyclase-inhibiting G protein-coupled receptor signaling pathway	biological_process	cellular process	11	3706	28	12056	0.392857	0.21588	0.621318
GO:0007213	G protein-coupled acetylcholine receptor signaling pathway	biological_process	biological regulation	4	3706	7	12056	0.571429	0.135766	0.621318
GO:0007219	Notch signaling pathway	biological_process	cellular process	23	3706	60	12056	0.383333	0.128477	0.621318
GO:0007225	patched ligand maturation	biological_process	biological regulation	1	3706	1	12056	1	0.307399	0.621318
GO:0007227	signal transduction downstream of smoothened	biological_process	biological regulation	1	3706	1	12056	1	0.307399	0.621318
GO:0007256	activation of JNKK activity	biological_process	biological regulation	3	3706	5	12056	0.6	0.172962	0.621318
GO:0007259	JAK-STAT cascade	biological_process	cellular process	4	3706	7	12056	0.571429	0.135766	0.621318
GO:0007263	nitric oxide mediated signal transduction	biological_process	cellular process	2	3706	3	12056	0.666667	0.225367	0.621318
GO:0007264	small GTPase mediated signal transduction	biological_process	biological regulation	25	3706	71	12056	0.352113	0.242508	0.621318
GO:0007266	Rho protein signal transduction	biological_process	biological regulation	9	3706	22	12056	0.409091	0.20794	0.621318
GO:0007276	gamete generation	biological_process	multi-organism process	8	3706	20	12056	0.4	0.250649	0.621318
GO:0007354	zygotic determination of anterior/posterior axis, embryo	biological_process	developmental process	1	3706	1	12056	1	0.307399	0.621318
GO:0007368	determination of left/right symmetry	biological_process	developmental process	17	3706	46	12056	0.369565	0.222461	0.621318
GO:0007402	ganglion mother cell fate determination	biological_process	cellular process	1	3706	1	12056	1	0.307399	0.621318
GO:0007409	axonogenesis	biological_process	cellular component organization or biogenesis	18	3706	49	12056	0.367347	0.222325	0.621318
GO:0007411	axon guidance	biological_process	cellular component organization or biogenesis	30	3706	85	12056	0.352941	0.211675	0.621318
GO:0007413	axonal fasciculation	biological_process	cellular component organization or biogenesis	6	3706	12	12056	0.5	0.129813	0.621318
GO:0007494	midgut development	biological_process	developmental process	2	3706	3	12056	0.666667	0.225367	0.621318
GO:0007497	posterior midgut development	biological_process	developmental process	1	3706	1	12056	1	0.307399	0.621318
GO:0007525	somatic muscle development	biological_process	developmental process	1	3706	1	12056	1	0.307399	0.621318
GO:0007566	embryo implantation	biological_process	developmental process	8	3706	21	12056	0.380952	0.302833	0.621318
GO:0007567	parturition	biological_process	multi-organism process	2	3706	3	12056	0.666667	0.225367	0.621318
GO:0007569	cell aging	biological_process	cellular process	7	3706	14	12056	0.5	0.104221	0.621318
GO:0007610	behavior	biological_process	behavior	1	3706	1	12056	1	0.307399	0.621318
GO:0007612	learning	biological_process	behavior	13	3706	35	12056	0.371429	0.257214	0.621318
GO:0007613	memory	biological_process	behavior	14	3706	38	12056	0.368421	0.256835	0.621318
GO:0007622	rhythmic behavior	biological_process	behavior	1	3706	1	12056	1	0.307399	0.621318
GO:0007634	optokinetic behavior	biological_process	behavior	1	3706	1	12056	1	0.307399	0.621318
GO:0008016	regulation of heart contraction	biological_process	biological regulation	6	3706	13	12056	0.461538	0.180897	0.621318
GO:0008033	tRNA processing	biological_process	cellular process	15	3706	39	12056	0.384615	0.189886	0.621318
GO:0008037	cell recognition	biological_process	cellular process	2	3706	3	12056	0.666667	0.225367	0.621318
GO:0008052	sensory organ boundary specification	biological_process	developmental process	1	3706	1	12056	1	0.307399	0.621318
GO:0008053	mitochondrial fusion	biological_process	cellular component organization or biogenesis	5	3706	11	12056	0.454545	0.226786	0.621318
GO:0008089	anterograde axonal transport	biological_process	cellular process	7	3706	18	12056	0.388889	0.302317	0.621318
GO:0008104	protein localization	biological_process	localization	17	3706	45	12056	0.377778	0.19255	0.621318
GO:0008219	cell death	biological_process	cellular process	8	3706	19	12056	0.421053	0.201685	0.621318
GO:0008277	regulation of G protein-coupled receptor signaling pathway	biological_process	biological regulation	7	3706	18	12056	0.388889	0.302317	0.621318
GO:0008286	insulin receptor signaling pathway	biological_process	biological regulation	13	3706	31	12056	0.419355	0.124709	0.621318
GO:0008295	spermidine biosynthetic process	biological_process	cellular process	1	3706	1	12056	1	0.307399	0.621318
GO:0008361	regulation of cell size	biological_process	biological regulation	6	3706	15	12056	0.4	0.300374	0.621318
GO:0008535	respiratory chain complex IV assembly	biological_process	cellular process	1	3706	1	12056	1	0.307399	0.621318
GO:0008542	visual learning	biological_process	behavior	12	3706	30	12056	0.4	0.182083	0.621318
GO:0008543	fibroblast growth factor receptor signaling pathway	biological_process	biological regulation	14	3706	33	12056	0.424242	0.104421	0.621318
GO:0008544	epidermis development	biological_process	developmental process	11	3706	28	12056	0.392857	0.21588	0.621318
GO:0008593	regulation of Notch signaling pathway	biological_process	biological regulation	4	3706	7	12056	0.571429	0.135766	0.621318
GO:0008594	photoreceptor cell morphogenesis	biological_process	cellular component organization or biogenesis	2	3706	3	12056	0.666667	0.225367	0.621318
GO:0008612	peptidyl-lysine modification to peptidyl-hypusine	biological_process	cellular process	1	3706	1	12056	1	0.307399	0.621318
GO:0008625	extrinsic apoptotic signaling pathway via death domain receptors	biological_process	biological regulation	7	3706	18	12056	0.388889	0.302317	0.621318
GO:0008635	activation of cysteine-type endopeptidase activity involved in apoptotic process by cytochrome c	biological_process	biological regulation	3	3706	5	12056	0.6	0.172962	0.621318
GO:0008652	cellular amino acid biosynthetic process	biological_process	cellular process	6	3706	13	12056	0.461538	0.180897	0.621318
GO:0009069	serine family amino acid metabolic process	biological_process	cellular process	1	3706	1	12056	1	0.307399	0.621318
GO:0009070	serine family amino acid biosynthetic process	biological_process	cellular process	1	3706	1	12056	1	0.307399	0.621318
GO:0009071	serine family amino acid catabolic process	biological_process	cellular process	1	3706	1	12056	1	0.307399	0.621318
GO:0009081	branched-chain amino acid metabolic process	biological_process	cellular process	1	3706	1	12056	1	0.307399	0.621318
GO:0009082	branched-chain amino acid biosynthetic process	biological_process	cellular process	1	3706	1	12056	1	0.307399	0.621318
GO:0009083	branched-chain amino acid catabolic process	biological_process	cellular process	2	3706	3	12056	0.666667	0.225367	0.621318
GO:0009087	methionine catabolic process	biological_process	cellular process	1	3706	1	12056	1	0.307399	0.621318
GO:0009100	glycoprotein metabolic process	biological_process	cellular process	4	3706	7	12056	0.571429	0.135766	0.621318
GO:0009113	purine nucleobase biosynthetic process	biological_process	cellular process	2	3706	3	12056	0.666667	0.225367	0.621318
GO:0009128	purine nucleoside monophosphate catabolic process	biological_process	cellular process	1	3706	1	12056	1	0.307399	0.621318
GO:0009156	ribonucleoside monophosphate biosynthetic process	biological_process	cellular process	1	3706	1	12056	1	0.307399	0.621318
GO:0009157	deoxyribonucleoside monophosphate biosynthetic process	biological_process	cellular process	2	3706	3	12056	0.666667	0.225367	0.621318
GO:0009190	cyclic nucleotide biosynthetic process	biological_process	cellular process	9	3706	20	12056	0.45	0.12824	0.621318
GO:0009200	deoxyribonucleoside triphosphate metabolic process	biological_process	cellular process	1	3706	1	12056	1	0.307399	0.621318
GO:0009231	riboflavin biosynthetic process	biological_process	cellular process	1	3706	1	12056	1	0.307399	0.621318
GO:0009257	10-formyltetrahydrofolate biosynthetic process	biological_process	cellular process	1	3706	1	12056	1	0.307399	0.621318
GO:0009303	rRNA transcription	biological_process	cellular process	3	3706	5	12056	0.6	0.172962	0.621318
GO:0009305	protein biotinylation	biological_process	cellular process	1	3706	1	12056	1	0.307399	0.621318
GO:0009306	protein secretion	biological_process	cellular process	6	3706	14	12056	0.428571	0.238404	0.621318
GO:0009311	oligosaccharide metabolic process	biological_process	metabolic process	4	3706	8	12056	0.5	0.207678	0.621318
GO:0009443	pyridoxal 5'-phosphate salvage	biological_process	cellular process	1	3706	1	12056	1	0.307399	0.621318
GO:0009446	putrescine biosynthetic process	biological_process	cellular process	1	3706	1	12056	1	0.307399	0.621318
GO:0009447	putrescine catabolic process	biological_process	cellular process	1	3706	1	12056	1	0.307399	0.621318
GO:0009449	gamma-aminobutyric acid biosynthetic process	biological_process	biological regulation	1	3706	1	12056	1	0.307399	0.621318
GO:0009451	RNA modification	biological_process	cellular process	5	3706	11	12056	0.454545	0.226786	0.621318
GO:0009452	7-methylguanosine RNA capping	biological_process	cellular process	1	3706	1	12056	1	0.307399	0.621318
GO:0009611	response to wounding	biological_process	response to stimulus	11	3706	30	12056	0.366667	0.300019	0.621318
GO:0009617	response to bacterium	biological_process	multi-organism process	28	3706	74	12056	0.378378	0.116	0.621318
GO:0009653	anatomical structure morphogenesis	biological_process	developmental process	4	3706	8	12056	0.5	0.207678	0.621318
GO:0009855	determination of bilateral symmetry	biological_process	developmental process	1	3706	1	12056	1	0.307399	0.621318
GO:0009887	animal organ morphogenesis	biological_process	developmental process	16	3706	42	12056	0.380952	0.191409	0.621318
GO:0009912	auditory receptor cell fate commitment	biological_process	cellular process	1	3706	1	12056	1	0.307399	0.621318
GO:0009953	dorsal/ventral pattern formation	biological_process	developmental process	11	3706	29	12056	0.37931	0.256775	0.621318
GO:0009967	positive regulation of signal transduction	biological_process	biological regulation	12	3706	31	12056	0.387097	0.218319	0.621318
GO:0010046	response to mycotoxin	biological_process	response to stimulus	1	3706	1	12056	1	0.307399	0.621318
GO:0010070	zygote asymmetric cell division	biological_process	cellular process	1	3706	1	12056	1	0.307399	0.621318
GO:0010157	response to chlorate	biological_process	response to stimulus	1	3706	1	12056	1	0.307399	0.621318
GO:0010159	specification of animal organ position	biological_process	developmental process	2	3706	3	12056	0.666667	0.225367	0.621318
GO:0010172	embryonic body morphogenesis	biological_process	developmental process	2	3706	3	12056	0.666667	0.225367	0.621318
GO:0010225	response to UV-C	biological_process	response to stimulus	3	3706	6	12056	0.5	0.269476	0.621318
GO:0010248	establishment or maintenance of transmembrane electrochemical gradient	biological_process	localization	4	3706	8	12056	0.5	0.207678	0.621318
GO:0010257	NADH dehydrogenase complex assembly	biological_process	cellular component organization or biogenesis	1	3706	1	12056	1	0.307399	0.621318
GO:0010310	regulation of hydrogen peroxide metabolic process	biological_process	biological regulation	1	3706	1	12056	1	0.307399	0.621318
GO:0010390	histone monoubiquitination	biological_process	cellular component organization or biogenesis	5	3706	10	12056	0.5	0.163157	0.621318
GO:0010460	positive regulation of heart rate	biological_process	biological regulation	5	3706	9	12056	0.555556	0.108047	0.621318
GO:0010463	mesenchymal cell proliferation	biological_process	cell proliferation	2	3706	3	12056	0.666667	0.225367	0.621318
GO:0010467	gene expression	biological_process	metabolic process	5	3706	11	12056	0.454545	0.226786	0.621318
GO:0010470	regulation of gastrulation	biological_process	biological regulation	4	3706	9	12056	0.444444	0.287384	0.621318
GO:0010498	proteasomal protein catabolic process	biological_process	cellular process	5	3706	12	12056	0.416667	0.296052	0.621318
GO:0010499	proteasomal ubiquitin-independent protein catabolic process	biological_process	cellular process	2	3706	3	12056	0.666667	0.225367	0.621318
GO:0010507	negative regulation of autophagy	biological_process	biological regulation	11	3706	27	12056	0.407407	0.177932	0.621318
GO:0010510	regulation of acetyl-CoA biosynthetic process from pyruvate	biological_process	biological regulation	2	3706	3	12056	0.666667	0.225367	0.621318
GO:0010517	regulation of phospholipase activity	biological_process	biological regulation	1	3706	1	12056	1	0.307399	0.621318
GO:0010518	positive regulation of phospholipase activity	biological_process	biological regulation	2	3706	3	12056	0.666667	0.225367	0.621318
GO:0010522	regulation of calcium ion transport into cytosol	biological_process	biological regulation	1	3706	1	12056	1	0.307399	0.621318
GO:0010533	regulation of activation of Janus kinase activity	biological_process	biological regulation	1	3706	1	12056	1	0.307399	0.621318
GO:0010544	negative regulation of platelet activation	biological_process	biological regulation	3	3706	5	12056	0.6	0.172962	0.621318
GO:0010560	positive regulation of glycoprotein biosynthetic process	biological_process	biological regulation	1	3706	1	12056	1	0.307399	0.621318
GO:0010566	regulation of ketone biosynthetic process	biological_process	biological regulation	1	3706	1	12056	1	0.307399	0.621318
GO:0010573	vascular endothelial growth factor production	biological_process	multicellular organismal process	2	3706	3	12056	0.666667	0.225367	0.621318
GO:0010574	regulation of vascular endothelial growth factor production	biological_process	biological regulation	1	3706	1	12056	1	0.307399	0.621318
GO:0010596	negative regulation of endothelial cell migration	biological_process	biological regulation	6	3706	15	12056	0.4	0.300374	0.621318
GO:0010603	regulation of cytoplasmic mRNA processing body assembly	biological_process	biological regulation	1	3706	1	12056	1	0.307399	0.621318
GO:0010611	regulation of cardiac muscle hypertrophy	biological_process	biological regulation	1	3706	1	12056	1	0.307399	0.621318
GO:0010613	positive regulation of cardiac muscle hypertrophy	biological_process	biological regulation	7	3706	14	12056	0.5	0.104221	0.621318
GO:0010638	positive regulation of organelle organization	biological_process	biological regulation	1	3706	1	12056	1	0.307399	0.621318
GO:0010642	negative regulation of platelet-derived growth factor receptor signaling pathway	biological_process	biological regulation	4	3706	7	12056	0.571429	0.135766	0.621318
GO:0010667	negative regulation of cardiac muscle cell apoptotic process	biological_process	biological regulation	4	3706	7	12056	0.571429	0.135766	0.621318
GO:0010669	epithelial structure maintenance	biological_process	biological regulation	4	3706	7	12056	0.571429	0.135766	0.621318
GO:0010694	positive regulation of alkaline phosphatase activity	biological_process	biological regulation	2	3706	3	12056	0.666667	0.225367	0.621318
GO:0010712	regulation of collagen metabolic process	biological_process	biological regulation	1	3706	1	12056	1	0.307399	0.621318
GO:0010718	positive regulation of epithelial to mesenchymal transition	biological_process	biological regulation	12	3706	28	12056	0.428571	0.119285	0.621318
GO:0010724	regulation of definitive erythrocyte differentiation	biological_process	biological regulation	2	3706	3	12056	0.666667	0.225367	0.621318
GO:0010735	positive regulation of transcription via serum response element binding	biological_process	biological regulation	2	3706	3	12056	0.666667	0.225367	0.621318
GO:0010749	regulation of nitric oxide mediated signal transduction	biological_process	biological regulation	1	3706	1	12056	1	0.307399	0.621318
GO:0010753	positive regulation of cGMP-mediated signaling	biological_process	biological regulation	1	3706	1	12056	1	0.307399	0.621318
GO:0010757	negative regulation of plasminogen activation	biological_process	biological regulation	3	3706	5	12056	0.6	0.172962	0.621318
GO:0010759	positive regulation of macrophage chemotaxis	biological_process	biological regulation	6	3706	12	12056	0.5	0.129813	0.621318
GO:0010761	fibroblast migration	biological_process	cellular process	4	3706	8	12056	0.5	0.207678	0.621318
GO:0010765	positive regulation of sodium ion transport	biological_process	biological regulation	4	3706	8	12056	0.5	0.207678	0.621318
GO:0010766	negative regulation of sodium ion transport	biological_process	biological regulation	2	3706	3	12056	0.666667	0.225367	0.621318
GO:0010768	negative regulation of transcription from RNA polymerase II promoter in response to UV-induced DNA damage	biological_process	biological regulation	1	3706	1	12056	1	0.307399	0.621318
GO:0010792	DNA double-strand break processing involved in repair via single-strand annealing	biological_process	cellular process	2	3706	3	12056	0.666667	0.225367	0.621318
GO:0010814	substance P catabolic process	biological_process	metabolic process	1	3706	1	12056	1	0.307399	0.621318
GO:0010816	calcitonin catabolic process	biological_process	cellular process	1	3706	1	12056	1	0.307399	0.621318
GO:0010818	T cell chemotaxis	biological_process	cellular process	3	3706	5	12056	0.6	0.172962	0.621318
GO:0010819	regulation of T cell chemotaxis	biological_process	biological regulation	1	3706	1	12056	1	0.307399	0.621318
GO:0010820	positive regulation of T cell chemotaxis	biological_process	biological regulation	4	3706	8	12056	0.5	0.207678	0.621318
GO:0010822	positive regulation of mitochondrion organization	biological_process	biological regulation	2	3706	3	12056	0.666667	0.225367	0.621318
GO:0010826	negative regulation of centrosome duplication	biological_process	biological regulation	2	3706	3	12056	0.666667	0.225367	0.621318
GO:0010830	regulation of myotube differentiation	biological_process	biological regulation	1	3706	1	12056	1	0.307399	0.621318
GO:0010835	regulation of protein ADP-ribosylation	biological_process	biological regulation	2	3706	3	12056	0.666667	0.225367	0.621318
GO:0010845	positive regulation of reciprocal meiotic recombination	biological_process	biological regulation	1	3706	1	12056	1	0.307399	0.621318
GO:0010847	regulation of chromatin assembly	biological_process	cellular component organization or biogenesis	1	3706	1	12056	1	0.307399	0.621318
GO:0010871	negative regulation of receptor biosynthetic process	biological_process	biological regulation	2	3706	3	12056	0.666667	0.225367	0.621318
GO:0010876	lipid localization	biological_process	localization	1	3706	1	12056	1	0.307399	0.621318
GO:0010878	cholesterol storage	biological_process	biological regulation	1	3706	1	12056	1	0.307399	0.621318
GO:0010886	positive regulation of cholesterol storage	biological_process	biological regulation	3	3706	6	12056	0.5	0.269476	0.621318
GO:0010894	negative regulation of steroid biosynthetic process	biological_process	biological regulation	3	3706	5	12056	0.6	0.172962	0.621318
GO:0010898	positive regulation of triglyceride catabolic process	biological_process	biological regulation	2	3706	3	12056	0.666667	0.225367	0.621318
GO:0010902	positive regulation of very-low-density lipoprotein particle remodeling	biological_process	biological regulation	1	3706	1	12056	1	0.307399	0.621318
GO:0010907	positive regulation of glucose metabolic process	biological_process	biological regulation	2	3706	3	12056	0.666667	0.225367	0.621318
GO:0010909	positive regulation of heparan sulfate proteoglycan biosynthetic process	biological_process	cellular process	2	3706	3	12056	0.666667	0.225367	0.621318
GO:0010920	negative regulation of inositol phosphate biosynthetic process	biological_process	biological regulation	1	3706	1	12056	1	0.307399	0.621318
GO:0010925	positive regulation of inositol-polyphosphate 5-phosphatase activity	biological_process	biological regulation	1	3706	1	12056	1	0.307399	0.621318
GO:0010933	positive regulation of macrophage tolerance induction	biological_process	biological regulation	1	3706	1	12056	1	0.307399	0.621318
GO:0010940	positive regulation of necrotic cell death	biological_process	biological regulation	2	3706	3	12056	0.666667	0.225367	0.621318
GO:0010957	negative regulation of vitamin D biosynthetic process	biological_process	biological regulation	1	3706	1	12056	1	0.307399	0.621318
GO:0010965	regulation of mitotic sister chromatid separation	biological_process	biological regulation	1	3706	1	12056	1	0.307399	0.621318
GO:0010968	regulation of microtubule nucleation	biological_process	biological regulation	1	3706	1	12056	1	0.307399	0.621318
GO:0010976	positive regulation of neuron projection development	biological_process	biological regulation	17	3706	43	12056	0.395349	0.139178	0.621318
GO:0010983	positive regulation of high-density lipoprotein particle clearance	biological_process	biological regulation	1	3706	1	12056	1	0.307399	0.621318
GO:0012501	programmed cell death	biological_process	cellular process	3	3706	5	12056	0.6	0.172962	0.621318
GO:0014003	oligodendrocyte development	biological_process	cellular process	6	3706	13	12056	0.461538	0.180897	0.621318
GO:0014010	Schwann cell proliferation	biological_process	cellular process	1	3706	1	12056	1	0.307399	0.621318
GO:0014012	peripheral nervous system axon regeneration	biological_process	cellular component organization or biogenesis	2	3706	3	12056	0.666667	0.225367	0.621318
GO:0014029	neural crest formation	biological_process	cellular process	3	3706	6	12056	0.5	0.269476	0.621318
GO:0014032	neural crest cell development	biological_process	cellular process	7	3706	16	12056	0.4375	0.193055	0.621318
GO:0014037	Schwann cell differentiation	biological_process	cellular process	3	3706	6	12056	0.5	0.269476	0.621318
GO:0014048	regulation of glutamate secretion	biological_process	biological regulation	1	3706	1	12056	1	0.307399	0.621318
GO:0014054	positive regulation of gamma-aminobutyric acid secretion	biological_process	localization	1	3706	1	12056	1	0.307399	0.621318
GO:0014063	negative regulation of serotonin secretion	biological_process	biological regulation	1	3706	1	12056	1	0.307399	0.621318
GO:0014066	regulation of phosphatidylinositol 3-kinase signaling	biological_process	biological regulation	3	3706	6	12056	0.5	0.269476	0.621318
GO:0014734	skeletal muscle hypertrophy	biological_process	multicellular organismal process	1	3706	1	12056	1	0.307399	0.621318
GO:0014824	artery smooth muscle contraction	biological_process	biological regulation	3	3706	6	12056	0.5	0.269476	0.621318
GO:0014827	intestine smooth muscle contraction	biological_process	multicellular organismal process	1	3706	1	12056	1	0.307399	0.621318
GO:0014829	vascular smooth muscle contraction	biological_process	biological regulation	1	3706	1	12056	1	0.307399	0.621318
GO:0014834	skeletal muscle satellite cell maintenance involved in skeletal muscle regeneration	biological_process	growth	2	3706	3	12056	0.666667	0.225367	0.621318
GO:0014858	positive regulation of skeletal muscle cell proliferation	biological_process	biological regulation	1	3706	1	12056	1	0.307399	0.621318
GO:0014866	skeletal myofibril assembly	biological_process	cellular component organization or biogenesis	1	3706	1	12056	1	0.307399	0.621318
GO:0014886	transition between slow and fast fiber	biological_process	biological regulation	1	3706	1	12056	1	0.307399	0.621318
GO:0014896	muscle hypertrophy	biological_process	multicellular organismal process	1	3706	1	12056	1	0.307399	0.621318
GO:0014901	satellite cell activation involved in skeletal muscle regeneration	biological_process	cellular process	1	3706	1	12056	1	0.307399	0.621318
GO:0014905	myoblast fusion involved in skeletal muscle regeneration	biological_process	cellular process	1	3706	1	12056	1	0.307399	0.621318
GO:0014912	negative regulation of smooth muscle cell migration	biological_process	biological regulation	4	3706	7	12056	0.571429	0.135766	0.621318
GO:0015692	lead ion transport	biological_process	localization	1	3706	1	12056	1	0.307399	0.621318
GO:0015701	bicarbonate transport	biological_process	localization	5	3706	9	12056	0.555556	0.108047	0.621318
GO:0015739	sialic acid transport	biological_process	localization	1	3706	1	12056	1	0.307399	0.621318
GO:0015822	ornithine transport	biological_process	localization	1	3706	1	12056	1	0.307399	0.621318
GO:0015847	putrescine transport	biological_process	localization	1	3706	1	12056	1	0.307399	0.621318
GO:0015860	purine nucleoside transmembrane transport	biological_process	localization	1	3706	1	12056	1	0.307399	0.621318
GO:0015864	pyrimidine nucleoside transport	biological_process	localization	1	3706	1	12056	1	0.307399	0.621318
GO:0015886	heme transport	biological_process	localization	3	3706	6	12056	0.5	0.269476	0.621318
GO:0015916	fatty-acyl-CoA transport	biological_process	localization	1	3706	1	12056	1	0.307399	0.621318
GO:0015937	coenzyme A biosynthetic process	biological_process	cellular process	4	3706	9	12056	0.444444	0.287384	0.621318
GO:0016043	cellular component organization	biological_process	cellular component organization or biogenesis	4	3706	8	12056	0.5	0.207678	0.621318
GO:0016072	rRNA metabolic process	biological_process	cellular process	1	3706	1	12056	1	0.307399	0.621318
GO:0016073	snRNA metabolic process	biological_process	cellular process	1	3706	1	12056	1	0.307399	0.621318
GO:0016074	snoRNA metabolic process	biological_process	cellular process	1	3706	1	12056	1	0.307399	0.621318
GO:0016075	rRNA catabolic process	biological_process	cellular process	4	3706	8	12056	0.5	0.207678	0.621318
GO:0016125	sterol metabolic process	biological_process	metabolic process	2	3706	3	12056	0.666667	0.225367	0.621318
GO:0016197	endosomal transport	biological_process	localization	9	3706	24	12056	0.375	0.302438	0.621318
GO:0016226	iron-sulfur cluster assembly	biological_process	cellular component organization or biogenesis	4	3706	9	12056	0.444444	0.287384	0.621318
GO:0016242	negative regulation of macroautophagy	biological_process	biological regulation	5	3706	10	12056	0.5	0.163157	0.621318
GO:0016256	N-glycan processing to lysosome	biological_process	cellular process	1	3706	1	12056	1	0.307399	0.621318
GO:0016311	dephosphorylation	biological_process	cellular process	45	3706	127	12056	0.354331	0.145798	0.621318
GO:0016344	meiotic chromosome movement towards spindle pole	biological_process	cellular component organization or biogenesis	1	3706	1	12056	1	0.307399	0.621318
GO:0016458	gene silencing	biological_process	biological regulation	2	3706	3	12056	0.666667	0.225367	0.621318
GO:0016482	cytosolic transport	biological_process	localization	1	3706	1	12056	1	0.307399	0.621318
GO:0016488	farnesol catabolic process	biological_process	cellular process	1	3706	1	12056	1	0.307399	0.621318
GO:0016525	negative regulation of angiogenesis	biological_process	biological regulation	21	3706	54	12056	0.388889	0.125454	0.621318
GO:0016553	base conversion or substitution editing	biological_process	cellular process	1	3706	1	12056	1	0.307399	0.621318
GO:0016572	histone phosphorylation	biological_process	cellular component organization or biogenesis	4	3706	8	12056	0.5	0.207678	0.621318
GO:0016999	antibiotic metabolic process	biological_process	cellular process	1	3706	1	12056	1	0.307399	0.621318
GO:0017055	negative regulation of RNA polymerase II transcriptional preinitiation complex assembly	biological_process	biological regulation	1	3706	1	12056	1	0.307399	0.621318
GO:0017121	phospholipid scrambling	biological_process	biological regulation	2	3706	3	12056	0.666667	0.225367	0.621318
GO:0017148	negative regulation of translation	biological_process	biological regulation	16	3706	39	12056	0.410256	0.112699	0.621318
GO:0018105	peptidyl-serine phosphorylation	biological_process	cellular process	29	3706	79	12056	0.367089	0.151327	0.621318
GO:0018126	protein hydroxylation	biological_process	cellular process	2	3706	3	12056	0.666667	0.225367	0.621318
GO:0018208	peptidyl-proline modification	biological_process	cellular process	1	3706	1	12056	1	0.307399	0.621318
GO:0018272	protein-pyridoxal-5-phosphate linkage via peptidyl-N6-pyridoxal phosphate-L-lysine	biological_process	cellular process	1	3706	1	12056	1	0.307399	0.621318
GO:0018293	protein-FAD linkage	biological_process	cellular process	1	3706	1	12056	1	0.307399	0.621318
GO:0018315	molybdenum incorporation into molybdenum-molybdopterin complex	biological_process	cellular process	1	3706	1	12056	1	0.307399	0.621318
GO:0018395	peptidyl-lysine hydroxylation to 5-hydroxy-L-lysine	biological_process	cellular process	1	3706	1	12056	1	0.307399	0.621318
GO:0018400	peptidyl-proline hydroxylation to 3-hydroxy-L-proline	biological_process	cellular process	1	3706	1	12056	1	0.307399	0.621318
GO:0019075	virus maturation	biological_process	multi-organism process	1	3706	1	12056	1	0.307399	0.621318
GO:0019076	viral release from host cell	biological_process	locomotion	2	3706	3	12056	0.666667	0.225367	0.621318
GO:0019089	transmission of virus	biological_process	locomotion	1	3706	1	12056	1	0.307399	0.621318
GO:0019216	regulation of lipid metabolic process	biological_process	biological regulation	7	3706	15	12056	0.466667	0.14545	0.621318
GO:0019228	neuronal action potential	biological_process	biological regulation	4	3706	9	12056	0.444444	0.287384	0.621318
GO:0019229	regulation of vasoconstriction	biological_process	biological regulation	5	3706	12	12056	0.416667	0.296052	0.621318
GO:0019233	sensory perception of pain	biological_process	multicellular organismal process	12	3706	28	12056	0.428571	0.119285	0.621318
GO:0019254	carnitine metabolic process, CoA-linked	biological_process	cellular process	1	3706	1	12056	1	0.307399	0.621318
GO:0019318	hexose metabolic process	biological_process	metabolic process	1	3706	1	12056	1	0.307399	0.621318
GO:0019319	hexose biosynthetic process	biological_process	metabolic process	1	3706	1	12056	1	0.307399	0.621318
GO:0019321	pentose metabolic process	biological_process	metabolic process	1	3706	1	12056	1	0.307399	0.621318
GO:0019369	arachidonic acid metabolic process	biological_process	cellular process	5	3706	9	12056	0.555556	0.108047	0.621318
GO:0019373	epoxygenase P450 pathway	biological_process	cellular process	1	3706	1	12056	1	0.307399	0.621318
GO:0019402	galactitol metabolic process	biological_process	cellular process	1	3706	1	12056	1	0.307399	0.621318
GO:0019408	dolichol biosynthetic process	biological_process	cellular process	1	3706	1	12056	1	0.307399	0.621318
GO:0019432	triglyceride biosynthetic process	biological_process	metabolic process	4	3706	9	12056	0.444444	0.287384	0.621318
GO:0019439	aromatic compound catabolic process	biological_process	cellular process	2	3706	3	12056	0.666667	0.225367	0.621318
GO:0019483	beta-alanine biosynthetic process	biological_process	biological regulation	1	3706	1	12056	1	0.307399	0.621318
GO:0019546	arginine deiminase pathway	biological_process	cellular process	1	3706	1	12056	1	0.307399	0.621318
GO:0019557	histidine catabolic process to glutamate and formate	biological_process	cellular process	1	3706	1	12056	1	0.307399	0.621318
GO:0019677	NAD catabolic process	biological_process	cellular process	1	3706	1	12056	1	0.307399	0.621318
GO:0019730	antimicrobial humoral response	biological_process	immune system process	1	3706	1	12056	1	0.307399	0.621318
GO:0019732	antifungal humoral response	biological_process	immune system process	2	3706	3	12056	0.666667	0.225367	0.621318
GO:0019934	cGMP-mediated signaling	biological_process	biological regulation	4	3706	7	12056	0.571429	0.135766	0.621318
GO:0021501	prechordal plate formation	biological_process	developmental process	1	3706	1	12056	1	0.307399	0.621318
GO:0021502	neural fold elevation formation	biological_process	developmental process	1	3706	1	12056	1	0.307399	0.621318
GO:0021508	floor plate formation	biological_process	developmental process	1	3706	1	12056	1	0.307399	0.621318
GO:0021512	spinal cord anterior/posterior patterning	biological_process	developmental process	1	3706	1	12056	1	0.307399	0.621318
GO:0021517	ventral spinal cord development	biological_process	developmental process	4	3706	7	12056	0.571429	0.135766	0.621318
GO:0021533	cell differentiation in hindbrain	biological_process	cellular process	1	3706	1	12056	1	0.307399	0.621318
GO:0021547	midbrain-hindbrain boundary initiation	biological_process	developmental process	1	3706	1	12056	1	0.307399	0.621318
GO:0021553	olfactory nerve development	biological_process	developmental process	1	3706	1	12056	1	0.307399	0.621318
GO:0021568	rhombomere 2 development	biological_process	developmental process	1	3706	1	12056	1	0.307399	0.621318
GO:0021569	rhombomere 3 development	biological_process	developmental process	2	3706	3	12056	0.666667	0.225367	0.621318
GO:0021599	abducens nerve formation	biological_process	developmental process	1	3706	1	12056	1	0.307399	0.621318
GO:0021602	cranial nerve morphogenesis	biological_process	developmental process	1	3706	1	12056	1	0.307399	0.621318
GO:0021626	central nervous system maturation	biological_process	developmental process	1	3706	1	12056	1	0.307399	0.621318
GO:0021631	optic nerve morphogenesis	biological_process	developmental process	2	3706	3	12056	0.666667	0.225367	0.621318
GO:0021636	trigeminal nerve morphogenesis	biological_process	developmental process	1	3706	1	12056	1	0.307399	0.621318
GO:0021644	vagus nerve morphogenesis	biological_process	developmental process	1	3706	1	12056	1	0.307399	0.621318
GO:0021649	vestibulocochlear nerve structural organization	biological_process	developmental process	1	3706	1	12056	1	0.307399	0.621318
GO:0021658	rhombomere 3 morphogenesis	biological_process	developmental process	1	3706	1	12056	1	0.307399	0.621318
GO:0021660	rhombomere 3 formation	biological_process	developmental process	1	3706	1	12056	1	0.307399	0.621318
GO:0021666	rhombomere 5 formation	biological_process	developmental process	1	3706	1	12056	1	0.307399	0.621318
GO:0021670	lateral ventricle development	biological_process	developmental process	5	3706	9	12056	0.555556	0.108047	0.621318
GO:0021680	cerebellar Purkinje cell layer development	biological_process	developmental process	5	3706	10	12056	0.5	0.163157	0.621318
GO:0021682	nerve maturation	biological_process	developmental process	1	3706	1	12056	1	0.307399	0.621318
GO:0021683	cerebellar granular layer morphogenesis	biological_process	developmental process	1	3706	1	12056	1	0.307399	0.621318
GO:0021685	cerebellar granular layer structural organization	biological_process	developmental process	1	3706	1	12056	1	0.307399	0.621318
GO:0021687	cerebellar molecular layer morphogenesis	biological_process	developmental process	1	3706	1	12056	1	0.307399	0.621318
GO:0021693	cerebellar Purkinje cell layer structural organization	biological_process	developmental process	1	3706	1	12056	1	0.307399	0.621318
GO:0021695	cerebellar cortex development	biological_process	developmental process	3	3706	6	12056	0.5	0.269476	0.621318
GO:0021697	cerebellar cortex formation	biological_process	developmental process	2	3706	3	12056	0.666667	0.225367	0.621318
GO:0021756	striatum development	biological_process	developmental process	5	3706	10	12056	0.5	0.163157	0.621318
GO:0021757	caudate nucleus development	biological_process	developmental process	1	3706	1	12056	1	0.307399	0.621318
GO:0021758	putamen development	biological_process	developmental process	1	3706	1	12056	1	0.307399	0.621318
GO:0021761	limbic system development	biological_process	developmental process	1	3706	1	12056	1	0.307399	0.621318
GO:0021766	hippocampus development	biological_process	developmental process	14	3706	35	12056	0.4	0.157162	0.621318
GO:0021769	orbitofrontal cortex development	biological_process	developmental process	1	3706	1	12056	1	0.307399	0.621318
GO:0021775	smoothened signaling pathway involved in ventral spinal cord interneuron specification	biological_process	biological regulation	2	3706	3	12056	0.666667	0.225367	0.621318
GO:0021776	smoothened signaling pathway involved in spinal cord motor neuron cell fate specification	biological_process	biological regulation	2	3706	3	12056	0.666667	0.225367	0.621318
GO:0021793	chemorepulsion of branchiomotor axon	biological_process	cellular component organization or biogenesis	1	3706	1	12056	1	0.307399	0.621318
GO:0021812	neuronal-glial interaction involved in cerebral cortex radial glia guided migration	biological_process	biological adhesion	1	3706	1	12056	1	0.307399	0.621318
GO:0021816	extension of a leading process involved in cell motility in cerebral cortex radial glia guided migration	biological_process	cellular component organization or biogenesis	1	3706	1	12056	1	0.307399	0.621318
GO:0021836	chemorepulsion involved in postnatal olfactory bulb interneuron migration	biological_process	cellular process	1	3706	1	12056	1	0.307399	0.621318
GO:0021846	cell proliferation in forebrain	biological_process	cell proliferation	4	3706	9	12056	0.444444	0.287384	0.621318
GO:0021869	forebrain ventricular zone progenitor cell division	biological_process	cell proliferation	1	3706	1	12056	1	0.307399	0.621318
GO:0021874	Wnt signaling pathway involved in forebrain neuroblast division	biological_process	biological regulation	1	3706	1	12056	1	0.307399	0.621318
GO:0021888	hypothalamus gonadotrophin-releasing hormone neuron development	biological_process	cellular process	1	3706	1	12056	1	0.307399	0.621318
GO:0021891	olfactory bulb interneuron development	biological_process	cellular process	1	3706	1	12056	1	0.307399	0.621318
GO:0021924	cell proliferation in external granule layer	biological_process	cell proliferation	1	3706	1	12056	1	0.307399	0.621318
GO:0021935	cerebellar granule cell precursor tangential migration	biological_process	cellular process	1	3706	1	12056	1	0.307399	0.621318
GO:0021952	central nervous system projection neuron axonogenesis	biological_process	cellular component organization or biogenesis	4	3706	7	12056	0.571429	0.135766	0.621318
GO:0021972	corticospinal neuron axon guidance through spinal cord	biological_process	cellular component organization or biogenesis	1	3706	1	12056	1	0.307399	0.621318
GO:0022011	myelination in peripheral nervous system	biological_process	cellular process	5	3706	11	12056	0.454545	0.226786	0.621318
GO:0022018	lateral ganglionic eminence cell proliferation	biological_process	cell proliferation	1	3706	1	12056	1	0.307399	0.621318
GO:0022407	regulation of cell-cell adhesion	biological_process	biological adhesion	4	3706	9	12056	0.444444	0.287384	0.621318
GO:0022408	negative regulation of cell-cell adhesion	biological_process	biological adhesion	5	3706	10	12056	0.5	0.163157	0.621318
GO:0022417	protein maturation by protein folding	biological_process	cellular process	2	3706	3	12056	0.666667	0.225367	0.621318
GO:0022604	regulation of cell morphogenesis	biological_process	regulation of biological process	7	3706	14	12056	0.5	0.104221	0.621318
GO:0022607	cellular component assembly	biological_process	cellular component organization or biogenesis	1	3706	1	12056	1	0.307399	0.621318
GO:0022904	respiratory electron transport chain	biological_process	cellular process	4	3706	8	12056	0.5	0.207678	0.621318
GO:0023057	negative regulation of signaling	biological_process	biological regulation	1	3706	1	12056	1	0.307399	0.621318
GO:0030001	metal ion transport	biological_process	localization	9	3706	22	12056	0.409091	0.20794	0.621318
GO:0030033	microvillus assembly	biological_process	cellular component organization or biogenesis	4	3706	8	12056	0.5	0.207678	0.621318
GO:0030038	contractile actin filament bundle assembly	biological_process	cellular component organization or biogenesis	1	3706	1	12056	1	0.307399	0.621318
GO:0030071	regulation of mitotic metaphase/anaphase transition	biological_process	biological regulation	4	3706	9	12056	0.444444	0.287384	0.621318
GO:0030162	regulation of proteolysis	biological_process	biological regulation	3	3706	5	12056	0.6	0.172962	0.621318
GO:0030163	protein catabolic process	biological_process	metabolic process	8	3706	20	12056	0.4	0.250649	0.621318
GO:0030166	proteoglycan biosynthetic process	biological_process	cellular process	4	3706	8	12056	0.5	0.207678	0.621318
GO:0030183	B cell differentiation	biological_process	cellular process	12	3706	32	12056	0.375	0.257231	0.621318
GO:0030185	nitric oxide transport	biological_process	localization	1	3706	1	12056	1	0.307399	0.621318
GO:0030194	positive regulation of blood coagulation	biological_process	biological regulation	5	3706	10	12056	0.5	0.163157	0.621318
GO:0030195	negative regulation of blood coagulation	biological_process	biological regulation	4	3706	7	12056	0.571429	0.135766	0.621318
GO:0030199	collagen fibril organization	biological_process	cellular component organization or biogenesis	12	3706	28	12056	0.428571	0.119285	0.621318
GO:0030200	heparan sulfate proteoglycan catabolic process	biological_process	cellular process	1	3706	1	12056	1	0.307399	0.621318
GO:0030212	hyaluronan metabolic process	biological_process	cellular process	4	3706	7	12056	0.571429	0.135766	0.621318
GO:0030218	erythrocyte differentiation	biological_process	biological regulation	14	3706	33	12056	0.424242	0.104421	0.621318
GO:0030220	platelet formation	biological_process	cellular component organization or biogenesis	7	3706	14	12056	0.5	0.104221	0.621318
GO:0030237	female sex determination	biological_process	developmental process	1	3706	1	12056	1	0.307399	0.621318
GO:0030238	male sex determination	biological_process	developmental process	4	3706	9	12056	0.444444	0.287384	0.621318
GO:0030316	osteoclast differentiation	biological_process	cellular process	9	3706	23	12056	0.391304	0.253763	0.621318
GO:0030323	respiratory tube development	biological_process	developmental process	3	3706	6	12056	0.5	0.269476	0.621318
GO:0030326	embryonic limb morphogenesis	biological_process	developmental process	15	3706	39	12056	0.384615	0.189886	0.621318
GO:0030389	fructosamine metabolic process	biological_process	metabolic process	1	3706	1	12056	1	0.307399	0.621318
GO:0030488	tRNA methylation	biological_process	cellular process	8	3706	17	12056	0.470588	0.117673	0.621318
GO:0030513	positive regulation of BMP signaling pathway	biological_process	biological regulation	9	3706	24	12056	0.375	0.302438	0.621318
GO:0030539	male genitalia development	biological_process	developmental process	5	3706	10	12056	0.5	0.163157	0.621318
GO:0030574	collagen catabolic process	biological_process	metabolic process	6	3706	12	12056	0.5	0.129813	0.621318
GO:0030593	neutrophil chemotaxis	biological_process	cellular process	8	3706	20	12056	0.4	0.250649	0.621318
GO:0030704	vitelline membrane formation	biological_process	cellular component organization or biogenesis	1	3706	1	12056	1	0.307399	0.621318
GO:0030705	cytoskeleton-dependent intracellular transport	biological_process	localization	1	3706	1	12056	1	0.307399	0.621318
GO:0030834	regulation of actin filament depolymerization	biological_process	biological regulation	1	3706	1	12056	1	0.307399	0.621318
GO:0030835	negative regulation of actin filament depolymerization	biological_process	biological regulation	2	3706	3	12056	0.666667	0.225367	0.621318
GO:0030845	phospholipase C-inhibiting G protein-coupled receptor signaling pathway	biological_process	biological regulation	1	3706	1	12056	1	0.307399	0.621318
GO:0030865	cortical cytoskeleton organization	biological_process	cellular component organization or biogenesis	1	3706	1	12056	1	0.307399	0.621318
GO:0030889	negative regulation of B cell proliferation	biological_process	biological regulation	5	3706	12	12056	0.416667	0.296052	0.621318
GO:0030901	midbrain development	biological_process	developmental process	9	3706	23	12056	0.391304	0.253763	0.621318
GO:0030902	hindbrain development	biological_process	developmental process	6	3706	12	12056	0.5	0.129813	0.621318
GO:0030947	regulation of vascular endothelial growth factor receptor signaling pathway	biological_process	biological regulation	2	3706	3	12056	0.666667	0.225367	0.621318
GO:0030948	negative regulation of vascular endothelial growth factor receptor signaling pathway	biological_process	biological regulation	4	3706	9	12056	0.444444	0.287384	0.621318
GO:0030949	positive regulation of vascular endothelial growth factor receptor signaling pathway	biological_process	biological regulation	4	3706	9	12056	0.444444	0.287384	0.621318
GO:0030950	establishment or maintenance of actin cytoskeleton polarity	biological_process	cellular component organization or biogenesis	1	3706	1	12056	1	0.307399	0.621318
GO:0031000	response to caffeine	biological_process	response to stimulus	1	3706	1	12056	1	0.307399	0.621318
GO:0031016	pancreas development	biological_process	developmental process	9	3706	20	12056	0.45	0.12824	0.621318
GO:0031056	regulation of histone modification	biological_process	biological regulation	1	3706	1	12056	1	0.307399	0.621318
GO:0031060	regulation of histone methylation	biological_process	biological regulation	2	3706	3	12056	0.666667	0.225367	0.621318
GO:0031061	negative regulation of histone methylation	biological_process	biological regulation	1	3706	1	12056	1	0.307399	0.621318
GO:0031062	positive regulation of histone methylation	biological_process	biological regulation	3	3706	5	12056	0.6	0.172962	0.621318
GO:0031115	negative regulation of microtubule polymerization	biological_process	biological regulation	4	3706	8	12056	0.5	0.207678	0.621318
GO:0031118	rRNA pseudouridine synthesis	biological_process	cellular component organization or biogenesis	1	3706	1	12056	1	0.307399	0.621318
GO:0031145	anaphase-promoting complex-dependent catabolic process	biological_process	cellular process	4	3706	9	12056	0.444444	0.287384	0.621318
GO:0031247	actin rod assembly	biological_process	cellular component organization or biogenesis	1	3706	1	12056	1	0.307399	0.621318
GO:0031268	pseudopodium organization	biological_process	cellular component organization or biogenesis	1	3706	1	12056	1	0.307399	0.621318
GO:0031274	positive regulation of pseudopodium assembly	biological_process	biological regulation	3	3706	5	12056	0.6	0.172962	0.621318
GO:0031283	negative regulation of guanylate cyclase activity	biological_process	biological regulation	1	3706	1	12056	1	0.307399	0.621318
GO:0031333	negative regulation of protein complex assembly	biological_process	biological regulation	5	3706	11	12056	0.454545	0.226786	0.621318
GO:0031365	N-terminal protein amino acid modification	biological_process	cellular process	1	3706	1	12056	1	0.307399	0.621318
GO:0031392	regulation of prostaglandin biosynthetic process	biological_process	biological regulation	1	3706	1	12056	1	0.307399	0.621318
GO:0031396	regulation of protein ubiquitination	biological_process	biological regulation	4	3706	7	12056	0.571429	0.135766	0.621318
GO:0031397	negative regulation of protein ubiquitination	biological_process	biological regulation	14	3706	36	12056	0.388889	0.187899	0.621318
GO:0031398	positive regulation of protein ubiquitination	biological_process	biological regulation	19	3706	48	12056	0.395833	0.121407	0.621318
GO:0031440	regulation of mRNA 3'-end processing	biological_process	biological regulation	2	3706	3	12056	0.666667	0.225367	0.621318
GO:0031453	positive regulation of heterochromatin assembly	biological_process	biological regulation	1	3706	1	12056	1	0.307399	0.621318
GO:0031497	chromatin assembly	biological_process	cellular component organization or biogenesis	2	3706	3	12056	0.666667	0.225367	0.621318
GO:0031503	protein-containing complex localization	biological_process	localization	1	3706	1	12056	1	0.307399	0.621318
GO:0031529	ruffle organization	biological_process	cellular component organization or biogenesis	4	3706	8	12056	0.5	0.207678	0.621318
GO:0031532	actin cytoskeleton reorganization	biological_process	cellular component organization or biogenesis	12	3706	32	12056	0.375	0.257231	0.621318
GO:0031549	negative regulation of brain-derived neurotrophic factor receptor signaling pathway	biological_process	biological regulation	1	3706	1	12056	1	0.307399	0.621318
GO:0031583	phospholipase D-activating G protein-coupled receptor signaling pathway	biological_process	biological regulation	1	3706	1	12056	1	0.307399	0.621318
GO:0031642	negative regulation of myelination	biological_process	biological regulation	3	3706	6	12056	0.5	0.269476	0.621318
GO:0031665	negative regulation of lipopolysaccharide-mediated signaling pathway	biological_process	signaling	2	3706	3	12056	0.666667	0.225367	0.621318
GO:0031666	positive regulation of lipopolysaccharide-mediated signaling pathway	biological_process	biological regulation	4	3706	7	12056	0.571429	0.135766	0.621318
GO:0031929	TOR signaling	biological_process	biological regulation	5	3706	12	12056	0.416667	0.296052	0.621318
GO:0031947	negative regulation of glucocorticoid biosynthetic process	biological_process	biological regulation	1	3706	1	12056	1	0.307399	0.621318
GO:0031953	negative regulation of protein autophosphorylation	biological_process	biological regulation	4	3706	9	12056	0.444444	0.287384	0.621318
GO:0031987	locomotion involved in locomotory behavior	biological_process	behavior	4	3706	7	12056	0.571429	0.135766	0.621318
GO:0031990	mRNA export from nucleus in response to heat stress	biological_process	cellular process	1	3706	1	12056	1	0.307399	0.621318
GO:0031998	regulation of fatty acid beta-oxidation	biological_process	biological regulation	2	3706	3	12056	0.666667	0.225367	0.621318
GO:0031999	negative regulation of fatty acid beta-oxidation	biological_process	biological regulation	1	3706	1	12056	1	0.307399	0.621318
GO:0032006	regulation of TOR signaling	biological_process	biological regulation	7	3706	16	12056	0.4375	0.193055	0.621318
GO:0032007	negative regulation of TOR signaling	biological_process	biological regulation	8	3706	20	12056	0.4	0.250649	0.621318
GO:0032014	positive regulation of ARF protein signal transduction	biological_process	biological regulation	1	3706	1	12056	1	0.307399	0.621318
GO:0032057	negative regulation of translational initiation in response to stress	biological_process	biological regulation	1	3706	1	12056	1	0.307399	0.621318
GO:0032060	bleb assembly	biological_process	cellular component organization or biogenesis	5	3706	10	12056	0.5	0.163157	0.621318
GO:0032197	transposition, RNA-mediated	biological_process	cellular process	1	3706	1	12056	1	0.307399	0.621318
GO:0032211	negative regulation of telomere maintenance via telomerase	biological_process	biological regulation	6	3706	14	12056	0.428571	0.238404	0.621318
GO:0032230	positive regulation of synaptic transmission, GABAergic	biological_process	biological regulation	3	3706	6	12056	0.5	0.269476	0.621318
GO:0032231	regulation of actin filament bundle assembly	biological_process	biological regulation	1	3706	1	12056	1	0.307399	0.621318
GO:0032264	IMP salvage	biological_process	cellular process	3	3706	5	12056	0.6	0.172962	0.621318
GO:0032269	negative regulation of cellular protein metabolic process	biological_process	biological regulation	2	3706	3	12056	0.666667	0.225367	0.621318
GO:0032270	positive regulation of cellular protein metabolic process	biological_process	biological regulation	4	3706	8	12056	0.5	0.207678	0.621318
GO:0032274	gonadotropin secretion	biological_process	biological regulation	1	3706	1	12056	1	0.307399	0.621318
GO:0032286	central nervous system myelin maintenance	biological_process	cellular component organization or biogenesis	2	3706	3	12056	0.666667	0.225367	0.621318
GO:0032308	positive regulation of prostaglandin secretion	biological_process	biological regulation	1	3706	1	12056	1	0.307399	0.621318
GO:0032347	regulation of aldosterone biosynthetic process	biological_process	biological regulation	1	3706	1	12056	1	0.307399	0.621318
GO:0032348	negative regulation of aldosterone biosynthetic process	biological_process	biological regulation	2	3706	3	12056	0.666667	0.225367	0.621318
GO:0032385	positive regulation of intracellular cholesterol transport	biological_process	biological regulation	1	3706	1	12056	1	0.307399	0.621318
GO:0032386	regulation of intracellular transport	biological_process	biological regulation	1	3706	1	12056	1	0.307399	0.621318
GO:0032400	melanosome localization	biological_process	cellular process	2	3706	3	12056	0.666667	0.225367	0.621318
GO:0032423	regulation of mismatch repair	biological_process	biological regulation	1	3706	1	12056	1	0.307399	0.621318
GO:0032430	positive regulation of phospholipase A2 activity	biological_process	biological regulation	1	3706	1	12056	1	0.307399	0.621318
GO:0032446	protein modification by small protein conjugation	biological_process	cellular process	1	3706	1	12056	1	0.307399	0.621318
GO:0032458	slow endocytic recycling	biological_process	localization	1	3706	1	12056	1	0.307399	0.621318
GO:0032465	regulation of cytokinesis	biological_process	biological regulation	11	3706	29	12056	0.37931	0.256775	0.621318
GO:0032471	negative regulation of endoplasmic reticulum calcium ion concentration	biological_process	biological regulation	4	3706	8	12056	0.5	0.207678	0.621318
GO:0032479	regulation of type I interferon production	biological_process	biological regulation	2	3706	3	12056	0.666667	0.225367	0.621318
GO:0032497	detection of lipopolysaccharide	biological_process	multi-organism process	2	3706	3	12056	0.666667	0.225367	0.621318
GO:0032498	detection of muramyl dipeptide	biological_process	multi-organism process	1	3706	1	12056	1	0.307399	0.621318
GO:0032509	endosome transport via multivesicular body sorting pathway	biological_process	localization	4	3706	8	12056	0.5	0.207678	0.621318
GO:0032510	endosome to lysosome transport via multivesicular body sorting pathway	biological_process	localization	2	3706	3	12056	0.666667	0.225367	0.621318
GO:0032515	negative regulation of phosphoprotein phosphatase activity	biological_process	biological regulation	8	3706	21	12056	0.380952	0.302833	0.621318
GO:0032543	mitochondrial translation	biological_process	cellular process	5	3706	10	12056	0.5	0.163157	0.621318
GO:0032596	protein transport into membrane raft	biological_process	cellular component organization or biogenesis	1	3706	1	12056	1	0.307399	0.621318
GO:0032607	interferon-alpha production	biological_process	multicellular organismal process	1	3706	1	12056	1	0.307399	0.621318
GO:0032608	interferon-beta production	biological_process	multicellular organismal process	1	3706	1	12056	1	0.307399	0.621318
GO:0032633	interleukin-4 production	biological_process	multicellular organismal process	1	3706	1	12056	1	0.307399	0.621318
GO:0032651	regulation of interleukin-1 beta production	biological_process	multicellular organismal process	2	3706	3	12056	0.666667	0.225367	0.621318
GO:0032680	regulation of tumor necrosis factor production	biological_process	biological regulation	3	3706	5	12056	0.6	0.172962	0.621318
GO:0032688	negative regulation of interferon-beta production	biological_process	biological regulation	3	3706	5	12056	0.6	0.172962	0.621318
GO:0032693	negative regulation of interleukin-10 production	biological_process	biological regulation	6	3706	12	12056	0.5	0.129813	0.621318
GO:0032695	negative regulation of interleukin-12 production	biological_process	biological regulation	5	3706	9	12056	0.555556	0.108047	0.621318
GO:0032722	positive regulation of chemokine production	biological_process	biological regulation	7	3706	14	12056	0.5	0.104221	0.621318
GO:0032729	positive regulation of interferon-gamma production	biological_process	biological regulation	12	3706	30	12056	0.4	0.182083	0.621318
GO:0032738	positive regulation of interleukin-15 production	biological_process	biological regulation	1	3706	1	12056	1	0.307399	0.621318
GO:0032764	negative regulation of mast cell cytokine production	biological_process	biological regulation	1	3706	1	12056	1	0.307399	0.621318
GO:0032769	negative regulation of monooxygenase activity	biological_process	biological regulation	1	3706	1	12056	1	0.307399	0.621318
GO:0032784	regulation of DNA-templated transcription, elongation	biological_process	biological regulation	3	3706	6	12056	0.5	0.269476	0.621318
GO:0032800	receptor biosynthetic process	biological_process	cellular process	2	3706	3	12056	0.666667	0.225367	0.621318
GO:0032823	regulation of natural killer cell differentiation	biological_process	biological regulation	1	3706	1	12056	1	0.307399	0.621318
GO:0032834	positive regulation of CD4-positive, CD25-positive, alpha-beta regulatory T cell differentiation involved in immune response	biological_process	biological adhesion	1	3706	1	12056	1	0.307399	0.621318
GO:0032835	glomerulus development	biological_process	multicellular organismal process	4	3706	9	12056	0.444444	0.287384	0.621318
GO:0032870	cellular response to hormone stimulus	biological_process	cellular process	4	3706	8	12056	0.5	0.207678	0.621318
GO:0032897	negative regulation of viral transcription	biological_process	biological regulation	4	3706	8	12056	0.5	0.207678	0.621318
GO:0032927	positive regulation of activin receptor signaling pathway	biological_process	biological regulation	3	3706	5	12056	0.6	0.172962	0.621318
GO:0032929	negative regulation of superoxide anion generation	biological_process	biological regulation	1	3706	1	12056	1	0.307399	0.621318
GO:0032946	positive regulation of mononuclear cell proliferation	biological_process	biological regulation	2	3706	3	12056	0.666667	0.225367	0.621318
GO:0032956	regulation of actin cytoskeleton organization	biological_process	biological regulation	13	3706	32	12056	0.40625	0.153465	0.621318
GO:0032970	regulation of actin filament-based process	biological_process	biological regulation	1	3706	1	12056	1	0.307399	0.621318
GO:0032976	release of matrix enzymes from mitochondria	biological_process	cellular component organization or biogenesis	1	3706	1	12056	1	0.307399	0.621318
GO:0033028	myeloid cell apoptotic process	biological_process	cellular process	1	3706	1	12056	1	0.307399	0.621318
GO:0033077	T cell differentiation in thymus	biological_process	cellular process	8	3706	21	12056	0.380952	0.302833	0.621318
GO:0033080	immature T cell proliferation in thymus	biological_process	cell proliferation	1	3706	1	12056	1	0.307399	0.621318
GO:0033082	regulation of extrathymic T cell differentiation	biological_process	biological regulation	1	3706	1	12056	1	0.307399	0.621318
GO:0033091	positive regulation of immature T cell proliferation	biological_process	biological adhesion	1	3706	1	12056	1	0.307399	0.621318
GO:0033128	negative regulation of histone phosphorylation	biological_process	biological regulation	1	3706	1	12056	1	0.307399	0.621318
GO:0033137	negative regulation of peptidyl-serine phosphorylation	biological_process	biological regulation	7	3706	16	12056	0.4375	0.193055	0.621318
GO:0033152	immunoglobulin V(D)J recombination	biological_process	cellular process	2	3706	3	12056	0.666667	0.225367	0.621318
GO:0033189	response to vitamin A	biological_process	response to stimulus	1	3706	1	12056	1	0.307399	0.621318
GO:0033206	meiotic cytokinesis	biological_process	cellular process	1	3706	1	12056	1	0.307399	0.621318
GO:0033212	iron assimilation	biological_process	biological regulation	1	3706	1	12056	1	0.307399	0.621318
GO:0033278	cell proliferation in midbrain	biological_process	cell proliferation	3	3706	5	12056	0.6	0.172962	0.621318
GO:0033313	meiotic cell cycle checkpoint	biological_process	biological regulation	1	3706	1	12056	1	0.307399	0.621318
GO:0033345	asparagine catabolic process via L-aspartate	biological_process	cellular process	1	3706	1	12056	1	0.307399	0.621318
GO:0033387	putrescine biosynthetic process from ornithine	biological_process	cellular process	1	3706	1	12056	1	0.307399	0.621318
GO:0033484	nitric oxide homeostasis	biological_process	biological regulation	1	3706	1	12056	1	0.307399	0.621318
GO:0033499	galactose catabolic process via UDP-galactose	biological_process	metabolic process	1	3706	1	12056	1	0.307399	0.621318
GO:0033500	carbohydrate homeostasis	biological_process	biological regulation	1	3706	1	12056	1	0.307399	0.621318
GO:0033522	histone H2A ubiquitination	biological_process	cellular component organization or biogenesis	3	3706	5	12056	0.6	0.172962	0.621318
GO:0033523	histone H2B ubiquitination	biological_process	cellular component organization or biogenesis	5	3706	9	12056	0.555556	0.108047	0.621318
GO:0033561	regulation of water loss via skin	biological_process	biological regulation	1	3706	1	12056	1	0.307399	0.621318
GO:0033599	regulation of mammary gland epithelial cell proliferation	biological_process	biological regulation	1	3706	1	12056	1	0.307399	0.621318
GO:0033600	negative regulation of mammary gland epithelial cell proliferation	biological_process	biological regulation	2	3706	3	12056	0.666667	0.225367	0.621318
GO:0033603	positive regulation of dopamine secretion	biological_process	biological regulation	1	3706	1	12056	1	0.307399	0.621318
GO:0033619	membrane protein proteolysis	biological_process	metabolic process	3	3706	5	12056	0.6	0.172962	0.621318
GO:0033630	positive regulation of cell adhesion mediated by integrin	biological_process	biological adhesion	4	3706	9	12056	0.444444	0.287384	0.621318
GO:0033631	cell-cell adhesion mediated by integrin	biological_process	biological adhesion	3	3706	5	12056	0.6	0.172962	0.621318
GO:0033668	negative regulation by symbiont of host apoptotic process	biological_process	biological regulation	1	3706	1	12056	1	0.307399	0.621318
GO:0033674	positive regulation of kinase activity	biological_process	biological regulation	7	3706	15	12056	0.466667	0.14545	0.621318
GO:0033689	negative regulation of osteoblast proliferation	biological_process	biological regulation	3	3706	6	12056	0.5	0.269476	0.621318
GO:0033690	positive regulation of osteoblast proliferation	biological_process	biological regulation	4	3706	9	12056	0.444444	0.287384	0.621318
GO:0033979	box H/ACA snoRNA metabolic process	biological_process	cellular process	1	3706	1	12056	1	0.307399	0.621318
GO:0034063	stress granule assembly	biological_process	cellular component organization or biogenesis	5	3706	10	12056	0.5	0.163157	0.621318
GO:0034067	protein localization to Golgi apparatus	biological_process	localization	6	3706	13	12056	0.461538	0.180897	0.621318
GO:0034087	establishment of mitotic sister chromatid cohesion	biological_process	cellular component organization or biogenesis	1	3706	1	12056	1	0.307399	0.621318
GO:0034124	regulation of MyD88-dependent toll-like receptor signaling pathway	biological_process	biological regulation	1	3706	1	12056	1	0.307399	0.621318
GO:0034128	negative regulation of MyD88-independent toll-like receptor signaling pathway	biological_process	biological regulation	1	3706	1	12056	1	0.307399	0.621318
GO:0034130	toll-like receptor 1 signaling pathway	biological_process	positive regulation of biological process	1	3706	1	12056	1	0.307399	0.621318
GO:0034136	negative regulation of toll-like receptor 2 signaling pathway	biological_process	biological regulation	2	3706	3	12056	0.666667	0.225367	0.621318
GO:0034137	positive regulation of toll-like receptor 2 signaling pathway	biological_process	biological regulation	3	3706	5	12056	0.6	0.172962	0.621318
GO:0034138	toll-like receptor 3 signaling pathway	biological_process	biological regulation	3	3706	6	12056	0.5	0.269476	0.621318
GO:0034146	toll-like receptor 5 signaling pathway	biological_process	biological regulation	1	3706	1	12056	1	0.307399	0.621318
GO:0034148	negative regulation of toll-like receptor 5 signaling pathway	biological_process	biological regulation	1	3706	1	12056	1	0.307399	0.621318
GO:0034150	toll-like receptor 6 signaling pathway	biological_process	biological regulation	1	3706	1	12056	1	0.307399	0.621318
GO:0034164	negative regulation of toll-like receptor 9 signaling pathway	biological_process	biological regulation	1	3706	1	12056	1	0.307399	0.621318
GO:0034198	cellular response to amino acid starvation	biological_process	cellular process	13	3706	30	12056	0.433333	0.0992726	0.621318
GO:0034242	negative regulation of syncytium formation by plasma membrane fusion	biological_process	biological regulation	1	3706	1	12056	1	0.307399	0.621318
GO:0034244	negative regulation of transcription elongation from RNA polymerase II promoter	biological_process	biological regulation	4	3706	9	12056	0.444444	0.287384	0.621318
GO:0034276	kynurenic acid biosynthetic process	biological_process	cellular process	1	3706	1	12056	1	0.307399	0.621318
GO:0034314	Arp2/3 complex-mediated actin nucleation	biological_process	biological regulation	6	3706	15	12056	0.4	0.300374	0.621318
GO:0034333	adherens junction assembly	biological_process	cellular component organization or biogenesis	3	3706	5	12056	0.6	0.172962	0.621318
GO:0034346	positive regulation of type III interferon production	biological_process	biological regulation	1	3706	1	12056	1	0.307399	0.621318
GO:0034356	NAD biosynthesis via nicotinamide riboside salvage pathway	biological_process	cellular process	1	3706	1	12056	1	0.307399	0.621318
GO:0034371	chylomicron remodeling	biological_process	biological regulation	1	3706	1	12056	1	0.307399	0.621318
GO:0034383	low-density lipoprotein particle clearance	biological_process	biological regulation	4	3706	7	12056	0.571429	0.135766	0.621318
GO:0034395	regulation of transcription from RNA polymerase II promoter in response to iron	biological_process	biological regulation	1	3706	1	12056	1	0.307399	0.621318
GO:0034418	urate biosynthetic process	biological_process	cellular process	1	3706	1	12056	1	0.307399	0.621318
GO:0034435	cholesterol esterification	biological_process	cellular process	2	3706	3	12056	0.666667	0.225367	0.621318
GO:0034446	substrate adhesion-dependent cell spreading	biological_process	biological adhesion	12	3706	33	12056	0.363636	0.298309	0.621318
GO:0034465	response to carbon monoxide	biological_process	response to stimulus	1	3706	1	12056	1	0.307399	0.621318
GO:0034470	ncRNA processing	biological_process	cellular process	1	3706	1	12056	1	0.307399	0.621318
GO:0034497	protein localization to phagophore assembly site	biological_process	cellular component organization or biogenesis	3	3706	6	12056	0.5	0.269476	0.621318
GO:0034613	cellular protein localization	biological_process	localization	14	3706	33	12056	0.424242	0.104421	0.621318
GO:0034642	mitochondrion migration along actin filament	biological_process	cellular process	1	3706	1	12056	1	0.307399	0.621318
GO:0034755	iron ion transmembrane transport	biological_process	localization	3	3706	5	12056	0.6	0.172962	0.621318
GO:0034959	endothelin maturation	biological_process	cellular process	1	3706	1	12056	1	0.307399	0.621318
GO:0035024	negative regulation of Rho protein signal transduction	biological_process	biological regulation	8	3706	18	12056	0.444444	0.157047	0.621318
GO:0035050	embryonic heart tube development	biological_process	developmental process	5	3706	11	12056	0.454545	0.226786	0.621318
GO:0035051	cardiocyte differentiation	biological_process	cellular process	1	3706	1	12056	1	0.307399	0.621318
GO:0035088	establishment or maintenance of apical/basal cell polarity	biological_process	cellular process	1	3706	1	12056	1	0.307399	0.621318
GO:0035106	operant conditioning	biological_process	behavior	1	3706	1	12056	1	0.307399	0.621318
GO:0035108	limb morphogenesis	biological_process	developmental process	9	3706	21	12056	0.428571	0.165849	0.621318
GO:0035116	embryonic hindlimb morphogenesis	biological_process	developmental process	8	3706	19	12056	0.421053	0.201685	0.621318
GO:0035162	embryonic hemopoiesis	biological_process	developmental process	4	3706	9	12056	0.444444	0.287384	0.621318
GO:0035196	production of miRNAs involved in gene silencing by miRNA	biological_process	biological regulation	6	3706	14	12056	0.428571	0.238404	0.621318
GO:0035212	cell competition in a multicellular organism	biological_process	biological regulation	1	3706	1	12056	1	0.307399	0.621318
GO:0035229	positive regulation of glutamate-cysteine ligase activity	biological_process	biological regulation	1	3706	1	12056	1	0.307399	0.621318
GO:0035234	ectopic germ cell programmed cell death	biological_process	cellular process	3	3706	5	12056	0.6	0.172962	0.621318
GO:0035268	protein mannosylation	biological_process	cellular process	1	3706	1	12056	1	0.307399	0.621318
GO:0035278	miRNA mediated inhibition of translation	biological_process	biological regulation	6	3706	13	12056	0.461538	0.180897	0.621318
GO:0035280	miRNA loading onto RISC involved in gene silencing by miRNA	biological_process	biological regulation	4	3706	7	12056	0.571429	0.135766	0.621318
GO:0035281	pre-miRNA export from nucleus	biological_process	biological regulation	1	3706	1	12056	1	0.307399	0.621318
GO:0035304	regulation of protein dephosphorylation	biological_process	biological regulation	1	3706	1	12056	1	0.307399	0.621318
GO:0035331	negative regulation of hippo signaling	biological_process	biological regulation	3	3706	5	12056	0.6	0.172962	0.621318
GO:0035377	transepithelial water transport	biological_process	localization	1	3706	1	12056	1	0.307399	0.621318
GO:0035409	histone H3-Y41 phosphorylation	biological_process	cellular component organization or biogenesis	1	3706	1	12056	1	0.307399	0.621318
GO:0035437	maintenance of protein localization in endoplasmic reticulum	biological_process	localization	1	3706	1	12056	1	0.307399	0.621318
GO:0035491	positive regulation of leukotriene production involved in inflammatory response	biological_process	biological regulation	1	3706	1	12056	1	0.307399	0.621318
GO:0035498	carnosine metabolic process	biological_process	cellular process	1	3706	1	12056	1	0.307399	0.621318
GO:0035505	positive regulation of myosin light chain kinase activity	biological_process	biological regulation	1	3706	1	12056	1	0.307399	0.621318
GO:0035509	negative regulation of myosin-light-chain-phosphatase activity	biological_process	biological regulation	3	3706	5	12056	0.6	0.172962	0.621318
GO:0035513	oxidative RNA demethylation	biological_process	cellular process	1	3706	1	12056	1	0.307399	0.621318
GO:0035549	positive regulation of interferon-beta secretion	biological_process	biological regulation	3	3706	5	12056	0.6	0.172962	0.621318
GO:0035565	regulation of pronephros size	biological_process	biological regulation	1	3706	1	12056	1	0.307399	0.621318
GO:0035567	non-canonical Wnt signaling pathway	biological_process	biological regulation	3	3706	6	12056	0.5	0.269476	0.621318
GO:0035584	calcium-mediated signaling using intracellular calcium source	biological_process	biological regulation	6	3706	13	12056	0.461538	0.180897	0.621318
GO:0035607	fibroblast growth factor receptor signaling pathway involved in orbitofrontal cortex development	biological_process	biological regulation	1	3706	1	12056	1	0.307399	0.621318
GO:0035621	ER to Golgi ceramide transport	biological_process	localization	2	3706	3	12056	0.666667	0.225367	0.621318
GO:0035645	enteric smooth muscle cell differentiation	biological_process	cellular process	1	3706	1	12056	1	0.307399	0.621318
GO:0035665	TIRAP-dependent toll-like receptor 4 signaling pathway	biological_process	biological regulation	1	3706	1	12056	1	0.307399	0.621318
GO:0035696	monocyte extravasation	biological_process	cellular process	1	3706	1	12056	1	0.307399	0.621318
GO:0035702	monocyte homeostasis	biological_process	biological regulation	1	3706	1	12056	1	0.307399	0.621318
GO:0035710	CD4-positive, alpha-beta T cell activation	biological_process	cellular process	1	3706	1	12056	1	0.307399	0.621318
GO:0035721	intraciliary retrograde transport	biological_process	cellular process	5	3706	10	12056	0.5	0.163157	0.621318
GO:0035729	cellular response to hepatocyte growth factor stimulus	biological_process	cellular process	5	3706	12	12056	0.416667	0.296052	0.621318
GO:0035735	intraciliary transport involved in cilium assembly	biological_process	cellular component organization or biogenesis	3	3706	5	12056	0.6	0.172962	0.621318
GO:0035750	protein localization to myelin sheath abaxonal region	biological_process	localization	1	3706	1	12056	1	0.307399	0.621318
GO:0035767	endothelial cell chemotaxis	biological_process	cellular process	3	3706	6	12056	0.5	0.269476	0.621318
GO:0035768	endothelial cell chemotaxis to fibroblast growth factor	biological_process	cellular process	1	3706	1	12056	1	0.307399	0.621318
GO:0035769	B cell chemotaxis across high endothelial venule	biological_process	cellular process	1	3706	1	12056	1	0.307399	0.621318
GO:0035780	CD80 biosynthetic process	biological_process	cellular process	1	3706	1	12056	1	0.307399	0.621318
GO:0035790	platelet-derived growth factor receptor-alpha signaling pathway	biological_process	biological regulation	1	3706	1	12056	1	0.307399	0.621318
GO:0035795	negative regulation of mitochondrial membrane permeability	biological_process	biological regulation	1	3706	1	12056	1	0.307399	0.621318
GO:0035809	regulation of urine volume	biological_process	biological regulation	2	3706	3	12056	0.666667	0.225367	0.621318
GO:0035810	positive regulation of urine volume	biological_process	biological regulation	4	3706	7	12056	0.571429	0.135766	0.621318
GO:0035821	modification of morphology or physiology of other organism	biological_process	multi-organism process	1	3706	1	12056	1	0.307399	0.621318
GO:0035853	chromosome passenger complex localization to spindle midzone	biological_process	localization	1	3706	1	12056	1	0.307399	0.621318
GO:0035880	embryonic nail plate morphogenesis	biological_process	developmental process	1	3706	1	12056	1	0.307399	0.621318
GO:0035886	vascular smooth muscle cell differentiation	biological_process	cellular process	1	3706	1	12056	1	0.307399	0.621318
GO:0035904	aorta development	biological_process	developmental process	8	3706	19	12056	0.421053	0.201685	0.621318
GO:0035905	ascending aorta development	biological_process	developmental process	1	3706	1	12056	1	0.307399	0.621318
GO:0035906	descending aorta development	biological_process	developmental process	1	3706	1	12056	1	0.307399	0.621318
GO:0035928	rRNA import into mitochondrion	biological_process	localization	2	3706	3	12056	0.666667	0.225367	0.621318
GO:0035945	mitochondrial ncRNA surveillance	biological_process	cellular process	1	3706	1	12056	1	0.307399	0.621318
GO:0035946	mitochondrial mRNA surveillance	biological_process	cellular process	1	3706	1	12056	1	0.307399	0.621318
GO:0035964	COPI-coated vesicle budding	biological_process	cellular component organization or biogenesis	1	3706	1	12056	1	0.307399	0.621318
GO:0035994	response to muscle stretch	biological_process	response to stimulus	4	3706	8	12056	0.5	0.207678	0.621318
GO:0036010	protein localization to endosome	biological_process	localization	3	3706	6	12056	0.5	0.269476	0.621318
GO:0036016	cellular response to interleukin-3	biological_process	cellular process	1	3706	1	12056	1	0.307399	0.621318
GO:0036046	protein demalonylation	biological_process	cellular process	1	3706	1	12056	1	0.307399	0.621318
GO:0036047	peptidyl-lysine demalonylation	biological_process	cellular process	1	3706	1	12056	1	0.307399	0.621318
GO:0036048	protein desuccinylation	biological_process	cellular process	1	3706	1	12056	1	0.307399	0.621318
GO:0036049	peptidyl-lysine desuccinylation	biological_process	cellular process	1	3706	1	12056	1	0.307399	0.621318
GO:0036091	positive regulation of transcription from RNA polymerase II promoter in response to oxidative stress	biological_process	biological regulation	2	3706	3	12056	0.666667	0.225367	0.621318
GO:0036111	very long-chain fatty-acyl-CoA metabolic process	biological_process	cellular process	1	3706	1	12056	1	0.307399	0.621318
GO:0036112	medium-chain fatty-acyl-CoA metabolic process	biological_process	cellular process	1	3706	1	12056	1	0.307399	0.621318
GO:0036113	very long-chain fatty-acyl-CoA catabolic process	biological_process	cellular process	1	3706	1	12056	1	0.307399	0.621318
GO:0036257	multivesicular body organization	biological_process	cellular component organization or biogenesis	1	3706	1	12056	1	0.307399	0.621318
GO:0036258	multivesicular body assembly	biological_process	cellular component organization or biogenesis	2	3706	3	12056	0.666667	0.225367	0.621318
GO:0036261	7-methylguanosine cap hypermethylation	biological_process	cellular process	1	3706	1	12056	1	0.307399	0.621318
GO:0036265	RNA (guanine-N7)-methylation	biological_process	cellular process	1	3706	1	12056	1	0.307399	0.621318
GO:0036333	hepatocyte homeostasis	biological_process	biological regulation	1	3706	1	12056	1	0.307399	0.621318
GO:0036336	dendritic cell migration	biological_process	cellular process	2	3706	3	12056	0.666667	0.225367	0.621318
GO:0036337	Fas signaling pathway	biological_process	biological regulation	1	3706	1	12056	1	0.307399	0.621318
GO:0036342	post-anal tail morphogenesis	biological_process	developmental process	6	3706	15	12056	0.4	0.300374	0.621318
GO:0036344	platelet morphogenesis	biological_process	cellular component organization or biogenesis	1	3706	1	12056	1	0.307399	0.621318
GO:0036351	histone H2A-K13 ubiquitination	biological_process	cellular component organization or biogenesis	1	3706	1	12056	1	0.307399	0.621318
GO:0036352	histone H2A-K15 ubiquitination	biological_process	cellular component organization or biogenesis	1	3706	1	12056	1	0.307399	0.621318
GO:0036353	histone H2A-K119 monoubiquitination	biological_process	cellular component organization or biogenesis	3	3706	6	12056	0.5	0.269476	0.621318
GO:0036372	opsin transport	biological_process	localization	1	3706	1	12056	1	0.307399	0.621318
GO:0036378	calcitriol biosynthetic process from calciol	biological_process	biological regulation	1	3706	1	12056	1	0.307399	0.621318
GO:0036414	histone citrullination	biological_process	cellular component organization or biogenesis	1	3706	1	12056	1	0.307399	0.621318
GO:0036481	intrinsic apoptotic signaling pathway in response to hydrogen peroxide	biological_process	biological regulation	1	3706	1	12056	1	0.307399	0.621318
GO:0036494	positive regulation of translation initiation in response to endoplasmic reticulum stress	biological_process	biological regulation	1	3706	1	12056	1	0.307399	0.621318
GO:0036496	regulation of translational initiation by eIF2 alpha dephosphorylation	biological_process	biological regulation	1	3706	1	12056	1	0.307399	0.621318
GO:0036499	PERK-mediated unfolded protein response	biological_process	biological regulation	1	3706	1	12056	1	0.307399	0.621318
GO:0036503	ERAD pathway	biological_process	cellular process	4	3706	9	12056	0.444444	0.287384	0.621318
GO:0036517	chemoattraction of serotonergic neuron axon	biological_process	cellular component organization or biogenesis	1	3706	1	12056	1	0.307399	0.621318
GO:0038001	paracrine signaling	biological_process	cellular process	2	3706	3	12056	0.666667	0.225367	0.621318
GO:0038030	non-canonical Wnt signaling pathway via MAPK cascade	biological_process	biological regulation	1	3706	1	12056	1	0.307399	0.621318
GO:0038031	non-canonical Wnt signaling pathway via JNK cascade	biological_process	biological regulation	2	3706	3	12056	0.666667	0.225367	0.621318
GO:0038033	positive regulation of endothelial cell chemotaxis by VEGF-activated vascular endothelial growth factor receptor signaling pathway	biological_process	biological regulation	2	3706	3	12056	0.666667	0.225367	0.621318
GO:0038063	collagen-activated tyrosine kinase receptor signaling pathway	biological_process	biological regulation	4	3706	8	12056	0.5	0.207678	0.621318
GO:0038084	vascular endothelial growth factor signaling pathway	biological_process	biological regulation	3	3706	6	12056	0.5	0.269476	0.621318
GO:0038089	positive regulation of cell migration by vascular endothelial growth factor signaling pathway	biological_process	biological regulation	1	3706	1	12056	1	0.307399	0.621318
GO:0038091	positive regulation of cell proliferation by VEGF-activated platelet derived growth factor receptor signaling pathway	biological_process	biological regulation	2	3706	3	12056	0.666667	0.225367	0.621318
GO:0038098	sequestering of BMP from receptor via BMP binding	biological_process	biological regulation	1	3706	1	12056	1	0.307399	0.621318
GO:0038115	chemokine (C-C motif) ligand 19 signaling pathway	biological_process	biological regulation	1	3706	1	12056	1	0.307399	0.621318
GO:0038129	ERBB3 signaling pathway	biological_process	biological regulation	1	3706	1	12056	1	0.307399	0.621318
GO:0038133	ERBB2-ERBB3 signaling pathway	biological_process	biological regulation	1	3706	1	12056	1	0.307399	0.621318
GO:0038154	interleukin-11-mediated signaling pathway	biological_process	biological regulation	1	3706	1	12056	1	0.307399	0.621318
GO:0038166	angiotensin-activated signaling pathway	biological_process	biological regulation	3	3706	6	12056	0.5	0.269476	0.621318
GO:0038172	interleukin-33-mediated signaling pathway	biological_process	biological regulation	1	3706	1	12056	1	0.307399	0.621318
GO:0038179	neurotrophin signaling pathway	biological_process	biological regulation	1	3706	1	12056	1	0.307399	0.621318
GO:0038195	urokinase plasminogen activator signaling pathway	biological_process	biological regulation	1	3706	1	12056	1	0.307399	0.621318
GO:0038202	TORC1 signaling	biological_process	biological regulation	3	3706	5	12056	0.6	0.172962	0.621318
GO:0038203	TORC2 signaling	biological_process	biological regulation	2	3706	3	12056	0.666667	0.225367	0.621318
GO:0039019	pronephric nephron development	biological_process	developmental process	1	3706	1	12056	1	0.307399	0.621318
GO:0039020	pronephric nephron tubule development	biological_process	developmental process	1	3706	1	12056	1	0.307399	0.621318
GO:0039521	suppression by virus of host autophagy	biological_process	biological regulation	1	3706	1	12056	1	0.307399	0.621318
GO:0039529	RIG-I signaling pathway	biological_process	biological regulation	1	3706	1	12056	1	0.307399	0.621318
GO:0039530	MDA-5 signaling pathway	biological_process	biological regulation	1	3706	1	12056	1	0.307399	0.621318
GO:0040015	negative regulation of multicellular organism growth	biological_process	biological regulation	4	3706	8	12056	0.5	0.207678	0.621318
GO:0040018	positive regulation of multicellular organism growth	biological_process	biological regulation	10	3706	25	12056	0.4	0.212521	0.621318
GO:0040031	snRNA modification	biological_process	cellular process	1	3706	1	12056	1	0.307399	0.621318
GO:0040037	negative regulation of fibroblast growth factor receptor signaling pathway	biological_process	biological regulation	5	3706	10	12056	0.5	0.163157	0.621318
GO:0042023	DNA endoreduplication	biological_process	cellular process	1	3706	1	12056	1	0.307399	0.621318
GO:0042060	wound healing	biological_process	response to stimulus	12	3706	28	12056	0.428571	0.119285	0.621318
GO:0042092	type 2 immune response	biological_process	immune system process	1	3706	1	12056	1	0.307399	0.621318
GO:0042104	positive regulation of activated T cell proliferation	biological_process	biological adhesion	5	3706	12	12056	0.416667	0.296052	0.621318
GO:0042110	T cell activation	biological_process	cellular process	8	3706	20	12056	0.4	0.250649	0.621318
GO:0042113	B cell activation	biological_process	cellular process	4	3706	9	12056	0.444444	0.287384	0.621318
GO:0042118	endothelial cell activation	biological_process	cellular process	4	3706	7	12056	0.571429	0.135766	0.621318
GO:0042136	neurotransmitter biosynthetic process	biological_process	biological regulation	2	3706	3	12056	0.666667	0.225367	0.621318
GO:0042168	heme metabolic process	biological_process	cellular process	2	3706	3	12056	0.666667	0.225367	0.621318
GO:0042180	cellular ketone metabolic process	biological_process	cellular process	1	3706	1	12056	1	0.307399	0.621318
GO:0042182	ketone catabolic process	biological_process	cellular process	1	3706	1	12056	1	0.307399	0.621318
GO:0042220	response to cocaine	biological_process	response to stimulus	3	3706	6	12056	0.5	0.269476	0.621318
GO:0042228	interleukin-8 biosynthetic process	biological_process	metabolic process	1	3706	1	12056	1	0.307399	0.621318
GO:0042246	tissue regeneration	biological_process	developmental process	5	3706	9	12056	0.555556	0.108047	0.621318
GO:0042247	establishment of planar polarity of follicular epithelium	biological_process	cellular process	1	3706	1	12056	1	0.307399	0.621318
GO:0042255	ribosome assembly	biological_process	cellular component organization or biogenesis	1	3706	1	12056	1	0.307399	0.621318
GO:0042270	protection from natural killer cell mediated cytotoxicity	biological_process	biological regulation	1	3706	1	12056	1	0.307399	0.621318
GO:0042274	ribosomal small subunit biogenesis	biological_process	cellular component organization or biogenesis	4	3706	7	12056	0.571429	0.135766	0.621318
GO:0042308	negative regulation of protein import into nucleus	biological_process	biological regulation	5	3706	9	12056	0.555556	0.108047	0.621318
GO:0042310	vasoconstriction	biological_process	biological regulation	6	3706	12	12056	0.5	0.129813	0.621318
GO:0042313	protein kinase C deactivation	biological_process	biological regulation	1	3706	1	12056	1	0.307399	0.621318
GO:0042352	GDP-L-fucose salvage	biological_process	cellular process	1	3706	1	12056	1	0.307399	0.621318
GO:0042369	vitamin D catabolic process	biological_process	cellular process	1	3706	1	12056	1	0.307399	0.621318
GO:0042403	thyroid hormone metabolic process	biological_process	biological regulation	2	3706	3	12056	0.666667	0.225367	0.621318
GO:0042407	cristae formation	biological_process	cellular component organization or biogenesis	4	3706	9	12056	0.444444	0.287384	0.621318
GO:0042445	hormone metabolic process	biological_process	biological regulation	4	3706	9	12056	0.444444	0.287384	0.621318
GO:0042447	hormone catabolic process	biological_process	biological regulation	2	3706	3	12056	0.666667	0.225367	0.621318
GO:0042472	inner ear morphogenesis	biological_process	developmental process	15	3706	42	12056	0.357143	0.292156	0.621318
GO:0042473	outer ear morphogenesis	biological_process	developmental process	3	3706	6	12056	0.5	0.269476	0.621318
GO:0042482	positive regulation of odontogenesis	biological_process	biological regulation	1	3706	1	12056	1	0.307399	0.621318
GO:0042488	positive regulation of odontogenesis of dentin-containing tooth	biological_process	biological regulation	1	3706	1	12056	1	0.307399	0.621318
GO:0042489	negative regulation of odontogenesis of dentin-containing tooth	biological_process	biological regulation	1	3706	1	12056	1	0.307399	0.621318
GO:0042531	positive regulation of tyrosine phosphorylation of STAT protein	biological_process	cellular process	15	3706	36	12056	0.416667	0.108861	0.621318
GO:0042572	retinol metabolic process	biological_process	biological regulation	7	3706	17	12056	0.411765	0.245823	0.621318
GO:0042574	retinal metabolic process	biological_process	cellular process	5	3706	11	12056	0.454545	0.226786	0.621318
GO:0042594	response to starvation	biological_process	response to stimulus	4	3706	9	12056	0.444444	0.287384	0.621318
GO:0042628	mating plug formation	biological_process	behavior	1	3706	1	12056	1	0.307399	0.621318
GO:0042659	regulation of cell fate specification	biological_process	biological regulation	1	3706	1	12056	1	0.307399	0.621318
GO:0042730	fibrinolysis	biological_process	biological regulation	5	3706	11	12056	0.454545	0.226786	0.621318
GO:0042733	embryonic digit morphogenesis	biological_process	developmental process	18	3706	44	12056	0.409091	0.0985965	0.621318
GO:0042749	regulation of circadian sleep/wake cycle	biological_process	behavior	1	3706	1	12056	1	0.307399	0.621318
GO:0042759	long-chain fatty acid biosynthetic process	biological_process	cellular process	2	3706	3	12056	0.666667	0.225367	0.621318
GO:0042771	intrinsic apoptotic signaling pathway in response to DNA damage by p53 class mediator	biological_process	biological regulation	9	3706	22	12056	0.409091	0.20794	0.621318
GO:0042776	mitochondrial ATP synthesis coupled proton transport	biological_process	cellular process	1	3706	1	12056	1	0.307399	0.621318
[truncated: 4,576 more rows]

## Sheet: cellular_component
GO_C Term ID	GO_C Term Desc	GO_C Term Level1	GO_C Term Level2	Term Candidate Gene Num	Total Candidate Gene Num	Term Gene Num	Total Gene Num	Rich Ratio	P value	Q value
GO:0005737	cytoplasm	cellular_component	cell part	953	3766	2454	12308	0.388346	1.2631e-22	1.28709e-19
GO:0005829	cytosol	cellular_component	cell part	750	3766	1934	12308	0.387797	3.85232e-17	1.96276e-14
GO:0005730	nucleolus	cellular_component	cell	221	3766	492	12308	0.449187	6.40972e-12	2.17717e-09
GO:0005634	nucleus	cellular_component	cell	1052	3766	3038	12308	0.34628	1.99026e-08	5.07019e-06
GO:0005783	endoplasmic reticulum	cellular_component	cell	243	3766	608	12308	0.399671	3.05642e-07	6.22897e-05
GO:0005654	nucleoplasm	cellular_component	membrane-enclosed lumen	527	3766	1482	12308	0.355601	7.08432e-06	0.00103127
GO:0048471	perinuclear region of cytoplasm	cellular_component	cell	133	3766	315	12308	0.422222	6.54954e-06	0.00103127
GO:0071013	catalytic step 2 spliceosome	cellular_component	cell	31	3766	53	12308	0.584906	2.31893e-05	0.00295373
GO:0009986	cell surface	cellular_component	cell	129	3766	316	12308	0.408228	6.04573e-05	0.00684511
GO:0005832	chaperonin-containing T-complex	cellular_component	cell	8	3766	8	12308	1	7.64363e-05	0.00721076
GO:0045177	apical part of cell	cellular_component	cell	35	3766	65	12308	0.538462	7.78395e-05	0.00721076
GO:0000932	P-body	cellular_component	cell	25	3766	42	12308	0.595238	9.58123e-05	0.00813606
GO:0005925	focal adhesion	cellular_component	cell junction	50	3766	104	12308	0.480769	0.000131718	0.0103247
GO:0005681	spliceosomal complex	cellular_component	cell	26	3766	46	12308	0.565217	0.000227474	0.0154531
GO:1990904	ribonucleoprotein complex	cellular_component	protein-containing complex	36	3766	70	12308	0.514286	0.000212641	0.0154531
GO:0001650	fibrillar center	cellular_component	cell	46	3766	96	12308	0.479167	0.000264923	0.0167803
GO:0030176	integral component of endoplasmic reticulum membrane	cellular_component	cell	30	3766	56	12308	0.535714	0.000279945	0.0167803
GO:0005856	cytoskeleton	cellular_component	cell	86	3766	206	12308	0.417476	0.000413478	0.0191515
GO:0005905	clathrin-coated pit	cellular_component	cell	19	3766	31	12308	0.612903	0.000392824	0.0191515
GO:0010494	cytoplasmic stress granule	cellular_component	cell	23	3766	40	12308	0.575	0.000369885	0.0191515
GO:0032991	protein-containing complex	cellular_component	protein-containing complex	137	3766	351	12308	0.390313	0.000396785	0.0191515
GO:0045121	membrane raft	cellular_component	membrane	49	3766	105	12308	0.466667	0.000373543	0.0191515
GO:0043231	intracellular membrane-bounded organelle	cellular_component	cell	180	3766	479	12308	0.375783	0.000522446	0.0231466
GO:0000502	proteasome complex	cellular_component	cell	20	3766	34	12308	0.588235	0.000593015	0.0251784
GO:0070062	extracellular exosome	cellular_component	extracellular region	29	3766	56	12308	0.517857	0.000737143	0.030046
GO:0005811	lipid droplet	cellular_component	cell	21	3766	37	12308	0.567568	0.000837676	0.0316145
GO:0032040	small-subunit processome	cellular_component	protein-containing complex	6	3766	6	12308	1	0.000818381	0.0316145
GO:0055037	recycling endosome	cellular_component	cell	32	3766	64	12308	0.5	0.00088389	0.0321673
GO:0005911	cell-cell junction	cellular_component	cell junction	54	3766	125	12308	0.432	0.00186805	0.0634513
GO:0071944	cell periphery	cellular_component	cell	24	3766	46	12308	0.521739	0.00180775	0.0634513
GO:0042470	melanosome	cellular_component	cell	21	3766	39	12308	0.538462	0.0020685	0.0679937
GO:0005769	early endosome	cellular_component	cell	57	3766	134	12308	0.425373	0.00218441	0.0695597
GO:0070761	pre-snoRNP complex	cellular_component	protein-containing complex	5	3766	5	12308	1	0.00267709	0.0826654
GO:0032420	stereocilium	cellular_component	cell	12	3766	19	12308	0.631579	0.003371	0.101031
GO:0000176	nuclear exosome (RNase complex)	cellular_component	cell	7	3766	9	12308	0.777778	0.00484313	0.107286
GO:0005697	telomerase holoenzyme complex	cellular_component	cell	7	3766	9	12308	0.777778	0.00484313	0.107286
GO:0005789	endoplasmic reticulum membrane	cellular_component	cell	103	3766	269	12308	0.3829	0.00394722	0.107286
GO:0005839	proteasome core complex	cellular_component	cell	11	3766	17	12308	0.647059	0.00382172	0.107286
GO:0005901	caveola	cellular_component	cell	21	3766	41	12308	0.512195	0.00456239	0.107286
GO:0019773	proteasome core complex, alpha-subunit complex	cellular_component	cell	6	3766	7	12308	0.857143	0.00422788	0.107286
GO:0030663	COPI-coated vesicle membrane	cellular_component	cell	7	3766	9	12308	0.777778	0.00484313	0.107286
GO:0031982	vesicle	cellular_component	organelle	30	3766	64	12308	0.46875	0.00443324	0.107286
GO:0032045	guanyl-nucleotide exchange factor complex	cellular_component	cell	7	3766	9	12308	0.777778	0.00484313	0.107286
GO:0071007	U2-type catalytic step 2 spliceosome	cellular_component	cell	14	3766	24	12308	0.583333	0.00440453	0.107286
GO:0098978	glutamatergic synapse	cellular_component	synapse	78	3766	197	12308	0.395939	0.00422412	0.107286
GO:0099055	integral component of postsynaptic membrane	cellular_component	cell	10	3766	15	12308	0.666667	0.00426691	0.107286
GO:0005887	integral component of plasma membrane	cellular_component	cell	132	3766	357	12308	0.369748	0.00524409	0.113696
GO:0045111	intermediate filament cytoskeleton	cellular_component	cell	20	3766	39	12308	0.512821	0.00548686	0.116481
GO:0005913	cell-cell adherens junction	cellular_component	cell junction	19	3766	37	12308	0.513514	0.00660406	0.137338
GO:0030027	lamellipodium	cellular_component	cell	43	3766	101	12308	0.425743	0.00702137	0.143095
GO:0005794	Golgi apparatus	cellular_component	organelle	214	3766	609	12308	0.351396	0.00764174	0.152685
GO:0031252	cell leading edge	cellular_component	cell	18	3766	35	12308	0.514286	0.00795594	0.155906
GO:0002102	podosome	cellular_component	cell	10	3766	16	12308	0.625	0.00827414	0.156136
GO:0031410	cytoplasmic vesicle	cellular_component	cell	65	3766	164	12308	0.396341	0.00823766	0.156136
GO:0005871	kinesin complex	cellular_component	cell	4	3766	4	12308	1	0.0087557	0.159322
GO:0030485	smooth muscle contractile fiber	cellular_component	cell	4	3766	4	12308	1	0.0087557	0.159322
GO:0009898	cytoplasmic side of plasma membrane	cellular_component	cell	15	3766	28	12308	0.535714	0.00937119	0.16753
GO:0071005	U2-type precatalytic spliceosome	cellular_component	cell	17	3766	33	12308	0.515152	0.00959414	0.168559
GO:0000139	Golgi membrane	cellular_component	cell part	60	3766	152	12308	0.394737	0.0118892	0.190595
GO:0002199	zona pellucida receptor complex	cellular_component	protein-containing complex	5	3766	6	12308	0.833333	0.0119706	0.190595
GO:0016010	dystrophin-associated glycoprotein complex	cellular_component	cell	5	3766	6	12308	0.833333	0.0119706	0.190595
GO:0030126	COPI vesicle coat	cellular_component	cell	7	3766	10	12308	0.7	0.011878	0.190595
GO:0034702	ion channel complex	cellular_component	membrane	5	3766	6	12308	0.833333	0.0119706	0.190595
GO:0036513	Derlin-1 retrotranslocation complex	cellular_component	cell	7	3766	10	12308	0.7	0.011878	0.190595
GO:0033116	endoplasmic reticulum-Golgi intermediate compartment membrane	cellular_component	cell	6	3766	8	12308	0.75	0.0125135	0.196174
GO:0030175	filopodium	cellular_component	cell	19	3766	39	12308	0.487179	0.0132623	0.204762
GO:0015030	Cajal body	cellular_component	cell	15	3766	29	12308	0.517241	0.0140004	0.2098
GO:0030136	clathrin-coated vesicle	cellular_component	organelle	15	3766	29	12308	0.517241	0.0140004	0.2098
GO:0042995	cell projection	cellular_component	cell	29	3766	66	12308	0.439394	0.0149185	0.220319
GO:0001725	stress fiber	cellular_component	cell	18	3766	37	12308	0.486486	0.0160011	0.232931
GO:0005615	extracellular space	cellular_component	extracellular region part	189	3766	543	12308	0.348066	0.0173883	0.249558
GO:0005938	cell cortex	cellular_component	cell	25	3766	56	12308	0.446429	0.0183168	0.259234
GO:0005623	cell	cellular_component	cell	52	3766	132	12308	0.393939	0.0189862	0.261445
GO:0016604	nuclear body	cellular_component	cell	76	3766	202	12308	0.376238	0.0187996	0.261445
GO:0005852	eukaryotic translation initiation factor 3 complex	cellular_component	cell	8	3766	13	12308	0.615385	0.0205415	0.275419
GO:0035145	exon-exon junction complex	cellular_component	cell	8	3766	13	12308	0.615385	0.0205415	0.275419
GO:0017101	aminoacyl-tRNA synthetase multienzyme complex	cellular_component	cell	7	3766	11	12308	0.636364	0.0240896	0.318796
GO:0001652	granular component	cellular_component	cell	3	3766	3	12308	1	0.0286311	0.32717
GO:0005683	U7 snRNP	cellular_component	cell	3	3766	3	12308	1	0.0286311	0.32717
GO:0005686	U2 snRNP	cellular_component	cell	4	3766	5	12308	0.8	0.0330701	0.32717
GO:0005688	U6 snRNP	cellular_component	cell	4	3766	5	12308	0.8	0.0330701	0.32717
GO:0008537	proteasome activator complex	cellular_component	cell	3	3766	3	12308	1	0.0286311	0.32717
GO:0016281	eukaryotic translation initiation factor 4F complex	cellular_component	cell	3	3766	3	12308	1	0.0286311	0.32717
GO:0030132	clathrin coat of coated pit	cellular_component	cell	5	3766	7	12308	0.714286	0.0313276	0.32717
GO:0030688	preribosome, small subunit precursor	cellular_component	protein-containing complex	4	3766	5	12308	0.8	0.0330701	0.32717
GO:0032587	ruffle membrane	cellular_component	cell	20	3766	44	12308	0.454545	0.0266505	0.32717
GO:0034457	Mpp10 complex	cellular_component	cell	3	3766	3	12308	1	0.0286311	0.32717
GO:0034464	BBSome	cellular_component	cell	5	3766	7	12308	0.714286	0.0313276	0.32717
GO:0034663	endoplasmic reticulum chaperone complex	cellular_component	cell	4	3766	5	12308	0.8	0.0330701	0.32717
GO:0035631	CD40 receptor complex	cellular_component	cell	5	3766	7	12308	0.714286	0.0313276	0.32717
GO:0042612	MHC class I protein complex	cellular_component	cell	4	3766	5	12308	0.8	0.0330701	0.32717
GO:0043197	dendritic spine	cellular_component	cell	18	3766	39	12308	0.461538	0.029258	0.32717
GO:0043235	receptor complex	cellular_component	protein-containing complex	38	3766	95	12308	0.4	0.0318288	0.32717
GO:0046540	U4/U6 x U5 tri-snRNP complex	cellular_component	cell	11	3766	21	12308	0.52381	0.0303715	0.32717
GO:0048500	signal recognition particle	cellular_component	cell	6	3766	9	12308	0.666667	0.0278544	0.32717
GO:0071541	eukaryotic translation initiation factor 3 complex, eIF3m	cellular_component	cell	5	3766	7	12308	0.714286	0.0313276	0.32717
GO:0097452	GAIT complex	cellular_component	protein-containing complex	3	3766	3	12308	1	0.0286311	0.32717
GO:0097550	transcriptional preinitiation complex	cellular_component	protein-containing complex	4	3766	5	12308	0.8	0.0330701	0.32717
GO:0098684	photoreceptor ribbon synapse	cellular_component	synapse	5	3766	7	12308	0.714286	0.0313276	0.32717
GO:1902636	kinociliary basal body	cellular_component	cell part	3	3766	3	12308	1	0.0286311	0.32717
GO:1903561	extracellular vesicle	cellular_component	extracellular region	3	3766	3	12308	1	0.0286311	0.32717
GO:1990357	terminal web	cellular_component	cell	3	3766	3	12308	1	0.0286311	0.32717
GO:1990726	Lsm1-7-Pat1 complex	cellular_component	protein-containing complex	3	3766	3	12308	1	0.0286311	0.32717
GO:0005791	rough endoplasmic reticulum	cellular_component	cell	8	3766	14	12308	0.571429	0.0352481	0.345363
GO:1904115	axon cytoplasm	cellular_component	cell	12	3766	24	12308	0.5	0.0362923	0.352208
GO:0009897	external side of plasma membrane	cellular_component	cell part	51	3766	134	12308	0.380597	0.0385381	0.370475
GO:0030127	COPII vesicle coat	cellular_component	cell	7	3766	12	12308	0.583333	0.0427426	0.403285
GO:0033290	eukaryotic 48S preinitiation complex	cellular_component	cell	7	3766	12	12308	0.583333	0.0427426	0.403285
GO:0005813	centrosome	cellular_component	cell part	119	3766	340	12308	0.35	0.0433158	0.404943
GO:0031226	intrinsic component of plasma membrane	cellular_component	cell	11	3766	22	12308	0.5	0.0443079	0.410452
GO:0009925	basal plasma membrane	cellular_component	cell	9	3766	17	12308	0.529412	0.0453405	0.416234
GO:0030659	cytoplasmic vesicle membrane	cellular_component	cell	17	3766	38	12308	0.447368	0.0460377	0.418861
GO:0001726	ruffle	cellular_component	cell	23	3766	55	12308	0.418182	0.0508433	0.455202
GO:0005847	mRNA cleavage and polyadenylation specificity factor complex	cellular_component	cell	6	3766	10	12308	0.6	0.0518189	0.455202
GO:0016442	RISC complex	cellular_component	protein-containing complex	6	3766	10	12308	0.6	0.0518189	0.455202
GO:0071782	endoplasmic reticulum tubular network	cellular_component	cell	6	3766	10	12308	0.6	0.0518189	0.455202
GO:0000790	nuclear chromatin	cellular_component	cell	40	3766	107	12308	0.373832	0.0788881	0.465292
GO:0000813	ESCRT I complex	cellular_component	cell	5	3766	8	12308	0.625	0.0626843	0.465292
GO:0000839	Hrd1p ubiquitin ligase ERAD-L complex	cellular_component	cell	2	3766	2	12308	1	0.0936064	0.465292
GO:0002178	palmitoyltransferase complex	cellular_component	protein-containing complex	2	3766	2	12308	1	0.0936064	0.465292
GO:0002944	cyclin K-CDK12 complex	cellular_component	cell	2	3766	2	12308	1	0.0936064	0.465292
GO:0005606	laminin-1 complex	cellular_component	extracellular region	2	3766	2	12308	1	0.0936064	0.465292
GO:0005608	laminin-3 complex	cellular_component	extracellular region	2	3766	2	12308	1	0.0936064	0.465292
GO:0005732	small nucleolar ribonucleoprotein complex	cellular_component	protein-containing complex	4	3766	6	12308	0.666667	0.0752691	0.465292
GO:0005736	RNA polymerase I complex	cellular_component	cell	4	3766	6	12308	0.666667	0.0752691	0.465292
GO:0005757	mitochondrial permeability transition pore complex	cellular_component	cell	3	3766	4	12308	0.75	0.0882574	0.465292
GO:0005758	mitochondrial intermembrane space	cellular_component	cell	14	3766	32	12308	0.4375	0.079965	0.465292
GO:0005765	lysosomal membrane	cellular_component	cell	26	3766	66	12308	0.393939	0.0797737	0.465292
GO:0005785	signal recognition particle receptor complex	cellular_component	cell	3	3766	4	12308	0.75	0.0882574	0.465292
GO:0005786	signal recognition particle, endoplasmic reticulum targeting	cellular_component	cell	4	3766	6	12308	0.666667	0.0752691	0.465292
GO:0005828	kinetochore microtubule	cellular_component	cell	4	3766	6	12308	0.666667	0.0752691	0.465292
GO:0005851	eukaryotic translation initiation factor 2B complex	cellular_component	cell	4	3766	6	12308	0.666667	0.0752691	0.465292
GO:0005900	oncostatin-M receptor complex	cellular_component	cell	2	3766	2	12308	1	0.0936064	0.465292
GO:0005902	microvillus	cellular_component	cell	16	3766	37	12308	0.432432	0.0705997	0.465292
GO:0005954	calcium- and calmodulin-dependent protein kinase complex	cellular_component	cell	2	3766	2	12308	1	0.0936064	0.465292
GO:0008024	cyclin/CDK positive transcription elongation factor complex	cellular_component	cell	2	3766	2	12308	1	0.0936064	0.465292
GO:0014069	postsynaptic density	cellular_component	cell	34	3766	89	12308	0.382022	0.0758704	0.465292
GO:0015629	actin cytoskeleton	cellular_component	cell	47	3766	126	12308	0.373016	0.063076	0.465292
GO:0016282	eukaryotic 43S preinitiation complex	cellular_component	cell	7	3766	13	12308	0.538462	0.0686439	0.465292
GO:0016607	nuclear speck	cellular_component	cell	83	3766	234	12308	0.354701	0.0605956	0.465292
GO:0022624	proteasome accessory complex	cellular_component	cell	7	3766	13	12308	0.538462	0.0686439	0.465292
GO:0030054	cell junction	cellular_component	cell junction	72	3766	201	12308	0.358209	0.0628707	0.465292
GO:0030055	cell-substrate junction	cellular_component	cell junction	2	3766	2	12308	1	0.0936064	0.465292
GO:0030117	membrane coat	cellular_component	cell	11	3766	24	12308	0.458333	0.083843	0.465292
GO:0030120	vesicle coat	cellular_component	cell	2	3766	2	12308	1	0.0936064	0.465292
GO:0030124	AP-4 adaptor complex	cellular_component	cell	2	3766	2	12308	1	0.0936064	0.465292
GO:0030130	clathrin coat of trans-Golgi network vesicle	cellular_component	cell	3	3766	4	12308	0.75	0.0882574	0.465292
GO:0030133	transport vesicle	cellular_component	cell	11	3766	24	12308	0.458333	0.083843	0.465292
GO:0030665	clathrin-coated vesicle membrane	cellular_component	cell	2	3766	2	12308	1	0.0936064	0.465292
GO:0030684	preribosome	cellular_component	protein-containing complex	2	3766	2	12308	1	0.0936064	0.465292
GO:0030687	preribosome, large subunit precursor	cellular_component	protein-containing complex	2	3766	2	12308	1	0.0936064	0.465292
GO:0030864	cortical actin cytoskeleton	cellular_component	cell	11	3766	23	12308	0.478261	0.0620489	0.465292
GO:0030981	cortical microtubule cytoskeleton	cellular_component	cell	2	3766	2	12308	1	0.0936064	0.465292
GO:0031010	ISWI-type complex	cellular_component	cell	2	3766	2	12308	1	0.0936064	0.465292
GO:0031228	intrinsic component of Golgi membrane	cellular_component	cell	2	3766	2	12308	1	0.0936064	0.465292
GO:0031234	extrinsic component of cytoplasmic side of plasma membrane	cellular_component	cell	14	3766	31	12308	0.451613	0.0618506	0.465292
GO:0031428	box C/D snoRNP complex	cellular_component	cell	2	3766	2	12308	1	0.0936064	0.465292
GO:0031429	box H/ACA snoRNP complex	cellular_component	cell	2	3766	2	12308	1	0.0936064	0.465292
GO:0031499	TRAMP complex	cellular_component	cell	2	3766	2	12308	1	0.0936064	0.465292
GO:0031515	tRNA (m1A) methyltransferase complex	cellular_component	cell	2	3766	2	12308	1	0.0936064	0.465292
GO:0033093	Weibel-Palade body	cellular_component	cell	2	3766	2	12308	1	0.0936064	0.465292
GO:0033257	Bcl3/NF-kappaB2 complex	cellular_component	cell	2	3766	2	12308	1	0.0936064	0.465292
GO:0034045	phagophore assembly site membrane	cellular_component	cell	5	3766	8	12308	0.625	0.0626843	0.465292
GO:0034455	t-UTP complex	cellular_component	cell	2	3766	2	12308	1	0.0936064	0.465292
GO:0034751	aryl hydrocarbon receptor complex	cellular_component	cell	2	3766	2	12308	1	0.0936064	0.465292
GO:0035101	FACT complex	cellular_component	cell	2	3766	2	12308	1	0.0936064	0.465292
GO:0035189	Rb-E2F complex	cellular_component	cell	2	3766	2	12308	1	0.0936064	0.465292
GO:0035354	Toll-like receptor 1-Toll-like receptor 2 protein complex	cellular_component	cell	2	3766	2	12308	1	0.0936064	0.465292
GO:0035861	site of double-strand break	cellular_component	cell	14	3766	31	12308	0.451613	0.0618506	0.465292
GO:0036195	muscle cell projection membrane	cellular_component	cell	2	3766	2	12308	1	0.0936064	0.465292
GO:0036502	Derlin-1-VIMP complex	cellular_component	cell	2	3766	2	12308	1	0.0936064	0.465292
GO:0042824	MHC class I peptide loading complex	cellular_component	cell	2	3766	2	12308	1	0.0936064	0.465292
GO:0042825	TAP complex	cellular_component	cell	2	3766	2	12308	1	0.0936064	0.465292
GO:0043256	laminin complex	cellular_component	extracellular region	2	3766	2	12308	1	0.0936064	0.465292
GO:0044218	other organism cell membrane	cellular_component	other organism	2	3766	2	12308	1	0.0936064	0.465292
GO:0044291	cell-cell contact zone	cellular_component	cell junction	8	3766	15	12308	0.533333	0.0556702	0.465292
GO:0044297	cell body	cellular_component	cell	17	3766	39	12308	0.435897	0.0590038	0.465292
GO:0046930	pore complex	cellular_component	membrane	4	3766	6	12308	0.666667	0.0752691	0.465292
GO:0048269	methionine adenosyltransferase complex	cellular_component	cell	2	3766	2	12308	1	0.0936064	0.465292
GO:0061689	tricellular tight junction	cellular_component	cell junction	3	3766	4	12308	0.75	0.0882574	0.465292
GO:0070545	PeBoW complex	cellular_component	cell	2	3766	2	12308	1	0.0936064	0.465292
GO:0071004	U2-type prespliceosome	cellular_component	cell	2	3766	2	12308	1	0.0936064	0.465292
GO:0071011	precatalytic spliceosome	cellular_component	cell	2	3766	2	12308	1	0.0936064	0.465292
GO:0071203	WASH complex	cellular_component	cell	5	3766	8	12308	0.625	0.0626843	0.465292
GO:0071204	histone pre-mRNA 3'end processing complex	cellular_component	cell	2	3766	2	12308	1	0.0936064	0.465292
GO:0071437	invadopodium	cellular_component	cell	3	3766	4	12308	0.75	0.0882574	0.465292
GO:0071439	clathrin complex	cellular_component	cell	3	3766	4	12308	0.75	0.0882574	0.465292
GO:0071818	BAT3 complex	cellular_component	cell	2	3766	2	12308	1	0.0936064	0.465292
GO:0090661	box H/ACA telomerase RNP complex	cellular_component	cell	2	3766	2	12308	1	0.0936064	0.465292
GO:0097059	CNTFR-CLCF1 complex	cellular_component	extracellular region part	2	3766	2	12308	1	0.0936064	0.465292
GO:0097165	nuclear stress granule	cellular_component	cell	3	3766	4	12308	0.75	0.0882574	0.465292
GO:0097197	tetraspanin-enriched microdomain	cellular_component	cell	4	3766	6	12308	0.666667	0.0752691	0.465292
GO:0097255	R2TP complex	cellular_component	protein-containing complex	3	3766	4	12308	0.75	0.0882574	0.465292
GO:0097268	cytoophidium	cellular_component	cell	2	3766	2	12308	1	0.0936064	0.465292
GO:0097342	ripoptosome	cellular_component	cell	3	3766	4	12308	0.75	0.0882574	0.465292
GO:0097418	neurofibrillary tangle	cellular_component	cell	3	3766	4	12308	0.75	0.0882574	0.465292
GO:0097470	ribbon synapse	cellular_component	synapse	2	3766	2	12308	1	0.0936064	0.465292
GO:0097632	extrinsic component of phagophore assembly site membrane	cellular_component	cell	2	3766	2	12308	1	0.0936064	0.465292
GO:0098835	presynaptic endocytic zone membrane	cellular_component	cell part	2	3766	2	12308	1	0.0936064	0.465292
GO:0098871	postsynaptic actin cytoskeleton	cellular_component	cell part	2	3766	2	12308	1	0.0936064	0.465292
GO:0099059	integral component of presynaptic active zone membrane	cellular_component	cell	2	3766	2	12308	1	0.0936064	0.465292
GO:0101031	chaperone complex	cellular_component	protein-containing complex	4	3766	6	12308	0.666667	0.0752691	0.465292
GO:1903143	adrenomedullin receptor complex	cellular_component	cell	2	3766	2	12308	1	0.0936064	0.465292
GO:1990393	3M complex	cellular_component	protein-containing complex	3	3766	4	12308	0.75	0.0882574	0.465292
GO:1990712	HFE-transferrin receptor complex	cellular_component	cell	4	3766	6	12308	0.666667	0.0752691	0.465292
GO:0005912	adherens junction	cellular_component	cell junction	13	3766	30	12308	0.433333	0.0962577	0.476148
GO:0005604	basement membrane	cellular_component	extracellular region	21	3766	53	12308	0.396226	0.102098	0.497791
GO:0097225	sperm midpiece	cellular_component	cell	7	3766	14	12308	0.5	0.10204	0.497791
GO:0097546	ciliary base	cellular_component	cell part	7	3766	14	12308	0.5	0.10204	0.497791
GO:0005641	nuclear envelope lumen	cellular_component	cell	5	3766	9	12308	0.555556	0.106222	0.505794
GO:0005845	mRNA cap binding complex	cellular_component	cell	5	3766	9	12308	0.555556	0.106222	0.505794
GO:0032421	stereocilium bundle	cellular_component	cell	5	3766	9	12308	0.555556	0.106222	0.505794
GO:0043596	nuclear replication fork	cellular_component	cell	5	3766	9	12308	0.555556	0.106222	0.505794
GO:0090575	RNA polymerase II transcription factor complex	cellular_component	cell	15	3766	36	12308	0.416667	0.105346	0.505794
GO:0005759	mitochondrial matrix	cellular_component	cell	26	3766	68	12308	0.382353	0.109133	0.517239
GO:0005669	transcription factor TFIID complex	cellular_component	cell	11	3766	25	12308	0.44	0.109784	0.517914
GO:0098686	hippocampal mossy fiber to CA3 synapse	cellular_component	synapse	8	3766	17	12308	0.470588	0.11507	0.540351
GO:0008180	COP9 signalosome	cellular_component	cell	12	3766	28	12308	0.428571	0.115958	0.542024
GO:0005739	mitochondrion	cellular_component	cell	244	3766	749	12308	0.325768	0.120975	0.558408
GO:0010008	endosome membrane	cellular_component	cell	21	3766	54	12308	0.388889	0.120735	0.558408
GO:0042645	mitochondrial nucleoid	cellular_component	cell	13	3766	31	12308	0.419355	0.121107	0.558408
GO:0005741	mitochondrial outer membrane	cellular_component	cell	23	3766	60	12308	0.383333	0.12343	0.566553
GO:0030139	endocytic vesicle	cellular_component	cell	14	3766	34	12308	0.411765	0.125418	0.568006
GO:0031519	PcG protein complex	cellular_component	cell	9	3766	20	12308	0.45	0.125257	0.568006
GO:0071339	MLL1 complex	cellular_component	cell	9	3766	20	12308	0.45	0.125257	0.568006
GO:0016327	apicolateral plasma membrane	cellular_component	cell	6	3766	12	12308	0.5	0.127445	0.574632
GO:0005768	endosome	cellular_component	cell	53	3766	151	12308	0.350993	0.132098	0.58043
GO:0005838	proteasome regulatory particle	cellular_component	cell	4	3766	7	12308	0.571429	0.133858	0.58043
GO:0005916	fascia adherens	cellular_component	cell junction	4	3766	7	12308	0.571429	0.133858	0.58043
GO:0030877	beta-catenin destruction complex	cellular_component	cell	4	3766	7	12308	0.571429	0.133858	0.58043
GO:0034098	VCP-NPL4-UFD1 AAA ATPase complex	cellular_component	organelle	4	3766	7	12308	0.571429	0.133858	0.58043
GO:0034709	methylosome	cellular_component	cell	4	3766	7	12308	0.571429	0.133858	0.58043
GO:0035770	ribonucleoprotein granule	cellular_component	cell	4	3766	7	12308	0.571429	0.133858	0.58043
GO:0043034	costamere	cellular_component	cell	4	3766	7	12308	0.571429	0.133858	0.58043
GO:0044615	nuclear pore nuclear basket	cellular_component	cell	4	3766	7	12308	0.571429	0.133858	0.58043
GO:0005874	microtubule	cellular_component	cell part	46	3766	130	12308	0.353846	0.137199	0.592396
GO:0012505	endomembrane system	cellular_component	cell	7	3766	15	12308	0.466667	0.142613	0.613177
GO:0005923	bicellular tight junction	cellular_component	cell junction	25	3766	67	12308	0.373134	0.144193	0.617365
GO:0055038	recycling endosome membrane	cellular_component	cell	12	3766	29	12308	0.413793	0.145022	0.618316
GO:0030863	cortical cytoskeleton	cellular_component	cell	8	3766	18	12308	0.444444	0.153797	0.652998
GO:0000125	PCAF complex	cellular_component	cell	1	3766	1	12308	1	0.30598	0.656407
GO:0000145	exocyst	cellular_component	cell	6	3766	14	12308	0.428571	0.234702	0.656407
GO:0000164	protein phosphatase type 1 complex	cellular_component	cell	4	3766	9	12308	0.444444	0.284079	0.656407
GO:0000177	cytoplasmic exosome (RNase complex)	cellular_component	cell	2	3766	3	12308	0.666667	0.223557	0.656407
GO:0000242	pericentriolar material	cellular_component	cell	7	3766	18	12308	0.388889	0.297637	0.656407
GO:0000243	commitment complex	cellular_component	cell	1	3766	1	12308	1	0.30598	0.656407
GO:0000421	autophagosome membrane	cellular_component	cell	5	3766	10	12308	0.5	0.160624	0.656407
GO:0000438	core TFIIH complex portion of holo TFIIH complex	cellular_component	cell	1	3766	1	12308	1	0.30598	0.656407
GO:0000792	heterochromatin	cellular_component	cell	7	3766	17	12308	0.411765	0.241699	0.656407
GO:0000799	nuclear condensin complex	cellular_component	cell	1	3766	1	12308	1	0.30598	0.656407
GO:0000805	X chromosome	cellular_component	cell	2	3766	3	12308	0.666667	0.223557	0.656407
GO:0000806	Y chromosome	cellular_component	cell	1	3766	1	12308	1	0.30598	0.656407
GO:0001651	dense fibrillar component	cellular_component	cell	1	3766	1	12308	1	0.30598	0.656407
GO:0001772	immunological synapse	cellular_component	cell	11	3766	28	12308	0.392857	0.211006	0.656407
GO:0001931	uropod	cellular_component	cell	4	3766	8	12308	0.5	0.205031	0.656407
GO:0001939	female pronucleus	cellular_component	cell	3	3766	5	12308	0.6	0.171038	0.656407
GO:0002116	semaphorin receptor complex	cellular_component	protein-containing complex	1	3766	1	12308	1	0.30598	0.656407
GO:0005577	fibrinogen complex	cellular_component	extracellular region	3	3766	6	12308	0.5	0.266807	0.656407
GO:0005583	fibrillar collagen trimer	cellular_component	extracellular region	1	3766	1	12308	1	0.30598	0.656407
GO:0005587	collagen type IV trimer	cellular_component	extracellular region	3	3766	5	12308	0.6	0.171038	0.656407
GO:0005607	laminin-2 complex	cellular_component	extracellular region	1	3766	1	12308	1	0.30598	0.656407
GO:0005622	intracellular	cellular_component	cell	2	3766	3	12308	0.666667	0.223557	0.656407
GO:0005635	nuclear envelope	cellular_component	cell	28	3766	81	12308	0.345679	0.252885	0.656407
GO:0005643	nuclear pore	cellular_component	cell	12	3766	30	12308	0.4	0.177532	0.656407
GO:0005665	RNA polymerase II, core complex	cellular_component	cell	4	3766	9	12308	0.444444	0.284079	0.656407
GO:0005671	Ada2/Gcn5/Ada3 transcription activator complex	cellular_component	cell	5	3766	12	12308	0.416667	0.292224	0.656407
GO:0005684	U2-type spliceosomal complex	cellular_component	organelle part	1	3766	1	12308	1	0.30598	0.656407
GO:0005685	U1 snRNP	cellular_component	cell	4	3766	9	12308	0.444444	0.284079	0.656407
GO:0005687	U4 snRNP	cellular_component	cell	3	3766	5	12308	0.6	0.171038	0.656407
GO:0005689	U12-type spliceosomal complex	cellular_component	cell	7	3766	16	12308	0.4375	0.189558	0.656407
GO:0005726	perichromatin fibrils	cellular_component	cell	2	3766	3	12308	0.666667	0.223557	0.656407
GO:0005745	m-AAA complex	cellular_component	cell	1	3766	1	12308	1	0.30598	0.656407
GO:0005750	mitochondrial respiratory chain complex III	cellular_component	cell	1	3766	1	12308	1	0.30598	0.656407
GO:0005763	mitochondrial small ribosomal subunit	cellular_component	cell	7	3766	16	12308	0.4375	0.189558	0.656407
GO:0005775	vacuolar lumen	cellular_component	cell	1	3766	1	12308	1	0.30598	0.656407
GO:0005776	autophagosome	cellular_component	cell	14	3766	39	12308	0.358974	0.287611	0.656407
GO:0005787	signal peptidase complex	cellular_component	cell	3	3766	5	12308	0.6	0.171038	0.656407
GO:0005790	smooth endoplasmic reticulum	cellular_component	cell	4	3766	9	12308	0.444444	0.284079	0.656407
GO:0005793	endoplasmic reticulum-Golgi intermediate compartment	cellular_component	cell	12	3766	33	12308	0.363636	0.292079	0.656407
GO:0005844	polysome	cellular_component	protein-containing complex	9	3766	23	12308	0.391304	0.248921	0.656407
GO:0005850	eukaryotic translation initiation factor 2 complex	cellular_component	cell	2	3766	3	12308	0.666667	0.223557	0.656407
GO:0005854	nascent polypeptide-associated complex	cellular_component	cell	1	3766	1	12308	1	0.30598	0.656407
GO:0005873	plus-end kinesin complex	cellular_component	cell	1	3766	1	12308	1	0.30598	0.656407
GO:0005875	microtubule associated complex	cellular_component	cell	5	3766	12	12308	0.416667	0.292224	0.656407
GO:0005881	cytoplasmic microtubule	cellular_component	cell part	11	3766	28	12308	0.392857	0.211006	0.656407
GO:0005895	interleukin-5 receptor complex	cellular_component	cell	1	3766	1	12308	1	0.30598	0.656407
GO:0005914	spot adherens junction	cellular_component	cell junction	1	3766	1	12308	1	0.30598	0.656407
GO:0005940	septin ring	cellular_component	cell	1	3766	1	12308	1	0.30598	0.656407
GO:0005956	protein kinase CK2 complex	cellular_component	cell	1	3766	1	12308	1	0.30598	0.656407
GO:0005967	mitochondrial pyruvate dehydrogenase complex	cellular_component	cell	1	3766	1	12308	1	0.30598	0.656407
GO:0008074	guanylate cyclase complex, soluble	cellular_component	cell	1	3766	1	12308	1	0.30598	0.656407
GO:0008282	inward rectifying potassium channel	cellular_component	cell	1	3766	1	12308	1	0.30598	0.656407
GO:0008287	protein serine/threonine phosphatase complex	cellular_component	cell	1	3766	1	12308	1	0.30598	0.656407
GO:0008290	F-actin capping protein complex	cellular_component	cell	3	3766	6	12308	0.5	0.266807	0.656407
GO:0008352	katanin complex	cellular_component	cell	1	3766	1	12308	1	0.30598	0.656407
GO:0008623	CHRAC	cellular_component	cell	1	3766	1	12308	1	0.30598	0.656407
GO:0009328	phenylalanine-tRNA ligase complex	cellular_component	cell	1	3766	1	12308	1	0.30598	0.656407
GO:0009331	glycerol-3-phosphate dehydrogenase complex	cellular_component	cell	2	3766	3	12308	0.666667	0.223557	0.656407
GO:0012506	vesicle membrane	cellular_component	membrane	6	3766	13	12308	0.461538	0.177847	0.656407
GO:0012510	trans-Golgi network transport vesicle membrane	cellular_component	cell	1	3766	1	12308	1	0.30598	0.656407
GO:0014731	spectrin-associated cytoskeleton	cellular_component	cell	3	3766	5	12308	0.6	0.171038	0.656407
GO:0016011	dystroglycan complex	cellular_component	cell	3	3766	5	12308	0.6	0.171038	0.656407
GO:0016012	sarcoglycan complex	cellular_component	cell part	3	3766	6	12308	0.5	0.266807	0.656407
GO:0016234	inclusion body	cellular_component	cell	5	3766	11	12308	0.454545	0.223567	0.656407
GO:0016235	aggresome	cellular_component	cell	12	3766	33	12308	0.363636	0.292079	0.656407
GO:0016272	prefoldin complex	cellular_component	protein-containing complex	3	3766	6	12308	0.5	0.266807	0.656407
GO:0016324	apical plasma membrane	cellular_component	membrane	51	3766	148	12308	0.344595	0.174284	0.656407
GO:0016342	catenin complex	cellular_component	cell	4	3766	8	12308	0.5	0.205031	0.656407
GO:0016460	myosin II complex	cellular_component	cell	2	3766	3	12308	0.666667	0.223557	0.656407
GO:0016592	mediator complex	cellular_component	cell	10	3766	25	12308	0.4	0.207947	0.656407
GO:0016593	Cdc73/Paf1 complex	cellular_component	cell	4	3766	8	12308	0.5	0.205031	0.656407
GO:0019774	proteasome core complex, beta-subunit complex	cellular_component	cell	1	3766	1	12308	1	0.30598	0.656407
GO:0019898	extrinsic component of membrane	cellular_component	membrane	9	3766	24	12308	0.375	0.297065	0.656407
GO:0020018	ciliary pocket membrane	cellular_component	cell	1	3766	1	12308	1	0.30598	0.656407
GO:0022626	cytosolic ribosome	cellular_component	cell	2	3766	3	12308	0.666667	0.223557	0.656407
GO:0030118	clathrin coat	cellular_component	cell	1	3766	1	12308	1	0.30598	0.656407
GO:0030125	clathrin vesicle coat	cellular_component	cell	1	3766	1	12308	1	0.30598	0.656407
GO:0030128	clathrin coat of endocytic vesicle	cellular_component	cell	1	3766	1	12308	1	0.30598	0.656407
GO:0030135	coated vesicle	cellular_component	cell	1	3766	1	12308	1	0.30598	0.656407
GO:0030137	COPI-coated vesicle	cellular_component	cell	3	3766	6	12308	0.5	0.266807	0.656407
GO:0030140	trans-Golgi network transport vesicle	cellular_component	cell	4	3766	9	12308	0.444444	0.284079	0.656407
GO:0030141	secretory granule	cellular_component	cell	14	3766	38	12308	0.368421	0.250628	0.656407
GO:0030486	smooth muscle dense body	cellular_component	cell	1	3766	1	12308	1	0.30598	0.656407
GO:0030496	midbody	cellular_component	cell	35	3766	100	12308	0.35	0.196543	0.656407
GO:0030667	secretory granule membrane	cellular_component	cell	3	3766	5	12308	0.6	0.171038	0.656407
GO:0030672	synaptic vesicle membrane	cellular_component	cell	6	3766	14	12308	0.428571	0.234702	0.656407
GO:0030990	intraciliary transport particle	cellular_component	protein-containing complex	1	3766	1	12308	1	0.30598	0.656407
GO:0030992	intraciliary transport particle B	cellular_component	protein-containing complex	5	3766	11	12308	0.454545	0.223567	0.656407
GO:0031091	platelet alpha granule	cellular_component	cell	6	3766	13	12308	0.461538	0.177847	0.656407
GO:0031092	platelet alpha granule membrane	cellular_component	cell	2	3766	3	12308	0.666667	0.223557	0.656407
GO:0031143	pseudopodium	cellular_component	cell	4	3766	8	12308	0.5	0.205031	0.656407
GO:0031227	intrinsic component of endoplasmic reticulum membrane	cellular_component	cell	2	3766	3	12308	0.666667	0.223557	0.656407
GO:0031253	cell projection membrane	cellular_component	cell part	4	3766	8	12308	0.5	0.205031	0.656407
GO:0031256	leading edge membrane	cellular_component	cell	4	3766	8	12308	0.5	0.205031	0.656407
GO:0031259	uropod membrane	cellular_component	cell	1	3766	1	12308	1	0.30598	0.656407
GO:0031260	pseudopodium membrane	cellular_component	cell	1	3766	1	12308	1	0.30598	0.656407
GO:0031264	death-inducing signaling complex	cellular_component	cell	2	3766	3	12308	0.666667	0.223557	0.656407
GO:0031265	CD95 death-inducing signaling complex	cellular_component	cell	2	3766	3	12308	0.666667	0.223557	0.656407
GO:0031300	intrinsic component of organelle membrane	cellular_component	membrane	1	3766	1	12308	1	0.30598	0.656407
GO:0031463	Cul3-RING ubiquitin ligase complex	cellular_component	cell part	10	3766	26	12308	0.384615	0.250538	0.656407
GO:0031475	myosin V complex	cellular_component	cell	1	3766	1	12308	1	0.30598	0.656407
GO:0031527	filopodium membrane	cellular_component	cell	4	3766	9	12308	0.444444	0.284079	0.656407
GO:0031592	centrosomal corona	cellular_component	cell	1	3766	1	12308	1	0.30598	0.656407
GO:0031902	late endosome membrane	cellular_component	cell part	11	3766	29	12308	0.37931	0.25133	0.656407
GO:0031941	filamentous actin	cellular_component	cell	6	3766	13	12308	0.461538	0.177847	0.656407
GO:0032002	interleukin-28 receptor complex	cellular_component	cell	1	3766	1	12308	1	0.30598	0.656407
GO:0032144	4-aminobutyrate transaminase complex	cellular_component	cell	1	3766	1	12308	1	0.30598	0.656407
GO:0032156	septin cytoskeleton	cellular_component	cell	1	3766	1	12308	1	0.30598	0.656407
GO:0032173	septin collar	cellular_component	cell	1	3766	1	12308	1	0.30598	0.656407
GO:0032419	extrinsic component of lysosome membrane	cellular_component	cell	1	3766	1	12308	1	0.30598	0.656407
GO:0032592	integral component of mitochondrial membrane	cellular_component	cell	3	3766	6	12308	0.5	0.266807	0.656407
GO:0032993	protein-DNA complex	cellular_component	protein-containing complex	11	3766	30	12308	0.366667	0.294055	0.656407
GO:0032994	protein-lipid complex	cellular_component	protein-containing complex	1	3766	1	12308	1	0.30598	0.656407
GO:0032996	Bcl3-Bcl10 complex	cellular_component	cell	1	3766	1	12308	1	0.30598	0.656407
GO:0033010	paranodal junction	cellular_component	cell junction	3	3766	5	12308	0.6	0.171038	0.656407
GO:0033162	melanosome membrane	cellular_component	cell	3	3766	5	12308	0.6	0.171038	0.656407
GO:0033503	HULC complex	cellular_component	cell	2	3766	3	12308	0.666667	0.223557	0.656407
GO:0033557	Slx1-Slx4 complex	cellular_component	cell	1	3766	1	12308	1	0.30598	0.656407
GO:0033565	ESCRT-0 complex	cellular_component	cell	1	3766	1	12308	1	0.30598	0.656407
GO:0034678	integrin alpha8-beta1 complex	cellular_component	cell	1	3766	1	12308	1	0.30598	0.656407
GO:0034707	chloride channel complex	cellular_component	membrane	7	3766	16	12308	0.4375	0.189558	0.656407
GO:0034708	methyltransferase complex	cellular_component	cell	1	3766	1	12308	1	0.30598	0.656407
GO:0034718	SMN-Gemin2 complex	cellular_component	cell	1	3766	1	12308	1	0.30598	0.656407
GO:0034719	SMN-Sm protein complex	cellular_component	cell	4	3766	9	12308	0.444444	0.284079	0.656407
GO:0034998	oligosaccharyltransferase I complex	cellular_component	cell	1	3766	1	12308	1	0.30598	0.656407
GO:0035003	subapical complex	cellular_component	cell	1	3766	1	12308	1	0.30598	0.656407
GO:0035061	interchromatin granule	cellular_component	cell	1	3766	1	12308	1	0.30598	0.656407
GO:0035068	micro-ribonucleoprotein complex	cellular_component	protein-containing complex	4	3766	9	12308	0.444444	0.284079	0.656407
GO:0035098	ESC/E(Z) complex	cellular_component	cell	5	3766	12	12308	0.416667	0.292224	0.656407
GO:0035102	PRC1 complex	cellular_component	cell	4	3766	8	12308	0.5	0.205031	0.656407
GO:0035327	transcriptionally active chromatin	cellular_component	cell	7	3766	16	12308	0.4375	0.189558	0.656407
GO:0036053	glomerular endothelium fenestra	cellular_component	membrane	1	3766	1	12308	1	0.30598	0.656407
GO:0036186	early phagosome membrane	cellular_component	cell	1	3766	1	12308	1	0.30598	0.656407
GO:0036398	TCR signalosome	cellular_component	protein-containing complex	1	3766	1	12308	1	0.30598	0.656407
GO:0036464	cytoplasmic ribonucleoprotein granule	cellular_component	cell	17	3766	46	12308	0.369565	0.216162	0.656407
GO:0042175	nuclear outer membrane-endoplasmic reticulum membrane network	cellular_component	cell	1	3766	1	12308	1	0.30598	0.656407
GO:0042405	nuclear inclusion body	cellular_component	cell	5	3766	11	12308	0.454545	0.223567	0.656407
GO:0042406	extrinsic component of endoplasmic reticulum membrane	cellular_component	cell	3	3766	5	12308	0.6	0.171038	0.656407
GO:0042564	NLS-dependent protein nuclear import complex	cellular_component	cell	1	3766	1	12308	1	0.30598	0.656407
GO:0042565	RNA nuclear export complex	cellular_component	cell	1	3766	1	12308	1	0.30598	0.656407
GO:0042581	specific granule	cellular_component	cell	6	3766	13	12308	0.461538	0.177847	0.656407
GO:0042583	chromaffin granule	cellular_component	cell	1	3766	1	12308	1	0.30598	0.656407
GO:0042641	actomyosin	cellular_component	cell	3	3766	6	12308	0.5	0.266807	0.656407
GO:0042721	TIM22 mitochondrial import inner membrane insertion complex	cellular_component	cell	2	3766	3	12308	0.666667	0.223557	0.656407
GO:0043196	varicosity	cellular_component	cell	1	3766	1	12308	1	0.30598	0.656407
GO:0043219	lateral loop	cellular_component	cell	2	3766	3	12308	0.666667	0.223557	0.656407
GO:0043220	Schmidt-Lanterman incisure	cellular_component	cell	5	3766	10	12308	0.5	0.160624	0.656407
GO:0043240	Fanconi anaemia nuclear complex	cellular_component	cell	5	3766	10	12308	0.5	0.160624	0.656407
GO:0043257	laminin-8 complex	cellular_component	extracellular region	1	3766	1	12308	1	0.30598	0.656407
GO:0043259	laminin-10 complex	cellular_component	extracellular region part	1	3766	1	12308	1	0.30598	0.656407
GO:0043527	tRNA methyltransferase complex	cellular_component	cell	1	3766	1	12308	1	0.30598	0.656407
GO:0044220	host cell perinuclear region of cytoplasm	cellular_component	other organism	1	3766	1	12308	1	0.30598	0.656407
GO:0044279	other organism membrane	cellular_component	other organism	1	3766	1	12308	1	0.30598	0.656407
GO:0044295	axonal growth cone	cellular_component	cell	4	3766	9	12308	0.444444	0.284079	0.656407
GO:0044298	cell body membrane	cellular_component	cell	1	3766	1	12308	1	0.30598	0.656407
GO:0044299	C-fiber	cellular_component	cell	1	3766	1	12308	1	0.30598	0.656407
GO:0044393	microspike	cellular_component	cell	1	3766	1	12308	1	0.30598	0.656407
GO:0044530	supraspliceosomal complex	cellular_component	cell	1	3766	1	12308	1	0.30598	0.656407
GO:0044614	nuclear pore cytoplasmic filaments	cellular_component	cell	1	3766	1	12308	1	0.30598	0.656407
GO:0045202	synapse	cellular_component	synapse	58	3766	172	12308	0.337209	0.20746	0.656407
GO:0045334	clathrin-coated endocytic vesicle	cellular_component	cell	4	3766	8	12308	0.5	0.205031	0.656407
GO:0045335	phagocytic vesicle	cellular_component	cell	16	3766	44	12308	0.363636	0.24865	0.656407
GO:0046695	SLIK (SAGA-like) complex	cellular_component	cell	2	3766	3	12308	0.666667	0.223557	0.656407
GO:0046696	lipopolysaccharide receptor complex	cellular_component	membrane	2	3766	3	12308	0.666667	0.223557	0.656407
GO:0048179	activin receptor complex	cellular_component	cell	2	3766	3	12308	0.666667	0.223557	0.656407
GO:0055028	cortical microtubule	cellular_component	cell	1	3766	1	12308	1	0.30598	0.656407
GO:0060053	neurofilament cytoskeleton	cellular_component	cell	1	3766	1	12308	1	0.30598	0.656407
GO:0060170	ciliary membrane	cellular_component	cell	7	3766	17	12308	0.411765	0.241699	0.656407
GO:0060171	stereocilium membrane	cellular_component	cell	1	3766	1	12308	1	0.30598	0.656407
GO:0060987	lipid tube	cellular_component	protein-containing complex	1	3766	1	12308	1	0.30598	0.656407
GO:0070069	cytochrome complex	cellular_component	protein-containing complex	1	3766	1	12308	1	0.30598	0.656407
GO:0070110	ciliary neurotrophic factor receptor complex	cellular_component	cell	2	3766	3	12308	0.666667	0.223557	0.656407
GO:0070578	RISC-loading complex	cellular_component	protein-containing complex	4	3766	8	12308	0.5	0.205031	0.656407
GO:0070826	paraferritin complex	cellular_component	cell	1	3766	1	12308	1	0.30598	0.656407
GO:0071006	U2-type catalytic step 1 spliceosome	cellular_component	cell	2	3766	3	12308	0.666667	0.223557	0.656407
GO:0071665	gamma-catenin-TCF7L2 complex	cellular_component	cell	1	3766	1	12308	1	0.30598	0.656407
GO:0071920	cleavage body	cellular_component	cell	1	3766	1	12308	1	0.30598	0.656407
GO:0072492	host cell mitochondrial intermembrane space	cellular_component	other organism	1	3766	1	12308	1	0.30598	0.656407
GO:0072558	NLRP1 inflammasome complex	cellular_component	cell	1	3766	1	12308	1	0.30598	0.656407
GO:0072559	NLRP3 inflammasome complex	cellular_component	cell	2	3766	3	12308	0.666667	0.223557	0.656407
GO:0090537	CERF complex	cellular_component	cell	1	3766	1	12308	1	0.30598	0.656407
GO:0090543	Flemming body	cellular_component	cell	5	3766	11	12308	0.454545	0.223567	0.656407
GO:0090636	outer dense plaque of desmosome	cellular_component	cell	1	3766	1	12308	1	0.30598	0.656407
GO:0090637	inner dense plaque of desmosome	cellular_component	cell	1	3766	1	12308	1	0.30598	0.656407
GO:0097038	perinuclear endoplasmic reticulum	cellular_component	cell	5	3766	10	12308	0.5	0.160624	0.656407
GO:0097058	CRLF-CLCF1 complex	cellular_component	extracellular region	1	3766	1	12308	1	0.30598	0.656407
GO:0097144	BAX complex	cellular_component	protein-containing complex	1	3766	1	12308	1	0.30598	0.656407
GO:0097145	BAK complex	cellular_component	protein-containing complex	1	3766	1	12308	1	0.30598	0.656407
GO:0097169	AIM2 inflammasome complex	cellular_component	cell	1	3766	1	12308	1	0.30598	0.656407
GO:0097233	alveolar lamellar body membrane	cellular_component	cell	1	3766	1	12308	1	0.30598	0.656407
GO:0097361	CIA complex	cellular_component	cell	2	3766	3	12308	0.666667	0.223557	0.656407
GO:0097413	Lewy body	cellular_component	cell	1	3766	1	12308	1	0.30598	0.656407
GO:0097444	spine apparatus	cellular_component	cell	1	3766	1	12308	1	0.30598	0.656407
GO:0097447	dendritic tree	cellular_component	cell	1	3766	1	12308	1	0.30598	0.656407
GO:0097451	glial limiting end-foot	cellular_component	cell	1	3766	1	12308	1	0.30598	0.656407
GO:0097525	spliceosomal snRNP complex	cellular_component	cell	1	3766	1	12308	1	0.30598	0.656407
GO:0097629	extrinsic component of omegasome membrane	cellular_component	cell	2	3766	3	12308	0.666667	0.223557	0.656407
GO:0098559	cytoplasmic side of early endosome membrane	cellular_component	cell	2	3766	3	12308	0.666667	0.223557	0.656407
GO:0098574	cytoplasmic side of lysosomal membrane	cellular_component	cell	2	3766	3	12308	0.666667	0.223557	0.656407
GO:0098577	inactive sex chromosome	cellular_component	cell	1	3766	1	12308	1	0.30598	0.656407
GO:0098592	cytoplasmic side of apical plasma membrane	cellular_component	cell	2	3766	3	12308	0.666667	0.223557	0.656407
GO:0098594	mucin granule	cellular_component	cell	1	3766	1	12308	1	0.30598	0.656407
GO:0098683	cochlear hair cell ribbon synapse	cellular_component	synapse	1	3766	1	12308	1	0.30598	0.656407
GO:0098793	presynapse	cellular_component	cell	23	3766	64	12308	0.359375	0.211945	0.656407
GO:0098794	postsynapse	cellular_component	cell	19	3766	54	12308	0.351852	0.275207	0.656407
GO:0098826	endoplasmic reticulum tubular network membrane	cellular_component	cell	3	3766	5	12308	0.6	0.171038	0.656407
GO:0098837	postsynaptic recycling endosome	cellular_component	cell	1	3766	1	12308	1	0.30598	0.656407
GO:0098845	postsynaptic endosome	cellular_component	cell	1	3766	1	12308	1	0.30598	0.656407
GO:0098892	extrinsic component of postsynaptic specialization membrane	cellular_component	cell	1	3766	1	12308	1	0.30598	0.656407
GO:0098966	perisynaptic extracellular matrix	cellular_component	extracellular region	1	3766	1	12308	1	0.30598	0.656407
GO:0098985	asymmetric, glutamatergic, excitatory synapse	cellular_component	synapse	1	3766	1	12308	1	0.30598	0.656407
GO:0098999	extrinsic component of postsynaptic endosome membrane	cellular_component	cell	1	3766	1	12308	1	0.30598	0.656407
GO:0099020	perinuclear endoplasmic reticulum lumen	cellular_component	cell	1	3766	1	12308	1	0.30598	0.656407
GO:0099053	activating signal cointegrator 1 complex	cellular_component	protein-containing complex	2	3766	3	12308	0.666667	0.223557	0.656407
GO:0099078	BORC complex	cellular_component	cell	2	3766	3	12308	0.666667	0.223557	0.656407
GO:0110070	cellularization cleavage furrow	cellular_component	cell	1	3766	1	12308	1	0.30598	0.656407
GO:0120044	stereocilium base	cellular_component	cell	1	3766	1	12308	1	0.30598	0.656407
GO:0140261	BCOR complex	cellular_component	cell	1	3766	1	12308	1	0.30598	0.656407
GO:0150034	distal axon	cellular_component	cell	1	3766	1	12308	1	0.30598	0.656407
GO:0150057	amylin receptor complex 2	cellular_component	cell	1	3766	1	12308	1	0.30598	0.656407
GO:1902711	GABA-A receptor complex	cellular_component	protein-containing complex	3	3766	5	12308	0.6	0.171038	0.656407
GO:1902937	inward rectifier potassium channel complex	cellular_component	cell	1	3766	1	12308	1	0.30598	0.656407
GO:1904949	ATPase complex	cellular_component	protein-containing complex	1	3766	1	12308	1	0.30598	0.656407
GO:1905720	cytoplasmic microtubule bundle	cellular_component	cell	1	3766	1	12308	1	0.30598	0.656407
GO:1990005	granular vesicle	cellular_component	cell	1	3766	1	12308	1	0.30598	0.656407
GO:1990047	spindle matrix	cellular_component	cell	1	3766	1	12308	1	0.30598	0.656407
GO:1990075	periciliary membrane compartment	cellular_component	cell	3	3766	5	12308	0.6	0.171038	0.656407
GO:1990111	spermatoproteasome complex	cellular_component	cell	2	3766	3	12308	0.666667	0.223557	0.656407
GO:1990406	CGRP receptor complex	cellular_component	cell	1	3766	1	12308	1	0.30598	0.656407
GO:1990423	RZZ complex	cellular_component	cell	2	3766	3	12308	0.666667	0.223557	0.656407
GO:1990565	HSP90-CDC37 chaperone complex	cellular_component	cell	1	3766	1	12308	1	0.30598	0.656407
GO:1990578	perinuclear endoplasmic reticulum membrane	cellular_component	cell	2	3766	3	12308	0.666667	0.223557	0.656407
GO:1990589	ATF4-CREB1 transcription factor complex	cellular_component	cell	1	3766	1	12308	1	0.30598	0.656407
GO:1990590	ATF1-ATF4 transcription factor complex	cellular_component	cell	1	3766	1	12308	1	0.30598	0.656407
GO:1990730	VCP-NSFL1C complex	cellular_component	cell	1	3766	1	12308	1	0.30598	0.656407
GO:0042383	sarcolemma	cellular_component	cell	17	3766	49	12308	0.346939	0.314492	0.673252
GO:0008021	synaptic vesicle	cellular_component	cell	16	3766	46	12308	0.347826	0.31828	0.679932
GO:0000178	exosome (RNase complex)	cellular_component	cell	5	3766	13	12308	0.384615	0.36371	0.703358
GO:0000439	transcription factor TFIIH core complex	cellular_component	cell	2	3766	4	12308	0.5	0.358857	0.703358
GO:0000777	condensed chromosome kinetochore	cellular_component	cell	6	3766	16	12308	0.375	0.360016	0.703358
GO:0000938	GARP complex	cellular_component	cell part	2	3766	4	12308	0.5	0.358857	0.703358
GO:0000974	Prp19 complex	cellular_component	protein-containing complex	2	3766	4	12308	0.5	0.358857	0.703358
GO:0001518	voltage-gated sodium channel complex	cellular_component	cell	5	3766	13	12308	0.384615	0.36371	0.703358
GO:0001940	male pronucleus	cellular_component	cell	2	3766	4	12308	0.5	0.358857	0.703358
GO:0005575	cellular_component	cellular_component	cellular_component	2	3766	4	12308	0.5	0.358857	0.703358
GO:0005788	endoplasmic reticulum lumen	cellular_component	cell	11	3766	31	12308	0.354839	0.338543	0.703358
GO:0005798	Golgi-associated vesicle	cellular_component	cell	3	3766	7	12308	0.428571	0.366519	0.703358
GO:0005834	heterotrimeric G-protein complex	cellular_component	cell	4	3766	10	12308	0.4	0.366382	0.703358
GO:0005849	mRNA cleavage factor complex	cellular_component	cell	2	3766	4	12308	0.5	0.358857	0.703358
GO:0005960	glycine cleavage complex	cellular_component	cell	2	3766	4	12308	0.5	0.358857	0.703358
GO:0008023	transcription elongation factor complex	cellular_component	cell	6	3766	16	12308	0.375	0.360016	0.703358
GO:0008250	oligosaccharyltransferase complex	cellular_component	cell	2	3766	4	12308	0.5	0.358857	0.703358
GO:0016600	flotillin complex	cellular_component	cell	3	3766	7	12308	0.428571	0.366519	0.703358
GO:0016602	CCAAT-binding factor complex	cellular_component	cell	2	3766	4	12308	0.5	0.358857	0.703358
GO:0017053	transcriptional repressor complex	cellular_component	protein-containing complex	11	3766	31	12308	0.354839	0.338543	0.703358
GO:0030014	CCR4-NOT complex	cellular_component	cell	6	3766	16	12308	0.375	0.360016	0.703358
GO:0030289	protein phosphatase 4 complex	cellular_component	cell	2	3766	4	12308	0.5	0.358857	0.703358
GO:0030426	growth cone	cellular_component	cell	12	3766	34	12308	0.352941	0.334317	0.703358
GO:0030670	phagocytic vesicle membrane	cellular_component	cell	2	3766	4	12308	0.5	0.358857	0.703358
GO:0031011	Ino80 complex	cellular_component	cell	5	3766	13	12308	0.384615	0.36371	0.703358
GO:0031232	extrinsic component of external side of plasma membrane	cellular_component	cell	2	3766	4	12308	0.5	0.358857	0.703358
GO:0031462	Cul2-RING ubiquitin ligase complex	cellular_component	cell	3	3766	7	12308	0.428571	0.366519	0.703358
GO:0031528	microvillus membrane	cellular_component	cell	3	3766	7	12308	0.428571	0.366519	0.703358
GO:0032009	early phagosome	cellular_component	cell	3	3766	7	12308	0.428571	0.366519	0.703358
GO:0032432	actin filament bundle	cellular_component	cell	2	3766	4	12308	0.5	0.358857	0.703358
GO:0032433	filopodium tip	cellular_component	cell	4	3766	10	12308	0.4	0.366382	0.703358
GO:0033268	node of Ranvier	cellular_component	cell	3	3766	7	12308	0.428571	0.366519	0.703358
GO:0034705	potassium channel complex	cellular_component	membrane	2	3766	4	12308	0.5	0.358857	0.703358
GO:0034706	sodium channel complex	cellular_component	membrane	2	3766	4	12308	0.5	0.358857	0.703358
GO:0034715	pICln-Sm protein complex	cellular_component	cell	2	3766	4	12308	0.5	0.358857	0.703358
GO:0042382	paraspeckles	cellular_component	cell	2	3766	4	12308	0.5	0.358857	0.703358
GO:0042582	azurophil granule	cellular_component	cell	3	3766	7	12308	0.428571	0.366519	0.703358
GO:0043186	P granule	cellular_component	cell	2	3766	4	12308	0.5	0.358857	0.703358
GO:0044233	Mitochondria-associated ER Membrane	cellular_component	organelle	4	3766	10	12308	0.4	0.366382	0.703358
GO:0044853	plasma membrane raft	cellular_component	cell	6	3766	16	12308	0.375	0.360016	0.703358
GO:0045178	basal part of cell	cellular_component	cell	4	3766	10	12308	0.4	0.366382	0.703358
GO:0045180	basal cortex	cellular_component	cell	2	3766	4	12308	0.5	0.358857	0.703358
GO:0070652	HAUS complex	cellular_component	cell	3	3766	7	12308	0.428571	0.366519	0.703358
GO:0070765	gamma-secretase complex	cellular_component	cell	2	3766	4	12308	0.5	0.358857	0.703358
GO:0070820	tertiary granule	cellular_component	cell	2	3766	4	12308	0.5	0.358857	0.703358
GO:0070938	contractile ring	cellular_component	cell	2	3766	4	12308	0.5	0.358857	0.703358
GO:0070971	endoplasmic reticulum exit site	cellular_component	cell	4	3766	10	12308	0.4	0.366382	0.703358
GO:0072357	PTW/PP1 phosphatase complex	cellular_component	cell	3	3766	7	12308	0.428571	0.366519	0.703358
GO:0097025	MPP7-DLG1-LIN7 complex	cellular_component	cell	2	3766	4	12308	0.5	0.358857	0.703358
GO:0097224	sperm connecting piece	cellular_component	cell	2	3766	4	12308	0.5	0.358857	0.703358
GO:0097422	tubular endosome	cellular_component	cell	2	3766	4	12308	0.5	0.358857	0.703358
GO:0097433	dense body	cellular_component	cell	2	3766	4	12308	0.5	0.358857	0.703358
GO:0098723	skeletal muscle myofibril	cellular_component	cell	4	3766	10	12308	0.4	0.366382	0.703358
GO:0098982	GABA-ergic synapse	cellular_component	synapse	14	3766	41	12308	0.341463	0.365723	0.703358
GO:0140007	KICSTOR complex	cellular_component	protein-containing complex	2	3766	4	12308	0.5	0.358857	0.703358
GO:1990745	EARP complex	cellular_component	cell part	2	3766	4	12308	0.5	0.358857	0.703358
GO:0030424	axon	cellular_component	cell	40	3766	124	12308	0.322581	0.375872	0.718599
GO:0031012	extracellular matrix	cellular_component	extracellular region	35	3766	108	12308	0.324074	0.375664	0.718599
GO:0005815	microtubule organizing center	cellular_component	cell part	29	3766	89	12308	0.325843	0.379832	0.723456
GO:0098685	Schaffer collateral - CA1 synapse	cellular_component	synapse	18	3766	54	12308	0.333333	0.37971	0.723456
GO:0005770	late endosome	cellular_component	cell	28	3766	86	12308	0.325581	0.385127	0.730809
GO:0036064	ciliary basal body	cellular_component	cell	28	3766	86	12308	0.325581	0.385127	0.730809
GO:0031901	early endosome membrane	cellular_component	cell	10	3766	29	12308	0.344828	0.391006	0.740586
GO:0031965	nuclear membrane	cellular_component	cell	41	3766	128	12308	0.320312	0.394124	0.745106
GO:0045211	postsynaptic membrane	cellular_component	cell	21	3766	64	12308	0.328125	0.395289	0.745925
GO:0016605	PML body	cellular_component	cell	15	3766	45	12308	0.333333	0.398883	0.751316
GO:0000151	ubiquitin ligase complex	cellular_component	cell	14	3766	43	12308	0.325581	0.44644	0.755654
GO:0000228	nuclear chromosome	cellular_component	cell	5	3766	15	12308	0.333333	0.505026	0.755654
GO:0000307	cyclin-dependent protein kinase holoenzyme complex	cellular_component	cell	3	3766	8	12308	0.375	0.463412	0.755654
GO:0000308	cytoplasmic cyclin-dependent protein kinase holoenzyme complex	cellular_component	cell	1	3766	2	12308	0.5	0.518353	0.755654
GO:0000781	chromosome, telomeric region	cellular_component	cell	9	3766	28	12308	0.321429	0.500269	0.755654
GO:0000785	chromatin	cellular_component	cell	21	3766	66	12308	0.318182	0.460646	0.755654
GO:0000836	Hrd1p ubiquitin ligase complex	cellular_component	cell	1	3766	2	12308	0.5	0.518353	0.755654
GO:0000930	gamma-tubulin complex	cellular_component	cell	3	3766	8	12308	0.375	0.463412	0.755654
GO:0000939	condensed chromosome inner kinetochore	cellular_component	cell part	1	3766	2	12308	0.5	0.518353	0.755654
GO:0002193	MAML1-RBP-Jkappa- ICN1 complex	cellular_component	protein-containing complex	1	3766	2	12308	0.5	0.518353	0.755654
GO:0002945	cyclin K-CDK13 complex	cellular_component	cell	1	3766	2	12308	0.5	0.518353	0.755654
GO:0005584	collagen type I trimer	cellular_component	extracellular region	1	3766	2	12308	0.5	0.518353	0.755654
GO:0005610	laminin-5 complex	cellular_component	extracellular region	1	3766	2	12308	0.5	0.518353	0.755654
GO:0005655	nucleolar ribonuclease P complex	cellular_component	cell	1	3766	2	12308	0.5	0.518353	0.755654
GO:0005657	replication fork	cellular_component	cell	5	3766	15	12308	0.333333	0.505026	0.755654
GO:0005658	alpha DNA polymerase:primase complex	cellular_component	cell	1	3766	2	12308	0.5	0.518353	0.755654
GO:0005672	transcription factor TFIIA complex	cellular_component	cell	2	3766	5	12308	0.4	0.484069	0.755654
GO:0005680	anaphase-promoting complex	cellular_component	cell	6	3766	17	12308	0.352941	0.424553	0.755654
GO:0005690	U4atac snRNP	cellular_component	cell	1	3766	2	12308	0.5	0.518353	0.755654
GO:0005742	mitochondrial outer membrane translocase complex	cellular_component	cell	2	3766	5	12308	0.4	0.484069	0.755654
GO:0005764	lysosome	cellular_component	cell	43	3766	139	12308	0.309353	0.497616	0.755654
GO:0005774	vacuolar membrane	cellular_component	cell	1	3766	2	12308	0.5	0.518353	0.755654
GO:0005777	peroxisome	cellular_component	cell	23	3766	72	12308	0.319444	0.445706	0.755654
GO:0005819	spindle	cellular_component	cell	15	3766	47	12308	0.319149	0.476799	0.755654
GO:0005846	nuclear cap binding complex	cellular_component	cell	1	3766	2	12308	0.5	0.518353	0.755654
GO:0005859	muscle myosin complex	cellular_component	cell	1	3766	2	12308	0.5	0.518353	0.755654
GO:0005876	spindle microtubule	cellular_component	cell	8	3766	25	12308	0.32	0.514444	0.755654
GO:0005883	neurofilament	cellular_component	cell	2	3766	5	12308	0.4	0.484069	0.755654
GO:0005885	Arp2/3 protein complex	cellular_component	cell	4	3766	11	12308	0.363636	0.447991	0.755654
GO:0005896	interleukin-6 receptor complex	cellular_component	cell	1	3766	2	12308	0.5	0.518353	0.755654
GO:0005899	insulin receptor complex	cellular_component	cell	1	3766	2	12308	0.5	0.518353	0.755654
GO:0005903	brush border	cellular_component	cell	12	3766	36	12308	0.333333	0.421532	0.755654
GO:0005915	zonula adherens	cellular_component	cell junction	2	3766	5	12308	0.4	0.484069	0.755654
GO:0008091	spectrin	cellular_component	cell	2	3766	5	12308	0.4	0.484069	0.755654
GO:0008540	proteasome regulatory particle, base subcomplex	cellular_component	cell	2	3766	5	12308	0.4	0.484069	0.755654
GO:0008622	epsilon DNA polymerase complex	cellular_component	cell part	1	3766	2	12308	0.5	0.518353	0.755654
GO:0009330	DNA topoisomerase complex (ATP-hydrolyzing)	cellular_component	cell	1	3766	2	12308	0.5	0.518353	0.755654
GO:0009368	endopeptidase Clp complex	cellular_component	cell	1	3766	2	12308	0.5	0.518353	0.755654
GO:0014704	intercalated disc	cellular_component	cell junction	9	3766	27	12308	0.333333	0.449668	0.755654
GO:0016529	sarcoplasmic reticulum	cellular_component	cell	11	3766	34	12308	0.323529	0.475989	0.755654
GO:0016939	kinesin II complex	cellular_component	cell	1	3766	2	12308	0.5	0.518353	0.755654
GO:0017109	glutamate-cysteine ligase complex	cellular_component	cell	1	3766	2	12308	0.5	0.518353	0.755654
GO:0017146	NMDA selective glutamate receptor complex	cellular_component	cell	2	3766	5	12308	0.4	0.484069	0.755654
GO:0019008	molybdopterin synthase complex	cellular_component	cell	1	3766	2	12308	0.5	0.518353	0.755654
GO:0019013	viral nucleocapsid	cellular_component	virion	1	3766	2	12308	0.5	0.518353	0.755654
GO:0019908	nuclear cyclin-dependent protein kinase holoenzyme complex	cellular_component	cell	1	3766	2	12308	0.5	0.518353	0.755654
GO:0020003	symbiont-containing vacuole	cellular_component	extracellular region	1	3766	2	12308	0.5	0.518353	0.755654
GO:0030018	Z disc	cellular_component	cell	15	3766	48	12308	0.3125	0.515266	0.755654
GO:0030658	transport vesicle membrane	cellular_component	cell	1	3766	2	12308	0.5	0.518353	0.755654
GO:0030880	RNA polymerase complex	cellular_component	cell	1	3766	2	12308	0.5	0.518353	0.755654
GO:0030905	retromer, tubulation complex	cellular_component	cell	1	3766	2	12308	0.5	0.518353	0.755654
GO:0030906	retromer, cargo-selective complex	cellular_component	cell	1	3766	2	12308	0.5	0.518353	0.755654
GO:0031105	septin complex	cellular_component	cell	2	3766	5	12308	0.4	0.484069	0.755654
GO:0031213	RSF complex	cellular_component	cell	1	3766	2	12308	0.5	0.518353	0.755654
GO:0031251	PAN complex	cellular_component	cell	1	3766	2	12308	0.5	0.518353	0.755654
GO:0031315	extrinsic component of mitochondrial outer membrane	cellular_component	cell part	1	3766	2	12308	0.5	0.518353	0.755654
GO:0031415	NatA complex	cellular_component	cell	2	3766	5	12308	0.4	0.484069	0.755654
GO:0031417	NatC complex	cellular_component	cell	1	3766	2	12308	0.5	0.518353	0.755654
GO:0031510	SUMO activating enzyme complex	cellular_component	cell	1	3766	2	12308	0.5	0.518353	0.755654
GO:0031931	TORC1 complex	cellular_component	cell	2	3766	5	12308	0.4	0.484069	0.755654
GO:0032044	DSIF complex	cellular_component	cell	1	3766	2	12308	0.5	0.518353	0.755654
GO:0032154	cleavage furrow	cellular_component	cell	8	3766	25	12308	0.32	0.514444	0.755654
GO:0032449	CBM complex	cellular_component	cell	1	3766	2	12308	0.5	0.518353	0.755654
GO:0032580	Golgi cisterna membrane	cellular_component	cell	6	3766	18	12308	0.333333	0.48801	0.755654
GO:0032783	ELL-EAF complex	cellular_component	cell	1	3766	2	12308	0.5	0.518353	0.755654
GO:0032797	SMN complex	cellular_component	cell	3	3766	8	12308	0.375	0.463412	0.755654
GO:0032807	DNA ligase IV complex	cellular_component	cell	1	3766	2	12308	0.5	0.518353	0.755654
GO:0032982	myosin filament	cellular_component	cell	2	3766	5	12308	0.4	0.484069	0.755654
GO:0033017	sarcoplasmic reticulum membrane	cellular_component	cell	7	3766	21	12308	0.333333	0.473553	0.755654
GO:0033018	sarcoplasmic reticulum lumen	cellular_component	cell	2	3766	5	12308	0.4	0.484069	0.755654
GO:0034518	RNA cap binding complex	cellular_component	protein-containing complex	1	3766	2	12308	0.5	0.518353	0.755654
GO:0034666	integrin alpha2-beta1 complex	cellular_component	cell	1	3766	2	12308	0.5	0.518353	0.755654
GO:0034669	integrin alpha4-beta7 complex	cellular_component	cell	1	3766	2	12308	0.5	0.518353	0.755654
GO:0034681	integrin alpha11-beta1 complex	cellular_component	cell	1	3766	2	12308	0.5	0.518353	0.755654
GO:0034686	integrin alphav-beta8 complex	cellular_component	cell	1	3766	2	12308	0.5	0.518353	0.755654
GO:0035253	ciliary rootlet	cellular_component	cell	2	3766	5	12308	0.4	0.484069	0.755654
GO:0035577	azurophil granule membrane	cellular_component	cell	1	3766	2	12308	0.5	0.518353	0.755654
GO:0035692	macrophage migration inhibitory factor receptor complex	cellular_component	protein-containing complex	1	3766	2	12308	0.5	0.518353	0.755654
GO:0035749	myelin sheath adaxonal region	cellular_component	cell	2	3766	5	12308	0.4	0.484069	0.755654
GO:0035869	ciliary transition zone	cellular_component	cell	8	3766	25	12308	0.32	0.514444	0.755654
GO:0035985	senescence-associated heterochromatin focus	cellular_component	cell	1	3766	2	12308	0.5	0.518353	0.755654
GO:0036038	MKS complex	cellular_component	cell	3	3766	8	12308	0.375	0.463412	0.755654
GO:0036117	hyaluranon cable	cellular_component	extracellular region	1	3766	2	12308	0.5	0.518353	0.755654
GO:0042105	alpha-beta T cell receptor complex	cellular_component	cell	1	3766	2	12308	0.5	0.518353	0.755654
GO:0042272	nuclear RNA export factor complex	cellular_component	cell	1	3766	2	12308	0.5	0.518353	0.755654
GO:0042555	MCM complex	cellular_component	protein-containing complex	3	3766	8	12308	0.375	0.463412	0.755654
GO:0042567	insulin-like growth factor ternary complex	cellular_component	extracellular region	1	3766	2	12308	0.5	0.518353	0.755654
GO:0042719	mitochondrial intermembrane space protein transporter complex	cellular_component	cell	1	3766	2	12308	0.5	0.518353	0.755654
GO:0042765	GPI-anchor transamidase complex	cellular_component	cell	2	3766	5	12308	0.4	0.484069	0.755654
GO:0043083	synaptic cleft	cellular_component	extracellular region	3	3766	8	12308	0.375	0.463412	0.755654
GO:0043227	membrane-bounded organelle	cellular_component	organelle	1	3766	2	12308	0.5	0.518353	0.755654
GO:0043296	apical junction complex	cellular_component	cell junction	3	3766	8	12308	0.375	0.463412	0.755654
GO:0043514	interleukin-12 complex	cellular_component	extracellular region	1	3766	2	12308	0.5	0.518353	0.755654
GO:0044304	main axon	cellular_component	cell	1	3766	2	12308	0.5	0.518353	0.755654
GO:0044305	calyx of Held	cellular_component	cell	3	3766	8	12308	0.375	0.463412	0.755654
GO:0044609	DBIRD complex	cellular_component	cell	1	3766	2	12308	0.5	0.518353	0.755654
GO:0044753	amphisome	cellular_component	cell	1	3766	2	12308	0.5	0.518353	0.755654
GO:0044754	autolysosome	cellular_component	cell	2	3766	5	12308	0.4	0.484069	0.755654
GO:0045025	mitochondrial degradosome	cellular_component	cell	1	3766	2	12308	0.5	0.518353	0.755654
GO:0045171	intercellular bridge	cellular_component	extracellular region	14	3766	42	12308	0.333333	0.405975	0.755654
GO:0045239	tricarboxylic acid cycle enzyme complex	cellular_component	cell	1	3766	2	12308	0.5	0.518353	0.755654
GO:0048476	Holliday junction resolvase complex	cellular_component	cell	1	3766	2	12308	0.5	0.518353	0.755654
GO:0051233	spindle midzone	cellular_component	cell	6	3766	17	12308	0.352941	0.424553	0.755654
GO:0061673	mitotic spindle astral microtubule	cellular_component	cell	1	3766	2	12308	0.5	0.518353	0.755654
GO:0065010	extracellular membrane-bounded organelle	cellular_component	extracellular region	1	3766	2	12308	0.5	0.518353	0.755654
GO:0070369	beta-catenin-TCF7L2 complex	cellular_component	cell	1	3766	2	12308	0.5	0.518353	0.755654
GO:0070381	endosome to plasma membrane transport vesicle	cellular_component	cell	1	3766	2	12308	0.5	0.518353	0.755654
GO:0070436	Grb2-EGFR complex	cellular_component	cell	1	3766	2	12308	0.5	0.518353	0.755654
GO:0070557	PCNA-p21 complex	cellular_component	cell	1	3766	2	12308	0.5	0.518353	0.755654
GO:0070724	BMP receptor complex	cellular_component	cell	1	3766	2	12308	0.5	0.518353	0.755654
GO:0070743	interleukin-23 complex	cellular_component	extracellular region	1	3766	2	12308	0.5	0.518353	0.755654
GO:0070877	microprocessor complex	cellular_component	cell	1	3766	2	12308	0.5	0.518353	0.755654
GO:0070937	CRD-mediated mRNA stability complex	cellular_component	cell	2	3766	5	12308	0.4	0.484069	0.755654
GO:0071065	alpha9-beta1 integrin-vascular cell adhesion molecule-1 complex	cellular_component	cell	1	3766	2	12308	0.5	0.518353	0.755654
GO:0071458	integral component of cytoplasmic side of endoplasmic reticulum membrane	cellular_component	cell	2	3766	5	12308	0.4	0.484069	0.755654
GO:0071556	integral component of lumenal side of endoplasmic reticulum membrane	cellular_component	cell	2	3766	5	12308	0.4	0.484069	0.755654
GO:0071595	Nem1-Spo7 phosphatase complex	cellular_component	cell	1	3766	2	12308	0.5	0.518353	0.755654
GO:0071953	elastic fiber	cellular_component	extracellular region	1	3766	2	12308	0.5	0.518353	0.755654
GO:0072534	perineuronal net	cellular_component	extracellular region	1	3766	2	12308	0.5	0.518353	0.755654
GO:0072546	ER membrane protein complex	cellular_component	cell	3	3766	8	12308	0.375	0.463412	0.755654
GO:0072687	meiotic spindle	cellular_component	cell	3	3766	8	12308	0.375	0.463412	0.755654
GO:0090498	extrinsic component of Golgi membrane	cellular_component	cell	1	3766	2	12308	0.5	0.518353	0.755654
GO:0090571	RNA polymerase II transcription repressor complex	cellular_component	cell	1	3766	2	12308	0.5	0.518353	0.755654
GO:0090651	apical cytoplasm	cellular_component	cell	1	3766	2	12308	0.5	0.518353	0.755654
GO:0097123	cyclin A1-CDK2 complex	cellular_component	cell	1	3766	2	12308	0.5	0.518353	0.755654
GO:0097124	cyclin A2-CDK2 complex	cellular_component	cell	1	3766	2	12308	0.5	0.518353	0.755654
GO:0097134	cyclin E1-CDK2 complex	cellular_component	cell	1	3766	2	12308	0.5	0.518353	0.755654
GO:0097135	cyclin E2-CDK2 complex	cellular_component	cell	1	3766	2	12308	0.5	0.518353	0.755654
GO:0097136	Bcl-2 family protein complex	cellular_component	protein-containing complex	2	3766	5	12308	0.4	0.484069	0.755654
GO:0097208	alveolar lamellar body	cellular_component	cell	1	3766	2	12308	0.5	0.518353	0.755654
GO:0097362	MCM8-MCM9 complex	cellular_component	protein-containing complex	1	3766	2	12308	0.5	0.518353	0.755654
GO:0097513	myosin II filament	cellular_component	cell	1	3766	2	12308	0.5	0.518353	0.755654
GO:0097575	lateral cell cortex	cellular_component	cell	1	3766	2	12308	0.5	0.518353	0.755654
GO:0097635	extrinsic component of autophagosome membrane	cellular_component	cell	1	3766	2	12308	0.5	0.518353	0.755654
GO:0097637	integral component of autophagosome membrane	cellular_component	cell	1	3766	2	12308	0.5	0.518353	0.755654
GO:0098560	cytoplasmic side of late endosome membrane	cellular_component	cell	1	3766	2	12308	0.5	0.518353	0.755654
GO:0098797	plasma membrane protein complex	cellular_component	cell	1	3766	2	12308	0.5	0.518353	0.755654
GO:0098833	presynaptic endocytic zone	cellular_component	cell	1	3766	2	12308	0.5	0.518353	0.755654
GO:0099031	anchored component of postsynaptic density membrane	cellular_component	cell	1	3766	2	12308	0.5	0.518353	0.755654
GO:0099154	serotonergic synapse	cellular_component	synapse	1	3766	2	12308	0.5	0.518353	0.755654
GO:0099160	postsynaptic intermediate filament cytoskeleton	cellular_component	cell	1	3766	2	12308	0.5	0.518353	0.755654
GO:0099512	supramolecular fiber	cellular_component	supramolecular complex	1	3766	2	12308	0.5	0.518353	0.755654
GO:0099524	postsynaptic cytosol	cellular_component	cell	2	3766	5	12308	0.4	0.484069	0.755654
GO:0099634	postsynaptic specialization membrane	cellular_component	cell	1	3766	2	12308	0.5	0.518353	0.755654
GO:0106003	amyloid-beta complex	cellular_component	protein-containing complex	1	3766	2	12308	0.5	0.518353	0.755654
GO:1904423	dehydrodolichyl diphosphate synthase complex	cellular_component	protein-containing complex	1	3766	2	12308	0.5	0.518353	0.755654
GO:1905202	methylcrotonoyl-CoA carboxylase complex	cellular_component	protein-containing complex	1	3766	2	12308	0.5	0.518353	0.755654
GO:1905721	mitotic spindle astral microtubule end	cellular_component	cell	1	3766	2	12308	0.5	0.518353	0.755654
GO:1990026	hippocampal mossy fiber expansion	cellular_component	cell	1	3766	2	12308	0.5	0.518353	0.755654
GO:1990234	transferase complex	cellular_component	protein-containing complex	1	3766	2	12308	0.5	0.518353	0.755654
GO:1990498	mitotic spindle microtubule	cellular_component	cell	1	3766	2	12308	0.5	0.518353	0.755654
GO:1990597	AIP1-IRE1 complex	cellular_component	protein-containing complex	1	3766	2	12308	0.5	0.518353	0.755654
GO:1990630	IRE1-RACK1-PP2A complex	cellular_component	protein-containing complex	1	3766	2	12308	0.5	0.518353	0.755654
GO:1990667	PCSK9-AnxA2 complex	cellular_component	protein-containing complex	1	3766	2	12308	0.5	0.518353	0.755654
GO:1990682	CSF1-CSF1R complex	cellular_component	protein-containing complex	1	3766	2	12308	0.5	0.518353	0.755654
GO:1990769	proximal neuron projection	cellular_component	cell	1	3766	2	12308	0.5	0.518353	0.755654
GO:1990851	Wnt-Frizzled-LRP5/6 complex	cellular_component	cell	1	3766	2	12308	0.5	0.518353	0.755654
GO:1990909	Wnt signalosome	cellular_component	protein-containing complex	2	3766	5	12308	0.4	0.484069	0.755654
GO:0034451	centriolar satellite	cellular_component	cell	7	3766	22	12308	0.318182	0.530482	0.771129
GO:0097431	mitotic spindle pole	cellular_component	cell	7	3766	22	12308	0.318182	0.530482	0.771129
GO:0016363	nuclear matrix	cellular_component	cell	13	3766	42	12308	0.309524	0.538227	0.781273
GO:0005719	nuclear euchromatin	cellular_component	cell	6	3766	19	12308	0.315789	0.548994	0.790445
GO:0005771	multivesicular body	cellular_component	cell	3	3766	9	12308	0.333333	0.553079	0.790445
GO:0030017	sarcomere	cellular_component	cell	6	3766	19	12308	0.315789	0.548994	0.790445
GO:0030134	COPII-coated ER to Golgi transport vesicle	cellular_component	cell	3	3766	9	12308	0.333333	0.553079	0.790445
GO:0031362	anchored component of external side of plasma membrane	cellular_component	cell	3	3766	9	12308	0.333333	0.553079	0.790445
GO:0031464	Cul4A-RING E3 ubiquitin ligase complex	cellular_component	cell	3	3766	9	12308	0.333333	0.553079	0.790445
GO:0031514	motile cilium	cellular_component	cell part	12	3766	39	12308	0.307692	0.551006	0.790445
GO:0033391	chromatoid body	cellular_component	cell	3	3766	9	12308	0.333333	0.553079	0.790445
GO:0034399	nuclear periphery	cellular_component	cell	3	3766	9	12308	0.333333	0.553079	0.790445
GO:0043292	contractile fiber	cellular_component	cell	3	3766	9	12308	0.333333	0.553079	0.790445
GO:0099738	cell cortex region	cellular_component	cell	3	3766	9	12308	0.333333	0.553079	0.790445
GO:0030904	retromer complex	cellular_component	cell	5	3766	16	12308	0.3125	0.570939	0.814828
GO:0000793	condensed chromosome	cellular_component	cell	7	3766	23	12308	0.304348	0.58481	0.821716
GO:0001527	microfibril	cellular_component	extracellular region	2	3766	6	12308	0.333333	0.5927	0.821716
GO:0001750	photoreceptor outer segment	cellular_component	cell part	10	3766	33	12308	0.30303	0.579947	0.821716
GO:0005579	membrane attack complex	cellular_component	membrane	2	3766	6	12308	0.333333	0.5927	0.821716
GO:0005640	nuclear outer membrane	cellular_component	cell	2	3766	6	12308	0.333333	0.5927	0.821716
GO:0008385	IkappaB kinase complex	cellular_component	cell	2	3766	6	12308	0.333333	0.5927	0.821716
GO:0016580	Sin3 complex	cellular_component	cell	2	3766	6	12308	0.333333	0.5927	0.821716
GO:0016589	NURF complex	cellular_component	cell	2	3766	6	12308	0.333333	0.5927	0.821716
GO:0019005	SCF ubiquitin ligase complex	cellular_component	cell	7	3766	23	12308	0.304348	0.58481	0.821716
GO:0030122	AP-2 adaptor complex	cellular_component	cell	2	3766	6	12308	0.333333	0.5927	0.821716
GO:0030991	intraciliary transport particle A	cellular_component	protein-containing complex	2	3766	6	12308	0.333333	0.5927	0.821716
GO:0031258	lamellipodium membrane	cellular_component	cell	2	3766	6	12308	0.333333	0.5927	0.821716
GO:0031313	extrinsic component of endosome membrane	cellular_component	cell	2	3766	6	12308	0.333333	0.5927	0.821716
GO:0032437	cuticular plate	cellular_component	cell	2	3766	6	12308	0.333333	0.5927	0.821716
GO:0036449	microtubule minus-end	cellular_component	cell	2	3766	6	12308	0.333333	0.5927	0.821716
GO:0046581	intercellular canaliculus	cellular_component	cell junction	2	3766	6	12308	0.333333	0.5927	0.821716
GO:0062023	collagen-containing extracellular matrix	cellular_component	extracellular region	19	3766	63	12308	0.301587	0.577564	0.821716
GO:0070382	exocytic vesicle	cellular_component	cell	2	3766	6	12308	0.333333	0.5927	0.821716
GO:0071817	MMXD complex	cellular_component	cell	2	3766	6	12308	0.333333	0.5927	0.821716
GO:0098690	glycinergic synapse	cellular_component	synapse	2	3766	6	12308	0.333333	0.5927	0.821716
GO:1902494	catalytic complex	cellular_component	protein-containing complex	2	3766	6	12308	0.333333	0.5927	0.821716
GO:0005802	trans-Golgi network	cellular_component	cell	29	3766	97	12308	0.298969	0.597769	0.826742
GO:0035371	microtubule plus-end	cellular_component	organelle	4	3766	13	12308	0.307692	0.597948	0.826742
GO:0005667	transcription factor complex	cellular_component	cell	37	3766	124	12308	0.298387	0.60667	0.8354
GO:0005778	peroxisomal membrane	cellular_component	cell	6	3766	20	12308	0.3	0.606435	0.8354
GO:0030173	integral component of Golgi membrane	cellular_component	cell	6	3766	20	12308	0.3	0.606435	0.8354
GO:0005801	cis-Golgi network	cellular_component	cell	8	3766	27	12308	0.296296	0.615032	0.844633
GO:0008305	integrin complex	cellular_component	cell	8	3766	27	12308	0.296296	0.615032	0.844633
GO:0000506	glycosylphosphatidylinositol-N-acetylglucosaminyltransferase (GPI-GnT) complex	cellular_component	cell	1	3766	3	12308	0.333333	0.665751	0.848001
GO:0000775	chromosome, centromeric region	cellular_component	cell	7	3766	24	12308	0.291667	0.635822	0.848001
GO:0001739	sex chromatin	cellular_component	cell	1	3766	3	12308	0.333333	0.665751	0.848001
GO:0001891	phagocytic cup	cellular_component	cell	4	3766	14	12308	0.285714	0.662974	0.848001
GO:0002080	acrosomal membrane	cellular_component	cell	3	3766	10	12308	0.3	0.633092	0.848001
GO:0002141	stereocilia ankle link	cellular_component	cell	1	3766	3	12308	0.333333	0.665751	0.848001
GO:0002142	stereocilia ankle link complex	cellular_component	cell	1	3766	3	12308	0.333333	0.665751	0.848001
GO:0005642	annulate lamellae	cellular_component	cell	1	3766	3	12308	0.333333	0.665751	0.848001
GO:0005652	nuclear lamina	cellular_component	cell	1	3766	3	12308	0.333333	0.665751	0.848001
GO:0005942	phosphatidylinositol 3-kinase complex	cellular_component	membrane	1	3766	3	12308	0.333333	0.665751	0.848001
GO:0005944	phosphatidylinositol 3-kinase complex, class IB	cellular_component	membrane	1	3766	3	12308	0.333333	0.665751	0.848001
GO:0005952	cAMP-dependent protein kinase complex	cellular_component	cell	1	3766	3	12308	0.333333	0.665751	0.848001
GO:0005958	DNA-dependent protein kinase-DNA ligase 4 complex	cellular_component	cell	1	3766	3	12308	0.333333	0.665751	0.848001
GO:0008274	gamma-tubulin ring complex	cellular_component	cell	1	3766	3	12308	0.333333	0.665751	0.848001
GO:0008328	ionotropic glutamate receptor complex	cellular_component	cell	1	3766	3	12308	0.333333	0.665751	0.848001
GO:0016323	basolateral plasma membrane	cellular_component	membrane part	31	3766	105	12308	0.295238	0.630795	0.848001
GO:0016328	lateral plasma membrane	cellular_component	cell	9	3766	31	12308	0.290323	0.641159	0.848001
GO:0016514	SWI/SNF complex	cellular_component	cell	4	3766	14	12308	0.285714	0.662974	0.848001
GO:0030015	CCR4-NOT core complex	cellular_component	cell	1	3766	3	12308	0.333333	0.665751	0.848001
GO:0030061	mitochondrial crista	cellular_component	cell	1	3766	3	12308	0.333333	0.665751	0.848001
GO:0030121	AP-1 adaptor complex	cellular_component	cell	1	3766	3	12308	0.333333	0.665751	0.848001
GO:0030896	checkpoint clamp complex	cellular_component	cell	1	3766	3	12308	0.333333	0.665751	0.848001
GO:0030914	STAGA complex	cellular_component	cell	3	3766	10	12308	0.3	0.633092	0.848001
GO:0031088	platelet dense granule membrane	cellular_component	cell	1	3766	3	12308	0.333333	0.665751	0.848001
GO:0031467	Cul7-RING ubiquitin ligase complex	cellular_component	cell	1	3766	3	12308	0.333333	0.665751	0.848001
GO:0031594	neuromuscular junction	cellular_component	synapse	11	3766	38	12308	0.289474	0.646948	0.848001
GO:0031932	TORC2 complex	cellular_component	cell	3	3766	10	12308	0.3	0.633092	0.848001
GO:0031981	nuclear lumen	cellular_component	cell	1	3766	3	12308	0.333333	0.665751	0.848001
GO:0032281	AMPA glutamate receptor complex	cellular_component	cell	5	3766	17	12308	0.294118	0.631934	0.848001
GO:0032541	cortical endoplasmic reticulum	cellular_component	cell	1	3766	3	12308	0.333333	0.665751	0.848001
GO:0032937	SREBP-SCAP-Insig complex	cellular_component	cell	1	3766	3	12308	0.333333	0.665751	0.848001
GO:0034364	high-density lipoprotein particle	cellular_component	extracellular region	5	3766	17	12308	0.294118	0.631934	0.848001
GO:0035363	histone locus body	cellular_component	cell	1	3766	3	12308	0.333333	0.665751	0.848001
GO:0035748	myelin sheath abaxonal region	cellular_component	cell	1	3766	3	12308	0.333333	0.665751	0.848001
GO:0035867	alphav-beta3 integrin-IGF-1-IGF1R complex	cellular_component	cell	1	3766	3	12308	0.333333	0.665751	0.848001
GO:0035976	transcription factor AP-1 complex	cellular_component	cell	1	3766	3	12308	0.333333	0.665751	0.848001
GO:0043657	host cell	cellular_component	other organism	1	3766	3	12308	0.333333	0.665751	0.848001
GO:0044306	neuron projection terminus	cellular_component	cell	3	3766	10	12308	0.3	0.633092	0.848001
GO:0044309	neuron spine	cellular_component	cell	1	3766	3	12308	0.333333	0.665751	0.848001
GO:0045252	oxoglutarate dehydrogenase complex	cellular_component	cell	1	3766	3	12308	0.333333	0.665751	0.848001
GO:0045263	proton-transporting ATP synthase complex, coupling factor F(o)	cellular_component	cell	1	3766	3	12308	0.333333	0.665751	0.848001
GO:0060091	kinocilium	cellular_component	cell	1	3766	3	12308	0.333333	0.665751	0.848001
GO:0070449	elongin complex	cellular_component	cell	1	3766	3	12308	0.333333	0.665751	0.848001
GO:0070939	Dsl1/NZR complex	cellular_component	cell	1	3766	3	12308	0.333333	0.665751	0.848001
GO:0071001	U4/U6 snRNP	cellular_component	cell	1	3766	3	12308	0.333333	0.665751	0.848001
GO:0071008	U2-type post-mRNA release spliceosomal complex	cellular_component	cell	1	3766	3	12308	0.333333	0.665751	0.848001
GO:0097129	cyclin D2-CDK4 complex	cellular_component	cell	1	3766	3	12308	0.333333	0.665751	0.848001
GO:0097209	epidermal lamellar body	cellular_component	cell	1	3766	3	12308	0.333333	0.665751	0.848001
GO:0097228	sperm principal piece	cellular_component	cell	5	3766	17	12308	0.294118	0.631934	0.848001
GO:0097427	microtubule bundle	cellular_component	cell	1	3766	3	12308	0.333333	0.665751	0.848001
GO:0097598	sperm cytoplasmic droplet	cellular_component	cell	1	3766	3	12308	0.333333	0.665751	0.848001
GO:0098636	protein complex involved in cell adhesion	cellular_component	protein-containing complex	1	3766	3	12308	0.333333	0.665751	0.848001
GO:0099029	anchored component of presynaptic active zone membrane	cellular_component	cell	1	3766	3	12308	0.333333	0.665751	0.848001
GO:0099092	postsynaptic density, intracellular component	cellular_component	cell	1	3766	3	12308	0.333333	0.665751	0.848001
GO:0120001	apical plasma membrane urothelial plaque	cellular_component	cell	1	3766	3	12308	0.333333	0.665751	0.848001
GO:0120115	Lsm2-8 complex	cellular_component	protein-containing complex	1	3766	3	12308	0.333333	0.665751	0.848001
GO:1990604	IRE1-TRAF2-ASK1 complex	cellular_component	cell	1	3766	3	12308	0.333333	0.665751	0.848001
GO:1990696	USH2 complex	cellular_component	protein-containing complex	1	3766	3	12308	0.333333	0.665751	0.848001
GO:0005576	extracellular region	cellular_component	extracellular region	184	3766	617	12308	0.298217	0.680839	0.85733
GO:0005833	hemoglobin complex	cellular_component	cell	2	3766	7	12308	0.285714	0.683172	0.85733
GO:0016591	RNA polymerase II, holoenzyme	cellular_component	cell	2	3766	7	12308	0.285714	0.683172	0.85733
GO:0036057	slit diaphragm	cellular_component	cell junction	2	3766	7	12308	0.285714	0.683172	0.85733
GO:0036396	RNA N6-methyladenosine methyltransferase complex	cellular_component	cell	2	3766	7	12308	0.285714	0.683172	0.85733
GO:0043194	axon initial segment	cellular_component	cell	2	3766	7	12308	0.285714	0.683172	0.85733
GO:0044354	macropinosome	cellular_component	cell	2	3766	7	12308	0.285714	0.683172	0.85733
GO:0045120	pronucleus	cellular_component	cell	2	3766	7	12308	0.285714	0.683172	0.85733
GO:0061617	MICOS complex	cellular_component	cell	2	3766	7	12308	0.285714	0.683172	0.85733
GO:0097542	ciliary tip	cellular_component	cell	2	3766	7	12308	0.285714	0.683172	0.85733
GO:0098981	cholinergic synapse	cellular_component	synapse	2	3766	7	12308	0.285714	0.683172	0.85733
GO:0099523	presynaptic cytosol	cellular_component	cell	2	3766	7	12308	0.285714	0.683172	0.85733
GO:0005868	cytoplasmic dynein complex	cellular_component	cell	5	3766	18	12308	0.277778	0.687289	0.861436
GO:0090734	site of DNA damage	cellular_component	cell	3	3766	11	12308	0.272727	0.702504	0.87727
GO:1990023	mitotic spindle midzone	cellular_component	cell	3	3766	11	12308	0.272727	0.702504	0.87727
GO:1990454	L-type voltage-gated calcium channel complex	cellular_component	cell	3	3766	11	12308	0.272727	0.702504	0.87727
GO:0043204	perikaryon	cellular_component	cell	8	3766	29	12308	0.275862	0.703413	0.877329
GO:0005929	cilium	cellular_component	cell	33	3766	115	12308	0.286957	0.704369	0.877448
GO:0000118	histone deacetylase complex	cellular_component	cell	6	3766	22	12308	0.272727	0.708001	0.880895
GO:0019897	extrinsic component of plasma membrane	cellular_component	cell	4	3766	15	12308	0.266667	0.72041	0.894151
GO:0034361	very-low-density lipoprotein particle	cellular_component	extracellular region	4	3766	15	12308	0.266667	0.72041	0.894151
GO:0000124	SAGA complex	cellular_component	cell	2	3766	8	12308	0.25	0.756425	0.902702
GO:0000407	phagophore assembly site	cellular_component	cell	3	3766	12	12308	0.25	0.761381	0.902702
GO:0000444	MIS12/MIND type complex	cellular_component	cell	1	3766	4	12308	0.25	0.76805	0.902702
GO:0001520	outer dense fiber	cellular_component	cell	1	3766	4	12308	0.25	0.76805	0.902702
GO:0001917	photoreceptor inner segment	cellular_component	cell	6	3766	23	12308	0.26087	0.751481	0.902702
GO:0005581	collagen trimer	cellular_component	protein-containing complex	12	3766	44	12308	0.272727	0.735652	0.902702
GO:0005782	peroxisomal matrix	cellular_component	cell	1	3766	4	12308	0.25	0.76805	0.902702
GO:0005827	polar microtubule	cellular_component	cell	1	3766	4	12308	0.25	0.76805	0.902702
GO:0005968	Rab-protein geranylgeranyltransferase complex	cellular_component	cell	1	3766	4	12308	0.25	0.76805	0.902702
GO:0012507	ER to Golgi transport vesicle membrane	cellular_component	cell	1	3766	4	12308	0.25	0.76805	0.902702
GO:0030008	TRAPP complex	cellular_component	cell	2	3766	8	12308	0.25	0.756425	0.902702
GO:0030056	hemidesmosome	cellular_component	cell junction	1	3766	4	12308	0.25	0.76805	0.902702
GO:0030478	actin cap	cellular_component	cell	1	3766	4	12308	0.25	0.76805	0.902702
GO:0030532	small nuclear ribonucleoprotein complex	cellular_component	cell	1	3766	4	12308	0.25	0.76805	0.902702
GO:0030681	multimeric ribonuclease P complex	cellular_component	protein-containing complex	2	3766	8	12308	0.25	0.756425	0.902702
GO:0031225	anchored component of membrane	cellular_component	membrane	5	3766	19	12308	0.263158	0.73668	0.902702
GO:0031301	integral component of organelle membrane	cellular_component	membrane	2	3766	8	12308	0.25	0.756425	0.902702
GO:0031465	Cul4B-RING E3 ubiquitin ligase complex	cellular_component	cell	1	3766	4	12308	0.25	0.76805	0.902702
GO:0031466	Cul5-RING ubiquitin ligase complex	cellular_component	cell	1	3766	4	12308	0.25	0.76805	0.902702
GO:0032426	stereocilium tip	cellular_component	cell	3	3766	12	12308	0.25	0.761381	0.902702
GO:0032584	growth cone membrane	cellular_component	cell	1	3766	4	12308	0.25	0.76805	0.902702
GO:0032839	dendrite cytoplasm	cellular_component	cell	3	3766	12	12308	0.25	0.761381	0.902702
GO:0033180	proton-transporting V-type ATPase, V1 domain	cellular_component	membrane	2	3766	8	12308	0.25	0.756425	0.902702
GO:0042627	chylomicron	cellular_component	extracellular region	2	3766	8	12308	0.25	0.756425	0.902702
GO:0042788	polysomal ribosome	cellular_component	cell	3	3766	12	12308	0.25	0.761381	0.902702
GO:0043203	axon hillock	cellular_component	cell	1	3766	4	12308	0.25	0.76805	0.902702
GO:0043209	myelin sheath	cellular_component	cell	5	3766	19	12308	0.263158	0.73668	0.902702
GO:0043229	intracellular organelle	cellular_component	cell	1	3766	4	12308	0.25	0.76805	0.902702
GO:0044232	organelle membrane contact site	cellular_component	organelle	1	3766	4	12308	0.25	0.76805	0.902702
GO:0044292	dendrite terminus	cellular_component	cell part	1	3766	4	12308	0.25	0.76805	0.902702
GO:0061700	GATOR2 complex	cellular_component	protein-containing complex	2	3766	8	12308	0.25	0.756425	0.902702
GO:0061827	sperm head	cellular_component	cell	1	3766	4	12308	0.25	0.76805	0.902702
GO:0070522	ERCC4-ERCC1 complex	cellular_component	cell	1	3766	4	12308	0.25	0.76805	0.902702
GO:0070876	SOSS complex	cellular_component	cell	1	3766	4	12308	0.25	0.76805	0.902702
GO:0072669	tRNA-splicing ligase complex	cellular_component	cell	1	3766	4	12308	0.25	0.76805	0.902702
GO:0097227	sperm annulus	cellular_component	cell	1	3766	4	12308	0.25	0.76805	0.902702
GO:0097443	sorting endosome	cellular_component	cell	1	3766	4	12308	0.25	0.76805	0.902702
GO:0097449	astrocyte projection	cellular_component	cell	1	3766	4	12308	0.25	0.76805	0.902702
GO:0098536	deuterosome	cellular_component	cell	1	3766	4	12308	0.25	0.76805	0.902702
GO:0099026	anchored component of presynaptic membrane	cellular_component	cell	1	3766	4	12308	0.25	0.76805	0.902702
GO:0099060	integral component of postsynaptic specialization membrane	cellular_component	cell	3	3766	12	12308	0.25	0.761381	0.902702
GO:0099061	integral component of postsynaptic density membrane	cellular_component	cell	5	3766	19	12308	0.263158	0.73668	0.902702
GO:0120103	centriolar subdistal appendage	cellular_component	cell	2	3766	8	12308	0.25	0.756425	0.902702
GO:1990316	Atg1/ULK1 kinase complex	cellular_component	cell	2	3766	8	12308	0.25	0.756425	0.902702
GO:1990391	DNA repair complex	cellular_component	protein-containing complex	1	3766	4	12308	0.25	0.76805	0.902702
GO:1990907	beta-catenin-TCF complex	cellular_component	cell	2	3766	8	12308	0.25	0.756425	0.902702
GO:0016459	myosin complex	cellular_component	cell	10	3766	38	12308	0.263158	0.770077	0.903185
GO:0031201	SNARE complex	cellular_component	cell	4	3766	16	12308	0.25	0.770234	0.903185
GO:0099056	integral component of presynaptic membrane	cellular_component	cell	5	3766	20	12308	0.25	0.780095	0.913698
GO:0000776	kinetochore	cellular_component	cell	19	3766	71	12308	0.267606	0.796029	0.93129
GO:0000127	transcription factor TFIIIC complex	cellular_component	cell	1	3766	5	12308	0.2	0.839045	0.94058
GO:0000172	ribonuclease MRP complex	cellular_component	protein-containing complex	1	3766	5	12308	0.2	0.839045	0.94058
GO:0000779	condensed chromosome, centromeric region	cellular_component	cell	1	3766	5	12308	0.2	0.839045	0.94058
GO:0000788	nuclear nucleosome	cellular_component	cell	1	3766	5	12308	0.2	0.839045	0.94058
GO:0001401	mitochondrial sorting and assembly machinery complex	cellular_component	cell	1	3766	5	12308	0.2	0.839045	0.94058
GO:0001741	XY body	cellular_component	cell	1	3766	5	12308	0.2	0.839045	0.94058
GO:0005663	DNA replication factor C complex	cellular_component	cell	1	3766	5	12308	0.2	0.839045	0.94058
GO:0005675	transcription factor TFIIH holo complex	cellular_component	cell	1	3766	5	12308	0.2	0.839045	0.94058
GO:0005677	chromatin silencing complex	cellular_component	cell	1	3766	5	12308	0.2	0.839045	0.94058
GO:0005720	nuclear heterochromatin	cellular_component	cell	2	3766	9	12308	0.222222	0.814524	0.94058
GO:0005721	pericentric heterochromatin	cellular_component	cell	2	3766	9	12308	0.222222	0.814524	0.94058
GO:0005773	vacuole	cellular_component	cell	1	3766	5	12308	0.2	0.839045	0.94058
GO:0005922	connexin complex	cellular_component	cell	4	3766	17	12308	0.235294	0.812787	0.94058
GO:0016471	vacuolar proton-transporting V-type ATPase complex	cellular_component	cell	2	3766	9	12308	0.222222	0.814524	0.94058
GO:0030314	junctional membrane complex	cellular_component	cell	1	3766	5	12308	0.2	0.839045	0.94058
GO:0030425	dendrite	cellular_component	cell part	32	3766	118	12308	0.271186	0.821913	0.94058
GO:0031080	nuclear pore outer ring	cellular_component	cell	2	3766	9	12308	0.222222	0.814524	0.94058
GO:0031083	BLOC-1 complex	cellular_component	cell	2	3766	9	12308	0.222222	0.814524	0.94058
GO:0031224	intrinsic component of membrane	cellular_component	membrane	2	3766	9	12308	0.222222	0.814524	0.94058
GO:0031616	spindle pole centrosome	cellular_component	cell	2	3766	9	12308	0.222222	0.814524	0.94058
GO:0031618	nuclear pericentric heterochromatin	cellular_component	cell	1	3766	5	12308	0.2	0.839045	0.94058
GO:0032059	bleb	cellular_component	cell	1	3766	5	12308	0.2	0.839045	0.94058
GO:0032391	photoreceptor connecting cilium	cellular_component	cell	6	3766	25	12308	0.24	0.823826	0.94058
GO:0032585	multivesicular body membrane	cellular_component	cell	1	3766	5	12308	0.2	0.839045	0.94058
GO:0033177	proton-transporting two-sector ATPase complex, proton-transporting domain	cellular_component	membrane	1	3766	5	12308	0.2	0.839045	0.94058
GO:0033179	proton-transporting V-type ATPase, V0 domain	cellular_component	membrane	2	3766	9	12308	0.222222	0.814524	0.94058
GO:0035032	phosphatidylinositol 3-kinase complex, class III	cellular_component	membrane	1	3766	5	12308	0.2	0.839045	0.94058
GO:0035097	histone methyltransferase complex	cellular_component	cell	4	3766	17	12308	0.235294	0.812787	0.94058
GO:0042622	photoreceptor outer segment membrane	cellular_component	cell	1	3766	5	12308	0.2	0.839045	0.94058
GO:0043025	neuronal cell body	cellular_component	cell	31	3766	114	12308	0.27193	0.813826	0.94058
GO:0044322	endoplasmic reticulum quality control compartment	cellular_component	cell	1	3766	5	12308	0.2	0.839045	0.94058
GO:0070461	SAGA-type complex	cellular_component	cell	1	3766	5	12308	0.2	0.839045	0.94058
GO:0071546	pi-body	cellular_component	cell	1	3766	5	12308	0.2	0.839045	0.94058
GO:0097440	apical dendrite	cellular_component	cell	1	3766	5	12308	0.2	0.839045	0.94058
GO:0097504	Gemini of coiled bodies	cellular_component	cell	1	3766	5	12308	0.2	0.839045	0.94058
GO:0097512	cardiac myofibril	cellular_component	cell	1	3766	5	12308	0.2	0.839045	0.94058
GO:1990130	GATOR1 complex	cellular_component	protein-containing complex	1	3766	5	12308	0.2	0.839045	0.94058
GO:1990246	uniplex complex	cellular_component	cell	1	3766	5	12308	0.2	0.839045	0.94058
GO:0005779	integral component of peroxisomal membrane	cellular_component	cell	3	3766	14	12308	0.214286	0.850621	0.951463
GO:0030057	desmosome	cellular_component	cell junction	3	3766	14	12308	0.214286	0.850621	0.951463
GO:0005662	DNA replication factor A complex	cellular_component	cell	2	3766	10	12308	0.2	0.859882	0.960767
GO:0005762	mitochondrial large ribosomal subunit	cellular_component	cell	8	3766	34	12308	0.235294	0.861607	0.961641
GO:0000138	Golgi trans cisterna	cellular_component	cell	1	3766	6	12308	0.166667	0.888314	0.966053
GO:0000808	origin recognition complex	cellular_component	cell part	1	3766	6	12308	0.166667	0.888314	0.966053
GO:0005682	U5 snRNP	cellular_component	cell	1	3766	6	12308	0.166667	0.888314	0.966053
GO:0005744	TIM23 mitochondrial import inner membrane translocase complex	cellular_component	cell	1	3766	6	12308	0.166667	0.888314	0.966053
GO:0005891	voltage-gated calcium channel complex	cellular_component	cell	4	3766	19	12308	0.210526	0.878501	0.966053
GO:0015630	microtubule cytoskeleton	cellular_component	cell	25	3766	98	12308	0.255102	0.887807	0.966053
GO:0030123	AP-3 adaptor complex	cellular_component	cell	1	3766	6	12308	0.166667	0.888314	0.966053
GO:0030285	integral component of synaptic vesicle membrane	cellular_component	cell	1	3766	6	12308	0.166667	0.888314	0.966053
GO:0030286	dynein complex	cellular_component	cell	4	3766	19	12308	0.210526	0.878501	0.966053
GO:0030660	Golgi-associated vesicle membrane	cellular_component	cell	1	3766	6	12308	0.166667	0.888314	0.966053
GO:0030673	axolemma	cellular_component	cell	1	3766	6	12308	0.166667	0.888314	0.966053
GO:0030870	Mre11 complex	cellular_component	cell	1	3766	6	12308	0.166667	0.888314	0.966053
GO:0031045	dense core granule	cellular_component	cell	1	3766	6	12308	0.166667	0.888314	0.966053
GO:0031209	SCAR complex	cellular_component	cell	1	3766	6	12308	0.166667	0.888314	0.966053
GO:0031305	integral component of mitochondrial inner membrane	cellular_component	cell	3	3766	15	12308	0.2	0.883174	0.966053
GO:0031966	mitochondrial membrane	cellular_component	cell	13	3766	53	12308	0.245283	0.867791	0.966053
GO:0033263	CORVET complex	cellular_component	cell	1	3766	6	12308	0.166667	0.888314	0.966053
GO:0033588	Elongator holoenzyme complex	cellular_component	cell	1	3766	6	12308	0.166667	0.888314	0.966053
GO:0034366	spherical high-density lipoprotein particle	cellular_component	extracellular region	1	3766	6	12308	0.166667	0.888314	0.966053
GO:0034704	calcium channel complex	cellular_component	membrane	3	3766	15	12308	0.2	0.883174	0.966053
GO:0043020	NADPH oxidase complex	cellular_component	cell	1	3766	6	12308	0.166667	0.888314	0.966053
GO:0043195	terminal bouton	cellular_component	cell	1	3766	6	12308	0.166667	0.888314	0.966053
GO:0070419	nonhomologous end joining complex	cellular_component	cell	1	3766	6	12308	0.166667	0.888314	0.966053
GO:0080008	Cul4-RING E3 ubiquitin ligase complex	cellular_component	cell	3	3766	15	12308	0.2	0.883174	0.966053
GO:0001533	cornified envelope	cellular_component	cell	2	3766	11	12308	0.181818	0.894854	0.966974
GO:0005666	RNA polymerase III complex	cellular_component	cell	2	3766	11	12308	0.181818	0.894854	0.966974
GO:0031307	integral component of mitochondrial outer membrane	cellular_component	cell	2	3766	11	12308	0.181818	0.894854	0.966974
GO:0032809	neuronal cell body membrane	cellular_component	cell	2	3766	11	12308	0.181818	0.894854	0.966974
GO:0033276	transcription factor TFTC complex	cellular_component	cell	2	3766	11	12308	0.181818	0.894854	0.966974
GO:0098688	parallel fiber to Purkinje cell synapse	cellular_component	synapse	2	3766	11	12308	0.181818	0.894854	0.966974
GO:0005921	gap junction	cellular_component	cell junction	5	3766	24	12308	0.208333	0.900404	0.971941
GO:0005884	actin filament	cellular_component	cell	9	3766	40	12308	0.225	0.903802	0.973546
GO:0097730	non-motile cilium	cellular_component	cell	4	3766	20	12308	0.2	0.903102	0.973546
GO:0048786	presynaptic active zone	cellular_component	cell	3	3766	16	12308	0.1875	0.909237	0.978366
GO:0000812	Swr1 complex	cellular_component	cell	1	3766	7	12308	0.142857	0.922504	0.978902
GO:0005743	mitochondrial inner membrane	cellular_component	cell	26	3766	104	12308	0.25	0.91373	0.978902
GO:0005797	Golgi medial cisterna	cellular_component	cell	1	3766	7	12308	0.142857	0.922504	0.978902
GO:0005890	sodium:potassium-exchanging ATPase complex	cellular_component	cell	1	3766	7	12308	0.142857	0.922504	0.978902
GO:0008278	cohesin complex	cellular_component	cell	1	3766	7	12308	0.142857	0.922504	0.978902
GO:0022625	cytosolic large ribosomal subunit	cellular_component	cell	1	3766	7	12308	0.142857	0.922504	0.978902
GO:0031390	Ctf18 RFC-like complex	cellular_component	cell	1	3766	7	12308	0.142857	0.922504	0.978902
GO:0031526	brush border membrane	cellular_component	cell	4	3766	21	12308	0.190476	0.923184	0.978902
GO:0032588	trans-Golgi network membrane	cellular_component	cell	2	3766	12	12308	0.166667	0.921549	0.978902
GO:0042629	mast cell granule	cellular_component	cell	1	3766	7	12308	0.142857	0.922504	0.978902
GO:0043005	neuron projection	cellular_component	cell	23	3766	94	12308	0.244681	0.922717	0.978902
GO:0044224	juxtaparanode region of axon	cellular_component	cell	1	3766	7	12308	0.142857	0.922504	0.978902
GO:0060076	excitatory synapse	cellular_component	synapse	1	3766	7	12308	0.142857	0.922504	0.978902
GO:0071564	npBAF complex	cellular_component	cell	1	3766	7	12308	0.142857	0.922504	0.978902
GO:0000922	spindle pole	cellular_component	cell	17	3766	72	12308	0.236111	0.924883	0.979684
GO:0000276	mitochondrial proton-transporting ATP synthase complex, coupling factor F(o)	cellular_component	cell	1	3766	8	12308	0.125	0.94623	0.981882
GO:0000346	transcription export complex	cellular_component	cell	1	3766	8	12308	0.125	0.94623	0.981882
GO:0005664	nuclear origin of replication recognition complex	cellular_component	membrane-enclosed lumen	1	3766	8	12308	0.125	0.94623	0.981882
GO:0005795	Golgi stack	cellular_component	cell	3	3766	17	12308	0.176471	0.929905	0.981882
GO:0005930	axoneme	cellular_component	cell	10	3766	47	12308	0.212766	0.943485	0.981882
GO:0008076	voltage-gated potassium channel complex	cellular_component	cell	13	3766	58	12308	0.224138	0.936633	0.981882
GO:0016581	NuRD complex	cellular_component	cell	1	3766	8	12308	0.125	0.94623	0.981882
GO:0022627	cytosolic small ribosomal subunit	cellular_component	cell	5	3766	26	12308	0.192308	0.935362	0.981882
GO:0030016	myofibril	cellular_component	cell	4	3766	22	12308	0.181818	0.93944	0.981882
GO:0030897	HOPS complex	cellular_component	membrane	1	3766	8	12308	0.125	0.94623	0.981882
GO:0031461	cullin-RING ubiquitin ligase complex	cellular_component	cell	1	3766	8	12308	0.125	0.94623	0.981882
GO:0031672	A band	cellular_component	cell	1	3766	8	12308	0.125	0.94623	0.981882
GO:0031674	I band	cellular_component	cell	2	3766	13	12308	0.153846	0.941756	0.981882
GO:0033270	paranode region of axon	cellular_component	cell	1	3766	8	12308	0.125	0.94623	0.981882
GO:0034362	low-density lipoprotein particle	cellular_component	extracellular region	1	3766	8	12308	0.125	0.94623	0.981882
GO:0035267	NuA4 histone acetyltransferase complex	cellular_component	cell	2	3766	13	12308	0.153846	0.941756	0.981882
GO:0043679	axon terminus	cellular_component	cell	2	3766	13	12308	0.153846	0.941756	0.981882
GO:0046658	anchored component of plasma membrane	cellular_component	cell	3	3766	17	12308	0.176471	0.929905	0.981882
GO:0097060	synaptic membrane	cellular_component	cell	1	3766	8	12308	0.125	0.94623	0.981882
GO:0097539	ciliary transition fiber	cellular_component	cell	1	3766	8	12308	0.125	0.94623	0.981882
GO:0031090	organelle membrane	cellular_component	membrane	9	3766	44	12308	0.204545	0.952764	0.987657
GO:0000784	nuclear chromosome, telomeric region	cellular_component	cell	11	3766	53	12308	0.207547	0.960409	0.9879
GO:0005761	mitochondrial ribosome	cellular_component	cell	1	3766	9	12308	0.111111	0.962693	0.9879
GO:0005814	centriole	cellular_component	cell part	18	3766	80	12308	0.225	0.958604	0.9879
GO:0015935	small ribosomal subunit	cellular_component	cell	1	3766	9	12308	0.111111	0.962693	0.9879
GO:0017119	Golgi transport complex	cellular_component	cell	1	3766	9	12308	0.111111	0.962693	0.9879
GO:0030131	clathrin adaptor complex	cellular_component	cell	1	3766	9	12308	0.111111	0.962693	0.9879
GO:0042101	T cell receptor complex	cellular_component	cell	1	3766	9	12308	0.111111	0.962693	0.9879
GO:0043198	dendritic shaft	cellular_component	cell	2	3766	14	12308	0.142857	0.956945	0.9879
GO:0048188	Set1C/COMPASS complex	cellular_component	cell	1	3766	9	12308	0.111111	0.962693	0.9879
GO:0071565	nBAF complex	cellular_component	cell	1	3766	9	12308	0.111111	0.962693	0.9879
GO:0030315	T-tubule	cellular_component	cell	3	3766	20	12308	0.15	0.968679	0.992044
GO:0042734	presynaptic membrane	cellular_component	cell	2	3766	15	12308	0.133333	0.968295	0.992044
GO:0031430	M band	cellular_component	cell	1	3766	10	12308	0.1	0.974117	0.995612
GO:0036128	CatSper complex	cellular_component	cell	1	3766	10	12308	0.1	0.974117	0.995612
GO:0000123	histone acetyltransferase complex	cellular_component	cell	2	3766	18	12308	0.111111	0.987577	1
GO:0000159	protein phosphatase type 2A complex	cellular_component	cell	1	3766	13	12308	0.0769231	0.991358	1
GO:0000786	nucleosome	cellular_component	cell	7	3766	63	12308	0.111111	0.999937	1
GO:0000794	condensed nuclear chromosome	cellular_component	cell	3	3766	23	12308	0.130435	0.986512	1
GO:0000795	synaptonemal complex	cellular_component	cell	2	3766	17	12308	0.117647	0.982975	1
GO:0001669	acrosomal vesicle	cellular_component	cell	4	3766	36	12308	0.111111	0.998555	1
GO:0005614	interstitial matrix	cellular_component	extracellular region	1	3766	11	12308	0.0909091	0.982043	1
GO:0005637	nuclear inner membrane	cellular_component	cell	2	3766	19	12308	0.105263	0.990958	1
GO:0005694	chromosome	cellular_component	cell	13	3766	83	12308	0.156627	0.999463	1
GO:0005747	mitochondrial respiratory chain complex I	cellular_component	cell	3	3766	25	12308	0.12	0.992434	1
GO:0005840	ribosome	cellular_component	cell	26	3766	167	12308	0.155689	0.999998	1
GO:0005882	intermediate filament	cellular_component	cell	11	3766	77	12308	0.142857	0.999737	1
GO:0005886	plasma membrane	cellular_component	cell part	615	3766	2397	12308	0.256571	1	1
GO:0016020	membrane	cellular_component	membrane	1310	3766	4659	12308	0.281176	0.999999	1
GO:0016021	integral component of membrane	cellular_component	membrane	1136	3766	4302	12308	0.264063	1	1
GO:0032039	integrator complex	cellular_component	cell	1	3766	12	12308	0.0833333	0.987542	1
GO:0036126	sperm flagellum	cellular_component	cell	3	3766	27	12308	0.111111	0.995802	1
GO:0036477	somatodendritic compartment	cellular_component	cell	1	3766	12	12308	0.0833333	0.987542	1
GO:0042589	zymogen granule membrane	cellular_component	cell	1	3766	14	12308	0.0714286	0.994005	1
GO:0045095	keratin filament	cellular_component	cell	4	3766	36	12308	0.111111	0.998555	1
GO:0070469	respiratory chain	cellular_component	membrane	1	3766	16	12308	0.0625	0.997115	1
GO:0072686	mitotic spindle	cellular_component	cell	9	3766	49	12308	0.183673	0.982183	1

## Sheet: molecular function
GO_F Term ID	GO_F Term Desc	GO_F Term Level1	GO_F Term Level2	Term Candidate Gene Num	Total Candidate Gene Num	Term Gene Num	Total Gene Num	Rich Ratio	P value	Q value
GO:0003723	RNA binding	molecular_function	binding	211	3485	480	11594	0.439583	3.44885e-11	6.91149e-08
GO:0000166	nucleotide binding	molecular_function	binding	358	3485	909	11594	0.393839	2.62008e-10	2.62532e-07
GO:0005525	GTP binding	molecular_function	binding	125	3485	270	11594	0.462963	9.76961e-09	6.5261e-06
GO:0031625	ubiquitin protein ligase binding	molecular_function	binding	89	3485	179	11594	0.497207	2.23898e-08	1.12173e-05
GO:0005524	ATP binding	molecular_function	binding	415	3485	1126	11594	0.368561	1.54373e-07	6.18727e-05
GO:0042802	identical protein binding	molecular_function	binding	274	3485	715	11594	0.383217	6.64343e-07	0.00022189
GO:0003725	double-stranded RNA binding	molecular_function	binding	29	3485	47	11594	0.617021	6.79589e-06	0.00194557
GO:0051082	unfolded protein binding	molecular_function	binding	26	3485	42	11594	0.619048	1.87121e-05	0.00468738
GO:0051087	chaperone binding	molecular_function	binding	31	3485	55	11594	0.563636	4.27596e-05	0.00952115
GO:0003924	GTPase activity	molecular_function	catalytic activity	89	3485	211	11594	0.421801	0.000109222	0.0218881
GO:0008009	chemokine activity	molecular_function	molecular function regulator	21	3485	34	11594	0.617647	0.000125446	0.022854
GO:0051117	ATPase binding	molecular_function	binding	28	3485	51	11594	0.54902	0.000184215	0.030764
GO:0019003	GDP binding	molecular_function	binding	23	3485	40	11594	0.575	0.000276731	0.0426591
GO:0016740	transferase activity	molecular_function	catalytic activity	262	3485	732	11594	0.357923	0.000328754	0.0470587
GO:0008134	transcription factor binding	molecular_function	binding	76	3485	182	11594	0.417582	0.000482366	0.0644441
GO:0001227	DNA-binding transcription repressor activity, RNA polymerase II-specific	molecular_function	transcription regulator activity	60	3485	139	11594	0.431655	0.000675475	0.0796266
GO:0044548	S100 protein binding	molecular_function	binding	10	3485	13	11594	0.769231	0.000658821	0.0796266
GO:0051879	Hsp90 protein binding	molecular_function	binding	17	3485	28	11594	0.607143	0.000739456	0.0823261
GO:0003730	mRNA 3'-UTR binding	molecular_function	binding	21	3485	38	11594	0.552632	0.00103556	0.109224
GO:0019901	protein kinase binding	molecular_function	binding	103	3485	265	11594	0.388679	0.001206	0.120841
GO:0004714	transmembrane receptor protein tyrosine kinase activity	molecular_function	molecular transducer activity	24	3485	46	11594	0.521739	0.00137628	0.131336
GO:0005159	insulin-like growth factor receptor binding	molecular_function	binding	8	3485	10	11594	0.8	0.00160593	0.139925
GO:0017154	semaphorin receptor activity	molecular_function	molecular transducer activity	8	3485	10	11594	0.8	0.00160593	0.139925
GO:0016301	kinase activity	molecular_function	catalytic activity	118	3485	312	11594	0.378205	0.00177323	0.148064
GO:0004713	protein tyrosine kinase activity	molecular_function	catalytic activity	39	3485	86	11594	0.453488	0.00189817	0.152158
GO:0000978	RNA polymerase II proximal promoter sequence-specific DNA binding	molecular_function	binding	115	3485	305	11594	0.377049	0.00227031	0.154268
GO:0001222	transcription corepressor binding	molecular_function	binding	5	3485	5	11594	1	0.00244892	0.154268
GO:0003743	translation initiation factor activity	molecular_function	binding	21	3485	40	11594	0.525	0.00244452	0.154268
GO:0004579	dolichyl-diphosphooligosaccharide-protein glycotransferase activity	molecular_function	catalytic activity	5	3485	5	11594	1	0.00244892	0.154268
GO:0005178	integrin binding	molecular_function	binding	30	3485	63	11594	0.47619	0.00245211	0.154268
GO:0008536	Ran GTPase binding	molecular_function	binding	13	3485	21	11594	0.619048	0.00246336	0.154268
GO:0016780	phosphotransferase activity, for other substituted phosphate groups	molecular_function	catalytic activity	5	3485	5	11594	1	0.00244892	0.154268
GO:0005515	protein binding	molecular_function	binding	26	3485	53	11594	0.490566	0.00277904	0.168763
GO:0003756	protein disulfide isomerase activity	molecular_function	catalytic activity	6	3485	7	11594	0.857143	0.00382296	0.212811
GO:0003951	NAD+ kinase activity	molecular_function	catalytic activity	10	3485	15	11594	0.666667	0.0036904	0.212811
GO:0051787	misfolded protein binding	molecular_function	binding	6	3485	7	11594	0.857143	0.00382296	0.212811
GO:0008201	heparin binding	molecular_function	binding	33	3485	73	11594	0.452055	0.0043457	0.224818
GO:0030544	Hsp70 protein binding	molecular_function	binding	13	3485	22	11594	0.590909	0.0043752	0.224818
GO:0032183	SUMO binding	molecular_function	binding	7	3485	9	11594	0.777778	0.00432987	0.224818
GO:0003779	actin binding	molecular_function	binding	79	3485	204	11594	0.387255	0.00470447	0.235694
GO:0008047	enzyme activator activity	molecular_function	molecular function regulator	12	3485	20	11594	0.6	0.00519369	0.253858
GO:0004298	threonine-type endopeptidase activity	molecular_function	catalytic activity	11	3485	18	11594	0.611111	0.00613669	0.292808
GO:0003729	mRNA binding	molecular_function	binding	32	3485	72	11594	0.444444	0.00672778	0.30642
GO:0019904	protein domain specific binding	molecular_function	binding	59	3485	148	11594	0.398649	0.00663503	0.30642
GO:0000175	3'-5'-exoribonuclease activity	molecular_function	catalytic activity	9	3485	14	11594	0.642857	0.00837028	0.31063
GO:0004488	methylenetetrahydrofolate dehydrogenase (NADP+) activity	molecular_function	catalytic activity	4	3485	4	11594	1	0.0081537	0.31063
GO:0016874	ligase activity	molecular_function	catalytic activity	22	3485	46	11594	0.478261	0.00832102	0.31063
GO:0032050	clathrin heavy chain binding	molecular_function	binding	4	3485	4	11594	1	0.0081537	0.31063
GO:0035662	Toll-like receptor 4 binding	molecular_function	binding	4	3485	4	11594	1	0.0081537	0.31063
GO:0035925	mRNA 3'-UTR AU-rich region binding	molecular_function	binding	9	3485	14	11594	0.642857	0.00837028	0.31063
GO:0048248	CXCR3 chemokine receptor binding	molecular_function	binding	4	3485	4	11594	1	0.0081537	0.31063
GO:0050431	transforming growth factor beta binding	molecular_function	binding	9	3485	14	11594	0.642857	0.00837028	0.31063
GO:0050544	arachidonic acid binding	molecular_function	binding	4	3485	4	11594	1	0.0081537	0.31063
GO:0055131	C3HC4-type RING finger domain binding	molecular_function	binding	4	3485	4	11594	1	0.0081537	0.31063
GO:0003676	nucleic acid binding	molecular_function	binding	291	3485	863	11594	0.337196	0.00865114	0.315216
GO:0004896	cytokine receptor activity	molecular_function	molecular transducer activity	14	3485	26	11594	0.538462	0.00954148	0.341449
GO:0003712	transcription coregulator activity	molecular_function	transcription regulator activity	21	3485	44	11594	0.477273	0.0101073	0.35535
GO:0003714	transcription corepressor activity	molecular_function	transcription regulator activity	43	3485	105	11594	0.409524	0.011058	0.375595
GO:0050700	CARD domain binding	molecular_function	binding	5	3485	6	11594	0.833333	0.0110167	0.375595
GO:0001047	core promoter binding	molecular_function	binding	6	3485	8	11594	0.75	0.0113848	0.379501
GO:0016829	lyase activity	molecular_function	catalytic activity	29	3485	66	11594	0.439394	0.0115517	0.379501
GO:0019903	protein phosphatase binding	molecular_function	binding	26	3485	58	11594	0.448276	0.0121122	0.391496
GO:0001530	lipopolysaccharide binding	molecular_function	binding	10	3485	17	11594	0.588235	0.0128211	0.401461
GO:0048027	mRNA 5'-UTR binding	molecular_function	binding	10	3485	17	11594	0.588235	0.0128211	0.401461
GO:0004842	ubiquitin-protein transferase activity	molecular_function	catalytic activity	65	3485	170	11594	0.382353	0.0131998	0.406959
GO:0005096	GTPase activator activity	molecular_function	molecular function regulator	54	3485	138	11594	0.391304	0.013764	0.411687
GO:0051015	actin filament binding	molecular_function	binding	44	3485	109	11594	0.40367	0.0136285	0.411687
GO:0001103	RNA polymerase II repressing transcription factor binding	molecular_function	binding	12	3485	22	11594	0.545455	0.0141849	0.411978
GO:0003727	single-stranded RNA binding	molecular_function	binding	12	3485	22	11594	0.545455	0.0141849	0.411978
GO:0019838	growth factor binding	molecular_function	binding	9	3485	15	11594	0.6	0.0153901	0.440597
GO:0042803	protein homodimerization activity	molecular_function	binding	182	3485	530	11594	0.343396	0.0164869	0.465348
GO:0000049	tRNA binding	molecular_function	binding	15	3485	30	11594	0.5	0.0171274	0.476714
GO:0004672	protein kinase activity	molecular_function	catalytic activity	156	3485	450	11594	0.346667	0.0177929	0.488451
GO:0004004	ATP-dependent RNA helicase activity	molecular_function	catalytic activity	8	3485	13	11594	0.615385	0.0183899	0.49138
GO:0008408	3'-5' exonuclease activity	molecular_function	catalytic activity	8	3485	13	11594	0.615385	0.0183899	0.49138
GO:0044212	transcription regulatory region DNA binding	molecular_function	binding	55	3485	143	11594	0.384615	0.0188284	0.496475
GO:0003713	transcription coactivator activity	molecular_function	transcription regulator activity	52	3485	135	11594	0.385185	0.0212624	0.49902
GO:0003950	NAD+ ADP-ribosyltransferase activity	molecular_function	catalytic activity	9	3485	16	11594	0.5625	0.0259169	0.49902
GO:0004016	adenylate cyclase activity	molecular_function	catalytic activity	6	3485	9	11594	0.666667	0.0254948	0.49902
GO:0004143	diacylglycerol kinase activity	molecular_function	catalytic activity	6	3485	9	11594	0.666667	0.0254948	0.49902
GO:0004197	cysteine-type endopeptidase activity	molecular_function	catalytic activity	17	3485	36	11594	0.472222	0.0221891	0.49902
GO:0004470	malic enzyme activity	molecular_function	catalytic activity	3	3485	3	11594	1	0.0271423	0.49902
GO:0004471	malate dehydrogenase (decarboxylating) (NAD+) activity	molecular_function	catalytic activity	3	3485	3	11594	1	0.0271423	0.49902
GO:0004924	oncostatin-M receptor activity	molecular_function	molecular transducer activity	3	3485	3	11594	1	0.0271423	0.49902
GO:0005007	fibroblast growth factor-activated receptor activity	molecular_function	catalytic activity	3	3485	3	11594	1	0.0271423	0.49902
GO:0005031	tumor necrosis factor-activated receptor activity	molecular_function	molecular transducer activity	3	3485	3	11594	1	0.0271423	0.49902
GO:0005102	signaling receptor binding	molecular_function	binding	73	3485	197	11594	0.370558	0.0200411	0.49902
GO:0008237	metallopeptidase activity	molecular_function	catalytic activity	42	3485	107	11594	0.392523	0.0259248	0.49902
GO:0008329	signaling pattern recognition receptor activity	molecular_function	molecular transducer activity	3	3485	3	11594	1	0.0271423	0.49902
GO:0016772	transferase activity, transferring phosphorus-containing groups	molecular_function	catalytic activity	7	3485	11	11594	0.636364	0.0218046	0.49902
GO:0016791	phosphatase activity	molecular_function	catalytic activity	37	3485	91	11594	0.406593	0.0197987	0.49902
GO:0019843	rRNA binding	molecular_function	binding	10	3485	18	11594	0.555556	0.0211766	0.49902
GO:0030492	hemoglobin binding	molecular_function	binding	3	3485	3	11594	1	0.0271423	0.49902
GO:0030515	snoRNA binding	molecular_function	binding	7	3485	11	11594	0.636364	0.0218046	0.49902
GO:0034235	GPI anchor binding	molecular_function	binding	3	3485	3	11594	1	0.0271423	0.49902
GO:0034511	U3 snoRNA binding	molecular_function	binding	3	3485	3	11594	1	0.0271423	0.49902
GO:0035663	Toll-like receptor 2 binding	molecular_function	binding	3	3485	3	11594	1	0.0271423	0.49902
GO:0038023	signaling receptor activity	molecular_function	molecular transducer activity	31	3485	75	11594	0.413333	0.0244322	0.49902
GO:0042171	lysophosphatidic acid acyltransferase activity	molecular_function	catalytic activity	3	3485	3	11594	1	0.0271423	0.49902
GO:0042296	ISG15 transferase activity	molecular_function	catalytic activity	3	3485	3	11594	1	0.0271423	0.49902
GO:0043125	ErbB-3 class receptor binding	molecular_function	binding	3	3485	3	11594	1	0.0271423	0.49902
GO:0048018	receptor ligand activity	molecular_function	binding	11	3485	21	11594	0.52381	0.0266591	0.49902
GO:0055106	ubiquitin-protein transferase regulator activity	molecular_function	molecular function regulator	3	3485	3	11594	1	0.0271423	0.49902
GO:0061631	ubiquitin conjugating enzyme activity	molecular_function	catalytic activity	10	3485	18	11594	0.555556	0.0211766	0.49902
GO:0070628	proteasome binding	molecular_function	binding	7	3485	11	11594	0.636364	0.0218046	0.49902
GO:0097110	scaffold protein binding	molecular_function	binding	17	3485	36	11594	0.472222	0.0221891	0.49902
GO:1904288	BAT3 complex binding	molecular_function	binding	3	3485	3	11594	1	0.0271423	0.49902
GO:1904680	peptide transmembrane transporter activity	molecular_function	transporter activity	3	3485	3	11594	1	0.0271423	0.49902
GO:1990381	ubiquitin-specific protease binding	molecular_function	binding	7	3485	11	11594	0.636364	0.0218046	0.49902
GO:0000339	RNA cap binding	molecular_function	binding	5	3485	7	11594	0.714286	0.029001	0.50463
GO:0000340	RNA 7-methylguanosine cap binding	molecular_function	binding	5	3485	7	11594	0.714286	0.029001	0.50463
GO:0000774	adenyl-nucleotide exchange factor activity	molecular_function	molecular function regulator	4	3485	5	11594	0.8	0.0309728	0.50463
GO:0001758	retinal dehydrogenase activity	molecular_function	catalytic activity	5	3485	7	11594	0.714286	0.029001	0.50463
GO:0005168	neurotrophin TRKA receptor binding	molecular_function	binding	4	3485	5	11594	0.8	0.0309728	0.50463
GO:0005225	volume-sensitive anion channel activity	molecular_function	transporter activity	4	3485	5	11594	0.8	0.0309728	0.50463
GO:0008649	rRNA methyltransferase activity	molecular_function	catalytic activity	4	3485	5	11594	0.8	0.0309728	0.50463
GO:0016907	G protein-coupled acetylcholine receptor activity	molecular_function	molecular transducer activity	4	3485	5	11594	0.8	0.0309728	0.50463
GO:0019899	enzyme binding	molecular_function	binding	84	3485	234	11594	0.358974	0.0304104	0.50463
GO:0030619	U1 snRNA binding	molecular_function	binding	4	3485	5	11594	0.8	0.0309728	0.50463
GO:0043023	ribosomal large subunit binding	molecular_function	binding	4	3485	5	11594	0.8	0.0309728	0.50463
GO:0051287	NAD binding	molecular_function	binding	14	3485	29	11594	0.482759	0.0295861	0.50463
GO:0061133	endopeptidase activator activity	molecular_function	molecular function regulator	4	3485	5	11594	0.8	0.0309728	0.50463
GO:1990763	arrestin family protein binding	molecular_function	binding	4	3485	5	11594	0.8	0.0309728	0.50463
GO:0004435	phosphatidylinositol phospholipase C activity	molecular_function	catalytic activity	8	3485	14	11594	0.571429	0.0317495	0.509008
GO:0046873	metal ion transmembrane transporter activity	molecular_function	transporter activity	8	3485	14	11594	0.571429	0.0317495	0.509008
GO:0035257	nuclear hormone receptor binding	molecular_function	binding	10	3485	19	11594	0.526316	0.0328712	0.522808
GO:0003824	catalytic activity	molecular_function	catalytic activity	126	3485	365	11594	0.345205	0.0347107	0.547719
GO:0051020	GTPase binding	molecular_function	binding	13	3485	27	11594	0.481481	0.0363286	0.568769
GO:0016887	ATPase activity	molecular_function	catalytic activity	49	3485	130	11594	0.376923	0.0368564	0.57256
GO:0004177	aminopeptidase activity	molecular_function	catalytic activity	11	3485	22	11594	0.5	0.0391333	0.586225
GO:0005003	ephrin receptor activity	molecular_function	catalytic activity	7	3485	12	11594	0.583333	0.0389212	0.586225
GO:0008092	cytoskeletal protein binding	molecular_function	binding	17	3485	38	11594	0.447368	0.0391987	0.586225
GO:0017134	fibroblast growth factor binding	molecular_function	binding	7	3485	12	11594	0.583333	0.0389212	0.586225
GO:0031369	translation initiation factor binding	molecular_function	binding	7	3485	12	11594	0.583333	0.0389212	0.586225
GO:0005125	cytokine activity	molecular_function	molecular function regulator	39	3485	101	11594	0.386139	0.0401666	0.596251
GO:0000030	mannosyltransferase activity	molecular_function	catalytic activity	5	3485	10	11594	0.5	0.15118	0.610928
GO:0000033	alpha-1,3-mannosyltransferase activity	molecular_function	catalytic activity	2	3485	3	11594	0.666667	0.216718	0.610928
GO:0000048	peptidyltransferase activity	molecular_function	catalytic activity	1	3485	1	11594	1	0.300586	0.610928
GO:0000171	ribonuclease MRP activity	molecular_function	catalytic activity	1	3485	1	11594	1	0.300586	0.610928
GO:0000179	rRNA (adenine-N6,N6-)-dimethyltransferase activity	molecular_function	catalytic activity	3	3485	4	11594	0.75	0.0841082	0.610928
GO:0000182	rDNA binding	molecular_function	binding	2	3485	3	11594	0.666667	0.216718	0.610928
GO:0000210	NAD+ diphosphatase activity	molecular_function	catalytic activity	1	3485	1	11594	1	0.300586	0.610928
GO:0000246	delta24(24-1) sterol reductase activity	molecular_function	catalytic activity	1	3485	1	11594	1	0.300586	0.610928
GO:0000247	C-8 sterol isomerase activity	molecular_function	catalytic activity	1	3485	1	11594	1	0.300586	0.610928
GO:0000250	lanosterol synthase activity	molecular_function	catalytic activity	1	3485	1	11594	1	0.300586	0.610928
GO:0000822	inositol hexakisphosphate binding	molecular_function	binding	1	3485	1	11594	1	0.300586	0.610928
GO:0000827	inositol-1,3,4,5,6-pentakisphosphate kinase activity	molecular_function	catalytic activity	1	3485	1	11594	1	0.300586	0.610928
GO:0000977	RNA polymerase II regulatory region sequence-specific DNA binding	molecular_function	binding	47	3485	145	11594	0.324138	0.294747	0.610928
GO:0000979	RNA polymerase II core promoter sequence-specific DNA binding	molecular_function	binding	6	3485	13	11594	0.461538	0.166484	0.610928
GO:0000980	RNA polymerase II distal enhancer sequence-specific DNA binding	molecular_function	binding	18	3485	50	11594	0.36	0.220076	0.610928
GO:0000981	DNA-binding transcription factor activity, RNA polymerase II-specific	molecular_function	transcription regulator activity	31	3485	93	11594	0.333333	0.278402	0.610928
GO:0001042	RNA polymerase I core binding	molecular_function	binding	2	3485	2	11594	1	0.0903341	0.610928
GO:0001054	RNA polymerase I activity	molecular_function	catalytic activity	1	3485	1	11594	1	0.300586	0.610928
GO:0001055	RNA polymerase II activity	molecular_function	catalytic activity	1	3485	1	11594	1	0.300586	0.610928
GO:0001093	TFIIB-class transcription factor binding	molecular_function	binding	2	3485	3	11594	0.666667	0.216718	0.610928
GO:0001094	TFIID-class transcription factor complex binding	molecular_function	binding	4	3485	8	11594	0.5	0.1951	0.610928
GO:0001096	TFIIF-class transcription factor complex binding	molecular_function	binding	1	3485	1	11594	1	0.300586	0.610928
GO:0001099	basal RNA polymerase II transcription machinery binding	molecular_function	binding	1	3485	1	11594	1	0.300586	0.610928
GO:0001102	RNA polymerase II activating transcription factor binding	molecular_function	binding	11	3485	27	11594	0.407407	0.15795	0.610928
GO:0001179	RNA polymerase I transcription factor binding	molecular_function	binding	1	3485	1	11594	1	0.300586	0.610928
GO:0001221	transcription cofactor binding	molecular_function	binding	1	3485	1	11594	1	0.300586	0.610928
GO:0001512	dihydronicotinamide riboside quinone reductase activity	molecular_function	catalytic activity	1	3485	1	11594	1	0.300586	0.610928
GO:0001517	N-acetylglucosamine 6-O-sulfotransferase activity	molecular_function	catalytic activity	2	3485	3	11594	0.666667	0.216718	0.610928
GO:0001540	amyloid-beta binding	molecular_function	binding	15	3485	37	11594	0.405405	0.114144	0.610928
GO:0001605	adrenomedullin receptor activity	molecular_function	molecular transducer activity	2	3485	2	11594	1	0.0903341	0.610928
GO:0001609	G protein-coupled adenosine receptor activity	molecular_function	molecular transducer activity	3	3485	5	11594	0.6	0.163811	0.610928
GO:0001664	G protein-coupled receptor binding	molecular_function	binding	9	3485	24	11594	0.375	0.276944	0.610928
GO:0001671	ATPase activator activity	molecular_function	molecular function regulator	6	3485	13	11594	0.461538	0.166484	0.610928
GO:0001729	ceramide kinase activity	molecular_function	catalytic activity	1	3485	1	11594	1	0.300586	0.610928
GO:0001730	2'-5'-oligoadenylate synthetase activity	molecular_function	catalytic activity	2	3485	3	11594	0.666667	0.216718	0.610928
GO:0001850	complement component C3a binding	molecular_function	binding	1	3485	1	11594	1	0.300586	0.610928
GO:0001851	complement component C3b binding	molecular_function	binding	2	3485	2	11594	1	0.0903341	0.610928
GO:0001872	(1->3)-beta-D-glucan binding	molecular_function	binding	1	3485	1	11594	1	0.300586	0.610928
GO:0001968	fibronectin binding	molecular_function	binding	5	3485	12	11594	0.416667	0.277816	0.610928
GO:0002020	protease binding	molecular_function	binding	20	3485	56	11594	0.357143	0.215765	0.610928
GO:0002039	p53 binding	molecular_function	binding	18	3485	45	11594	0.4	0.0997465	0.610928
GO:0002114	interleukin-33 receptor activity	molecular_function	molecular transducer activity	1	3485	1	11594	1	0.300586	0.610928
GO:0002161	aminoacyl-tRNA editing activity	molecular_function	catalytic activity	5	3485	10	11594	0.5	0.15118	0.610928
GO:0002196	Ser-tRNA(Ala) hydrolase activity	molecular_function	catalytic activity	1	3485	1	11594	1	0.300586	0.610928
GO:0002950	ceramide phosphoethanolamine synthase activity	molecular_function	catalytic activity	2	3485	3	11594	0.666667	0.216718	0.610928
GO:0002951	leukotriene-C(4) hydrolase	molecular_function	catalytic activity	1	3485	1	11594	1	0.300586	0.610928
GO:0003690	double-stranded DNA binding	molecular_function	binding	16	3485	44	11594	0.363636	0.224109	0.610928
GO:0003700	DNA-binding transcription factor activity	molecular_function	transcription regulator activity	157	3485	480	11594	0.327083	0.107641	0.610928
GO:0003726	double-stranded RNA adenosine deaminase activity	molecular_function	catalytic activity	1	3485	1	11594	1	0.300586	0.610928
GO:0003747	translation release factor activity	molecular_function	binding	3	3485	5	11594	0.6	0.163811	0.610928
GO:0003785	actin monomer binding	molecular_function	binding	9	3485	23	11594	0.391304	0.230871	0.610928
GO:0003839	gamma-glutamylcyclotransferase activity	molecular_function	catalytic activity	2	3485	3	11594	0.666667	0.216718	0.610928
GO:0003860	3-hydroxyisobutyryl-CoA hydrolase activity	molecular_function	catalytic activity	1	3485	1	11594	1	0.300586	0.610928
GO:0003867	4-aminobutyrate transaminase activity	molecular_function	catalytic activity	1	3485	1	11594	1	0.300586	0.610928
GO:0003876	AMP deaminase activity	molecular_function	catalytic activity	2	3485	3	11594	0.666667	0.216718	0.610928
GO:0003878	ATP citrate synthase activity	molecular_function	catalytic activity	1	3485	1	11594	1	0.300586	0.610928
GO:0003880	protein C-terminal carboxyl O-methyltransferase activity	molecular_function	catalytic activity	1	3485	1	11594	1	0.300586	0.610928
GO:0003881	CDP-diacylglycerol-inositol 3-phosphatidyltransferase activity	molecular_function	catalytic activity	1	3485	1	11594	1	0.300586	0.610928
GO:0003909	DNA ligase activity	molecular_function	catalytic activity	2	3485	3	11594	0.666667	0.216718	0.610928
GO:0003910	DNA ligase (ATP) activity	molecular_function	catalytic activity	2	3485	3	11594	0.666667	0.216718	0.610928
GO:0003937	IMP cyclohydrolase activity	molecular_function	catalytic activity	1	3485	1	11594	1	0.300586	0.610928
GO:0003938	IMP dehydrogenase activity	molecular_function	catalytic activity	2	3485	2	11594	1	0.0903341	0.610928
GO:0003947	(N-acetylneuraminyl)-galactosylglucosylceramide N-acetylgalactosaminyltransferase activity	molecular_function	catalytic activity	1	3485	1	11594	1	0.300586	0.610928
GO:0003948	N4-(beta-N-acetylglucosaminyl)-L-asparaginase activity	molecular_function	catalytic activity	1	3485	1	11594	1	0.300586	0.610928
GO:0003963	RNA-3'-phosphate cyclase activity	molecular_function	catalytic activity	1	3485	1	11594	1	0.300586	0.610928
GO:0003975	UDP-N-acetylglucosamine-dolichyl-phosphate N-acetylglucosaminephosphotransferase activity	molecular_function	catalytic activity	1	3485	1	11594	1	0.300586	0.610928
GO:0003976	UDP-N-acetylglucosamine-lysosomal-enzyme N-acetylglucosaminephosphotransferase activity	molecular_function	catalytic activity	2	3485	2	11594	1	0.0903341	0.610928
GO:0003979	UDP-glucose 6-dehydrogenase activity	molecular_function	catalytic activity	1	3485	1	11594	1	0.300586	0.610928
GO:0003983	UTP:glucose-1-phosphate uridylyltransferase activity	molecular_function	catalytic activity	1	3485	1	11594	1	0.300586	0.610928
GO:0003985	acetyl-CoA C-acetyltransferase activity	molecular_function	catalytic activity	1	3485	1	11594	1	0.300586	0.610928
GO:0003987	acetate-CoA ligase activity	molecular_function	catalytic activity	2	3485	2	11594	1	0.0903341	0.610928
GO:0003990	acetylcholinesterase activity	molecular_function	catalytic activity	1	3485	1	11594	1	0.300586	0.610928
GO:0004014	adenosylmethionine decarboxylase activity	molecular_function	catalytic activity	1	3485	1	11594	1	0.300586	0.610928
GO:0004019	adenylosuccinate synthase activity	molecular_function	catalytic activity	1	3485	1	11594	1	0.300586	0.610928
GO:0004022	alcohol dehydrogenase (NAD) activity	molecular_function	catalytic activity	3	3485	5	11594	0.6	0.163811	0.610928
GO:0004028	3-chloroallyl aldehyde dehydrogenase activity	molecular_function	catalytic activity	1	3485	1	11594	1	0.300586	0.610928
GO:0004031	aldehyde oxidase activity	molecular_function	catalytic activity	1	3485	1	11594	1	0.300586	0.610928
GO:0004032	alditol:NADP+ 1-oxidoreductase activity	molecular_function	catalytic activity	1	3485	1	11594	1	0.300586	0.610928
GO:0004033	aldo-keto reductase (NADP) activity	molecular_function	catalytic activity	1	3485	1	11594	1	0.300586	0.610928
GO:0004034	aldose 1-epimerase activity	molecular_function	catalytic activity	1	3485	1	11594	1	0.300586	0.610928
GO:0004035	alkaline phosphatase activity	molecular_function	catalytic activity	1	3485	1	11594	1	0.300586	0.610928
GO:0004044	amidophosphoribosyltransferase activity	molecular_function	catalytic activity	1	3485	1	11594	1	0.300586	0.610928
GO:0004055	argininosuccinate synthase activity	molecular_function	catalytic activity	1	3485	1	11594	1	0.300586	0.610928
GO:0004060	arylamine N-acetyltransferase activity	molecular_function	catalytic activity	2	3485	3	11594	0.666667	0.216718	0.610928
GO:0004064	arylesterase activity	molecular_function	catalytic activity	4	3485	6	11594	0.666667	0.0708851	0.610928
GO:0004070	aspartate carbamoyltransferase activity	molecular_function	catalytic activity	1	3485	1	11594	1	0.300586	0.610928
GO:0004077	biotin-[acetyl-CoA-carboxylase] ligase activity	molecular_function	catalytic activity	1	3485	1	11594	1	0.300586	0.610928
GO:0004080	biotin-[propionyl-CoA-carboxylase (ATP-hydrolyzing)] ligase activity	molecular_function	catalytic activity	1	3485	1	11594	1	0.300586	0.610928
GO:0004081	bis(5'-nucleosyl)-tetraphosphatase (asymmetrical) activity	molecular_function	catalytic activity	1	3485	1	11594	1	0.300586	0.610928
GO:0004083	bisphosphoglycerate 2-phosphatase activity	molecular_function	catalytic activity	1	3485	1	11594	1	0.300586	0.610928
GO:0004084	branched-chain-amino-acid transaminase activity	molecular_function	catalytic activity	1	3485	1	11594	1	0.300586	0.610928
GO:0004089	carbonate dehydratase activity	molecular_function	catalytic activity	6	3485	14	11594	0.428571	0.220847	0.610928
[truncated: 1,777 more rows]
