# Supplementary material for: The Profiles of Long Non-coding RNA and mRNA Transcriptome Reveals the Genes and Pathway Potentially Involved in Pasteurella multocida Infection of New Zealand Rabbits
Source: Front Vet Sci. 2021 May 5;8:591273. doi: 10.3389/fvets.2021.591273 (PMC8131872; doi:10.3389/fvets.2021.591273)
Supplement: Supplementary Data Sheet 8 — Detailed information of KEGG enrichment of DE mRNAs. [file Data_Sheet_8.xls]

## Sheet: P0-vs-P1
KEGG Pathway Term ID	KEGG Pathway Term Desc	KEGG Pathway Term Level1	KEGG Pathway Term Level2	Term Candidate Gene Num	Total Candidate Gene Num	Term Gene Num	Total Gene Num	Rich Ratio	P value	Q value
5200	Pathways in cancer	Human Diseases	Cancers: Overview	49	419	546	8069	0.0897436	9.85854e-05	0.031153
1521	EGFR tyrosine kinase inhibitor resistance	Human Diseases	Drug resistance: Antineoplastic	12	419	74	8069	0.162162	0.000383349	0.0388509
5202	Transcriptional misregulation in cancer	Human Diseases	Cancers: Overview	20	419	170	8069	0.117647	0.000491783	0.0388509
5206	MicroRNAs in cancer	Human Diseases	Cancers: Overview	18	419	140	8069	0.128571	0.000316376	0.0388509
4380	Osteoclast differentiation	Organismal Systems	Development	17	419	136	8069	0.125	0.000641568	0.0405471
4360	Axon guidance	Organismal Systems	Development	20	419	180	8069	0.111111	0.00102103	0.0460923
4933	AGE-RAGE signaling pathway in diabetic complications	Human Diseases	Endocrine and metabolic diseases	14	419	104	8069	0.134615	0.000911224	0.0460923
4066	HIF-1 signaling pathway	Environmental Information Processing	Signal transduction	13	419	97	8069	0.134021	0.00143407	0.0528164
5145	Toxoplasmosis	Human Diseases	Infectious diseases: Parasitic	16	419	134	8069	0.119403	0.00150426	0.0528164
5205	Proteoglycans in cancer	Human Diseases	Cancers: Overview	21	419	201	8069	0.104478	0.00169356	0.0535166
5221	Acute myeloid leukemia	Human Diseases	Cancers: Specific types	9	419	57	8069	0.157895	0.00245645	0.070567
71	Fatty acid degradation	Metabolism	Lipid metabolism	8	419	50	8069	0.16	0.00388281	0.0943821
4015	Rap1 signaling pathway	Environmental Information Processing	Signal transduction	21	419	214	8069	0.0981308	0.00362538	0.0943821
4974	Protein digestion and absorption	Organismal Systems	Digestive system	13	419	111	8069	0.117117	0.00479035	0.108125
5215	Prostate cancer	Human Diseases	Cancers: Specific types	11	419	87	8069	0.126437	0.00514165	0.108317
4919	Thyroid hormone signaling pathway	Organismal Systems	Endocrine system	12	419	103	8069	0.116505	0.00688235	0.130618
5130	Pathogenic Escherichia coli infection	Human Diseases	Infectious diseases: Bacterial	8	419	55	8069	0.145455	0.00702693	0.130618
500	Starch and sucrose metabolism	Metabolism	Carbohydrate metabolism	6	419	35	8069	0.171429	0.00851121	0.134477
2026	Biofilm formation - Escherichia coli	Cellular Processes	Cellular community - prokaryotes	2	419	3	8069	0.666667	0.00779284	0.134477
4610	Complement and coagulation cascades	Organismal Systems	Immune system	10	419	80	8069	0.125	0.00810079	0.134477
4213	Longevity regulating pathway - multiple species	Organismal Systems	Aging	8	419	58	8069	0.137931	0.00966574	0.139563
5034	Alcoholism	Human Diseases	Substance dependence	17	419	176	8069	0.0965909	0.00980921	0.139563
5322	Systemic lupus erythematosus	Human Diseases	Immune diseases	14	419	135	8069	0.103704	0.010158	0.139563
5150	Staphylococcus aureus infection	Human Diseases	Infectious diseases: Bacterial	8	419	59	8069	0.135593	0.0106908	0.140762
4151	PI3K-Akt signaling pathway	Environmental Information Processing	Signal transduction	27	419	331	8069	0.081571	0.0128921	0.162956
1522	Endocrine resistance	Human Diseases	Drug resistance: Antineoplastic	10	419	87	8069	0.114943	0.0142892	0.163959
4630	Jak-STAT signaling pathway	Environmental Information Processing	Signal transduction	15	419	155	8069	0.0967742	0.0145281	0.163959
5217	Basal cell carcinoma	Human Diseases	Cancers: Specific types	8	419	62	8069	0.129032	0.0142491	0.163959
4010	MAPK signaling pathway	Environmental Information Processing	Signal transduction	24	419	291	8069	0.0824742	0.0163293	0.177933
4915	Estrogen signaling pathway	Organismal Systems	Endocrine system	13	419	132	8069	0.0984848	0.019308	0.19383
5134	Legionellosis	Human Diseases	Infectious diseases: Bacterial	8	419	66	8069	0.121212	0.0202417	0.19383
5164	Influenza A	Human Diseases	Infectious diseases: Viral	16	419	175	8069	0.0914286	0.0194425	0.19383
5203	Viral carcinogenesis	Human Diseases	Cancers: Overview	18	419	205	8069	0.0878049	0.0199507	0.19383
4926	Relaxin signaling pathway	Organismal Systems	Endocrine system	13	419	134	8069	0.0970149	0.0215995	0.200748
4330	Notch signaling pathway	Environmental Information Processing	Signal transduction	6	419	43	8069	0.139535	0.0225884	0.203508
4924	Renin secretion	Organismal Systems	Endocrine system	8	419	68	8069	0.117647	0.0238285	0.203508
5120	Epithelial cell signaling in Helicobacter pylori infection	Human Diseases	Infectious diseases: Bacterial	8	419	68	8069	0.117647	0.0238285	0.203508
5165	Human papillomavirus infection	Human Diseases	Infectious diseases: Viral	25	419	319	8069	0.0783699	0.0254628	0.211743
4270	Vascular smooth muscle contraction	Organismal Systems	Circulatory system	13	419	138	8069	0.0942029	0.0267835	0.217015
4512	ECM-receptor interaction	Environmental Information Processing	Signaling molecules and interaction	9	419	84	8069	0.107143	0.0295218	0.233222
5222	Small cell lung cancer	Human Diseases	Cancers: Specific types	10	419	98	8069	0.102041	0.0303273	0.233742
4020	Calcium signaling pathway	Environmental Information Processing	Signal transduction	16	419	186	8069	0.0860215	0.0321471	0.236244
5162	Measles	Human Diseases	Infectious diseases: Viral	12	419	127	8069	0.0944882	0.0319141	0.236244
4062	Chemokine signaling pathway	Organismal Systems	Immune system	15	419	175	8069	0.0857143	0.0382656	0.269052
4390	Hippo signaling pathway	Environmental Information Processing	Signal transduction	14	419	161	8069	0.0869565	0.0400172	0.269052
4530	Tight junction	Cellular Processes	Cellular community - eukaryotes	15	419	176	8069	0.0852273	0.0399296	0.269052
4725	Cholinergic synapse	Organismal Systems	Nervous system	10	419	102	8069	0.0980392	0.038486	0.269052
5224	Breast cancer	Human Diseases	Cancers: Specific types	12	419	134	8069	0.0895522	0.0453689	0.298678
5144	Malaria	Human Diseases	Infectious diseases: Parasitic	6	419	51	8069	0.117647	0.0473174	0.305149
590	Arachidonic acid metabolism	Metabolism	Lipid metabolism	9	419	93	8069	0.0967742	0.0515538	0.321745
660	C5-Branched dibasic acid metabolism	Metabolism	Carbohydrate metabolism	1	419	1	8069	1	0.0519271	0.321745
4060	Cytokine-cytokine receptor interaction	Environmental Information Processing	Signaling molecules and interaction	21	419	278	8069	0.0755396	0.0533688	0.324318
4640	Hematopoietic cell lineage	Organismal Systems	Immune system	9	419	95	8069	0.0947368	0.0576094	0.332195
4750	Inflammatory mediator regulation of TRP channels	Organismal Systems	Sensory system	10	419	109	8069	0.0917431	0.0561853	0.332195
4920	Adipocytokine signaling pathway	Organismal Systems	Endocrine system	7	419	67	8069	0.104478	0.0578188	0.332195
4612	Antigen processing and presentation	Organismal Systems	Immune system	7	419	68	8069	0.102941	0.0617193	0.348273
4064	NF-kappa B signaling pathway	Environmental Information Processing	Signal transduction	8	419	83	8069	0.0963855	0.0654839	0.363034
5146	Amoebiasis	Human Diseases	Infectious diseases: Parasitic	9	419	98	8069	0.0918367	0.0675223	0.36788
4014	Ras signaling pathway	Environmental Information Processing	Signal transduction	18	419	239	8069	0.0753138	0.071554	0.383238
4668	TNF signaling pathway	Environmental Information Processing	Signal transduction	9	419	101	8069	0.0891089	0.0784453	0.413145
5143	African trypanosomiasis	Human Diseases	Infectious diseases: Parasitic	4	419	32	8069	0.125	0.081896	0.424248
52	Galactose metabolism	Metabolism	Carbohydrate metabolism	4	419	33	8069	0.121212	0.0895628	0.44628
4928	Parathyroid hormone synthesis, secretion and action	Organismal Systems	Endocrine system	9	419	104	8069	0.0865385	0.0903857	0.44628
5418	Fluid shear stress and atherosclerosis	Human Diseases	Cardiovascular diseases	12	419	150	8069	0.08	0.0896179	0.44628
261	Monobactam biosynthesis	Metabolism	Biosynthesis of other secondary metabolites	1	419	2	8069	0.5	0.101164	0.457703
940	Phenylpropanoid biosynthesis	Metabolism	Biosynthesis of other secondary metabolites	1	419	2	8069	0.5	0.101164	0.457703
3320	PPAR signaling pathway	Organismal Systems	Endocrine system	7	419	77	8069	0.0909091	0.103892	0.457703
4217	Necroptosis	Cellular Processes	Cell growth and death	12	419	153	8069	0.0784314	0.100139	0.457703
4510	Focal adhesion	Cellular Processes	Cellular community - eukaryotes	15	419	200	8069	0.075	0.0965636	0.457703
4931	Insulin resistance	Human Diseases	Endocrine and metabolic diseases	9	419	107	8069	0.0841121	0.103341	0.457703
5216	Thyroid cancer	Human Diseases	Cancers: Specific types	4	419	34	8069	0.117647	0.0975607	0.457703
5410	Hypertrophic cardiomyopathy (HCM)	Human Diseases	Cardiovascular diseases	8	419	92	8069	0.0869565	0.104287	0.457703
4916	Melanogenesis	Organismal Systems	Endocrine system	8	419	94	8069	0.0851064	0.11434	0.494953
830	Retinol metabolism	Metabolism	Metabolism of cofactors and vitamins	8	419	95	8069	0.0842105	0.119557	0.501811
4024	cAMP signaling pathway	Environmental Information Processing	Signal transduction	15	419	209	8069	0.0717703	0.126653	0.501811
4371	Apelin signaling pathway	Environmental Information Processing	Signal transduction	10	419	128	8069	0.078125	0.128086	0.501811
4514	Cell adhesion molecules (CAMs)	Environmental Information Processing	Signaling molecules and interaction	11	419	145	8069	0.0758621	0.132566	0.501811
4621	NOD-like receptor signaling pathway	Organismal Systems	Immune system	12	419	161	8069	0.0745342	0.131657	0.501811
4659	Th17 cell differentiation	Organismal Systems	Immune system	9	419	113	8069	0.079646	0.132236	0.501811
4666	Fc gamma R-mediated phagocytosis	Organismal Systems	Immune system	7	419	82	8069	0.0853659	0.132672	0.501811
4670	Leukocyte transendothelial migration	Organismal Systems	Immune system	9	419	112	8069	0.0803571	0.12715	0.501811
4721	Synaptic vesicle cycle	Organismal Systems	Nervous system	7	419	81	8069	0.0864198	0.126624	0.501811
5214	Glioma	Human Diseases	Cancers: Specific types	6	419	67	8069	0.0895522	0.133393	0.501811
5414	Dilated cardiomyopathy (DCM)	Human Diseases	Cardiovascular diseases	8	419	97	8069	0.0824742	0.130363	0.501811
4923	Regulation of lipolysis in adipocytes	Organismal Systems	Endocrine system	5	419	53	8069	0.0943396	0.139129	0.517233
362	Benzoate degradation	Metabolism	Xenobiotics biodegradation and metabolism	1	419	3	8069	0.333333	0.147849	0.537017
4550	Signaling pathways regulating pluripotency of stem cells	Cellular Processes	Cellular community - eukaryotes	10	419	132	8069	0.0757576	0.147671	0.537017
4910	Insulin signaling pathway	Organismal Systems	Endocrine system	10	419	133	8069	0.075188	0.152796	0.548675
4320	Dorso-ventral axis formation	Organismal Systems	Development	3	419	27	8069	0.111111	0.162743	0.57141
4918	Thyroid hormone synthesis	Organismal Systems	Endocrine system	6	419	71	8069	0.084507	0.162103	0.57141
230	Purine metabolism	Metabolism	Nucleotide metabolism	10	419	136	8069	0.0735294	0.168695	0.583792
5163	Human cytomegalovirus infection	Human Diseases	Infectious diseases: Viral	15	419	220	8069	0.0681818	0.169965	0.583792
4216	Ferroptosis	Cellular Processes	Cell growth and death	4	419	42	8069	0.0952381	0.17209	0.584736
4658	Th1 and Th2 cell differentiation	Organismal Systems	Immune system	7	419	89	8069	0.0786517	0.17878	0.601006
5230	Central carbon metabolism in cancer	Human Diseases	Cancers: Overview	5	419	58	8069	0.0862069	0.181535	0.603841
5220	Chronic myeloid leukemia	Human Diseases	Cancers: Specific types	6	419	74	8069	0.0810811	0.185225	0.609698
4710	Circadian rhythm	Organismal Systems	Environmental adaptation	3	419	29	8069	0.103448	0.188946	0.615536
4340	Hedgehog signaling pathway	Environmental Information Processing	Signal transduction	4	419	44	8069	0.0909091	0.193171	0.622877
600	Sphingolipid metabolism	Metabolism	Lipid metabolism	4	419	45	8069	0.0888889	0.204	0.632001
4011	MAPK signaling pathway - yeast	Environmental Information Processing	Signal transduction	3	419	30	8069	0.1	0.20243	0.632001
5020	Prion diseases	Human Diseases	Neurodegenerative diseases	3	419	30	8069	0.1	0.20243	0.632001
5212	Pancreatic cancer	Human Diseases	Cancers: Specific types	7	419	92	8069	0.076087	0.20038	0.632001
1212	Fatty acid metabolism	Metabolism	Global and overview maps	5	419	61	8069	0.0819672	0.209012	0.641241
51	Fructose and mannose metabolism	Metabolism	Carbohydrate metabolism	3	419	33	8069	0.0909091	0.244061	0.648309
220	Arginine biosynthesis	Metabolism	Amino acid metabolism	2	419	18	8069	0.111111	0.239441	0.648309
260	Glycine, serine and threonine metabolism	Metabolism	Amino acid metabolism	4	419	47	8069	0.0851064	0.226166	0.648309
524	Neomycin, kanamycin and gentamicin biosynthesis	Metabolism	Biosynthesis of other secondary metabolites	1	419	5	8069	0.2	0.234088	0.648309
770	Pantothenate and CoA biosynthesis	Metabolism	Metabolism of cofactors and vitamins	2	419	18	8069	0.111111	0.239441	0.648309
2010	ABC transporters	Environmental Information Processing	Membrane transport	4	419	49	8069	0.0816327	0.248908	0.648309
4012	ErbB signaling pathway	Environmental Information Processing	Signal transduction	6	419	80	8069	0.075	0.234927	0.648309
4068	FoxO signaling pathway	Environmental Information Processing	Signal transduction	9	419	131	8069	0.0687023	0.240105	0.648309
4080	Neuroactive ligand-receptor interaction	Environmental Information Processing	Signaling molecules and interaction	20	419	326	8069	0.0613497	0.249711	0.648309
4110	Cell cycle	Cellular Processes	Cell growth and death	9	419	132	8069	0.0681818	0.246869	0.648309
4911	Insulin secretion	Organismal Systems	Endocrine system	6	419	82	8069	0.0731707	0.252348	0.648309
4913	Ovarian steroidogenesis	Organismal Systems	Endocrine system	4	419	47	8069	0.0851064	0.226166	0.648309
4917	Prolactin signaling pathway	Organismal Systems	Endocrine system	5	419	63	8069	0.0793651	0.228036	0.648309
4922	Glucagon signaling pathway	Organismal Systems	Endocrine system	7	419	95	8069	0.0736842	0.222935	0.648309
4979	Cholesterol metabolism	Organismal Systems	Digestive system	4	419	46	8069	0.0869565	0.215004	0.648309
5100	Bacterial invasion of epithelial cells	Human Diseases	Infectious diseases: Bacterial	6	419	81	8069	0.0740741	0.243591	0.648309
5110	Vibrio cholerae infection	Human Diseases	Infectious diseases: Bacterial	4	419	49	8069	0.0816327	0.248908	0.648309
5132	Salmonella infection	Human Diseases	Infectious diseases: Bacterial	6	419	82	8069	0.0731707	0.252348	0.648309
5140	Leishmaniasis	Human Diseases	Infectious diseases: Parasitic	6	419	80	8069	0.075	0.234927	0.648309
5168	Herpes simplex infection	Human Diseases	Infectious diseases: Viral	13	419	198	8069	0.0656566	0.228964	0.648309
450	Selenocompound metabolism	Metabolism	Metabolism of other amino acids	2	419	19	8069	0.105263	0.259067	0.652737
4211	Longevity regulating pathway	Organismal Systems	Aging	6	419	83	8069	0.0722892	0.261191	0.652737
4370	VEGF signaling pathway	Environmental Information Processing	Signal transduction	4	419	50	8069	0.08	0.260459	0.652737
5323	Rheumatoid arthritis	Human Diseases	Immune diseases	7	419	100	8069	0.07	0.262334	0.652737
4722	Neurotrophin signaling pathway	Organismal Systems	Nervous system	8	419	118	8069	0.0677966	0.269413	0.659957
5131	Shigellosis	Human Diseases	Infectious diseases: Bacterial	5	419	67	8069	0.0746269	0.267458	0.659957
4934	Cushing syndrome	Human Diseases	Endocrine and metabolic diseases	10	419	153	8069	0.0653595	0.271676	0.660381
532	Glycosaminoglycan biosynthesis - chondroitin sulfate / dermatan sulfate	Metabolism	Glycan biosynthesis and metabolism	2	419	20	8069	0.1	0.278709	0.672306
4022	cGMP-PKG signaling pathway	Environmental Information Processing	Signal transduction	11	419	173	8069	0.0635838	0.287355	0.682738
5161	Hepatitis B	Human Diseases	Infectious diseases: Viral	11	419	173	8069	0.0635838	0.287355	0.682738
5152	Tuberculosis	Human Diseases	Infectious diseases: Bacterial	12	419	192	8069	0.0625	0.295113	0.695939
5321	Inflammatory bowel disease (IBD)	Human Diseases	Immune diseases	5	419	70	8069	0.0714286	0.297945	0.697413
4072	Phospholipase D signaling pathway	Environmental Information Processing	Signal transduction	10	419	158	8069	0.0632911	0.305194	0.705817
4912	GnRH signaling pathway	Organismal Systems	Endocrine system	6	419	88	8069	0.0681818	0.306487	0.705817
5412	Arrhythmogenic right ventricular cardiomyopathy (ARVC)	Human Diseases	Cardiovascular diseases	5	419	71	8069	0.0704225	0.308236	0.705817
900	Terpenoid backbone biosynthesis	Metabolism	Metabolism of terpenoids and polyketides	2	419	22	8069	0.0909091	0.317833	0.717395
5226	Gastric cancer	Human Diseases	Cancers: Specific types	9	419	142	8069	0.0633803	0.31758	0.717395
4620	Toll-like receptor signaling pathway	Organismal Systems	Immune system	6	419	90	8069	0.0666667	0.324994	0.725647
5225	Hepatocellular carcinoma	Human Diseases	Cancers: Specific types	11	419	179	8069	0.0614525	0.326082	0.725647
5032	Morphine addiction	Human Diseases	Substance dependence	6	419	91	8069	0.0659341	0.334306	0.738746
4724	Glutamatergic synapse	Organismal Systems	Nervous system	7	419	109	8069	0.0642202	0.337336	0.739604
4971	Gastric acid secretion	Organismal Systems	Digestive system	5	419	74	8069	0.0675676	0.339375	0.739604
5223	Non-small cell lung cancer	Human Diseases	Cancers: Specific types	4	419	57	8069	0.0701754	0.3434	0.743249
5133	Pertussis	Human Diseases	Infectious diseases: Bacterial	5	419	75	8069	0.0666667	0.349816	0.751985
4932	Non-alcoholic fatty liver disease (NAFLD)	Human Diseases	Endocrine and metabolic diseases	10	419	165	8069	0.0606061	0.353641	0.755072
4962	Vasopressin-regulated water reabsorption	Organismal Systems	Excretory system	3	419	41	8069	0.0731707	0.35913	0.761645
521	Streptomycin biosynthesis	Metabolism	Biosynthesis of other secondary metabolites	1	419	9	8069	0.111111	0.381315	0.767488
740	Riboflavin metabolism	Metabolism	Metabolism of cofactors and vitamins	1	419	9	8069	0.111111	0.381315	0.767488
920	Sulfur metabolism	Metabolism	Energy metabolism	1	419	9	8069	0.111111	0.381315	0.767488
2024	Quorum sensing	Cellular Processes	Cellular community - prokaryotes	1	419	9	8069	0.111111	0.381315	0.767488
4310	Wnt signaling pathway	Environmental Information Processing	Signal transduction	9	419	150	8069	0.06	0.376852	0.767488
4520	Adherens junction	Cellular Processes	Cellular community - eukaryotes	5	419	78	8069	0.0641026	0.381209	0.767488
4966	Collecting duct acid secretion	Organismal Systems	Excretory system	2	419	25	8069	0.08	0.375457	0.767488
5030	Cocaine addiction	Human Diseases	Substance dependence	3	419	42	8069	0.0714286	0.373518	0.767488
4625	C-type lectin receptor signaling pathway	Organismal Systems	Immune system	6	419	97	8069	0.0618557	0.390635	0.772837
4664	Fc epsilon RI signaling pathway	Organismal Systems	Immune system	4	419	61	8069	0.0655738	0.39131	0.772837
4973	Carbohydrate digestion and absorption	Organismal Systems	Digestive system	3	419	43	8069	0.0697674	0.387842	0.772837
3010	Ribosome	Genetic Information Processing	Translation	14	419	246	8069	0.0569106	0.400941	0.784385
4013	MAPK signaling pathway - fly	Environmental Information Processing	Signal transduction	5	419	80	8069	0.0625	0.402121	0.784385
380	Tryptophan metabolism	Metabolism	Amino acid metabolism	3	419	46	8069	0.0652174	0.430275	0.795903
4144	Endocytosis	Cellular Processes	Transport and catabolism	14	419	251	8069	0.0557769	0.430694	0.795903
4350	TGF-beta signaling pathway	Environmental Information Processing	Signal transduction	6	419	100	8069	0.06	0.41884	0.795903
4745	Phototransduction - fly	Organismal Systems	Sensory system	2	419	27	8069	0.0740741	0.412757	0.795903
4810	Regulation of actin cytoskeleton	Cellular Processes	Cell motility	12	419	212	8069	0.0566038	0.421676	0.795903
4930	Type II diabetes mellitus	Human Diseases	Endocrine and metabolic diseases	3	419	46	8069	0.0652174	0.430275	0.795903
4961	Endocrine and other factor-regulated calcium reabsorption	Organismal Systems	Excretory system	3	419	46	8069	0.0652174	0.430275	0.795903
5160	Hepatitis C	Human Diseases	Infectious diseases: Viral	9	419	156	8069	0.0576923	0.421908	0.795903
5218	Melanoma	Human Diseases	Cancers: Specific types	4	419	63	8069	0.0634921	0.415108	0.795903
72	Synthesis and degradation of ketone bodies	Metabolism	Lipid metabolism	1	419	11	8069	0.0909091	0.443972	0.810955
130	Ubiquinone and other terpenoid-quinone biosynthesis	Metabolism	Metabolism of cofactors and vitamins	1	419	11	8069	0.0909091	0.443972	0.810955
592	alpha-Linolenic acid metabolism	Metabolism	Lipid metabolism	2	419	29	8069	0.0689655	0.448921	0.815282
760	Nicotinate and nicotinamide metabolism	Metabolism	Metabolism of cofactors and vitamins	2	419	30	8069	0.0666667	0.466528	0.832897
4341	Hedgehog signaling pathway - fly	Environmental Information Processing	Signal transduction	2	419	30	8069	0.0666667	0.466528	0.832897
5142	Chagas disease (American trypanosomiasis)	Human Diseases	Infectious diseases: Parasitic	6	419	105	8069	0.0571429	0.465425	0.832897
61	Fatty acid biosynthesis	Metabolism	Lipid metabolism	1	419	12	8069	0.0833333	0.472884	0.839503
4391	Hippo signaling pathway - fly	Environmental Information Processing	Signal transduction	4	419	70	8069	0.0571429	0.496303	0.864723
4657	IL-17 signaling pathway	Organismal Systems	Immune system	5	419	89	8069	0.0561798	0.494499	0.864723
4713	Circadian entrainment	Organismal Systems	Environmental adaptation	5	419	89	8069	0.0561798	0.494499	0.864723
5012	Parkinson disease	Human Diseases	Neurodegenerative diseases	8	419	147	8069	0.0544218	0.498037	0.864723
533	Glycosaminoglycan biosynthesis - keratan sulfate	Metabolism	Glycan biosynthesis and metabolism	1	419	14	8069	0.0714286	0.526287	0.885539
561	Glycerolipid metabolism	Metabolism	Lipid metabolism	4	419	73	8069	0.0547945	0.529642	0.885539
790	Folate biosynthesis	Metabolism	Metabolism of cofactors and vitamins	2	419	33	8069	0.0606061	0.517274	0.885539
4150	mTOR signaling pathway	Environmental Information Processing	Signal transduction	8	419	151	8069	0.0529801	0.528918	0.885539
4921	Oxytocin signaling pathway	Organismal Systems	Endocrine system	8	419	151	8069	0.0529801	0.528918	0.885539
5213	Endometrial cancer	Human Diseases	Cancers: Specific types	3	419	53	8069	0.0566038	0.524482	0.885539
5231	Choline metabolism in cancer	Human Diseases	Cancers: Overview	6	419	111	8069	0.0540541	0.519932	0.885539
4723	Retrograde endocannabinoid signaling	Organismal Systems	Nervous system	7	419	132	8069	0.0530303	0.532877	0.886258
4071	Sphingolipid signaling pathway	Environmental Information Processing	Signal transduction	6	419	113	8069	0.0530973	0.537627	0.889477
62	Fatty acid elongation	Metabolism	Lipid metabolism	2	419	35	8069	0.0571429	0.549278	0.899336
5166	Human T-cell leukemia virus 1 infection	Human Diseases	Infectious diseases: Viral	12	419	232	8069	0.0517241	0.548673	0.899336
630	Glyoxylate and dicarboxylate metabolism	Metabolism	Carbohydrate metabolism	2	419	36	8069	0.0555556	0.564713	0.900127
860	Porphyrin and chlorophyll metabolism	Metabolism	Metabolism of cofactors and vitamins	3	419	57	8069	0.0526316	0.574323	0.900127
910	Nitrogen metabolism	Metabolism	Energy metabolism	1	419	16	8069	0.0625	0.57429	0.900127
1040	Biosynthesis of unsaturated fatty acids	Metabolism	Lipid metabolism	2	419	37	8069	0.0540541	0.579764	0.900127
4016	MAPK signaling pathway - plant	Environmental Information Processing	Signal transduction	1	419	16	8069	0.0625	0.57429	0.900127
4115	p53 signaling pathway	Cellular Processes	Cell growth and death	4	419	77	8069	0.0519481	0.572341	0.900127
4660	T cell receptor signaling pathway	Organismal Systems	Immune system	5	419	98	8069	0.0510204	0.581094	0.900127
4925	Aldosterone synthesis and secretion	Organismal Systems	Endocrine system	5	419	98	8069	0.0510204	0.581094	0.900127
4975	Fat digestion and absorption	Organismal Systems	Digestive system	3	419	56	8069	0.0535714	0.562169	0.900127
5033	Nicotine addiction	Human Diseases	Substance dependence	2	419	37	8069	0.0540541	0.579764	0.900127
5219	Bladder cancer	Human Diseases	Cancers: Specific types	2	419	36	8069	0.0555556	0.564713	0.900127
720	Carbon fixation pathways in prokaryotes	Metabolism	Energy metabolism	1	419	17	8069	0.0588235	0.59644	0.912875
1210	2-Oxocarboxylic acid metabolism	Metabolism	Global and overview maps	1	419	17	8069	0.0588235	0.59644	0.912875
5031	Amphetamine addiction	Human Diseases	Substance dependence	3	419	59	8069	0.0508475	0.597991	0.912875
4742	Taste transduction	Organismal Systems	Sensory system	4	419	80	8069	0.05	0.602898	0.915941
4611	Platelet activation	Organismal Systems	Immune system	6	419	122	8069	0.0491803	0.613438	0.926275
5167	Kaposi sarcoma-associated herpesvirus infection	Human Diseases	Infectious diseases: Viral	9	419	183	8069	0.0491803	0.615563	0.926275
4210	Apoptosis	Cellular Processes	Cell growth and death	7	419	144	8069	0.0486111	0.626001	0.937519
3008	Ribosome biogenesis in eukaryotes	Genetic Information Processing	Translation	4	419	83	8069	0.0481928	0.6321	0.937764
4137	Mitophagy - animal	Cellular Processes	Transport and catabolism	3	419	62	8069	0.0483871	0.631846	0.937764
4927	Cortisol synthesis and secretion	Organismal Systems	Endocrine system	3	419	63	8069	0.047619	0.642683	0.949008
4540	Gap junction	Cellular Processes	Cellular community - eukaryotes	4	419	85	8069	0.0470588	0.650786	0.956505
4141	Protein processing in endoplasmic reticulum	Genetic Information Processing	Folding, sorting and degradation	8	419	169	8069	0.0473373	0.657318	0.9572
4614	Renin-angiotensin system	Organismal Systems	Endocrine system	1	419	20	8069	0.05	0.656226	0.9572
4650	Natural killer cell mediated cytotoxicity	Organismal Systems	Immune system	5	419	109	8069	0.0458716	0.675139	0.977741
4727	GABAergic synapse	Organismal Systems	Nervous system	4	419	88	8069	0.0454545	0.677611	0.977741
4145	Phagosome	Cellular Processes	Transport and catabolism	7	419	153	8069	0.0457516	0.688571	0.989038
4624	Toll and Imd signaling pathway	Organismal Systems	Immune system	2	419	46	8069	0.0434783	0.698026	0.998082
10	Glycolysis / Gluconeogenesis	Metabolism	Carbohydrate metabolism	3	419	69	8069	0.0434783	0.702943	1
30	Pentose phosphate pathway	Metabolism	Carbohydrate metabolism	1	419	31	8069	0.0322581	0.809138	1
40	Pentose and glucuronate interconversions	Metabolism	Carbohydrate metabolism	2	419	48	8069	0.0416667	0.720235	1
53	Ascorbate and aldarate metabolism	Metabolism	Carbohydrate metabolism	1	419	44	8069	0.0227273	0.904888	1
140	Steroid hormone biosynthesis	Metabolism	Lipid metabolism	1	419	90	8069	0.0111111	0.991986	1
190	Oxidative phosphorylation	Metabolism	Energy metabolism	5	419	129	8069	0.0387597	0.807319	1
240	Pyrimidine metabolism	Metabolism	Nucleotide metabolism	2	419	59	8069	0.0338983	0.819027	1
250	Alanine, aspartate and glutamate metabolism	Metabolism	Amino acid metabolism	1	419	36	8069	0.0277778	0.853971	1
270	Cysteine and methionine metabolism	Metabolism	Amino acid metabolism	1	419	50	8069	0.02	0.931062	1
280	Valine, leucine and isoleucine degradation	Metabolism	Amino acid metabolism	2	419	59	8069	0.0338983	0.819027	1
310	Lysine degradation	Metabolism	Amino acid metabolism	2	419	62	8069	0.0322581	0.83993	1
330	Arginine and proline metabolism	Metabolism	Amino acid metabolism	1	419	47	8069	0.0212766	0.919023	1
480	Glutathione metabolism	Metabolism	Metabolism of other amino acids	1	419	66	8069	0.0151515	0.970813	1
510	N-Glycan biosynthesis	Metabolism	Glycan biosynthesis and metabolism	1	419	51	8069	0.0196078	0.934664	1
512	Mucin type O-glycan biosynthesis	Metabolism	Glycan biosynthesis and metabolism	1	419	30	8069	0.0333333	0.798643	1
513	Various types of N-glycan biosynthesis	Metabolism	Glycan biosynthesis and metabolism	1	419	39	8069	0.025641	0.875653	1
520	Amino sugar and nucleotide sugar metabolism	Metabolism	Carbohydrate metabolism	2	419	47	8069	0.0425532	0.709307	1
562	Inositol phosphate metabolism	Metabolism	Carbohydrate metabolism	1	419	72	8069	0.0138889	0.978864	1
564	Glycerophospholipid metabolism	Metabolism	Lipid metabolism	2	419	94	8069	0.0212766	0.959881	1
565	Ether lipid metabolism	Metabolism	Lipid metabolism	2	419	51	8069	0.0392157	0.750958	1
591	Linoleic acid metabolism	Metabolism	Lipid metabolism	1	419	41	8069	0.0243902	0.888292	1
620	Pyruvate metabolism	Metabolism	Carbohydrate metabolism	1	419	45	8069	0.0222222	0.909854	1
640	Propanoate metabolism	Metabolism	Carbohydrate metabolism	1	419	35	8069	0.0285714	0.845936	1
650	Butanoate metabolism	Metabolism	Carbohydrate metabolism	1	419	30	8069	0.0333333	0.798643	1
680	Methane metabolism	Metabolism	Energy metabolism	1	419	26	8069	0.0384615	0.750584	1
710	Carbon fixation in photosynthetic organisms	Metabolism	Energy metabolism	1	419	27	8069	0.037037	0.763577	1
980	Metabolism of xenobiotics by cytochrome P450	Metabolism	Xenobiotics biodegradation and metabolism	1	419	98	8069	0.0102041	0.994796	1
982	Drug metabolism - cytochrome P450	Metabolism	Xenobiotics biodegradation and metabolism	1	419	89	8069	0.011236	0.991542	1
983	Drug metabolism - other enzymes	Metabolism	Xenobiotics biodegradation and metabolism	3	419	119	8069	0.0252101	0.951021	1
1100	Metabolic pathways	Metabolism	Global and overview maps	50	419	1330	8069	0.037594	0.996931	1
1110	Biosynthesis of secondary metabolites	Metabolism	Global and overview maps	19	419	427	8069	0.0444965	0.792113	1
1120	Microbial metabolism in diverse environments	Metabolism	Global and overview maps	7	419	187	8069	0.0374332	0.860449	1
1130	Biosynthesis of antibiotics	Metabolism	Global and overview maps	8	419	234	8069	0.034188	0.925388	1
1200	Carbon metabolism	Metabolism	Global and overview maps	5	419	127	8069	0.0393701	0.796347	1
1230	Biosynthesis of amino acids	Metabolism	Global and overview maps	1	419	75	8069	0.0133333	0.982016	1
1523	Antifolate resistance	Human Diseases	Drug resistance: Antineoplastic	1	419	31	8069	0.0322581	0.809138	1
1524	Platinum drug resistance	Human Diseases	Drug resistance: Antineoplastic	3	419	93	8069	0.0322581	0.868641	1
2020	Two-component system	Environmental Information Processing	Signal transduction	1	419	25	8069	0.04	0.736878	1
3013	RNA transport	Genetic Information Processing	Translation	5	419	170	8069	0.0294118	0.945401	1
3015	mRNA surveillance pathway	Genetic Information Processing	Translation	1	419	88	8069	0.0113636	0.991073	1
3040	Spliceosome	Genetic Information Processing	Transcription	6	419	142	8069	0.0422535	0.754044	1
3050	Proteasome	Genetic Information Processing	Folding, sorting and degradation	1	419	45	8069	0.0222222	0.909854	1
3060	Protein export	Genetic Information Processing	Folding, sorting and degradation	1	419	23	8069	0.0434783	0.707172	1
3410	Base excision repair	Genetic Information Processing	Replication and repair	1	419	32	8069	0.03125	0.819087	1
3440	Homologous recombination	Genetic Information Processing	Replication and repair	1	419	40	8069	0.025	0.882141	1
3460	Fanconi anemia pathway	Genetic Information Processing	Replication and repair	2	419	52	8069	0.0384615	0.760535	1
4070	Phosphatidylinositol signaling system	Environmental Information Processing	Signal transduction	1	419	95	8069	0.0105263	0.993881	1
4111	Cell cycle - yeast	Cellular Processes	Cell growth and death	1	419	74	8069	0.0135135	0.981021	1
4113	Meiosis - yeast	Cellular Processes	Cell growth and death	2	419	60	8069	0.0333333	0.826252	1
4114	Oocyte meiosis	Cellular Processes	Cell growth and death	3	419	118	8069	0.0254237	0.949049	1
4120	Ubiquitin mediated proteolysis	Genetic Information Processing	Folding, sorting and degradation	4	419	140	8069	0.0285714	0.937807	1
4130	SNARE interactions in vesicular transport	Genetic Information Processing	Folding, sorting and degradation	1	419	35	8069	0.0285714	0.845936	1
4136	Autophagy - other	Cellular Processes	Transport and catabolism	1	419	34	8069	0.0294118	0.83746	1
4138	Autophagy - yeast	Cellular Processes	Transport and catabolism	2	419	76	8069	0.0263158	0.911317	1
4140	Autophagy - animal	Cellular Processes	Transport and catabolism	5	419	127	8069	0.0393701	0.796347	1
4142	Lysosome	Cellular Processes	Transport and catabolism	4	419	122	8069	0.0327869	0.884736	1
4146	Peroxisome	Cellular Processes	Transport and catabolism	2	419	87	8069	0.0229885	0.945174	1
4152	AMPK signaling pathway	Environmental Information Processing	Signal transduction	4	419	120	8069	0.0333333	0.876889	1
4212	Longevity regulating pathway - worm	Organismal Systems	Aging	3	419	70	8069	0.0428571	0.712196	1
4214	Apoptosis - fly	Cellular Processes	Cell growth and death	2	419	67	8069	0.0298507	0.869957	1
4215	Apoptosis - multiple species	Cellular Processes	Cell growth and death	1	419	46	8069	0.0217391	0.914561	1
4218	Cellular senescence	Cellular Processes	Cell growth and death	7	419	159	8069	0.0440252	0.726358	1
4260	Cardiac muscle contraction	Organismal Systems	Circulatory system	1	419	78	8069	0.0128205	0.984698	1
4261	Adrenergic signaling in cardiomyocytes	Organismal Systems	Circulatory system	6	419	148	8069	0.0405405	0.788054	1
4392	Hippo signaling pathway - multiple species	Environmental Information Processing	Signal transduction	1	419	30	8069	0.0333333	0.798643	1
4622	RIG-I-like receptor signaling pathway	Organismal Systems	Immune system	3	419	72	8069	0.0416667	0.730033	1
4623	Cytosolic DNA-sensing pathway	Organismal Systems	Immune system	1	419	52	8069	0.0192308	0.938078	1
4662	B cell receptor signaling pathway	Organismal Systems	Immune system	2	419	61	8069	0.0327869	0.833217	1
4672	Intestinal immune network for IgA production	Organismal Systems	Immune system	1	419	57	8069	0.0175439	0.952658	1
4714	Thermogenesis	Organismal Systems	Environmental adaptation	9	419	235	8069	0.0382979	0.868333	1
4720	Long-term potentiation	Organismal Systems	Nervous system	2	419	62	8069	0.0322581	0.83993	1
4726	Serotonergic synapse	Organismal Systems	Nervous system	4	419	113	8069	0.0353982	0.845707	1
4728	Dopaminergic synapse	Organismal Systems	Nervous system	4	419	121	8069	0.0330579	0.880868	1
4730	Long-term depression	Organismal Systems	Nervous system	1	419	55	8069	0.0181818	0.94729	1
4740	Olfactory transduction	Organismal Systems	Sensory system	5	419	915	8069	0.00546448	1	1
4914	Progesterone-mediated oocyte maturation	Organismal Systems	Endocrine system	3	419	93	8069	0.0322581	0.868641	1
4940	Type I diabetes mellitus	Human Diseases	Endocrine and metabolic diseases	1	419	53	8069	0.0188679	0.941315	1
4970	Salivary secretion	Organismal Systems	Digestive system	2	419	85	8069	0.0235294	0.940107	1
4972	Pancreatic secretion	Organismal Systems	Digestive system	3	419	119	8069	0.0252101	0.951021	1
4976	Bile secretion	Organismal Systems	Digestive system	2	419	71	8069	0.028169	0.890158	1
4977	Vitamin digestion and absorption	Organismal Systems	Digestive system	1	419	25	8069	0.04	0.736878	1
5010	Alzheimer disease	Human Diseases	Neurodegenerative diseases	8	419	179	8069	0.0446927	0.718998	1
5014	Amyotrophic lateral sclerosis (ALS)	Human Diseases	Neurodegenerative diseases	2	419	59	8069	0.0338983	0.819027	1
5016	Huntington disease	Human Diseases	Neurodegenerative diseases	4	419	207	8069	0.0193237	0.995312	1
5169	Epstein-Barr virus infection	Human Diseases	Infectious diseases: Viral	8	419	208	8069	0.0384615	0.853829	1
5170	Human immunodeficiency virus 1 infection	Human Diseases	Infectious diseases: Viral	5	419	209	8069	0.0239234	0.986176	1
5204	Chemical carcinogenesis	Human Diseases	Cancers: Overview	1	419	115	8069	0.00869565	0.997924	1
5210	Colorectal cancer	Human Diseases	Cancers: Specific types	5	419	121	8069	0.0413223	0.760503	1
5211	Renal cell carcinoma	Human Diseases	Cancers: Specific types	3	419	76	8069	0.0394737	0.763091	1
5310	Asthma	Human Diseases	Immune diseases	1	419	29	8069	0.0344828	0.787573	1
5320	Autoimmune thyroid disease	Human Diseases	Immune diseases	1	419	53	8069	0.0188679	0.941315	1
5330	Allograft rejection	Human Diseases	Immune diseases	1	419	43	8069	0.0232558	0.899649	1
5332	Graft-versus-host disease	Human Diseases	Immune diseases	1	419	38	8069	0.0263158	0.868808	1
5340	Primary immunodeficiency	Human Diseases	Immune diseases	1	419	34	8069	0.0294118	0.83746	1
5416	Viral myocarditis	Human Diseases	Cardiovascular diseases	3	419	73	8069	0.0410959	0.738621	1

## Sheet: P0-vs-P3
KEGG Pathway Term ID	KEGG Pathway Term Desc	KEGG Pathway Term Level1	KEGG Pathway Term Level2	Term Candidate Gene Num	Total Candidate Gene Num	Term Gene Num	Total Gene Num	Rich Ratio	P value	Q value
3008	Ribosome biogenesis in eukaryotes	Genetic Information Processing	Translation	56	2507	83	8069	0.674699	8.00377e-12	3.04143e-09
4668	TNF signaling pathway	Environmental Information Processing	Signal transduction	63	2507	101	8069	0.623762	6.95283e-11	1.32104e-08
4621	NOD-like receptor signaling pathway	Organismal Systems	Immune system	88	2507	161	8069	0.546584	3.18699e-10	4.03685e-08
4064	NF-kappa B signaling pathway	Environmental Information Processing	Signal transduction	53	2507	83	8069	0.638554	6.56979e-10	6.2413e-08
4360	Axon guidance	Organismal Systems	Development	92	2507	180	8069	0.511111	1.2128e-08	9.21731e-07
4141	Protein processing in endoplasmic reticulum	Genetic Information Processing	Folding, sorting and degradation	86	2507	169	8069	0.508876	4.71336e-08	2.98513e-06
4620	Toll-like receptor signaling pathway	Organismal Systems	Immune system	51	2507	90	8069	0.566667	3.85933e-07	2.09507e-05
4657	IL-17 signaling pathway	Organismal Systems	Immune system	50	2507	89	8069	0.561798	7.16993e-07	3.0273e-05
5169	Epstein-Barr virus infection	Human Diseases	Infectious diseases: Viral	98	2507	208	8069	0.471154	6.76387e-07	3.0273e-05
5200	Pathways in cancer	Human Diseases	Cancers: Overview	221	2507	546	8069	0.404762	9.08629e-07	3.45279e-05
5418	Fluid shear stress and atherosclerosis	Human Diseases	Cardiovascular diseases	72	2507	150	8069	0.48	8.98404e-06	0.000310358
4066	HIF-1 signaling pathway	Environmental Information Processing	Signal transduction	50	2507	97	8069	0.515464	1.92607e-05	0.000609921
4010	MAPK signaling pathway	Environmental Information Processing	Signal transduction	123	2507	291	8069	0.42268	2.64652e-05	0.000773599
5133	Pertussis	Human Diseases	Infectious diseases: Bacterial	40	2507	75	8069	0.533333	4.72729e-05	0.00105669
5162	Measles	Human Diseases	Infectious diseases: Viral	61	2507	127	8069	0.480315	4.16205e-05	0.00105669
5163	Human cytomegalovirus infection	Human Diseases	Infectious diseases: Viral	96	2507	220	8069	0.436364	4.68743e-05	0.00105669
5206	MicroRNAs in cancer	Human Diseases	Cancers: Overview	66	2507	140	8069	0.471429	4.30012e-05	0.00105669
5164	Influenza A	Human Diseases	Infectious diseases: Viral	79	2507	175	8069	0.451429	5.3938e-05	0.00113869
5202	Transcriptional misregulation in cancer	Human Diseases	Cancers: Overview	77	2507	170	8069	0.452941	5.8122e-05	0.00116244
4920	Adipocytokine signaling pathway	Organismal Systems	Endocrine system	36	2507	67	8069	0.537313	9.12263e-05	0.0017333
4625	C-type lectin receptor signaling pathway	Organismal Systems	Immune system	48	2507	97	8069	0.494845	0.000106831	0.00193312
5205	Proteoglycans in cancer	Human Diseases	Cancers: Overview	87	2507	201	8069	0.432836	0.000147763	0.00255227
5160	Hepatitis C	Human Diseases	Infectious diseases: Viral	70	2507	156	8069	0.448718	0.000176306	0.00291289
1522	Endocrine resistance	Human Diseases	Drug resistance: Antineoplastic	43	2507	87	8069	0.494253	0.000248398	0.00377565
5168	Herpes simplex infection	Human Diseases	Infectious diseases: Viral	85	2507	198	8069	0.429293	0.000244675	0.00377565
4062	Chemokine signaling pathway	Organismal Systems	Immune system	76	2507	175	8069	0.434286	0.000334564	0.00488979
3013	RNA transport	Genetic Information Processing	Translation	74	2507	170	8069	0.435294	0.000366231	0.00497028
4510	Focal adhesion	Cellular Processes	Cellular community - eukaryotes	85	2507	200	8069	0.425	0.000364289	0.00497028
4217	Necroptosis	Cellular Processes	Cell growth and death	67	2507	153	8069	0.437908	0.00055752	0.00660646
4350	TGF-beta signaling pathway	Environmental Information Processing	Signal transduction	47	2507	100	8069	0.47	0.00056802	0.00660646
5142	Chagas disease (American trypanosomiasis)	Human Diseases	Infectious diseases: Parasitic	49	2507	105	8069	0.466667	0.000537041	0.00660646
5217	Basal cell carcinoma	Human Diseases	Cancers: Specific types	32	2507	62	8069	0.516129	0.000573719	0.00660646
5221	Acute myeloid leukemia	Human Diseases	Cancers: Specific types	30	2507	57	8069	0.526316	0.000551398	0.00660646
4923	Regulation of lipolysis in adipocytes	Organismal Systems	Endocrine system	28	2507	53	8069	0.528302	0.000772917	0.00853533
5166	Human T-cell leukemia virus 1 infection	Human Diseases	Infectious diseases: Viral	95	2507	232	8069	0.409483	0.000786149	0.00853533
4060	Cytokine-cytokine receptor interaction	Environmental Information Processing	Signaling molecules and interaction	111	2507	278	8069	0.399281	0.000895439	0.00934617
4931	Insulin resistance	Human Diseases	Endocrine and metabolic diseases	49	2507	107	8069	0.457944	0.000910022	0.00934617
5134	Legionellosis	Human Diseases	Infectious diseases: Bacterial	33	2507	66	8069	0.5	0.000978315	0.0095323
5167	Kaposi sarcoma-associated herpesvirus infection	Human Diseases	Infectious diseases: Viral	77	2507	183	8069	0.420765	0.00095845	0.0095323
4310	Wnt signaling pathway	Environmental Information Processing	Signal transduction	64	2507	150	8069	0.426667	0.00164242	0.015603
5144	Malaria	Human Diseases	Infectious diseases: Parasitic	26	2507	51	8069	0.509804	0.00230903	0.0214007
4611	Platelet activation	Organismal Systems	Immune system	53	2507	122	8069	0.434426	0.00249001	0.0223663
5132	Salmonella infection	Human Diseases	Infectious diseases: Bacterial	38	2507	82	8069	0.463415	0.00253093	0.0223663
4622	RIG-I-like receptor signaling pathway	Organismal Systems	Immune system	34	2507	72	8069	0.472222	0.00284901	0.0246051
5140	Leishmaniasis	Human Diseases	Infectious diseases: Parasitic	37	2507	80	8069	0.4625	0.00298858	0.0252369
5224	Breast cancer	Human Diseases	Cancers: Specific types	57	2507	134	8069	0.425373	0.00310986	0.0256901
4151	PI3K-Akt signaling pathway	Environmental Information Processing	Signal transduction	126	2507	331	8069	0.380665	0.0033808	0.0262185
4212	Longevity regulating pathway - worm	Organismal Systems	Aging	33	2507	70	8069	0.471429	0.00337415	0.0262185
4722	Neurotrophin signaling pathway	Organismal Systems	Nervous system	51	2507	118	8069	0.432203	0.00338054	0.0262185
3050	Proteasome	Genetic Information Processing	Folding, sorting and degradation	23	2507	45	8069	0.511111	0.00389098	0.0295714
4020	Calcium signaling pathway	Environmental Information Processing	Signal transduction	75	2507	186	8069	0.403226	0.00427925	0.0318846
4380	Osteoclast differentiation	Organismal Systems	Development	57	2507	136	8069	0.419118	0.00457828	0.0330226
5215	Prostate cancer	Human Diseases	Cancers: Specific types	39	2507	87	8069	0.448276	0.00460579	0.0330226
3040	Spliceosome	Genetic Information Processing	Transcription	59	2507	142	8069	0.415493	0.0049757	0.0350142
5161	Hepatitis B	Human Diseases	Infectious diseases: Viral	70	2507	173	8069	0.404624	0.0051276	0.0354271
4930	Type II diabetes mellitus	Human Diseases	Endocrine and metabolic diseases	23	2507	46	8069	0.5	0.00552695	0.0375043
410	beta-Alanine metabolism	Metabolism	Metabolism of other amino acids	16	2507	29	8069	0.551724	0.00593612	0.0395741
5216	Thyroid cancer	Human Diseases	Cancers: Specific types	18	2507	34	8069	0.529412	0.00639856	0.0419216
4210	Apoptosis	Cellular Processes	Cell growth and death	59	2507	144	8069	0.409722	0.00709289	0.0456409
4390	Hippo signaling pathway	Environmental Information Processing	Signal transduction	65	2507	161	8069	0.403727	0.00723114	0.0456409
4910	Insulin signaling pathway	Organismal Systems	Endocrine system	55	2507	133	8069	0.413534	0.00732657	0.0456409
5146	Amoebiasis	Human Diseases	Infectious diseases: Parasitic	42	2507	98	8069	0.428571	0.00877984	0.0538119
4392	Hippo signaling pathway - multiple species	Environmental Information Processing	Signal transduction	16	2507	30	8069	0.533333	0.00910016	0.0548898
640	Propanoate metabolism	Metabolism	Carbohydrate metabolism	18	2507	35	8069	0.514286	0.00940405	0.0549775
1220	Degradation of aromatic compounds	Metabolism	Global and overview maps	4	2507	4	8069	1	0.00930297	0.0549775
4933	AGE-RAGE signaling pathway in diabetic complications	Human Diseases	Endocrine and metabolic diseases	44	2507	104	8069	0.423077	0.00972649	0.056001
4024	cAMP signaling pathway	Environmental Information Processing	Signal transduction	81	2507	209	8069	0.38756	0.0101204	0.0573993
4022	cGMP-PKG signaling pathway	Environmental Information Processing	Signal transduction	68	2507	173	8069	0.393064	0.0122966	0.0687165
4218	Cellular senescence	Cellular Processes	Cell growth and death	63	2507	159	8069	0.396226	0.0128498	0.0689876
4371	Apelin signaling pathway	Environmental Information Processing	Signal transduction	52	2507	128	8069	0.40625	0.0132529	0.0689876
4530	Tight junction	Cellular Processes	Cellular community - eukaryotes	69	2507	176	8069	0.392045	0.0125336	0.0689876
4713	Circadian entrainment	Organismal Systems	Environmental adaptation	38	2507	89	8069	0.426966	0.01316	0.0689876
4978	Mineral absorption	Organismal Systems	Digestive system	20	2507	41	8069	0.487805	0.0130782	0.0689876
5219	Bladder cancer	Human Diseases	Cancers: Specific types	18	2507	36	8069	0.5	0.0134375	0.0690036
4068	FoxO signaling pathway	Environmental Information Processing	Signal transduction	53	2507	131	8069	0.40458	0.0136582	0.0692014
4750	Inflammatory mediator regulation of TRP channels	Organismal Systems	Sensory system	45	2507	109	8069	0.412844	0.0148069	0.0730729
5170	Human immunodeficiency virus 1 infection	Human Diseases	Infectious diseases: Viral	80	2507	209	8069	0.382775	0.014796	0.0730729
4623	Cytosolic DNA-sensing pathway	Organismal Systems	Immune system	24	2507	52	8069	0.461538	0.0156349	0.07617
4270	Vascular smooth muscle contraction	Organismal Systems	Circulatory system	55	2507	138	8069	0.398551	0.0169131	0.0813541
4216	Ferroptosis	Cellular Processes	Cell growth and death	20	2507	42	8069	0.47619	0.017817	0.0846307
3015	mRNA surveillance pathway	Genetic Information Processing	Translation	37	2507	88	8069	0.420455	0.0187118	0.0877839
10	Glycolysis / Gluconeogenesis	Metabolism	Carbohydrate metabolism	30	2507	69	8069	0.434783	0.0195718	0.0906984
4211	Longevity regulating pathway	Organismal Systems	Aging	35	2507	83	8069	0.421687	0.0207753	0.0951157
5145	Toxoplasmosis	Human Diseases	Infectious diseases: Parasitic	53	2507	134	8069	0.395522	0.0219629	0.0993562
5165	Human papillomavirus infection	Human Diseases	Infectious diseases: Viral	116	2507	319	8069	0.363636	0.0225746	0.100922
4660	T cell receptor signaling pathway	Organismal Systems	Immune system	40	2507	98	8069	0.408163	0.0252816	0.111709
5203	Viral carcinogenesis	Human Diseases	Cancers: Overview	77	2507	205	8069	0.37561	0.026478	0.115651
4914	Progesterone-mediated oocyte maturation	Organismal Systems	Endocrine system	38	2507	93	8069	0.408602	0.028199	0.121768
4659	Th17 cell differentiation	Organismal Systems	Immune system	45	2507	113	8069	0.39823	0.0290952	0.124227
2024	Quorum sensing	Cellular Processes	Cellular community - prokaryotes	6	2507	9	8069	0.666667	0.0300185	0.125352
2026	Biofilm formation - Escherichia coli	Cellular Processes	Cellular community - prokaryotes	3	2507	3	8069	1	0.0299672	0.125352
910	Nitrogen metabolism	Metabolism	Energy metabolism	9	2507	16	8069	0.5625	0.0320368	0.129208
1523	Antifolate resistance	Human Diseases	Drug resistance: Antineoplastic	15	2507	31	8069	0.483871	0.0323021	0.129208
5152	Tuberculosis	Human Diseases	Infectious diseases: Bacterial	72	2507	192	8069	0.375	0.0322211	0.129208
5220	Chronic myeloid leukemia	Human Diseases	Cancers: Specific types	31	2507	74	8069	0.418919	0.0312837	0.129208
340	Histidine metabolism	Metabolism	Amino acid metabolism	11	2507	21	8069	0.52381	0.0338622	0.131302
513	Various types of N-glycan biosynthesis	Metabolism	Glycan biosynthesis and metabolism	18	2507	39	8069	0.461538	0.0338546	0.131302
930	Caprolactam degradation	Metabolism	Xenobiotics biodegradation and metabolism	5	2507	7	8069	0.714286	0.033446	0.131302
440	Phosphonate and phosphinate metabolism	Metabolism	Metabolism of other amino acids	4	2507	5	8069	0.8	0.034966	0.133069
5230	Central carbon metabolism in cancer	Human Diseases	Cancers: Overview	25	2507	58	8069	0.431034	0.0350181	0.133069
1120	Microbial metabolism in diverse environments	Metabolism	Global and overview maps	70	2507	187	8069	0.374332	0.035686	0.134264
71	Fatty acid degradation	Metabolism	Lipid metabolism	22	2507	50	8069	0.44	0.0364084	0.135639
4015	Rap1 signaling pathway	Environmental Information Processing	Signal transduction	79	2507	214	8069	0.369159	0.0374913	0.138317
5214	Glioma	Human Diseases	Cancers: Specific types	28	2507	67	8069	0.41791	0.0406286	0.147037
5222	Small cell lung cancer	Human Diseases	Cancers: Specific types	39	2507	98	8069	0.397959	0.0405514	0.147037
4391	Hippo signaling pathway - fly	Environmental Information Processing	Signal transduction	29	2507	70	8069	0.414286	0.0423187	0.151709
5014	Amyotrophic lateral sclerosis (ALS)	Human Diseases	Neurodegenerative diseases	25	2507	59	8069	0.423729	0.0433153	0.15383
310	Lysine degradation	Metabolism	Amino acid metabolism	26	2507	62	8069	0.419355	0.0453769	0.156757
1524	Platinum drug resistance	Human Diseases	Drug resistance: Antineoplastic	37	2507	93	8069	0.397849	0.0453625	0.156757
4514	Cell adhesion molecules (CAMs)	Environmental Information Processing	Signaling molecules and interaction	55	2507	145	8069	0.37931	0.0452528	0.156757
4725	Cholinergic synapse	Organismal Systems	Nervous system	40	2507	102	8069	0.392157	0.0483487	0.165518
4924	Renin secretion	Organismal Systems	Endocrine system	28	2507	68	8069	0.411765	0.0491659	0.166813
4624	Toll and Imd signaling pathway	Organismal Systems	Immune system	20	2507	46	8069	0.434783	0.0508556	0.169519
4961	Endocrine and other factor-regulated calcium reabsorption	Organismal Systems	Excretory system	20	2507	46	8069	0.434783	0.0508556	0.169519
1521	EGFR tyrosine kinase inhibitor resistance	Human Diseases	Drug resistance: Antineoplastic	30	2507	74	8069	0.405405	0.0525421	0.172233
5020	Prion diseases	Human Diseases	Neurodegenerative diseases	14	2507	30	8069	0.466667	0.0525763	0.172233
4012	ErbB signaling pathway	Environmental Information Processing	Signal transduction	32	2507	80	8069	0.4	0.0555451	0.180403
4014	Ras signaling pathway	Environmental Information Processing	Signal transduction	86	2507	239	8069	0.359833	0.0566278	0.182361
51	Fructose and mannose metabolism	Metabolism	Carbohydrate metabolism	15	2507	33	8069	0.454545	0.0578329	0.184676
4670	Leukocyte transendothelial migration	Organismal Systems	Immune system	43	2507	112	8069	0.383929	0.0585076	0.185274
4658	Th1 and Th2 cell differentiation	Organismal Systems	Immune system	35	2507	89	8069	0.393258	0.0594309	0.186642
4213	Longevity regulating pathway - multiple species	Organismal Systems	Aging	24	2507	58	8069	0.413793	0.0617877	0.190889
4640	Hematopoietic cell lineage	Organismal Systems	Immune system	37	2507	95	8069	0.389474	0.0616577	0.190889
4122	Sulfur relay system	Genetic Information Processing	Folding, sorting and degradation	5	2507	8	8069	0.625	0.0665984	0.202594
4512	ECM-receptor interaction	Environmental Information Processing	Signaling molecules and interaction	33	2507	84	8069	0.392857	0.0666428	0.202594
3060	Protein export	Genetic Information Processing	Folding, sorting and degradation	11	2507	23	8069	0.478261	0.0684754	0.206513
5030	Cocaine addiction	Human Diseases	Substance dependence	18	2507	42	8069	0.428571	0.0710323	0.212538
4120	Ubiquitin mediated proteolysis	Genetic Information Processing	Folding, sorting and degradation	52	2507	140	8069	0.371429	0.0717533	0.213017
4630	Jak-STAT signaling pathway	Environmental Information Processing	Signal transduction	57	2507	155	8069	0.367742	0.0733339	0.216022
970	Aminoacyl-tRNA biosynthesis	Genetic Information Processing	Translation	19	2507	45	8069	0.422222	0.0746911	0.217417
4810	Regulation of actin cytoskeleton	Cellular Processes	Cell motility	76	2507	212	8069	0.358491	0.0749517	0.217417
625	Chloroalkane and chloroalkene degradation	Metabolism	Xenobiotics biodegradation and metabolism	4	2507	6	8069	0.666667	0.0792096	0.228028
510	N-Glycan biosynthesis	Metabolism	Glycan biosynthesis and metabolism	21	2507	51	8069	0.411765	0.0810889	0.230956
4934	Cushing syndrome	Human Diseases	Endocrine and metabolic diseases	56	2507	153	8069	0.366013	0.0814423	0.230956
4976	Bile secretion	Organismal Systems	Digestive system	28	2507	71	8069	0.394366	0.0824646	0.232123
3320	PPAR signaling pathway	Organismal Systems	Endocrine system	30	2507	77	8069	0.38961	0.0856121	0.237464
4115	p53 signaling pathway	Cellular Processes	Cell growth and death	30	2507	77	8069	0.38961	0.0856121	0.237464
4728	Dopaminergic synapse	Organismal Systems	Nervous system	45	2507	121	8069	0.371901	0.0872649	0.240295
5143	African trypanosomiasis	Human Diseases	Infectious diseases: Parasitic	14	2507	32	8069	0.4375	0.0891094	0.243608
4917	Prolactin signaling pathway	Organismal Systems	Endocrine system	25	2507	63	8069	0.396825	0.0909208	0.245035
5218	Melanoma	Human Diseases	Cancers: Specific types	25	2507	63	8069	0.396825	0.0909208	0.245035
4922	Glucagon signaling pathway	Organismal Systems	Endocrine system	36	2507	95	8069	0.378947	0.0925172	0.247581
330	Arginine and proline metabolism	Metabolism	Amino acid metabolism	19	2507	47	8069	0.404255	0.110475	0.29357
4970	Salivary secretion	Organismal Systems	Digestive system	32	2507	85	8069	0.376471	0.116193	0.304506
5213	Endometrial cancer	Human Diseases	Cancers: Specific types	21	2507	53	8069	0.396226	0.116124	0.304506
4912	GnRH signaling pathway	Organismal Systems	Endocrine system	33	2507	88	8069	0.375	0.117067	0.304694
534	Glycosaminoglycan biosynthesis - heparan sulfate / heparin	Metabolism	Glycan biosynthesis and metabolism	11	2507	25	8069	0.44	0.119957	0.30593
4916	Melanogenesis	Organismal Systems	Endocrine system	35	2507	94	8069	0.37234	0.11855	0.30593
5414	Dilated cardiomyopathy (DCM)	Human Diseases	Cardiovascular diseases	36	2507	97	8069	0.371134	0.119172	0.30593
4261	Adrenergic signaling in cardiomyocytes	Organismal Systems	Circulatory system	53	2507	148	8069	0.358108	0.122028	0.307089
4921	Oxytocin signaling pathway	Organismal Systems	Endocrine system	54	2507	151	8069	0.357616	0.1219	0.307089
5412	Arrhythmogenic right ventricular cardiomyopathy (ARVC)	Human Diseases	Cardiovascular diseases	27	2507	71	8069	0.380282	0.127161	0.317903
4971	Gastric acid secretion	Organismal Systems	Digestive system	28	2507	74	8069	0.378378	0.128379	0.318849
532	Glycosaminoglycan biosynthesis - chondroitin sulfate / dermatan sulfate	Metabolism	Glycan biosynthesis and metabolism	9	2507	20	8069	0.45	0.135251	0.329457
670	One carbon pool by folate	Metabolism	Metabolism of cofactors and vitamins	9	2507	20	8069	0.45	0.135251	0.329457
4925	Aldosterone synthesis and secretion	Organismal Systems	Endocrine system	36	2507	98	8069	0.367347	0.134154	0.329457
480	Glutathione metabolism	Metabolism	Metabolism of other amino acids	25	2507	66	8069	0.378788	0.143403	0.34709
4146	Peroxisome	Cellular Processes	Transport and catabolism	32	2507	87	8069	0.367816	0.149097	0.356453
4550	Signaling pathways regulating pluripotency of stem cells	Cellular Processes	Cellular community - eukaryotes	47	2507	132	8069	0.356061	0.149147	0.356453
380	Tryptophan metabolism	Metabolism	Amino acid metabolism	18	2507	46	8069	0.391304	0.152743	0.358285
604	Glycosphingolipid biosynthesis - ganglio series	Metabolism	Glycan biosynthesis and metabolism	7	2507	15	8069	0.466667	0.152101	0.358285
680	Methane metabolism	Metabolism	Energy metabolism	11	2507	26	8069	0.423077	0.152019	0.358285
4140	Autophagy - animal	Cellular Processes	Transport and catabolism	45	2507	127	8069	0.354331	0.164734	0.3817
5131	Shigellosis	Human Diseases	Infectious diseases: Bacterial	25	2507	67	8069	0.373134	0.164148	0.3817
564	Glycerophospholipid metabolism	Metabolism	Lipid metabolism	34	2507	94	8069	0.361702	0.167521	0.383482
4911	Insulin secretion	Organismal Systems	Endocrine system	30	2507	82	8069	0.365854	0.16698	0.383482
4072	Phospholipase D signaling pathway	Environmental Information Processing	Signal transduction	55	2507	158	8069	0.348101	0.173451	0.394678
4340	Hedgehog signaling pathway	Environmental Information Processing	Signal transduction	17	2507	44	8069	0.386364	0.176844	0.400003
4926	Relaxin signaling pathway	Organismal Systems	Endocrine system	47	2507	134	8069	0.350746	0.179299	0.403158
4370	VEGF signaling pathway	Environmental Information Processing	Signal transduction	19	2507	50	8069	0.38	0.180765	0.404063
280	Valine, leucine and isoleucine degradation	Metabolism	Amino acid metabolism	22	2507	59	8069	0.372881	0.184495	0.407039
4137	Mitophagy - animal	Cellular Processes	Transport and catabolism	23	2507	62	8069	0.370968	0.18531	0.407039
5031	Amphetamine addiction	Human Diseases	Substance dependence	22	2507	59	8069	0.372881	0.184495	0.407039
4626	Plant-pathogen interaction	Organismal Systems	Environmental adaptation	6	2507	13	8069	0.461538	0.188035	0.41065
650	Butanoate metabolism	Metabolism	Carbohydrate metabolism	12	2507	30	8069	0.4	0.192778	0.416226
760	Nicotinate and nicotinamide metabolism	Metabolism	Metabolism of cofactors and vitamins	12	2507	30	8069	0.4	0.192778	0.416226
4723	Retrograde endocannabinoid signaling	Organismal Systems	Nervous system	46	2507	132	8069	0.348485	0.19647	0.419431
5322	Systemic lupus erythematosus	Human Diseases	Immune diseases	47	2507	135	8069	0.348148	0.195561	0.419431
250	Alanine, aspartate and glutamate metabolism	Metabolism	Amino acid metabolism	14	2507	36	8069	0.388889	0.199813	0.419908
350	Tyrosine metabolism	Metabolism	Amino acid metabolism	14	2507	36	8069	0.388889	0.199813	0.419908
4152	AMPK signaling pathway	Environmental Information Processing	Signal transduction	42	2507	120	8069	0.35	0.200009	0.419908
1130	Biosynthesis of antibiotics	Metabolism	Global and overview maps	79	2507	234	8069	0.337607	0.202233	0.422244
120	Primary bile acid biosynthesis	Metabolism	Lipid metabolism	8	2507	19	8069	0.421053	0.210804	0.42509
450	Selenocompound metabolism	Metabolism	Metabolism of other amino acids	8	2507	19	8069	0.421053	0.210804	0.42509
531	Glycosaminoglycan degradation	Metabolism	Glycan biosynthesis and metabolism	8	2507	19	8069	0.421053	0.210804	0.42509
4520	Adherens junction	Cellular Processes	Cellular community - eukaryotes	28	2507	78	8069	0.358974	0.209485	0.42509
5223	Non-small cell lung cancer	Human Diseases	Cancers: Specific types	21	2507	57	8069	0.368421	0.20963	0.42509
5225	Hepatocellular carcinoma	Human Diseases	Cancers: Specific types	61	2507	179	8069	0.340782	0.211426	0.42509
5226	Gastric cancer	Human Diseases	Cancers: Specific types	49	2507	142	8069	0.34507	0.210274	0.42509
230	Purine metabolism	Metabolism	Nucleotide metabolism	47	2507	136	8069	0.345588	0.21258	0.425161
362	Benzoate degradation	Metabolism	Xenobiotics biodegradation and metabolism	2	2507	3	8069	0.666667	0.229581	0.448992
643	Styrene degradation	Metabolism	Xenobiotics biodegradation and metabolism	2	2507	3	8069	0.666667	0.229581	0.448992
785	Lipoic acid metabolism	Metabolism	Metabolism of cofactors and vitamins	2	2507	3	8069	0.666667	0.229581	0.448992
3020	RNA polymerase	Genetic Information Processing	Transcription	12	2507	31	8069	0.387097	0.230404	0.448992
4112	Cell cycle - Caulobacter	Cellular Processes	Cell growth and death	2	2507	3	8069	0.666667	0.229581	0.448992
4666	Fc gamma R-mediated phagocytosis	Organismal Systems	Immune system	29	2507	82	8069	0.353659	0.232124	0.450036
72	Synthesis and degradation of ketone bodies	Metabolism	Lipid metabolism	5	2507	11	8069	0.454545	0.234304	0.450308
561	Glycerolipid metabolism	Metabolism	Lipid metabolism	26	2507	73	8069	0.356164	0.234634	0.450308
4662	B cell receptor signaling pathway	Organismal Systems	Immune system	22	2507	61	8069	0.360656	0.237049	0.452657
4071	Sphingolipid signaling pathway	Environmental Information Processing	Signal transduction	39	2507	113	8069	0.345133	0.241778	0.459379
4928	Parathyroid hormone synthesis, secretion and action	Organismal Systems	Endocrine system	36	2507	104	8069	0.346154	0.246145	0.465348
4070	Phosphatidylinositol signaling system	Environmental Information Processing	Signal transduction	33	2507	95	8069	0.347368	0.250511	0.469336
5212	Pancreatic cancer	Human Diseases	Cancers: Specific types	32	2507	92	8069	0.347826	0.251959	0.469336
5410	Hypertrophic cardiomyopathy (HCM)	Human Diseases	Cardiovascular diseases	32	2507	92	8069	0.347826	0.251959	0.469336
3018	RNA degradation	Genetic Information Processing	Folding, sorting and degradation	29	2507	83	8069	0.349398	0.256254	0.475008
1110	Biosynthesis of secondary metabolites	Metabolism	Global and overview maps	139	2507	427	8069	0.325527	0.264214	0.481984
4612	Antigen processing and presentation	Organismal Systems	Immune system	24	2507	68	8069	0.352941	0.263043	0.481984
4918	Thyroid hormone synthesis	Organismal Systems	Endocrine system	25	2507	71	8069	0.352113	0.261744	0.481984
4964	Proximal tubule bicarbonate reclamation	Organismal Systems	Excretory system	9	2507	23	8069	0.391304	0.265091	0.481984
5150	Staphylococcus aureus infection	Human Diseases	Infectious diseases: Bacterial	21	2507	59	8069	0.355932	0.266651	0.48251
500	Starch and sucrose metabolism	Metabolism	Carbohydrate metabolism	13	2507	35	8069	0.371429	0.271203	0.483836
4710	Circadian rhythm	Organismal Systems	Environmental adaptation	11	2507	29	8069	0.37931	0.269527	0.483836
4913	Ovarian steroidogenesis	Organismal Systems	Endocrine system	17	2507	47	8069	0.361702	0.27031	0.483836
4711	Circadian rhythm - fly	Organismal Systems	Environmental adaptation	3	2507	6	8069	0.5	0.275691	0.489544
4724	Glutamatergic synapse	Organismal Systems	Nervous system	37	2507	109	8069	0.33945	0.288553	0.51
52	Galactose metabolism	Metabolism	Carbohydrate metabolism	12	2507	33	8069	0.363636	0.312879	0.516577
61	Fatty acid biosynthesis	Metabolism	Lipid metabolism	5	2507	12	8069	0.416667	0.304976	0.516577
360	Phenylalanine metabolism	Metabolism	Amino acid metabolism	7	2507	18	8069	0.388889	0.313238	0.516577
361	Chlorocyclohexane and chlorobenzene degradation	Metabolism	Xenobiotics biodegradation and metabolism	1	2507	1	8069	1	0.310695	0.516577
364	Fluorobenzoate degradation	Metabolism	Xenobiotics biodegradation and metabolism	1	2507	1	8069	1	0.310695	0.516577
623	Toluene degradation	Metabolism	Xenobiotics biodegradation and metabolism	1	2507	1	8069	1	0.310695	0.516577
626	Naphthalene degradation	Metabolism	Xenobiotics biodegradation and metabolism	1	2507	1	8069	1	0.310695	0.516577
633	Nitrotoluene degradation	Metabolism	Xenobiotics biodegradation and metabolism	1	2507	1	8069	1	0.310695	0.516577
660	C5-Branched dibasic acid metabolism	Metabolism	Carbohydrate metabolism	1	2507	1	8069	1	0.310695	0.516577
710	Carbon fixation in photosynthetic organisms	Metabolism	Energy metabolism	10	2507	27	8069	0.37037	0.314707	0.516577
3070	Bacterial secretion system	Environmental Information Processing	Membrane transport	1	2507	1	8069	1	0.310695	0.516577
4011	MAPK signaling pathway - yeast	Environmental Information Processing	Signal transduction	11	2507	30	8069	0.366667	0.31396	0.516577
4110	Cell cycle	Cellular Processes	Cell growth and death	44	2507	132	8069	0.333333	0.315384	0.516577
4144	Endocytosis	Cellular Processes	Transport and catabolism	82	2507	251	8069	0.326693	0.310914	0.516577
4320	Dorso-ventral axis formation	Organismal Systems	Development	10	2507	27	8069	0.37037	0.314707	0.516577
4726	Serotonergic synapse	Organismal Systems	Nervous system	38	2507	113	8069	0.336283	0.308937	0.516577
4927	Cortisol synthesis and secretion	Organismal Systems	Endocrine system	22	2507	63	8069	0.349206	0.295183	0.516577
5034	Alcoholism	Human Diseases	Substance dependence	58	2507	176	8069	0.329545	0.318582	0.519576
5321	Inflammatory bowel disease (IBD)	Human Diseases	Immune diseases	24	2507	70	8069	0.342857	0.320361	0.520244
4730	Long-term depression	Organismal Systems	Nervous system	19	2507	55	8069	0.345455	0.334538	0.539523
5231	Choline metabolism in cancer	Human Diseases	Cancers: Overview	37	2507	111	8069	0.333333	0.335072	0.539523
2010	ABC transporters	Environmental Information Processing	Membrane transport	17	2507	49	8069	0.346939	0.340574	0.543774
4013	MAPK signaling pathway - fly	Environmental Information Processing	Signal transduction	27	2507	80	8069	0.3375	0.340328	0.543774
1200	Carbon metabolism	Metabolism	Global and overview maps	42	2507	127	8069	0.330709	0.342968	0.545304
4330	Notch signaling pathway	Environmental Information Processing	Signal transduction	15	2507	43	8069	0.348837	0.346827	0.549143
590	Arachidonic acid metabolism	Metabolism	Lipid metabolism	31	2507	93	8069	0.333333	0.354341	0.554114
4114	Oocyte meiosis	Cellular Processes	Cell growth and death	39	2507	118	8069	0.330508	0.352447	0.554114
4960	Aldosterone-regulated sodium reabsorption	Organismal Systems	Excretory system	13	2507	37	8069	0.351351	0.353288	0.554114
900	Terpenoid backbone biosynthesis	Metabolism	Metabolism of terpenoids and polyketides	8	2507	22	8069	0.363636	0.369865	0.566729
903	Limonene and pinene degradation	Metabolism	Metabolism of terpenoids and polyketides	2	2507	4	8069	0.5	0.367202	0.566729
981	Insect hormone biosynthesis	Metabolism	Metabolism of terpenoids and polyketides	2	2507	4	8069	0.5	0.367202	0.566729
4139	Mitophagy - yeast	Cellular Processes	Transport and catabolism	9	2507	25	8069	0.36	0.366594	0.566729
4919	Thyroid hormone signaling pathway	Organismal Systems	Endocrine system	34	2507	103	8069	0.330097	0.36968	0.566729
460	Cyanoamino acid metabolism	Metabolism	Metabolism of other amino acids	3	2507	7	8069	0.428571	0.377288	0.575781
5032	Morphine addiction	Human Diseases	Substance dependence	30	2507	91	8069	0.32967	0.385062	0.585294
4727	GABAergic synapse	Organismal Systems	Nervous system	29	2507	88	8069	0.329545	0.389175	0.589189
4540	Gap junction	Cellular Processes	Cellular community - eukaryotes	28	2507	85	8069	0.329412	0.393409	0.593236
3410	Base excision repair	Genetic Information Processing	Replication and repair	11	2507	32	8069	0.34375	0.40669	0.610839
620	Pyruvate metabolism	Metabolism	Carbohydrate metabolism	15	2507	45	8069	0.333333	0.425828	0.637066
514	Other types of O-glycan biosynthesis	Metabolism	Glycan biosynthesis and metabolism	7	2507	20	8069	0.35	0.433201	0.640531
1212	Fatty acid metabolism	Metabolism	Global and overview maps	20	2507	61	8069	0.327869	0.432963	0.640531
4664	Fc epsilon RI signaling pathway	Organismal Systems	Immune system	20	2507	61	8069	0.327869	0.432963	0.640531
720	Carbon fixation pathways in prokaryotes	Metabolism	Energy metabolism	6	2507	17	8069	0.352941	0.441473	0.650232
430	Taurine and hypotaurine metabolism	Metabolism	Metabolism of other amino acids	5	2507	14	8069	0.357143	0.450848	0.661476
5120	Epithelial cell signaling in Helicobacter pylori infection	Human Diseases	Infectious diseases: Bacterial	22	2507	68	8069	0.323529	0.454527	0.664309
4915	Estrogen signaling pathway	Organismal Systems	Endocrine system	42	2507	132	8069	0.318182	0.45857	0.667649
4215	Apoptosis - multiple species	Cellular Processes	Cell growth and death	15	2507	46	8069	0.326087	0.465581	0.67527
562	Inositol phosphate metabolism	Metabolism	Carbohydrate metabolism	23	2507	72	8069	0.319444	0.480402	0.694117
524	Neomycin, kanamycin and gentamicin biosynthesis	Metabolism	Biosynthesis of other secondary metabolites	2	2507	5	8069	0.4	0.493703	0.702648
627	Aminobenzoate degradation	Metabolism	Xenobiotics biodegradation and metabolism	2	2507	5	8069	0.4	0.493703	0.702648
960	Tropane, piperidine and pyridine alkaloid biosynthesis	Metabolism	Biosynthesis of other secondary metabolites	2	2507	5	8069	0.4	0.493703	0.702648
1040	Biosynthesis of unsaturated fatty acids	Metabolism	Lipid metabolism	12	2507	37	8069	0.324324	0.490389	0.702648
5340	Primary immunodeficiency	Human Diseases	Immune diseases	11	2507	34	8069	0.323529	0.499992	0.708944
520	Amino sugar and nucleotide sugar metabolism	Metabolism	Carbohydrate metabolism	15	2507	47	8069	0.319149	0.504975	0.711572
770	Pantothenate and CoA biosynthesis	Metabolism	Metabolism of cofactors and vitamins	6	2507	18	8069	0.333333	0.505591	0.711572
601	Glycosphingolipid biosynthesis - lacto and neolacto series	Metabolism	Glycan biosynthesis and metabolism	10	2507	31	8069	0.322581	0.510485	0.715809
73	Cutin, suberine and wax biosynthesis	Metabolism	Lipid metabolism	1	2507	2	8069	0.5	0.524886	0.717561
254	Aflatoxin biosynthesis	Metabolism	Biosynthesis of other secondary metabolites	1	2507	2	8069	0.5	0.524886	0.717561
261	Monobactam biosynthesis	Metabolism	Biosynthesis of other secondary metabolites	1	2507	2	8069	0.5	0.524886	0.717561
563	Glycosylphosphatidylinositol (GPI)-anchor biosynthesis	Metabolism	Glycan biosynthesis and metabolism	9	2507	28	8069	0.321429	0.522068	0.717561
940	Phenylpropanoid biosynthesis	Metabolism	Biosynthesis of other secondary metabolites	1	2507	2	8069	0.5	0.524886	0.717561
3022	Basal transcription factors	Genetic Information Processing	Transcription	13	2507	41	8069	0.317073	0.523612	0.717561
4150	mTOR signaling pathway	Environmental Information Processing	Signal transduction	47	2507	151	8069	0.311258	0.525059	0.717561
4214	Apoptosis - fly	Cellular Processes	Cell growth and death	21	2507	67	8069	0.313433	0.526841	0.717561
950	Isoquinoline alkaloid biosynthesis	Metabolism	Biosynthesis of other secondary metabolites	4	2507	12	8069	0.333333	0.540243	0.733187
5100	Bacterial invasion of epithelial cells	Human Diseases	Infectious diseases: Bacterial	25	2507	81	8069	0.308642	0.558022	0.754621
740	Riboflavin metabolism	Metabolism	Metabolism of cofactors and vitamins	3	2507	9	8069	0.333333	0.565478	0.7593
920	Sulfur metabolism	Metabolism	Energy metabolism	3	2507	9	8069	0.333333	0.565478	0.7593
4720	Long-term potentiation	Organismal Systems	Nervous system	19	2507	62	8069	0.306452	0.576671	0.771602
5110	Vibrio cholerae infection	Human Diseases	Infectious diseases: Bacterial	15	2507	49	8069	0.306122	0.581293	0.775057
730	Thiamine metabolism	Metabolism	Metabolism of cofactors and vitamins	5	2507	16	8069	0.3125	0.587128	0.7801
4979	Cholesterol metabolism	Organismal Systems	Digestive system	14	2507	46	8069	0.304348	0.592361	0.78431
4138	Autophagy - yeast	Cellular Processes	Transport and catabolism	23	2507	76	8069	0.302632	0.603516	0.79355
5211	Renal cell carcinoma	Human Diseases	Cancers: Specific types	23	2507	76	8069	0.302632	0.603516	0.79355
4650	Natural killer cell mediated cytotoxicity	Organismal Systems	Immune system	33	2507	109	8069	0.302752	0.607399	0.795903
4932	Non-alcoholic fatty liver disease (NAFLD)	Human Diseases	Endocrine and metabolic diseases	50	2507	165	8069	0.30303	0.614241	0.802102
270	Cysteine and methionine metabolism	Metabolism	Amino acid metabolism	15	2507	50	8069	0.3	0.617614	0.803745
5033	Nicotine addiction	Human Diseases	Substance dependence	11	2507	37	8069	0.297297	0.630761	0.818052
4745	Phototransduction - fly	Organismal Systems	Sensory system	8	2507	27	8069	0.296296	0.63529	0.821123
1210	2-Oxocarboxylic acid metabolism	Metabolism	Global and overview maps	5	2507	17	8069	0.294118	0.647818	0.826076
3030	DNA replication	Genetic Information Processing	Replication and repair	10	2507	34	8069	0.294118	0.645794	0.826076
4111	Cell cycle - yeast	Cellular Processes	Cell growth and death	22	2507	74	8069	0.297297	0.641475	0.826076
4136	Autophagy - other	Cellular Processes	Transport and catabolism	10	2507	34	8069	0.294118	0.645794	0.826076
4962	Vasopressin-regulated water reabsorption	Organismal Systems	Excretory system	12	2507	41	8069	0.292683	0.655589	0.83319
30	Pentose phosphate pathway	Metabolism	Carbohydrate metabolism	9	2507	31	8069	0.290323	0.662297	0.83891
471	D-Glutamine and D-glutamate metabolism	Metabolism	Metabolism of other amino acids	1	2507	3	8069	0.333333	0.672538	0.840609
511	Other glycan degradation	Metabolism	Glycan biosynthesis and metabolism	6	2507	21	8069	0.285714	0.67666	0.840609
533	Glycosaminoglycan biosynthesis - keratan sulfate	Metabolism	Glycan biosynthesis and metabolism	4	2507	14	8069	0.285714	0.676912	0.840609
780	Biotin metabolism	Metabolism	Metabolism of cofactors and vitamins	1	2507	3	8069	0.333333	0.672538	0.840609
5130	Pathogenic Escherichia coli infection	Human Diseases	Infectious diseases: Bacterial	16	2507	55	8069	0.290909	0.67337	0.840609
5332	Graft-versus-host disease	Human Diseases	Immune diseases	11	2507	38	8069	0.289474	0.670178	0.840609
4130	SNARE interactions in vesicular transport	Genetic Information Processing	Folding, sorting and degradation	10	2507	35	8069	0.285714	0.68599	0.849109
240	Pyrimidine metabolism	Metabolism	Nucleotide metabolism	17	2507	59	8069	0.288136	0.69264	0.854556
220	Arginine biosynthesis	Metabolism	Amino acid metabolism	5	2507	18	8069	0.277778	0.70252	0.858385
4145	Phagosome	Cellular Processes	Transport and catabolism	45	2507	153	8069	0.294118	0.701125	0.858385
4977	Vitamin digestion and absorption	Organismal Systems	Digestive system	7	2507	25	8069	0.28	0.701046	0.858385
5323	Rheumatoid arthritis	Human Diseases	Immune diseases	29	2507	100	8069	0.29	0.708526	0.862948
4940	Type I diabetes mellitus	Human Diseases	Endocrine and metabolic diseases	15	2507	53	8069	0.283019	0.716565	0.86995
4973	Carbohydrate digestion and absorption	Organismal Systems	Digestive system	12	2507	43	8069	0.27907	0.725945	0.878533
1100	Metabolic pathways	Metabolism	Global and overview maps	404	2507	1330	8069	0.303759	0.735271	0.886993
100	Steroid biosynthesis	Metabolism	Lipid metabolism	5	2507	19	8069	0.263158	0.750996	0.903096
750	Vitamin B6 metabolism	Metabolism	Metabolism of cofactors and vitamins	2	2507	8	8069	0.25	0.765387	0.917498
232	Caffeine metabolism	Metabolism	Biosynthesis of other secondary metabolites	1	2507	4	8069	0.25	0.774317	0.919501
290	Valine, leucine and isoleucine biosynthesis	Metabolism	Amino acid metabolism	1	2507	4	8069	0.25	0.774317	0.919501
4712	Circadian rhythm - plant	Organismal Systems	Environmental adaptation	1	2507	4	8069	0.25	0.774317	0.919501
4016	MAPK signaling pathway - plant	Environmental Information Processing	Signal transduction	4	2507	16	8069	0.25	0.782387	0.92619
4610	Complement and coagulation cascades	Organismal Systems	Immune system	22	2507	80	8069	0.275	0.790862	0.930426
5416	Viral myocarditis	Human Diseases	Cardiovascular diseases	20	2507	73	8069	0.273973	0.788817	0.930426
4614	Renin-angiotensin system	Organismal Systems	Endocrine system	5	2507	20	8069	0.25	0.793313	0.930429
5010	Alzheimer disease	Human Diseases	Neurodegenerative diseases	51	2507	179	8069	0.284916	0.797379	0.93232
62	Fatty acid elongation	Metabolism	Lipid metabolism	9	2507	35	8069	0.257143	0.805931	0.936556
515	Mannose type O-glycan biosynthesis	Metabolism	Glycan biosynthesis and metabolism	6	2507	24	8069	0.25	0.804097	0.936556
4972	Pancreatic secretion	Organismal Systems	Digestive system	33	2507	119	8069	0.277311	0.813284	0.94222
521	Streptomycin biosynthesis	Metabolism	Biosynthesis of other secondary metabolites	2	2507	9	8069	0.222222	0.822503	0.950004
1230	Biosynthesis of amino acids	Metabolism	Global and overview maps	20	2507	75	8069	0.266667	0.829405	0.952187
5330	Allograft rejection	Human Diseases	Immune diseases	11	2507	43	8069	0.255814	0.827105	0.952187
565	Ether lipid metabolism	Metabolism	Lipid metabolism	13	2507	51	8069	0.254902	0.845321	0.967536
20	Citrate cycle (TCA cycle)	Metabolism	Carbohydrate metabolism	9	2507	37	8069	0.243243	0.857886	0.974964
980	Metabolism of xenobiotics by cytochrome P450	Metabolism	Xenobiotics biodegradation and metabolism	26	2507	98	8069	0.265306	0.862073	0.974964
3430	Mismatch repair	Genetic Information Processing	Replication and repair	5	2507	22	8069	0.227273	0.860799	0.974964
4142	Lysosome	Cellular Processes	Transport and catabolism	33	2507	122	8069	0.270492	0.857117	0.974964
3460	Fanconi anemia pathway	Genetic Information Processing	Replication and repair	13	2507	52	8069	0.25	0.865233	0.975633
600	Sphingolipid metabolism	Metabolism	Lipid metabolism	11	2507	45	8069	0.244444	0.871053	0.976401
4341	Hedgehog signaling pathway - fly	Environmental Information Processing	Signal transduction	7	2507	30	8069	0.233333	0.869289	0.976401
4113	Meiosis - yeast	Cellular Processes	Cell growth and death	15	2507	60	8069	0.25	0.878421	0.981765
982	Drug metabolism - cytochrome P450	Metabolism	Xenobiotics biodegradation and metabolism	23	2507	89	8069	0.258427	0.883661	0.984725
603	Glycosphingolipid biosynthesis - globo and isoglobo series	Metabolism	Glycan biosynthesis and metabolism	3	2507	15	8069	0.2	0.890583	0.989536
130	Ubiquinone and other terpenoid-quinone biosynthesis	Metabolism	Metabolism of cofactors and vitamins	2	2507	11	8069	0.181818	0.9007	0.997861
40	Pentose and glucuronate interconversions	Metabolism	Carbohydrate metabolism	7	2507	48	8069	0.145833	0.997523	1
53	Ascorbate and aldarate metabolism	Metabolism	Carbohydrate metabolism	5	2507	44	8069	0.113636	0.999469	1
140	Steroid hormone biosynthesis	Metabolism	Lipid metabolism	10	2507	90	8069	0.111111	0.999998	1
190	Oxidative phosphorylation	Metabolism	Energy metabolism	17	2507	129	8069	0.131783	1	1
260	Glycine, serine and threonine metabolism	Metabolism	Amino acid metabolism	8	2507	47	8069	0.170213	0.990867	1
400	Phenylalanine, tyrosine and tryptophan biosynthesis	Metabolism	Amino acid metabolism	1	2507	7	8069	0.142857	0.926147	1
512	Mucin type O-glycan biosynthesis	Metabolism	Glycan biosynthesis and metabolism	5	2507	30	8069	0.166667	0.977382	1
591	Linoleic acid metabolism	Metabolism	Lipid metabolism	9	2507	41	8069	0.219512	0.928263	1
592	alpha-Linolenic acid metabolism	Metabolism	Lipid metabolism	5	2507	29	8069	0.172414	0.971132	1
630	Glyoxylate and dicarboxylate metabolism	Metabolism	Carbohydrate metabolism	7	2507	36	8069	0.194444	0.959839	1
790	Folate biosynthesis	Metabolism	Metabolism of cofactors and vitamins	6	2507	33	8069	0.181818	0.968965	1
830	Retinol metabolism	Metabolism	Metabolism of cofactors and vitamins	22	2507	95	8069	0.231579	0.965964	1
860	Porphyrin and chlorophyll metabolism	Metabolism	Metabolism of cofactors and vitamins	8	2507	57	8069	0.140351	0.999166	1
983	Drug metabolism - other enzymes	Metabolism	Xenobiotics biodegradation and metabolism	24	2507	119	8069	0.201681	0.997344	1
2020	Two-component system	Environmental Information Processing	Signal transduction	4	2507	25	8069	0.16	0.974266	1
3010	Ribosome	Genetic Information Processing	Translation	42	2507	246	8069	0.170732	1	1
3420	Nucleotide excision repair	Genetic Information Processing	Replication and repair	8	2507	43	8069	0.186047	0.978049	1
3440	Homologous recombination	Genetic Information Processing	Replication and repair	8	2507	40	8069	0.2	0.959183	1
3450	Non-homologous end-joining	Genetic Information Processing	Replication and repair	2	2507	13	8069	0.153846	0.945731	1
4080	Neuroactive ligand-receptor interaction	Environmental Information Processing	Signaling molecules and interaction	74	2507	326	8069	0.226994	0.999754	1
4260	Cardiac muscle contraction	Organismal Systems	Circulatory system	16	2507	78	8069	0.205128	0.986751	1
4672	Intestinal immune network for IgA production	Organismal Systems	Immune system	11	2507	57	8069	0.192982	0.984232	1
4714	Thermogenesis	Organismal Systems	Environmental adaptation	59	2507	235	8069	0.251064	0.982512	1
4721	Synaptic vesicle cycle	Organismal Systems	Nervous system	18	2507	81	8069	0.222222	0.970964	1
4740	Olfactory transduction	Organismal Systems	Sensory system	23	2507	915	8069	0.0251366	1	1
4742	Taste transduction	Organismal Systems	Sensory system	18	2507	80	8069	0.225	0.966137	1
4744	Phototransduction	Organismal Systems	Sensory system	5	2507	28	8069	0.178571	0.96331	1
4950	Maturity onset diabetes of the young	Human Diseases	Endocrine and metabolic diseases	2	2507	25	8069	0.08	0.998895	1
4966	Collecting duct acid secretion	Organismal Systems	Excretory system	4	2507	25	8069	0.16	0.974266	1
4974	Protein digestion and absorption	Organismal Systems	Digestive system	28	2507	111	8069	0.252252	0.927728	1
4975	Fat digestion and absorption	Organismal Systems	Digestive system	9	2507	56	8069	0.160714	0.996816	1
5012	Parkinson disease	Human Diseases	Neurodegenerative diseases	38	2507	147	8069	0.258503	0.931162	1
5016	Huntington disease	Human Diseases	Neurodegenerative diseases	51	2507	207	8069	0.246377	0.983745	1
5204	Chemical carcinogenesis	Human Diseases	Cancers: Overview	28	2507	115	8069	0.243478	0.955122	1
5210	Colorectal cancer	Human Diseases	Cancers: Specific types	31	2507	121	8069	0.256198	0.921876	1
5310	Asthma	Human Diseases	Immune diseases	6	2507	29	8069	0.206897	0.925763	1
5320	Autoimmune thyroid disease	Human Diseases	Immune diseases	9	2507	53	8069	0.169811	0.993717	1

## Sheet: P3-vs-P1
KEGG Pathway Term ID	KEGG Pathway Term Desc	KEGG Pathway Term Level1	KEGG Pathway Term Level2	Term Candidate Gene Num	Total Candidate Gene Num	Term Gene Num	Total Gene Num	Rich Ratio	P value	Q value
3008	Ribosome biogenesis in eukaryotes	Genetic Information Processing	Translation	54	2300	83	8069	0.650602	4.02844e-12	1.53484e-09
4141	Protein processing in endoplasmic reticulum	Genetic Information Processing	Folding, sorting and degradation	89	2300	169	8069	0.526627	2.23778e-11	4.26298e-09
4621	NOD-like receptor signaling pathway	Organismal Systems	Immune system	81	2300	161	8069	0.503106	3.13542e-09	3.0682e-07
4668	TNF signaling pathway	Environmental Information Processing	Signal transduction	57	2300	101	8069	0.564356	3.2212e-09	3.0682e-07
4360	Axon guidance	Organismal Systems	Development	84	2300	180	8069	0.466667	1.31382e-07	1.00113e-05
4620	Toll-like receptor signaling pathway	Organismal Systems	Immune system	49	2300	90	8069	0.544444	1.88429e-07	1.19653e-05
4064	NF-kappa B signaling pathway	Environmental Information Processing	Signal transduction	46	2300	83	8069	0.554217	2.21179e-07	1.20385e-05
4657	IL-17 signaling pathway	Organismal Systems	Immune system	48	2300	89	8069	0.539326	3.66935e-07	1.74753e-05
3040	Spliceosome	Genetic Information Processing	Transcription	67	2300	142	8069	0.471831	1.49313e-06	5.68882e-05
5200	Pathways in cancer	Human Diseases	Cancers: Overview	205	2300	546	8069	0.375458	1.39552e-06	5.68882e-05
4390	Hippo signaling pathway	Environmental Information Processing	Signal transduction	73	2300	161	8069	0.453416	3.29897e-06	0.000114264
5169	Epstein-Barr virus infection	Human Diseases	Infectious diseases: Viral	89	2300	208	8069	0.427885	5.74678e-06	0.00018246
5217	Basal cell carcinoma	Human Diseases	Cancers: Specific types	34	2300	62	8069	0.548387	1.14001e-05	0.000334112
5162	Measles	Human Diseases	Infectious diseases: Viral	58	2300	127	8069	0.456693	2.53558e-05	0.000690041
3013	RNA transport	Genetic Information Processing	Translation	73	2300	170	8069	0.429412	3.38044e-05	0.000783999
4060	Cytokine-cytokine receptor interaction	Environmental Information Processing	Signaling molecules and interaction	110	2300	278	8069	0.395683	3.49816e-05	0.000783999
4380	Osteoclast differentiation	Organismal Systems	Development	61	2300	136	8069	0.448529	3.11265e-05	0.000783999
3060	Protein export	Genetic Information Processing	Folding, sorting and degradation	16	2300	23	8069	0.695652	5.14981e-05	0.00109004
5205	Proteoglycans in cancer	Human Diseases	Cancers: Overview	83	2300	201	8069	0.412935	5.6105e-05	0.00112505
5167	Kaposi sarcoma-associated herpesvirus infection	Human Diseases	Infectious diseases: Viral	76	2300	183	8069	0.415301	9.11827e-05	0.00173703
4216	Ferroptosis	Cellular Processes	Cell growth and death	23	2300	42	8069	0.547619	0.000306236	0.00530345
4392	Hippo signaling pathway - multiple species	Environmental Information Processing	Signal transduction	18	2300	30	8069	0.6	0.000306056	0.00530345
4062	Chemokine signaling pathway	Organismal Systems	Immune system	71	2300	175	8069	0.405714	0.000352705	0.00559919
5206	MicroRNAs in cancer	Human Diseases	Cancers: Overview	59	2300	140	8069	0.421429	0.000340161	0.00559919
3050	Proteasome	Genetic Information Processing	Folding, sorting and degradation	24	2300	45	8069	0.533333	0.000386702	0.00571352
5163	Human cytomegalovirus infection	Human Diseases	Infectious diseases: Viral	86	2300	220	8069	0.390909	0.000389899	0.00571352
5132	Salmonella infection	Human Diseases	Infectious diseases: Bacterial	38	2300	82	8069	0.463415	0.000424666	0.00599252
4010	MAPK signaling pathway	Environmental Information Processing	Signal transduction	109	2300	291	8069	0.37457	0.000478729	0.00651413
4066	HIF-1 signaling pathway	Environmental Information Processing	Signal transduction	43	2300	97	8069	0.443299	0.00059901	0.00750696
5133	Pertussis	Human Diseases	Infectious diseases: Bacterial	35	2300	75	8069	0.466667	0.000601523	0.00750696
5224	Breast cancer	Human Diseases	Cancers: Specific types	56	2300	134	8069	0.41791	0.000610802	0.00750696
5202	Transcriptional misregulation in cancer	Human Diseases	Cancers: Overview	68	2300	170	8069	0.4	0.000740663	0.00855129
5216	Thyroid cancer	Human Diseases	Cancers: Specific types	19	2300	34	8069	0.558824	0.00072731	0.00855129
4310	Wnt signaling pathway	Environmental Information Processing	Signal transduction	61	2300	150	8069	0.406667	0.000831201	0.00931434
5168	Herpes simplex infection	Human Diseases	Infectious diseases: Viral	77	2300	198	8069	0.388889	0.000917437	0.00998696
5134	Legionellosis	Human Diseases	Infectious diseases: Bacterial	31	2300	66	8069	0.469697	0.00105942	0.0112122
4625	C-type lectin receptor signaling pathway	Organismal Systems	Immune system	42	2300	97	8069	0.43299	0.0012289	0.0126543
4391	Hippo signaling pathway - fly	Environmental Information Processing	Signal transduction	32	2300	70	8069	0.457143	0.0015587	0.0153133
5146	Amoebiasis	Human Diseases	Infectious diseases: Parasitic	42	2300	98	8069	0.428571	0.00156751	0.0153133
5165	Human papillomavirus infection	Human Diseases	Infectious diseases: Viral	115	2300	319	8069	0.360502	0.00171539	0.0163391
5418	Fluid shear stress and atherosclerosis	Human Diseases	Cardiovascular diseases	59	2300	150	8069	0.393333	0.00255388	0.0237324
4920	Adipocytokine signaling pathway	Organismal Systems	Endocrine system	30	2300	67	8069	0.447761	0.00318592	0.0282287
4933	AGE-RAGE signaling pathway in diabetic complications	Human Diseases	Endocrine and metabolic diseases	43	2300	104	8069	0.413462	0.00318449	0.0282287
1522	Endocrine resistance	Human Diseases	Drug resistance: Antineoplastic	37	2300	87	8069	0.425287	0.00339836	0.0287727
4212	Longevity regulating pathway - worm	Organismal Systems	Aging	31	2300	70	8069	0.442857	0.00337488	0.0287727
5166	Human T-cell leukemia virus 1 infection	Human Diseases	Infectious diseases: Viral	85	2300	232	8069	0.366379	0.00394174	0.0326478
5160	Hepatitis C	Human Diseases	Infectious diseases: Viral	60	2300	156	8069	0.384615	0.00428297	0.0347194
5164	Influenza A	Human Diseases	Infectious diseases: Viral	66	2300	175	8069	0.377143	0.00485513	0.0385376
4722	Neurotrophin signaling pathway	Organismal Systems	Nervous system	47	2300	118	8069	0.398305	0.00502474	0.0390699
4934	Cushing syndrome	Human Diseases	Endocrine and metabolic diseases	58	2300	153	8069	0.379085	0.00702137	0.0529504
5142	Chagas disease (American trypanosomiasis)	Human Diseases	Infectious diseases: Parasitic	42	2300	105	8069	0.4	0.00708785	0.0529504
3015	mRNA surveillance pathway	Genetic Information Processing	Translation	36	2300	88	8069	0.409091	0.00806284	0.0576137
4510	Focal adhesion	Cellular Processes	Cellular community - eukaryotes	73	2300	200	8069	0.365	0.00795952	0.0576137
4916	Melanogenesis	Organismal Systems	Endocrine system	38	2300	94	8069	0.404255	0.00829148	0.0576137
5144	Malaria	Human Diseases	Infectious diseases: Parasitic	23	2300	51	8069	0.45098	0.00831694	0.0576137
4924	Renin secretion	Organismal Systems	Endocrine system	29	2300	68	8069	0.426471	0.00851466	0.0579301
4144	Endocytosis	Cellular Processes	Transport and catabolism	89	2300	251	8069	0.354582	0.00893035	0.0596923
5221	Acute myeloid leukemia	Human Diseases	Cancers: Specific types	25	2300	57	8069	0.438596	0.00929949	0.061088
4020	Calcium signaling pathway	Environmental Information Processing	Signal transduction	68	2300	186	8069	0.365591	0.00976589	0.0630645
4622	RIG-I-like receptor signaling pathway	Organismal Systems	Immune system	30	2300	72	8069	0.416667	0.011044	0.0701294
52	Galactose metabolism	Metabolism	Carbohydrate metabolism	16	2300	33	8069	0.484848	0.0116694	0.0728858
4550	Signaling pathways regulating pluripotency of stem cells	Cellular Processes	Cellular community - eukaryotes	50	2300	132	8069	0.378788	0.0119127	0.0732056
4151	PI3K-Akt signaling pathway	Environmental Information Processing	Signal transduction	113	2300	331	8069	0.34139	0.0129745	0.0784646
4923	Regulation of lipolysis in adipocytes	Organismal Systems	Endocrine system	23	2300	53	8069	0.433962	0.0142571	0.0848741
564	Glycerophospholipid metabolism	Metabolism	Lipid metabolism	37	2300	94	8069	0.393617	0.0146698	0.0859876
280	Valine, leucine and isoleucine degradation	Metabolism	Amino acid metabolism	25	2300	59	8069	0.423729	0.0153177	0.0884247
4120	Ubiquitin mediated proteolysis	Genetic Information Processing	Folding, sorting and degradation	52	2300	140	8069	0.371429	0.0158589	0.0901826
72	Synthesis and degradation of ketone bodies	Metabolism	Lipid metabolism	7	2300	11	8069	0.636364	0.0161251	0.090348
4611	Platelet activation	Organismal Systems	Immune system	46	2300	122	8069	0.377049	0.0168317	0.0928794
4658	Th1 and Th2 cell differentiation	Organismal Systems	Immune system	35	2300	89	8069	0.393258	0.017552	0.0928794
4659	Th17 cell differentiation	Organismal Systems	Immune system	43	2300	113	8069	0.380531	0.0172072	0.0928794
4931	Insulin resistance	Human Diseases	Endocrine and metabolic diseases	41	2300	107	8069	0.383178	0.0173977	0.0928794
410	beta-Alanine metabolism	Metabolism	Metabolism of other amino acids	14	2300	29	8069	0.482759	0.0186659	0.0974205
4015	Rap1 signaling pathway	Environmental Information Processing	Signal transduction	75	2300	214	8069	0.350467	0.0205723	0.103958
4624	Toll and Imd signaling pathway	Organismal Systems	Immune system	20	2300	46	8069	0.434783	0.0210099	0.103958
5143	African trypanosomiasis	Human Diseases	Infectious diseases: Parasitic	15	2300	32	8069	0.46875	0.0205888	0.103958
5152	Tuberculosis	Human Diseases	Infectious diseases: Bacterial	68	2300	192	8069	0.354167	0.0209168	0.103958
640	Propanoate metabolism	Metabolism	Carbohydrate metabolism	16	2300	35	8069	0.457143	0.0222745	0.108727
4623	Cytosolic DNA-sensing pathway	Organismal Systems	Immune system	22	2300	52	8069	0.423077	0.0225444	0.108727
4024	cAMP signaling pathway	Environmental Information Processing	Signal transduction	73	2300	209	8069	0.349282	0.0239177	0.113908
4978	Mineral absorption	Organismal Systems	Digestive system	18	2300	41	8069	0.439024	0.0250053	0.117618
4011	MAPK signaling pathway - yeast	Environmental Information Processing	Signal transduction	14	2300	30	8069	0.466667	0.0260115	0.120858
330	Arginine and proline metabolism	Metabolism	Amino acid metabolism	20	2300	47	8069	0.425532	0.027009	0.123981
4012	ErbB signaling pathway	Environmental Information Processing	Signal transduction	31	2300	80	8069	0.3875	0.0302152	0.12513
4137	Mitophagy - animal	Cellular Processes	Transport and catabolism	25	2300	62	8069	0.403226	0.0297018	0.12513
4139	Mitophagy - yeast	Cellular Processes	Transport and catabolism	12	2300	25	8069	0.48	0.0300768	0.12513
4210	Apoptosis	Cellular Processes	Cell growth and death	52	2300	144	8069	0.361111	0.0276528	0.12513
4530	Tight junction	Cellular Processes	Cellular community - eukaryotes	62	2300	176	8069	0.352273	0.0296166	0.12513
4612	Antigen processing and presentation	Organismal Systems	Immune system	27	2300	68	8069	0.397059	0.0301191	0.12513
5120	Epithelial cell signaling in Helicobacter pylori infection	Human Diseases	Infectious diseases: Bacterial	27	2300	68	8069	0.397059	0.0301191	0.12513
5140	Leishmaniasis	Human Diseases	Infectious diseases: Parasitic	31	2300	80	8069	0.3875	0.0302152	0.12513
5219	Bladder cancer	Human Diseases	Cancers: Specific types	16	2300	36	8069	0.444444	0.0297335	0.12513
513	Various types of N-glycan biosynthesis	Metabolism	Glycan biosynthesis and metabolism	17	2300	39	8069	0.435897	0.0311797	0.126378
5203	Viral carcinogenesis	Human Diseases	Cancers: Overview	71	2300	205	8069	0.346341	0.0309604	0.126378
970	Aminoacyl-tRNA biosynthesis	Genetic Information Processing	Translation	19	2300	45	8069	0.422222	0.0333952	0.133932
5215	Prostate cancer	Human Diseases	Cancers: Specific types	33	2300	87	8069	0.37931	0.0354597	0.140731
10	Glycolysis / Gluconeogenesis	Metabolism	Carbohydrate metabolism	27	2300	69	8069	0.391304	0.0364083	0.143006
4014	Ras signaling pathway	Environmental Information Processing	Signal transduction	81	2300	239	8069	0.338912	0.0375007	0.144321
4218	Cellular senescence	Cellular Processes	Cell growth and death	56	2300	159	8069	0.352201	0.0373781	0.144321
5145	Toxoplasmosis	Human Diseases	Infectious diseases: Parasitic	48	2300	134	8069	0.358209	0.0383683	0.146183
4022	cGMP-PKG signaling pathway	Environmental Information Processing	Signal transduction	60	2300	173	8069	0.346821	0.043272	0.161634
5161	Hepatitis B	Human Diseases	Infectious diseases: Viral	60	2300	173	8069	0.346821	0.043272	0.161634
5230	Central carbon metabolism in cancer	Human Diseases	Cancers: Overview	23	2300	58	8069	0.396552	0.0437712	0.161911
4122	Sulfur relay system	Genetic Information Processing	Folding, sorting and degradation	5	2300	8	8069	0.625	0.0470205	0.169008
4660	T cell receptor signaling pathway	Organismal Systems	Immune system	36	2300	98	8069	0.367347	0.046658	0.169008
5222	Small cell lung cancer	Human Diseases	Cancers: Specific types	36	2300	98	8069	0.367347	0.046658	0.169008
4630	Jak-STAT signaling pathway	Environmental Information Processing	Signal transduction	54	2300	155	8069	0.348387	0.0489936	0.174454
5014	Amyotrophic lateral sclerosis (ALS)	Human Diseases	Neurodegenerative diseases	23	2300	59	8069	0.389831	0.0529699	0.185152
5213	Endometrial cancer	Human Diseases	Cancers: Specific types	21	2300	53	8069	0.396226	0.052951	0.185152
4217	Necroptosis	Cellular Processes	Cell growth and death	53	2300	153	8069	0.346405	0.0559312	0.193725
625	Chloroalkane and chloroalkene degradation	Metabolism	Xenobiotics biodegradation and metabolism	4	2300	6	8069	0.666667	0.0591546	0.19945
4371	Apelin signaling pathway	Environmental Information Processing	Signal transduction	45	2300	128	8069	0.351562	0.0589044	0.19945
5020	Prion diseases	Human Diseases	Neurodegenerative diseases	13	2300	30	8069	0.433333	0.0586199	0.19945
4270	Vascular smooth muscle contraction	Organismal Systems	Circulatory system	48	2300	138	8069	0.347826	0.0621858	0.206024
4350	TGF-beta signaling pathway	Environmental Information Processing	Signal transduction	36	2300	100	8069	0.36	0.0617265	0.206024
531	Glycosaminoglycan degradation	Metabolism	Glycan biosynthesis and metabolism	9	2300	19	8069	0.473684	0.0627329	0.206045
900	Terpenoid backbone biosynthesis	Metabolism	Metabolism of terpenoids and polyketides	10	2300	22	8069	0.454545	0.0674624	0.219685
4925	Aldosterone synthesis and secretion	Organismal Systems	Endocrine system	35	2300	98	8069	0.357143	0.0718207	0.231896
1220	Degradation of aromatic compounds	Metabolism	Global and overview maps	3	2300	4	8069	0.75	0.0727835	0.233029
4713	Circadian entrainment	Organismal Systems	Environmental adaptation	32	2300	89	8069	0.359551	0.0760192	0.241361
3018	RNA degradation	Genetic Information Processing	Folding, sorting and degradation	30	2300	83	8069	0.361446	0.0788637	0.245597
4728	Dopaminergic synapse	Organismal Systems	Nervous system	42	2300	121	8069	0.347107	0.0792874	0.245597
4961	Endocrine and other factor-regulated calcium reabsorption	Organismal Systems	Excretory system	18	2300	46	8069	0.391304	0.078139	0.245597
720	Carbon fixation pathways in prokaryotes	Metabolism	Energy metabolism	8	2300	17	8069	0.470588	0.0807403	0.246096
1110	Biosynthesis of secondary metabolites	Metabolism	Global and overview maps	135	2300	427	8069	0.316159	0.0804388	0.246096
2024	Quorum sensing	Cellular Processes	Cellular community - prokaryotes	5	2300	9	8069	0.555556	0.0814047	0.246152
4146	Peroxisome	Cellular Processes	Transport and catabolism	31	2300	87	8069	0.356322	0.088613	0.265839
5031	Amphetamine addiction	Human Diseases	Substance dependence	22	2300	59	8069	0.372881	0.0898851	0.267549
4917	Prolactin signaling pathway	Organismal Systems	Endocrine system	23	2300	63	8069	0.365079	0.103342	0.302872
5218	Melanoma	Human Diseases	Cancers: Specific types	23	2300	63	8069	0.365079	0.103342	0.302872
604	Glycosphingolipid biosynthesis - ganglio series	Metabolism	Glycan biosynthesis and metabolism	7	2300	15	8069	0.466667	0.104441	0.303756
930	Caprolactam degradation	Metabolism	Xenobiotics biodegradation and metabolism	4	2300	7	8069	0.571429	0.10738	0.307607
4140	Autophagy - animal	Cellular Processes	Transport and catabolism	43	2300	127	8069	0.338583	0.107202	0.307607
4070	Phosphatidylinositol signaling system	Environmental Information Processing	Signal transduction	33	2300	95	8069	0.347368	0.108945	0.309762
360	Phenylalanine metabolism	Metabolism	Amino acid metabolism	8	2300	18	8069	0.444444	0.110287	0.311254
340	Histidine metabolism	Metabolism	Amino acid metabolism	9	2300	21	8069	0.428571	0.114003	0.313927
350	Tyrosine metabolism	Metabolism	Amino acid metabolism	14	2300	36	8069	0.388889	0.11706	0.313927
620	Pyruvate metabolism	Metabolism	Carbohydrate metabolism	17	2300	45	8069	0.377778	0.113591	0.313927
650	Butanoate metabolism	Metabolism	Carbohydrate metabolism	12	2300	30	8069	0.4	0.117825	0.313927
4725	Cholinergic synapse	Organismal Systems	Nervous system	35	2300	102	8069	0.343137	0.116624	0.313927
5030	Cocaine addiction	Human Diseases	Substance dependence	16	2300	42	8069	0.380952	0.114958	0.313927
5131	Shigellosis	Human Diseases	Infectious diseases: Bacterial	24	2300	67	8069	0.358209	0.117083	0.313927
5214	Glioma	Human Diseases	Cancers: Specific types	24	2300	67	8069	0.358209	0.117083	0.313927
5226	Gastric cancer	Human Diseases	Cancers: Specific types	47	2300	142	8069	0.330986	0.129912	0.343724
4976	Bile secretion	Organismal Systems	Digestive system	25	2300	71	8069	0.352113	0.131019	0.344264
5110	Vibrio cholerae infection	Human Diseases	Infectious diseases: Bacterial	18	2300	49	8069	0.367347	0.131952	0.34434
4930	Type II diabetes mellitus	Human Diseases	Endocrine and metabolic diseases	17	2300	46	8069	0.369565	0.134373	0.348273
4330	Notch signaling pathway	Environmental Information Processing	Signal transduction	16	2300	43	8069	0.372093	0.136726	0.349614
4626	Plant-pathogen interaction	Organismal Systems	Environmental adaptation	6	2300	13	8069	0.461538	0.135958	0.349614
910	Nitrogen metabolism	Metabolism	Energy metabolism	7	2300	16	8069	0.4375	0.141772	0.357717
4520	Adherens junction	Cellular Processes	Cellular community - eukaryotes	27	2300	78	8069	0.346154	0.141544	0.357717
440	Phosphonate and phosphinate metabolism	Metabolism	Metabolism of other amino acids	3	2300	5	8069	0.6	0.143796	0.360023
1523	Antifolate resistance	Human Diseases	Drug resistance: Antineoplastic	12	2300	31	8069	0.387097	0.144576	0.360023
4912	GnRH signaling pathway	Organismal Systems	Endocrine system	30	2300	88	8069	0.340909	0.147426	0.364736
4970	Salivary secretion	Organismal Systems	Digestive system	29	2300	85	8069	0.341176	0.151221	0.371712
4370	VEGF signaling pathway	Environmental Information Processing	Signal transduction	18	2300	50	8069	0.36	0.153724	0.37544
4922	Glucagon signaling pathway	Organismal Systems	Endocrine system	32	2300	95	8069	0.336842	0.156049	0.378693
520	Amino sugar and nucleotide sugar metabolism	Metabolism	Carbohydrate metabolism	17	2300	47	8069	0.361702	0.157171	0.379002
1130	Biosynthesis of antibiotics	Metabolism	Global and overview maps	74	2300	234	8069	0.316239	0.158774	0.380459
3022	Basal transcription factors	Genetic Information Processing	Transcription	15	2300	41	8069	0.365854	0.164117	0.390803
4514	Cell adhesion molecules (CAMs)	Environmental Information Processing	Signaling molecules and interaction	47	2300	145	8069	0.324138	0.168342	0.396403
5223	Non-small cell lung cancer	Human Diseases	Cancers: Specific types	20	2300	57	8069	0.350877	0.168549	0.396403
4750	Inflammatory mediator regulation of TRP channels	Organismal Systems	Sensory system	36	2300	109	8069	0.330275	0.171512	0.400895
230	Purine metabolism	Metabolism	Nucleotide metabolism	44	2300	136	8069	0.323529	0.181567	0.406832
510	N-Glycan biosynthesis	Metabolism	Glycan biosynthesis and metabolism	18	2300	51	8069	0.352941	0.177324	0.406832
532	Glycosaminoglycan biosynthesis - chondroitin sulfate / dermatan sulfate	Metabolism	Glycan biosynthesis and metabolism	8	2300	20	8069	0.4	0.184039	0.406832
1212	Fatty acid metabolism	Metabolism	Global and overview maps	21	2300	61	8069	0.344262	0.186572	0.406832
1521	EGFR tyrosine kinase inhibitor resistance	Human Diseases	Drug resistance: Antineoplastic	25	2300	74	8069	0.337838	0.187933	0.406832
4013	MAPK signaling pathway - fly	Environmental Information Processing	Signal transduction	27	2300	80	8069	0.3375	0.178005	0.406832
4145	Phagosome	Cellular Processes	Transport and catabolism	49	2300	153	8069	0.320261	0.187625	0.406832
4910	Insulin signaling pathway	Organismal Systems	Endocrine system	43	2300	133	8069	0.323308	0.186254	0.406832
4919	Thyroid hormone signaling pathway	Organismal Systems	Endocrine system	34	2300	103	8069	0.330097	0.180782	0.406832
4964	Proximal tubule bicarbonate reclamation	Organismal Systems	Excretory system	9	2300	23	8069	0.391304	0.18244	0.406832
4971	Gastric acid secretion	Organismal Systems	Digestive system	25	2300	74	8069	0.337838	0.187933	0.406832
5170	Human immunodeficiency virus 1 infection	Human Diseases	Infectious diseases: Viral	66	2300	209	8069	0.315789	0.178329	0.406832
5220	Chronic myeloid leukemia	Human Diseases	Cancers: Specific types	25	2300	74	8069	0.337838	0.187933	0.406832
5414	Dilated cardiomyopathy (DCM)	Human Diseases	Cardiovascular diseases	32	2300	97	8069	0.329897	0.190713	0.410519
4512	ECM-receptor interaction	Environmental Information Processing	Signaling molecules and interaction	28	2300	84	8069	0.333333	0.192567	0.412179
362	Benzoate degradation	Metabolism	Xenobiotics biodegradation and metabolism	2	2300	3	8069	0.666667	0.197395	0.413228
2026	Biofilm formation - Escherichia coli	Cellular Processes	Cellular community - prokaryotes	2	2300	3	8069	0.666667	0.197395	0.413228
4112	Cell cycle - Caulobacter	Cellular Processes	Cell growth and death	2	2300	3	8069	0.666667	0.197395	0.413228
5130	Pathogenic Escherichia coli infection	Human Diseases	Infectious diseases: Bacterial	19	2300	55	8069	0.345455	0.197085	0.413228
250	Alanine, aspartate and glutamate metabolism	Metabolism	Amino acid metabolism	13	2300	36	8069	0.361111	0.201424	0.419358
51	Fructose and mannose metabolism	Metabolism	Carbohydrate metabolism	12	2300	33	8069	0.363636	0.206567	0.427729
310	Lysine degradation	Metabolism	Amino acid metabolism	21	2300	62	8069	0.33871	0.210227	0.429132
760	Nicotinate and nicotinamide metabolism	Metabolism	Metabolism of cofactors and vitamins	11	2300	30	8069	0.366667	0.211774	0.429132
2010	ABC transporters	Environmental Information Processing	Membrane transport	17	2300	49	8069	0.346939	0.208434	0.429132
4261	Adrenergic signaling in cardiomyocytes	Organismal Systems	Circulatory system	47	2300	148	8069	0.317568	0.212595	0.429132
4540	Gap junction	Cellular Processes	Cellular community - eukaryotes	28	2300	85	8069	0.329412	0.212877	0.429132
4640	Hematopoietic cell lineage	Organismal Systems	Immune system	31	2300	95	8069	0.326316	0.215278	0.431688
4142	Lysosome	Cellular Processes	Transport and catabolism	39	2300	122	8069	0.319672	0.224007	0.446842
61	Fatty acid biosynthesis	Metabolism	Lipid metabolism	5	2300	12	8069	0.416667	0.23775	0.459497
71	Fatty acid degradation	Metabolism	Lipid metabolism	17	2300	50	8069	0.34	0.236619	0.459497
561	Glycerolipid metabolism	Metabolism	Lipid metabolism	24	2300	73	8069	0.328767	0.238794	0.459497
770	Pantothenate and CoA biosynthesis	Metabolism	Metabolism of cofactors and vitamins	7	2300	18	8069	0.388889	0.231718	0.459497
920	Sulfur metabolism	Metabolism	Energy metabolism	4	2300	9	8069	0.444444	0.236807	0.459497
950	Isoquinoline alkaloid biosynthesis	Metabolism	Biosynthesis of other secondary metabolites	5	2300	12	8069	0.416667	0.23775	0.459497
4927	Cortisol synthesis and secretion	Organismal Systems	Endocrine system	21	2300	63	8069	0.333333	0.235207	0.459497
1120	Microbial metabolism in diverse environments	Metabolism	Global and overview maps	58	2300	187	8069	0.31016	0.243932	0.464864
4913	Ovarian steroidogenesis	Organismal Systems	Endocrine system	16	2300	47	8069	0.340426	0.244023	0.464864
3020	RNA polymerase	Genetic Information Processing	Transcription	11	2300	31	8069	0.354839	0.248732	0.469144
4610	Complement and coagulation cascades	Organismal Systems	Immune system	26	2300	80	8069	0.325	0.248078	0.469144
4115	p53 signaling pathway	Cellular Processes	Cell growth and death	25	2300	77	8069	0.324675	0.255478	0.479494
4150	mTOR signaling pathway	Environmental Information Processing	Signal transduction	47	2300	151	8069	0.311258	0.262119	0.482171
4810	Regulation of actin cytoskeleton	Cellular Processes	Cell motility	65	2300	212	8069	0.306604	0.263071	0.482171
4921	Oxytocin signaling pathway	Organismal Systems	Endocrine system	47	2300	151	8069	0.311258	0.262119	0.482171
4926	Relaxin signaling pathway	Organismal Systems	Endocrine system	42	2300	134	8069	0.313433	0.259331	0.482171
4928	Parathyroid hormone synthesis, secretion and action	Organismal Systems	Endocrine system	33	2300	104	8069	0.317308	0.263232	0.482171
534	Glycosaminoglycan biosynthesis - heparan sulfate / heparin	Metabolism	Glycan biosynthesis and metabolism	9	2300	25	8069	0.36	0.264773	0.482673
4068	FoxO signaling pathway	Environmental Information Processing	Signal transduction	41	2300	131	8069	0.312977	0.266078	0.482741
4662	B cell receptor signaling pathway	Organismal Systems	Immune system	20	2300	61	8069	0.327869	0.269655	0.486913
120	Primary bile acid biosynthesis	Metabolism	Lipid metabolism	7	2300	19	8069	0.368421	0.282378	0.49364
361	Chlorocyclohexane and chlorobenzene degradation	Metabolism	Xenobiotics biodegradation and metabolism	1	2300	1	8069	1	0.285042	0.49364
364	Fluorobenzoate degradation	Metabolism	Xenobiotics biodegradation and metabolism	1	2300	1	8069	1	0.285042	0.49364
450	Selenocompound metabolism	Metabolism	Metabolism of other amino acids	7	2300	19	8069	0.368421	0.282378	0.49364
623	Toluene degradation	Metabolism	Xenobiotics biodegradation and metabolism	1	2300	1	8069	1	0.285042	0.49364
626	Naphthalene degradation	Metabolism	Xenobiotics biodegradation and metabolism	1	2300	1	8069	1	0.285042	0.49364
633	Nitrotoluene degradation	Metabolism	Xenobiotics biodegradation and metabolism	1	2300	1	8069	1	0.285042	0.49364
660	C5-Branched dibasic acid metabolism	Metabolism	Carbohydrate metabolism	1	2300	1	8069	1	0.285042	0.49364
3070	Bacterial secretion system	Environmental Information Processing	Membrane transport	1	2300	1	8069	1	0.285042	0.49364
4730	Long-term depression	Organismal Systems	Nervous system	18	2300	55	8069	0.327273	0.2875	0.495645
4670	Leukocyte transendothelial migration	Organismal Systems	Immune system	35	2300	112	8069	0.3125	0.290149	0.497959
562	Inositol phosphate metabolism	Metabolism	Carbohydrate metabolism	23	2300	72	8069	0.319444	0.297513	0.508308
5150	Staphylococcus aureus infection	Human Diseases	Infectious diseases: Bacterial	19	2300	59	8069	0.322034	0.307773	0.52349
380	Tryptophan metabolism	Metabolism	Amino acid metabolism	15	2300	46	8069	0.326087	0.318269	0.531102
903	Limonene and pinene degradation	Metabolism	Metabolism of terpenoids and polyketides	2	2300	4	8069	0.5	0.322006	0.531102
981	Insect hormone biosynthesis	Metabolism	Metabolism of terpenoids and polyketides	2	2300	4	8069	0.5	0.322006	0.531102
4211	Longevity regulating pathway	Organismal Systems	Aging	26	2300	83	8069	0.313253	0.321521	0.531102
4712	Circadian rhythm - plant	Organismal Systems	Environmental adaptation	2	2300	4	8069	0.5	0.322006	0.531102
4979	Cholesterol metabolism	Organismal Systems	Digestive system	15	2300	46	8069	0.326087	0.318269	0.531102
5211	Renal cell carcinoma	Human Diseases	Cancers: Specific types	24	2300	76	8069	0.315789	0.314688	0.531102
4072	Phospholipase D signaling pathway	Environmental Information Processing	Signal transduction	48	2300	158	8069	0.303797	0.327017	0.53704
670	One carbon pool by folate	Metabolism	Metabolism of cofactors and vitamins	7	2300	20	8069	0.35	0.33533	0.544293
5225	Hepatocellular carcinoma	Human Diseases	Cancers: Specific types	54	2300	179	8069	0.301676	0.335719	0.544293
5321	Inflammatory bowel disease (IBD)	Human Diseases	Immune diseases	22	2300	70	8069	0.314286	0.334833	0.544293
270	Cysteine and methionine metabolism	Metabolism	Amino acid metabolism	16	2300	50	8069	0.32	0.340709	0.550044
5231	Choline metabolism in cancer	Human Diseases	Cancers: Overview	34	2300	111	8069	0.306306	0.342331	0.55033
5032	Morphine addiction	Human Diseases	Substance dependence	28	2300	91	8069	0.307692	0.352521	0.56433
710	Carbon fixation in photosynthetic organisms	Metabolism	Energy metabolism	9	2300	27	8069	0.333333	0.35589	0.564976
4745	Phototransduction - fly	Organismal Systems	Sensory system	9	2300	27	8069	0.333333	0.35589	0.564976
5100	Bacterial invasion of epithelial cells	Human Diseases	Infectious diseases: Bacterial	25	2300	81	8069	0.308642	0.357861	0.565748
4136	Autophagy - other	Cellular Processes	Transport and catabolism	11	2300	34	8069	0.323529	0.369999	0.580123
4972	Pancreatic secretion	Organismal Systems	Digestive system	36	2300	119	8069	0.302521	0.36851	0.580123
4213	Longevity regulating pathway - multiple species	Organismal Systems	Aging	18	2300	58	8069	0.310345	0.381652	0.593508
4962	Vasopressin-regulated water reabsorption	Organismal Systems	Excretory system	13	2300	41	8069	0.317073	0.380427	0.593508
601	Glycosphingolipid biosynthesis - lacto and neolacto series	Metabolism	Glycan biosynthesis and metabolism	10	2300	31	8069	0.322581	0.385699	0.593902
4071	Sphingolipid signaling pathway	Environmental Information Processing	Signal transduction	34	2300	113	8069	0.300885	0.388141	0.593902
4726	Serotonergic synapse	Organismal Systems	Nervous system	34	2300	113	8069	0.300885	0.388141	0.593902
4911	Insulin secretion	Organismal Systems	Endocrine system	25	2300	82	8069	0.304878	0.384866	0.593902
4152	AMPK signaling pathway	Environmental Information Processing	Signal transduction	36	2300	120	8069	0.3	0.390939	0.595791
5332	Graft-versus-host disease	Human Diseases	Immune diseases	12	2300	38	8069	0.315789	0.395675	0.600607
4720	Long-term potentiation	Organismal Systems	Nervous system	19	2300	62	8069	0.306452	0.400402	0.60537
563	Glycosylphosphatidylinositol (GPI)-anchor biosynthesis	Metabolism	Glycan biosynthesis and metabolism	9	2300	28	8069	0.321429	0.40294	0.606798
750	Vitamin B6 metabolism	Metabolism	Metabolism of cofactors and vitamins	3	2300	8	8069	0.375	0.410124	0.615186
500	Starch and sucrose metabolism	Metabolism	Carbohydrate metabolism	11	2300	35	8069	0.314286	0.412197	0.615871
524	Neomycin, kanamycin and gentamicin biosynthesis	Metabolism	Biosynthesis of other secondary metabolites	2	2300	5	8069	0.4	0.440814	0.645961
627	Aminobenzoate degradation	Metabolism	Xenobiotics biodegradation and metabolism	2	2300	5	8069	0.4	0.440814	0.645961
960	Tropane, piperidine and pyridine alkaloid biosynthesis	Metabolism	Biosynthesis of other secondary metabolites	2	2300	5	8069	0.4	0.440814	0.645961
3320	PPAR signaling pathway	Organismal Systems	Endocrine system	23	2300	77	8069	0.298701	0.437472	0.645961
4215	Apoptosis - multiple species	Cellular Processes	Cell growth and death	14	2300	46	8069	0.304348	0.440415	0.645961
100	Steroid biosynthesis	Metabolism	Lipid metabolism	6	2300	19	8069	0.315789	0.468193	0.673138
4918	Thyroid hormone synthesis	Organismal Systems	Endocrine system	21	2300	71	8069	0.295775	0.465044	0.673138
5212	Pancreatic cancer	Human Diseases	Cancers: Specific types	27	2300	92	8069	0.293478	0.467972	0.673138
5410	Hypertrophic cardiomyopathy (HCM)	Human Diseases	Cardiovascular diseases	27	2300	92	8069	0.293478	0.467972	0.673138
5412	Arrhythmogenic right ventricular cardiomyopathy (ARVC)	Human Diseases	Cardiovascular diseases	21	2300	71	8069	0.295775	0.465044	0.673138
1230	Biosynthesis of amino acids	Metabolism	Global and overview maps	22	2300	75	8069	0.293333	0.480275	0.683356
4664	Fc epsilon RI signaling pathway	Organismal Systems	Immune system	18	2300	61	8069	0.295082	0.479179	0.683356
4666	Fc gamma R-mediated phagocytosis	Organismal Systems	Immune system	24	2300	82	8069	0.292683	0.480681	0.683356
254	Aflatoxin biosynthesis	Metabolism	Biosynthesis of other secondary metabolites	1	2300	2	8069	0.5	0.48886	0.685065
261	Monobactam biosynthesis	Metabolism	Biosynthesis of other secondary metabolites	1	2300	2	8069	0.5	0.48886	0.685065
565	Ether lipid metabolism	Metabolism	Lipid metabolism	15	2300	51	8069	0.294118	0.495721	0.685065
940	Phenylpropanoid biosynthesis	Metabolism	Biosynthesis of other secondary metabolites	1	2300	2	8069	0.5	0.48886	0.685065
1040	Biosynthesis of unsaturated fatty acids	Metabolism	Lipid metabolism	11	2300	37	8069	0.297297	0.496267	0.685065
4340	Hedgehog signaling pathway	Environmental Information Processing	Signal transduction	13	2300	44	8069	0.295455	0.495989	0.685065
4914	Progesterone-mediated oocyte maturation	Organismal Systems	Endocrine system	27	2300	93	8069	0.290323	0.494325	0.685065
5323	Rheumatoid arthritis	Human Diseases	Immune diseases	29	2300	100	8069	0.29	0.494121	0.685065
4915	Estrogen signaling pathway	Organismal Systems	Endocrine system	38	2300	132	8069	0.287879	0.504329	0.69368
514	Other types of O-glycan biosynthesis	Metabolism	Glycan biosynthesis and metabolism	6	2300	20	8069	0.3	0.525135	0.71712
5416	Viral myocarditis	Human Diseases	Cardiovascular diseases	21	2300	73	8069	0.287671	0.524623	0.71712
5010	Alzheimer disease	Human Diseases	Neurodegenerative diseases	51	2300	179	8069	0.284916	0.530294	0.721579
4724	Glutamatergic synapse	Organismal Systems	Nervous system	31	2300	109	8069	0.284404	0.542524	0.735593
4711	Circadian rhythm - fly	Organismal Systems	Environmental adaptation	2	2300	6	8069	0.333333	0.547002	0.739034
4940	Type I diabetes mellitus	Human Diseases	Endocrine and metabolic diseases	15	2300	53	8069	0.283019	0.565102	0.76079
1100	Metabolic pathways	Metabolism	Global and overview maps	376	2300	1330	8069	0.282707	0.593515	0.793435
5330	Allograft rejection	Human Diseases	Immune diseases	12	2300	43	8069	0.27907	0.592104	0.793435
4966	Collecting duct acid secretion	Organismal Systems	Excretory system	7	2300	25	8069	0.28	0.597438	0.795887
630	Glyoxylate and dicarboxylate metabolism	Metabolism	Carbohydrate metabolism	10	2300	36	8069	0.277778	0.60116	0.798055
4138	Autophagy - yeast	Cellular Processes	Transport and catabolism	21	2300	76	8069	0.276316	0.610288	0.807361
220	Arginine biosynthesis	Metabolism	Amino acid metabolism	5	2300	18	8069	0.277778	0.615363	0.811256
281	Geraniol degradation	Metabolism	Metabolism of terpenoids and polyketides	1	2300	3	8069	0.333333	0.634592	0.81553
400	Phenylalanine, tyrosine and tryptophan biosynthesis	Metabolism	Amino acid metabolism	2	2300	7	8069	0.285714	0.63811	0.81553
460	Cyanoamino acid metabolism	Metabolism	Metabolism of other amino acids	2	2300	7	8069	0.285714	0.63811	0.81553
471	D-Glutamine and D-glutamate metabolism	Metabolism	Metabolism of other amino acids	1	2300	3	8069	0.333333	0.634592	0.81553
643	Styrene degradation	Metabolism	Xenobiotics biodegradation and metabolism	1	2300	3	8069	0.333333	0.634592	0.81553
780	Biotin metabolism	Metabolism	Metabolism of cofactors and vitamins	1	2300	3	8069	0.333333	0.634592	0.81553
785	Lipoic acid metabolism	Metabolism	Metabolism of cofactors and vitamins	1	2300	3	8069	0.333333	0.634592	0.81553
1200	Carbon metabolism	Metabolism	Global and overview maps	35	2300	127	8069	0.275591	0.627174	0.81553
4650	Natural killer cell mediated cytotoxicity	Organismal Systems	Immune system	30	2300	109	8069	0.275229	0.62616	0.81553
4960	Aldosterone-regulated sodium reabsorption	Organismal Systems	Excretory system	10	2300	37	8069	0.27027	0.640009	0.81553
62	Fatty acid elongation	Metabolism	Lipid metabolism	9	2300	35	8069	0.257143	0.703323	0.890253
4130	SNARE interactions in vesicular transport	Genetic Information Processing	Folding, sorting and degradation	9	2300	35	8069	0.257143	0.703323	0.890253
730	Thiamine metabolism	Metabolism	Metabolism of cofactors and vitamins	4	2300	16	8069	0.25	0.711528	0.897656
4723	Retrograde endocannabinoid signaling	Organismal Systems	Nervous system	35	2300	132	8069	0.265152	0.725341	0.910644
4727	GABAergic synapse	Organismal Systems	Nervous system	23	2300	88	8069	0.261364	0.726603	0.910644
232	Caffeine metabolism	Metabolism	Biosynthesis of other secondary metabolites	1	2300	4	8069	0.25	0.738787	0.910932
290	Valine, leucine and isoleucine biosynthesis	Metabolism	Amino acid metabolism	1	2300	4	8069	0.25	0.738787	0.910932
965	Betalain biosynthesis	Metabolism	Biosynthesis of other secondary metabolites	1	2300	4	8069	0.25	0.738787	0.910932
3410	Base excision repair	Genetic Information Processing	Replication and repair	8	2300	32	8069	0.25	0.731679	0.910932
4114	Oocyte meiosis	Cellular Processes	Cell growth and death	31	2300	118	8069	0.262712	0.737383	0.910932
511	Other glycan degradation	Metabolism	Glycan biosynthesis and metabolism	5	2300	21	8069	0.238095	0.75805	0.921555
590	Arachidonic acid metabolism	Metabolism	Lipid metabolism	24	2300	93	8069	0.258065	0.75377	0.921555
592	alpha-Linolenic acid metabolism	Metabolism	Lipid metabolism	7	2300	29	8069	0.241379	0.761915	0.921555
1210	2-Oxocarboxylic acid metabolism	Metabolism	Global and overview maps	4	2300	17	8069	0.235294	0.758711	0.921555
4214	Apoptosis - fly	Cellular Processes	Cell growth and death	17	2300	67	8069	0.253731	0.756718	0.921555
4710	Circadian rhythm	Organismal Systems	Environmental adaptation	7	2300	29	8069	0.241379	0.761915	0.921555
521	Streptomycin biosynthesis	Metabolism	Biosynthesis of other secondary metabolites	2	2300	9	8069	0.222222	0.776199	0.932908
740	Riboflavin metabolism	Metabolism	Metabolism of cofactors and vitamins	2	2300	9	8069	0.222222	0.776199	0.932908
5210	Colorectal cancer	Human Diseases	Cancers: Specific types	31	2300	121	8069	0.256198	0.78947	0.945874
680	Methane metabolism	Metabolism	Energy metabolism	6	2300	26	8069	0.230769	0.794146	0.948494
430	Taurine and hypotaurine metabolism	Metabolism	Metabolism of other amino acids	3	2300	14	8069	0.214286	0.808324	0.959413
533	Glycosaminoglycan biosynthesis - keratan sulfate	Metabolism	Glycan biosynthesis and metabolism	3	2300	14	8069	0.214286	0.808324	0.959413
480	Glutathione metabolism	Metabolism	Metabolism of other amino acids	16	2300	66	8069	0.242424	0.816889	0.966567
30	Pentose phosphate pathway	Metabolism	Carbohydrate metabolism	7	2300	31	8069	0.225806	0.823176	0.967019
4320	Dorso-ventral axis formation	Organismal Systems	Development	6	2300	27	8069	0.222222	0.824885	0.967019
4973	Carbohydrate digestion and absorption	Organismal Systems	Digestive system	10	2300	43	8069	0.232558	0.824019	0.967019
240	Pyrimidine metabolism	Metabolism	Nucleotide metabolism	14	2300	59	8069	0.237288	0.831197	0.971429
4110	Cell cycle	Cellular Processes	Cell growth and death	33	2300	132	8069	0.25	0.840506	0.979305
40	Pentose and glucuronate interconversions	Metabolism	Carbohydrate metabolism	11	2300	48	8069	0.229167	0.846637	0.980452
603	Glycosphingolipid biosynthesis - globo and isoglobo series	Metabolism	Glycan biosynthesis and metabolism	3	2300	15	8069	0.2	0.84593	0.980452
515	Mannose type O-glycan biosynthesis	Metabolism	Glycan biosynthesis and metabolism	5	2300	24	8069	0.208333	0.856807	0.989223
591	Linoleic acid metabolism	Metabolism	Lipid metabolism	9	2300	41	8069	0.219512	0.867041	0.990933
600	Sphingolipid metabolism	Metabolism	Lipid metabolism	10	2300	45	8069	0.222222	0.866132	0.990933
4614	Renin-angiotensin system	Organismal Systems	Endocrine system	4	2300	20	8069	0.2	0.864619	0.990933
5033	Nicotine addiction	Human Diseases	Substance dependence	8	2300	37	8069	0.216216	0.868692	0.990933
1524	Platinum drug resistance	Human Diseases	Drug resistance: Antineoplastic	22	2300	93	8069	0.236559	0.877749	0.993256
2020	Two-component system	Environmental Information Processing	Signal transduction	5	2300	25	8069	0.2	0.881156	0.993256
4977	Vitamin digestion and absorption	Organismal Systems	Digestive system	5	2300	25	8069	0.2	0.881156	0.993256
5310	Asthma	Human Diseases	Immune diseases	6	2300	29	8069	0.206897	0.87531	0.993256
3030	DNA replication	Genetic Information Processing	Replication and repair	7	2300	34	8069	0.205882	0.891015	0.998461
5340	Primary immunodeficiency	Human Diseases	Immune diseases	7	2300	34	8069	0.205882	0.891015	0.998461
20	Citrate cycle (TCA cycle)	Metabolism	Carbohydrate metabolism	7	2300	37	8069	0.189189	0.935458	1
53	Ascorbate and aldarate metabolism	Metabolism	Carbohydrate metabolism	7	2300	44	8069	0.159091	0.98328	1
130	Ubiquinone and other terpenoid-quinone biosynthesis	Metabolism	Metabolism of cofactors and vitamins	1	2300	11	8069	0.0909091	0.975117	1
140	Steroid hormone biosynthesis	Metabolism	Lipid metabolism	10	2300	90	8069	0.111111	0.999983	1
190	Oxidative phosphorylation	Metabolism	Energy metabolism	16	2300	129	8069	0.124031	0.999997	1
260	Glycine, serine and threonine metabolism	Metabolism	Amino acid metabolism	8	2300	47	8069	0.170213	0.976933	1
512	Mucin type O-glycan biosynthesis	Metabolism	Glycan biosynthesis and metabolism	4	2300	30	8069	0.133333	0.985709	1
790	Folate biosynthesis	Metabolism	Metabolism of cofactors and vitamins	6	2300	33	8069	0.181818	0.940285	1
830	Retinol metabolism	Metabolism	Metabolism of cofactors and vitamins	16	2300	95	8069	0.168421	0.997247	1
860	Porphyrin and chlorophyll metabolism	Metabolism	Metabolism of cofactors and vitamins	10	2300	57	8069	0.175439	0.980715	1
980	Metabolism of xenobiotics by cytochrome P450	Metabolism	Xenobiotics biodegradation and metabolism	21	2300	98	8069	0.214286	0.956165	1
982	Drug metabolism - cytochrome P450	Metabolism	Xenobiotics biodegradation and metabolism	18	2300	89	8069	0.202247	0.971812	1
983	Drug metabolism - other enzymes	Metabolism	Xenobiotics biodegradation and metabolism	18	2300	119	8069	0.151261	0.999817	1
3010	Ribosome	Genetic Information Processing	Translation	30	2300	246	8069	0.121951	1	1
3420	Nucleotide excision repair	Genetic Information Processing	Replication and repair	8	2300	43	8069	0.186047	0.951738	1
3430	Mismatch repair	Genetic Information Processing	Replication and repair	4	2300	22	8069	0.181818	0.910603	1
3440	Homologous recombination	Genetic Information Processing	Replication and repair	3	2300	40	8069	0.075	0.999796	1
3450	Non-homologous end-joining	Genetic Information Processing	Replication and repair	1	2300	13	8069	0.0769231	0.987295	1
3460	Fanconi anemia pathway	Genetic Information Processing	Replication and repair	8	2300	52	8069	0.153846	0.991418	1
4016	MAPK signaling pathway - plant	Environmental Information Processing	Signal transduction	2	2300	16	8069	0.125	0.965732	1
4080	Neuroactive ligand-receptor interaction	Environmental Information Processing	Signaling molecules and interaction	61	2300	326	8069	0.187117	0.999988	1
4111	Cell cycle - yeast	Cellular Processes	Cell growth and death	15	2300	74	8069	0.202703	0.959843	1
4113	Meiosis - yeast	Cellular Processes	Cell growth and death	13	2300	60	8069	0.216667	0.909839	1
4260	Cardiac muscle contraction	Organismal Systems	Circulatory system	14	2300	78	8069	0.179487	0.988998	1
4341	Hedgehog signaling pathway - fly	Environmental Information Processing	Signal transduction	4	2300	30	8069	0.133333	0.985709	1
4672	Intestinal immune network for IgA production	Organismal Systems	Immune system	10	2300	57	8069	0.175439	0.980715	1
4714	Thermogenesis	Organismal Systems	Environmental adaptation	52	2300	235	8069	0.221277	0.989795	1
4721	Synaptic vesicle cycle	Organismal Systems	Nervous system	18	2300	81	8069	0.222222	0.919456	1
4740	Olfactory transduction	Organismal Systems	Sensory system	22	2300	915	8069	0.0240437	1	1
4742	Taste transduction	Organismal Systems	Sensory system	13	2300	80	8069	0.1625	0.996509	1
4744	Phototransduction	Organismal Systems	Sensory system	4	2300	28	8069	0.142857	0.976906	1
4932	Non-alcoholic fatty liver disease (NAFLD)	Human Diseases	Endocrine and metabolic diseases	40	2300	165	8069	0.242424	0.906943	1
4950	Maturity onset diabetes of the young	Human Diseases	Endocrine and metabolic diseases	3	2300	25	8069	0.12	0.98676	1
4974	Protein digestion and absorption	Organismal Systems	Digestive system	17	2300	111	8069	0.153153	0.999657	1
4975	Fat digestion and absorption	Organismal Systems	Digestive system	9	2300	56	8069	0.160714	0.990118	1
5012	Parkinson disease	Human Diseases	Neurodegenerative diseases	29	2300	147	8069	0.197279	0.994636	1
5016	Huntington disease	Human Diseases	Neurodegenerative diseases	43	2300	207	8069	0.207729	0.995925	1
5034	Alcoholism	Human Diseases	Substance dependence	37	2300	176	8069	0.210227	0.99104	1
5204	Chemical carcinogenesis	Human Diseases	Cancers: Overview	21	2300	115	8069	0.182609	0.996068	1
5320	Autoimmune thyroid disease	Human Diseases	Immune diseases	10	2300	53	8069	0.188679	0.961304	1
5322	Systemic lupus erythematosus	Human Diseases	Immune diseases	27	2300	135	8069	0.2	0.991202	1
