# Supplementary material for: The Profiles of Long Non-coding RNA and mRNA Transcriptome Reveals the Genes and Pathway Potentially Involved in Pasteurella multocida Infection of New Zealand Rabbits
Source: Front Vet Sci. 2021 May 5;8:591273. doi: 10.3389/fvets.2021.591273 (PMC8131872; doi:10.3389/fvets.2021.591273)
Supplement: Supplementary Data Sheet 9 — Detailed information of the major immune-related signal pathway. [file Data_Sheet_9.xls]

## Sheet: 04621-NOD-like receptor
Gene ID	Gene Symbol	Type	log2 (P3/P0)	Qvalue (P0-vs-P3)
100009130	CCL2	mRNA	8.23879	1.5303e-139
100008733	IL6	mRNA	7.03268	6.94036e-27
100009129	CXCL8	mRNA	5.92302	8.2473e-59
100345983	MEFV	mRNA	5.47083	9.91433e-10
100358539	LOC100358539	mRNA	5.29604	5.65758e-29
100340120	BIRC3	mRNA	4.66049	1.88955e-39
100009142	CAMP	mRNA	4.59838	1.43816e-27
100346209	LOC100346209	mRNA	4.58003	5.64575e-39
100349257	LOC100349257	mRNA	4.49713	4.78803e-32
100340787	OAS2	mRNA	4.09182	3.78939e-30
100349005	LOC100349005	mRNA	4.07574	7.8398e-07
100347754	LOC100347754	mRNA	3.87605	2.48649e-24
100008990	IL1B	mRNA	3.85308	2.73086e-15
100350259	TNFAIP3	mRNA	3.30697	2.07531e-28
100009088	TNF	mRNA	3.25556	1.24213e-17
100354804	LOC100354804	mRNA	3.19986	5.06034e-22
100009245	GRO-A	mRNA	3.08125	2.04572e-14
103347481	LOC103347481	mRNA	3.07914	8.94462e-07
100349135	TMEM173	mRNA	3.02994	2.50317e-15
100346726	LOC100346726	mRNA	2.84509	8.05026e-39
100352122	NLRP12	mRNA	2.72776	9.94011e-09
100338694	HSP90AA1	mRNA	2.68147	1.26921e-08
100358763	IRF7	mRNA	2.58869	9.75536e-09
100339119	TXN	mRNA	2.58763	1.21063e-07
100346467	LOC100346467	mRNA	2.42147	2.02979e-11
100351901	RIPK2	mRNA	2.34946	4.72141e-15
100338635	GSDMD	mRNA	2.33711	1.69144e-08
100359184	CASP4	mRNA	2.22236	4.27864e-11
103350677	LOC103350677	mRNA	2.1874	4.26683e-07
100356594	NOD2	mRNA	2.18268	7.38916e-22
100357341	NFKBIA	mRNA	2.0188	5.78273e-12
100346985	LOC100346985	mRNA	1.97061	1.18794e-14
100343645	NAMPT	mRNA	1.91873	2.86529e-16
100340530	OAS3	mRNA	1.84587	1.03914e-10
100345423	NOD1	mRNA	1.81084	4.45065e-17
100344467	STAT2	mRNA	1.74452	3.93527e-15
100343893	STAT1	mRNA	1.66944	2.40175e-09
100351623	NLRP3	mRNA	1.63056	7.80584e-06
100328583	GRO-B	mRNA	1.61565	0.00388489
100349426	NFKB1	mRNA	1.49922	1.07099e-13
100358690	HSP90AB1	mRNA	1.49685	7.88604e-07
100359283	NFKBIB	mRNA	1.47478	8.21133e-12
108178670	OAS1	mRNA	1.32033	0.00237991
100346703	LOC100346703	mRNA	1.108	0.000792939
100359245	LOC100359245	mRNA	1.10362	0.0236219
100338097	IFNAR2	mRNA	1.06496	0.00134188
100339142	TANK	mRNA	1.00143	6.27409e-06
100338341	EIF5A	mRNA	0.983688	6.54988e-07
100354455	IKBKE	mRNA	0.920953	0.00619748
100352965	RIPK1	mRNA	0.893841	1.00541e-09
100345529	DHX33	mRNA	0.87318	0.000169249
100359083	TRAF3	mRNA	0.853394	6.03481e-06
100343136	SUGT1	mRNA	0.802127	0.0344848
100343787	RNASEL	mRNA	0.784394	0.0126127
100340811	MYD88	mRNA	0.738547	5.50479e-05
100338118	BIRC2	mRNA	0.708676	0.00507971
100358139	PANX1	mRNA	0.673769	0.0315656
100009497	TLR4	mRNA	0.66504	6.70666e-05
100341830	NLRX1	mRNA	0.653142	0.000559867
100008875	BCL2L1	mRNA	0.588751	0.00250054
100341605	IRAK4	mRNA	0.561193	0.00887713
100358771	TBK1	mRNA	0.550451	0.00255117
100352594	JAK1	mRNA	0.54836	0.000365564
100355888	CHUK	mRNA	0.439735	0.0101526
100347560	RBCK1	mRNA	0.418043	0.015394
100356401	IKBKB	mRNA	0.404754	0.00584346
100339678	TAB3	mRNA	0.402152	0.00590533
100348420	RNF31	mRNA	0.365666	0.0146461
100358189	TP53BP1	mRNA	-0.357715	0.0203456
100348561	MAPK3	mRNA	-0.386077	0.0345165
100008751	VDAC1	mRNA	-0.442586	0.000772491
100356540	MAVS	mRNA	-0.497042	0.0374983
100339276	BRCC3	mRNA	-0.518407	0.0373728
100356899	ANTXR2	mRNA	-0.573946	7.50283e-05
103349397	BCL2	mRNA	-0.60378	0.00274511
100342698	GABARAPL2	mRNA	-0.611824	0.00435476
100358246	TAB1	mRNA	-0.738066	0.0011122
100342664	MAPK9	mRNA	-0.756748	5.14242e-07
100357637	ANTXR1	mRNA	-0.797862	0.000189272
100354812	TRPV2	mRNA	-0.817655	0.0304607
100358687	CARD6	mRNA	-0.924234	0.000146615
100350395	PLCB4	mRNA	-1.1761	5.78675e-12
100350614	MAPK12	mRNA	-1.20998	1.1784e-06
100008939	LOC100008939	mRNA	-1.257	1.80911e-09
100341512	PLCB1	mRNA	-1.40599	0.000217338
103346035	MAPK11	mRNA	-1.50563	0.000230996
100009135	LOC100009135	mRNA	-1.56248	0.0327938
100337999	MAPK10	mRNA	-1.58712	4.71717e-05

## Sheet: 04620-Toll-like receptor 
Gene ID	Gene Symbol	Type	log2 (P3/P0)	Qvalue (P0-vs-P3)
108175374	LOC108175374	mRNA	11.3995	2.12821e-24
100008733	IL6	mRNA	7.03268	6.94036e-27
100340593	CXCL11	mRNA	6.7594	9.61916e-10
100353112	CXCL10	mRNA	6.69604	1.47158e-14
100009129	CXCL8	mRNA	5.92302	8.2473e-59
100348776	LOC100348776	mRNA	5.52293	8.27631e-39
100008984	CCL4	mRNA	5.47119	4.7144e-44
100354852	IL12B	mRNA	5.22536	0.00807583
100008990	IL1B	mRNA	3.85308	2.73086e-15
103350772	CXCL9	mRNA	3.41316	0.000865433
100009088	TNF	mRNA	3.25556	1.24213e-17
100349106	CD40	mRNA	3.03972	1.30719e-16
100358763	IRF7	mRNA	2.58869	9.75536e-09
100355566	MAP3K8	mRNA	2.55626	9.16929e-46
100357341	NFKBIA	mRNA	2.0188	5.78273e-12
100009589	LY96	mRNA	1.72049	0.000227015
100343893	STAT1	mRNA	1.66944	2.40175e-09
100008983	CD14	mRNA	1.64808	5.08266e-06
100350028	TLR5	mRNA	1.57022	2.01002e-07
100339953	MAP2K3	mRNA	1.53136	4.63279e-28
100349426	NFKB1	mRNA	1.49922	1.07099e-13
100009377	CD80	mRNA	1.31913	6.99975e-05
100009578	TLR2	mRNA	1.31492	1.45264e-06
100338708	TIRAP	mRNA	1.26688	2.14841e-11
100338097	IFNAR2	mRNA	1.06496	0.00134188
100338341	EIF5A	mRNA	0.983688	6.54988e-07
100354743	IRAK1	mRNA	0.954502	3.13566e-05
100354455	IKBKE	mRNA	0.920953	0.00619748
100009334	CTSK	mRNA	0.895456	0.000172952
100352965	RIPK1	mRNA	0.893841	1.00541e-09
100345225	TICAM2	mRNA	0.858153	0.0159545
100359083	TRAF3	mRNA	0.853394	6.03481e-06
100009024	TLR3	mRNA	0.813718	5.06845e-06
100340811	MYD88	mRNA	0.738547	5.50479e-05
100009497	TLR4	mRNA	0.66504	6.70666e-05
100009316	MAP2K1	mRNA	0.582307	0.00333886
100341605	IRAK4	mRNA	0.561193	0.00887713
100358771	TBK1	mRNA	0.550451	0.00255117
100355230	MAP2K6	mRNA	0.441653	0.0455838
100355888	CHUK	mRNA	0.439735	0.0101526
100356401	IKBKB	mRNA	0.404754	0.00584346
100348561	MAPK3	mRNA	-0.386077	0.0345165
100345250	LOC100345250	mRNA	-0.440793	0.00690507
100353706	AKT3	mRNA	-0.461164	0.00972373
100357841	PIK3R1	mRNA	-0.537981	0.0177032
100358246	TAB1	mRNA	-0.738066	0.0011122
100342664	MAPK9	mRNA	-0.756748	5.14242e-07
100350244	IRF5	mRNA	-0.797445	0.0290145
100350614	MAPK12	mRNA	-1.20998	1.1784e-06
103346035	MAPK11	mRNA	-1.50563	0.000230996
100337999	MAPK10	mRNA	-1.58712	4.71717e-05

## Sheet: 04625-C-type lectin receptor
Gene ID	Gene Symbol	Type	log2 (P3/P0)	Qvalue (P0-vs-P3)
100008733	IL6	mRNA	7.03268	6.94036e-27
100354852	IL12B	mRNA	5.22536	0.00807583
103348470	CCL17	mRNA	5.05242	1.11804e-06
100008990	IL1B	mRNA	3.85308	2.73086e-15
100356260	BCL3	mRNA	3.52685	2.80323e-38
100349159	PLK3	mRNA	3.34014	3.78939e-30
100328724	IRF1	mRNA	3.27371	1.39818e-25
100009088	TNF	mRNA	3.25556	1.24213e-17
103348469	CCL22	mRNA	3.08885	4.41256e-11
100008701	IL10	mRNA	2.90067	0.000704793
103346323	RELB	mRNA	2.74324	1.92676e-29
100339928	NFKB2	mRNA	2.5273	4.02301e-33
103350027	FCER1G	mRNA	2.2014	4.15306e-07
100350649	CLEC4E	mRNA	2.04653	1.48954e-05
100357341	NFKBIA	mRNA	2.0188	5.78273e-12
100344467	STAT2	mRNA	1.74452	3.93527e-15
100352065	IL23A	mRNA	1.70132	0.0442281
100343893	STAT1	mRNA	1.66944	2.40175e-09
100351623	NLRP3	mRNA	1.63056	7.80584e-06
100350586	KSR1	mRNA	1.52885	1.09544e-26
100351345	EGR2	mRNA	1.52129	0.000703679
100349426	NFKB1	mRNA	1.49922	1.07099e-13
100009248	PTGS2	mRNA	1.35907	0.011905
100351032	MAP3K14	mRNA	1.20554	3.56531e-10
100340389	MDM2	mRNA	1.12554	3.91727e-14
100358182	MRAS	mRNA	1.07918	6.36955e-08
100338341	EIF5A	mRNA	0.983688	6.54988e-07
100354455	IKBKE	mRNA	0.920953	0.00619748
100009438	MAPKAPK2	mRNA	0.705914	4.35429e-05
100355876	BCL10	mRNA	0.450187	0.0482038
100355888	CHUK	mRNA	0.439735	0.0101526
100356401	IKBKB	mRNA	0.404754	0.00584346
100355920	RRAS2	mRNA	0.361378	0.0439329
100348561	MAPK3	mRNA	-0.386077	0.0345165
100345250	LOC100345250	mRNA	-0.440793	0.00690507
100353706	AKT3	mRNA	-0.461164	0.00972373
100340118	ARHGEF12	mRNA	-0.510828	0.010528
100357841	PIK3R1	mRNA	-0.537981	0.0177032
100356245	PPP3CC	mRNA	-0.553312	0.0177121
100342664	MAPK9	mRNA	-0.756748	5.14242e-07
100347003	NFATC4	mRNA	-0.795515	0.00514107
100354905	CALM3	mRNA	-0.87467	3.12144e-12
100350614	MAPK12	mRNA	-1.20998	1.1784e-06
100008939	LOC100008939	mRNA	-1.257	1.80911e-09
103346035	MAPK11	mRNA	-1.50563	0.000230996
100337999	MAPK10	mRNA	-1.58712	4.71717e-05
100346882	CLEC1B	mRNA	-1.74158	9.7959e-05
100355500	EGR3	mRNA	-2.22104	0.000181136

## Sheet: 04062-Chemokine
Gene ID	Gene Symbol	Type	log2 (P3/P0)	Qvalue (P0-vs-P3)
100009130	CCL2	mRNA	8.23879	1.5303e-139
100343840	CCL7	mRNA	7.34291	2.66248e-76
100340593	CXCL11	mRNA	6.7594	9.61916e-10
100353112	CXCL10	mRNA	6.69604	1.47158e-14
100009129	CXCL8	mRNA	5.92302	8.2473e-59
100348776	LOC100348776	mRNA	5.52293	8.27631e-39
100008984	CCL4	mRNA	5.47119	4.7144e-44
103348470	CCL17	mRNA	5.05242	1.11804e-06
100346186	CX3CL1	mRNA	5.01551	6.81199e-44
100348362	CCL19	mRNA	3.97111	4.30433e-15
103350772	CXCL9	mRNA	3.41316	0.000865433
100354804	LOC100354804	mRNA	3.19986	5.06034e-22
103348469	CCL22	mRNA	3.08885	4.41256e-11
100009245	GRO-A	mRNA	3.08125	2.04572e-14
100348428	CXCL16	mRNA	2.70503	5.17667e-30
100328940	CCR1	mRNA	2.63463	4.22037e-07
103350926	GNG4	mRNA	2.21386	0.000192998
100357341	NFKBIA	mRNA	2.0188	5.78273e-12
100328622	CXCR1	mRNA	1.91188	8.83968e-07
100348778	STAT3	mRNA	1.89062	1.87366e-29
100350579	GRK7	mRNA	1.86321	0.0336557
100008803	NCF1	mRNA	1.82921	0.0108808
100344467	STAT2	mRNA	1.74452	3.93527e-15
100343961	HCK	mRNA	1.7434	9.03937e-06
100343893	STAT1	mRNA	1.66944	2.40175e-09
100328583	GRO-B	mRNA	1.61565	0.00388489
100348517	CCL14	mRNA	1.54877	0.000145898
100328627	CXCR2	mRNA	1.54197	0.000176965
100349426	NFKB1	mRNA	1.49922	1.07099e-13
100358134	JAK2	mRNA	1.49455	1.42688e-15
100338333	TIAM1	mRNA	1.48309	1.49869e-11
100359283	NFKBIB	mRNA	1.47478	8.21133e-12
100337757	PIK3R5	mRNA	1.23127	0.000267115
100342358	PTK2B	mRNA	1.14626	0.00347582
100342812	SHC1	mRNA	1.13139	2.95203e-12
100356520	RAC2	mRNA	1.01891	0.0186641
100348718	VAV1	mRNA	0.839383	0.0366077
100350323	BCAR1	mRNA	0.833223	2.22426e-08
100353305	PXN	mRNA	0.707196	2.7103e-07
100346837	ROCK2	mRNA	0.705886	0.0156071
100339891	RAP1B	mRNA	0.696559	1.70169e-05
100339192	GSK3A	mRNA	0.664002	0.000143533
100009316	MAP2K1	mRNA	0.582307	0.00333886
100009220	ROCK1	mRNA	0.532027	7.70336e-05
100355888	CHUK	mRNA	0.439735	0.0101526
100356401	IKBKB	mRNA	0.404754	0.00584346
100337783	GNB1	mRNA	-0.308878	0.0338595
100348561	MAPK3	mRNA	-0.386077	0.0345165
100345250	LOC100345250	mRNA	-0.440793	0.00690507
100353706	AKT3	mRNA	-0.461164	0.00972373
100357841	PIK3R1	mRNA	-0.537981	0.0177032
100348842	GSK3B	mRNA	-0.554499	0.00662244
100340877	ADCY9	mRNA	-0.615928	0.0295178
100354934	ADCY6	mRNA	-0.670068	5.40226e-07
100352081	ELMO1	mRNA	-0.715311	5.58589e-07
100338391	GNAI1	mRNA	-0.804165	0.0225177
100351986	ITK	mRNA	-0.906943	0.00411776
100342212	PRKACB	mRNA	-0.943679	9.00944e-09
100357357	ADCY7	mRNA	-1.15855	8.87629e-07
100350395	PLCB4	mRNA	-1.1761	5.78675e-12
100348350	GNG3	mRNA	-1.2066	0.037848
100358097	CCR2	mRNA	-1.21283	0.0119261
100352332	XCR1	mRNA	-1.26682	0.000623926
100008941	GNB5	mRNA	-1.2779	0.0225624
100144337	CCL21	mRNA	-1.32498	0.00166046
100341512	PLCB1	mRNA	-1.40599	0.000217338
100009201	ADCY2	mRNA	-1.46384	4.08882e-06
103345545	CXCL12	mRNA	-1.62312	0.000124048
108178552	GNGT2	mRNA	-1.62382	0.000512879
100009235	ARRB1	mRNA	-1.67537	1.65004e-25
100346742	ADCY4	mRNA	-1.67828	2.03386e-09
100009315	ADCY5	mRNA	-1.72733	9.60634e-09
100328903	RASGRP2	mRNA	-2.05812	3.08476e-21
100342201	GNG11	mRNA	-2.60191	1.88938e-28
100008874	CX3CR1	mRNA	-3.21887	7.36552e-22
100353992	SHC3	mRNA	-4.97507	3.03694e-06

## Sheet: 04060-Cytokine-cytokine recepto
Gene ID	Gene Symbol	Type	log2 (P3/P0)	Qvalue (P0-vs-P3)
100356652	CSF3	mRNA	8.57805	1.8241e-53
100009130	CCL2	mRNA	8.23879	1.5303e-139
100343840	CCL7	mRNA	7.34291	2.66248e-76
100008733	IL6	mRNA	7.03268	6.94036e-27
100340593	CXCL11	mRNA	6.7594	9.61916e-10
100353112	CXCL10	mRNA	6.69604	1.47158e-14
100009129	CXCL8	mRNA	5.92302	8.2473e-59
100348980	IL22	mRNA	5.9109	0.000101118
100344048	IL1R2	mRNA	5.70626	1.79246e-20
100009250	IL1A	mRNA	5.62922	2.5868e-39
100348776	LOC100348776	mRNA	5.52293	8.27631e-39
100008984	CCL4	mRNA	5.47119	4.7144e-44
100347492	IL31RA	mRNA	5.31592	0.0055022
100354852	IL12B	mRNA	5.22536	0.00807583
103348470	CCL17	mRNA	5.05242	1.11804e-06
100346186	CX3CL1	mRNA	5.01551	6.81199e-44
100348914	TNFRSF9	mRNA	4.62799	1.33763e-19
100349321	IL27	mRNA	4.54399	0.000117984
100343547	IL1RL2	mRNA	4.39501	7.1463e-15
100348362	CCL19	mRNA	3.97111	4.30433e-15
100008990	IL1B	mRNA	3.85308	2.73086e-15
100358914	LIF	mRNA	3.59806	2.18992e-14
100008602	IFNG	mRNA	3.58143	1.2311e-05
103350213	LOC103350213	mRNA	3.55372	0.00803941
103350772	CXCL9	mRNA	3.41316	0.000865433
100009088	TNF	mRNA	3.25556	1.24213e-17
100354804	LOC100354804	mRNA	3.19986	5.06034e-22
103348469	CCL22	mRNA	3.08885	4.41256e-11
100009245	GRO-A	mRNA	3.08125	2.04572e-14
100349106	CD40	mRNA	3.03972	1.30719e-16
100358749	LOC100358749	mRNA	3.02229	1.06011e-13
100008701	IL10	mRNA	2.90067	0.000704793
100341281	IL1RAP	mRNA	2.78279	2.20883e-49
100341360	LOC100341360	mRNA	2.73788	1.5498e-10
100348428	CXCL16	mRNA	2.70503	5.17667e-30
100347811	IL34	mRNA	2.67811	8.21662e-08
100358489	LOC100358489	mRNA	2.66995	0.000216845
100355520	IL36A	mRNA	2.65931	0.00871184
100359262	IL15RA	mRNA	2.65692	9.0977e-13
100328940	CCR1	mRNA	2.63463	4.22037e-07
100354655	ACKR3	mRNA	2.59693	4.90793e-14
100008609	FAS	mRNA	2.54111	5.24848e-50
100338577	CSF1	mRNA	2.50927	7.53609e-12
100328931	LTA	mRNA	2.46883	2.20847e-06
100348133	TNFRSF11B	mRNA	2.35728	1.63274e-09
100348799	CD70	mRNA	2.30831	0.0123718
100342746	CSF3R	mRNA	2.27849	3.43126e-12
100342491	OSM	mRNA	2.18054	0.0022972
100349996	CSF2RB	mRNA	2.16626	8.71451e-08
100009349	BMP2	mRNA	2.15789	5.665e-14
100009558	IL1RN	mRNA	2.15708	3.45324e-06
100352905	IL1R1	mRNA	2.14821	4.08458e-14
100337721	IL4R	mRNA	2.11223	5.61488e-29
100328720	CSF2	mRNA	2.08115	9.59952e-05
100349367	CNTFR	mRNA	2.04955	1.25052e-10
108175367	LOC108175367	mRNA	1.97088	5.81537e-08
100345068	ACVR1B	mRNA	1.94989	6.84518e-15
100328622	CXCR1	mRNA	1.91188	8.83968e-07
100342334	TNFSF15	mRNA	1.85967	1.32356e-07
100356631	OSMR	mRNA	1.85005	8.08991e-27
100355079	EDA2R	mRNA	1.82472	0.000663815
100338113	LOC100338113	mRNA	1.75747	1.65725e-05
100352065	IL23A	mRNA	1.70132	0.0442281
100349330	IL6ST	mRNA	1.67918	5.67092e-23
100009599	AMHR2	mRNA	1.63444	0.00179863
103345447	CXCL17	mRNA	1.63239	3.94178e-06
100328583	GRO-B	mRNA	1.61565	0.00388489
100349872	TNFRSF1B	mRNA	1.58558	1.73504e-07
100348517	CCL14	mRNA	1.54877	0.000145898
100328627	CXCR2	mRNA	1.54197	0.000176965
103345667	TNFRSF12A	mRNA	1.50924	2.8473e-09
100356081	IL33	mRNA	1.46319	1.75657e-06
100338854	IFNGR2	mRNA	1.41863	4.36491e-06
100346106	TNFRSF1A	mRNA	1.41241	2.33351e-21
103351862	IL2RG	mRNA	1.39291	0.00618647
108176138	LOC108176138	mRNA	1.16864	2.87121e-08
100338097	IFNAR2	mRNA	1.06496	0.00134188
100355862	IL17RA	mRNA	1.05672	7.08216e-09
100351788	IL13RA1	mRNA	0.977972	5.81336e-08
100338351	IL10RB	mRNA	0.902217	2.20298e-07
100355119	ACVR1	mRNA	0.850807	8.10867e-06
100343726	IL7R	mRNA	0.748436	0.0129319
100349758	TNFRSF21	mRNA	0.685363	0.0018741
100346624	LTBR	mRNA	0.680448	0.00064898
100345812	TGFBR1	mRNA	0.602624	0.000349678
100350518	BMPR1A	mRNA	-0.396526	0.0267897
100009371	TGFB2	mRNA	-0.582645	0.0356153
100358260	TNFRSF11A	mRNA	-0.65953	0.0283892
103351784	IL11RA	mRNA	-0.731099	0.0192563
103347033	LOC103347033	mRNA	-0.833914	0.0121314
100352521	ACKR4	mRNA	-0.996069	0.0183965
100008826	LOC100008826	mRNA	-1.0015	0.000660189
100358982	TGFB3	mRNA	-1.09653	0.0018951
100337873	BMP7	mRNA	-1.10733	1.86924e-05
100358097	CCR2	mRNA	-1.21283	0.0119261
100356651	TNFSF12	mRNA	-1.25672	6.15408e-07
100352332	XCR1	mRNA	-1.26682	0.000623926
100144337	CCL21	mRNA	-1.32498	0.00166046
100351924	LEPR	mRNA	-1.34664	4.00702e-06
100341680	GDF11	mRNA	-1.48083	8.15838e-08
100303762	LIFR	mRNA	-1.52845	2.80031e-24
103345545	CXCL12	mRNA	-1.62312	0.000124048
100354948	BMP6	mRNA	-1.66726	5.59015e-16
100356265	CLCF1	mRNA	-1.68313	0.00149928
100356641	IFNLR1	mRNA	-1.78312	6.81502e-12
100340021	EDA	mRNA	-1.98064	4.38932e-08
100340235	TNFRSF19	mRNA	-1.9986	6.15392e-11
100350246	BMPR2	mRNA	-2.02989	1.95706e-26
100351716	GDF10	mRNA	-2.12529	0.00531487
100350821	IL17RB	mRNA	-2.74845	0.00582268
100008874	CX3CR1	mRNA	-3.21887	7.36552e-22

## Sheet: 04622-RIG-I-like receptor
Gene ID	Gene Symbol	Type	log2 (P3/P0)	Qvalue (P0-vs-P3)
100353112	CXCL10	mRNA	6.69604	1.47158e-14
100009129	CXCL8	mRNA	5.92302	8.2473e-59
100354852	IL12B	mRNA	5.22536	0.00807583
100354504	ISG15	mRNA	3.74004	5.92245e-32
100009088	TNF	mRNA	3.25556	1.24213e-17
100349135	TMEM173	mRNA	3.02994	2.50317e-15
100347707	DDX58	mRNA	2.60096	1.23513e-21
100358763	IRF7	mRNA	2.58869	9.75536e-09
100357341	NFKBIA	mRNA	2.0188	5.78273e-12
100101580	CASP10	mRNA	1.85031	5.60828e-21
100343560	IFIH1	mRNA	1.61519	6.15671e-15
100349426	NFKB1	mRNA	1.49922	1.07099e-13
100347525	DHX58	mRNA	1.48875	5.66032e-09
100359283	NFKBIB	mRNA	1.47478	8.21133e-12
100346703	LOC100346703	mRNA	1.108	0.000792939
100339142	TANK	mRNA	1.00143	6.27409e-06
100354455	IKBKE	mRNA	0.920953	0.00619748
100352965	RIPK1	mRNA	0.893841	1.00541e-09
100348597	DDX3X	mRNA	0.859004	1.90769e-07
100359083	TRAF3	mRNA	0.853394	6.03481e-06
100341830	NLRX1	mRNA	0.653142	0.000559867
100343500	TRIM25	mRNA	0.570611	1.61325e-05
100358771	TBK1	mRNA	0.550451	0.00255117
100355888	CHUK	mRNA	0.439735	0.0101526
100342816	AZI2	mRNA	0.43626	0.0171659
100356401	IKBKB	mRNA	0.404754	0.00584346
100348484	MAP3K1	mRNA	-0.44255	0.0217534
100356540	MAVS	mRNA	-0.497042	0.0374983
100342664	MAPK9	mRNA	-0.756748	5.14242e-07
100344187	TKFC	mRNA	-0.764458	0.00112589
100349404	RNF125	mRNA	-1.0417	0.0279379
100350614	MAPK12	mRNA	-1.20998	1.1784e-06
103346035	MAPK11	mRNA	-1.50563	0.000230996
100337999	MAPK10	mRNA	-1.58712	4.71717e-05
